# Supplementary material for: From indigenous screening to pilot fermentation: comprehensive characterization of Bacillus subtilis YZ01 as a novel food-grade probiotic candidate
Source: Front Microbiol. 2025 Aug 29;16:1624208. doi: 10.3389/fmicb.2025.1624208 (PMC12426190; doi:10.3389/fmicb.2025.1624208)
Supplement: Supplementary file 1 [file Table_1.xls]

GeneID	VFDB_A	pident	evalue	qcov	VFG_Symbol	VF_Info	VF_Name	VF_term	VF_Taxonomy	Keyword	Function
ctg00004_02133	VFG016041	30.9	0.0	99.6	pvdI	peptide synthase	pyoverdine	IA001	Pseudomonas aeruginosa PAO1	-	-
ctg00004_02134	VFG016041	31.0	0.0	99.7	pvdI	peptide synthase	pyoverdine	IA001	Pseudomonas aeruginosa PAO1	-	-
ctg00006_02786	VFG016041	35.9	0.0	88.5	pvdI	peptide synthase	pyoverdine	IA001	Pseudomonas aeruginosa PAO1	-	-
ctg00005_02659	VFG000161	38.7	0.0	93.3	pvdD	pyoverdine synthetase D	Pyoverdine	VF0094	Pseudomonas aeruginosa PAO1	Iron uptake; Siderophore; Pigment	Effective at acquiring iron from transferrin and lactoferrin; cytotoxic due to its ability to stimulating the production of reactive oxygen species
ctg00008_03880	VFG016041	34.5	0.0	99.0	pvdI	peptide synthase	pyoverdine	IA001	Pseudomonas aeruginosa PAO1	-	-
ctg00008_03879	VFG016058	32.8	0.0	99.3	pvdL	peptide synthase PvdL	pyoverdine	IA001	Pseudomonas aeruginosa PAO1	-	-
ctg00010_04146	VFG000079	78.7	0.0	99.3	clpC	endopeptidase Clp ATP-binding chain C	ClpC	VF0072	Listeria monocytogenes EGD-e	Stress protein	An ATPase promoting early escape form the phagosome of macrophages;ClpC is also required for adhesion and invasion, possibly by modulating the expression of InlA,InlB and ActA
ctg00001_00136	VFG043508	37.0	2.01e-313	80.8	fss1	Enterococcus faecalis surface protein Fss1, fibrinogen binding protein	Fibrinogen binding protein	AI271	Enterococcus faecalis V583	-	-
ctg00005_02667	VFG002409	38.5	3.19e-296	85.1	essC	type VII secretion system protein EssC, FtsK/SpoIIIE family ATPase	Type VII secretion system	VF0403	Staphylococcus aureus subsp. aureus MW2	Secretion system; Type VII secretion system	ESAT-6-like secretion system (Ess) encoded by a cluster of eight genes in S. aureus. The FSD (FtsK/SpoIIIE domain) membrane protein EssC is essential for the secretion of EsxA-EsxB. EssA and EssB that encode transmembrane proteins are also involved in secretion. The secretion of EsxA is dependent on the presence of EsxB and vice versa. The co-dependence is similar to that of ESAT-6 and CFP-10 in …
ctg00002_01194	VFG000080	62.9	3.7e-307	99.1	clpE	ATP-dependent protease	ClpE	VF0073	Listeria monocytogenes EGD-e	Stress protein	An ATPase required for prolonged survival at 42 degree; acts synergistically with ClpC in cell division
ctg00006_02765	VFG016041	36.4	3.87e-245	98.0	pvdI	peptide synthase	pyoverdine	IA001	Pseudomonas aeruginosa PAO1	-	-
ctg00014_04337	VFG016041	36.9	2.1e-228	99.5	pvdI	peptide synthase	pyoverdine	IA001	Pseudomonas aeruginosa PAO1	-	-
ctg00001_00173	VFG000270	61.2	3.33e-262	99.8	ureB	urease beta subunit UreB, urea amidohydrolase	Urease	VF0050	Helicobacter pylori 26695	Enzyme; Acid resistance; Colonization	An important colonization factor, contributes to acid resistance, epithelial cell damage, chemotactic behaviour, and nitrogen metabolism
ctg00007_03291	VFG016041	30.4	1.1799999999999999e-203	99.3	pvdI	peptide synthase	pyoverdine	IA001	Pseudomonas aeruginosa PAO1	-	-
ctg00007_03167	VFG001855	60.4	9.23e-222	97.4	htpB	Hsp60, 60K heat shock protein HtpB	Hsp60	VF0159	Legionella pneumophila subsp. pneumophila str. Philadelphia 1	Adherence	Mediate a complement-independent attachment to mammalian and amoebal host cells
ctg00006_03042	VFG002160	52.4	9.14e-204	99.6	fbpA	fibronectin-binding protein	FbpA	VF0349	Listeria monocytogenes EGD-e	Adherence; Chaperone	A fibronectin-binding protein present on the listerial surface that can mediate adherence to host cells but also act like a chaperone for two virulence factors, LLO and InlB
ctg00004_02132	VFG016041	34.8	3.4600000000000005e-173	80.5	pvdI	peptide synthase	pyoverdine	IA001	Pseudomonas aeruginosa PAO1	-	-
ctg00003_01391	VFG032992	50.6	1.8e-198	98.1	oatA	peptidoglycan O-acetyltransferase	OatA	VF0441	Listeria monocytogenes EGD-e	Immune evasion	An Listeria peptidoglycan modifying enzyme that acetylates muramic acid residues of L. monocytogenes peptidoglycan critical for the bacterial survival in infected hosts
ctg00005_02657	VFG000168	54.7	1.6500000000000002e-200	98.0	pchD	pyochelin biosynthesis protein PchD	Pyochelin	VF0095	Pseudomonas aeruginosa PAO1	Iron uptake; Siderophore	Effective at promoting iron uptake in P. aeruginosa; catalyzes the formation of tissue-damaging free radicals; pyochelin also binds other transition metals (e.g. Mo(IV), Co(II)) with appreciable affinity and is implicated in the delivery of both Co(II) and Mo(IV) to P. aeruginosa cells
ctg00006_02766	VFG016041	34.5	1.0999999999999999e-172	81.2	pvdI	peptide synthase	pyoverdine	IA001	Pseudomonas aeruginosa PAO1	-	-
ctg00005_02409	VFG001300	53.6	8.65e-198	92.1	cap8D	capsular polysaccharide synthesis enzyme Cap8D	Capsule	VF0003	Staphylococcus aureus subsp. aureus MW2	Antiphagocytosis	Prevent phagocytosis
ctg00003_01444	VFG001826	42.8	7.02e-193	96.5	relA	Probable GTP pyrophosphokinase RelA (ATP:GTP 3'-pyrophosphotransferase) (PPGPP synthetase I) ((P)PPGPP synthetase) (GTP diphosphokinase)	RelA	VF0287	Mycobacterium tuberculosis H37Rv	Regulation	Associated with stationary phase adaptation and long-term survival
ctg00002_00684	VFG037028	55.3	2.7599999999999998e-191	98.3	katA	catalase	KatA	VF0454	Neisseria meningitidis MC58	Stress protein	Detoxifies H2O2; Protects against ROS (Reactive oxygen species), a family of chemical that are oxidized version of molecular oxygen, including hydrogen peroxide, superoxide and hydroxyl radicals
ctg00001_00093	VFG000682	68.1	1.91e-187	96.9	capB	CapB, involved in Poly-gamma-glutamate synthesis	Capsule	VF0141	Bacillus anthracis	Antiphagocytosis	Inhibits phagocytosis, and it is a monotonous linear polymer that is only very weakly immunogenic that enables the bacteria to evade the host-immune defenses and facilitate systemic invasion and dissemination within the bloodstream; produces a concentration dependent enhancement of the cytotoxicity of LT through an enhancement in the binding and accumulation of protective antigen to its receptors.
ctg00006_02968	VFG002012	42.9	3.7999999999999998e-171	97.5	flhA	flagellar biosynthetic protein FlhA	Flagella	VF0157	Legionella pneumophila subsp. pneumophila str. Philadelphia 1	Motility	Not required for intracellular growth but enhance the invasion capacity
ctg00001_00060	VFG001373	64.1	2.45e-170	94.5	cps4I	UDP-N-acetylglucosamine-2-epimerase	Capsule	VF0144	Streptococcus pneumoniae TIGR4	Antiphagocytosis	Resistant to complement deposition and masks cell wall-associated complement from being recognized by the complement receptors on phagocytes
ctg00002_00828	VFG002158	65.9	4.49e-171	100.0	lplA1	lipoate protein ligase	LplA1	VF0347	Listeria monocytogenes EGD-e	Intracellular growth	Necessary for efficient intracellular proliferation of L. monocytogenes
ctg00001_00411	VFG013286	65.3	5.22e-162	99.1	galE	UDP-glucose 4-epimerase	LOS	CVF494	Haemophilus influenzae Rd KW20	-	-
ctg00002_00879	VFG015551	39.9	4.46e-145	88.3	phzH	phenazine-modifying enzyme	Phenazines biosynthesis	CVF536	Pseudomonas aeruginosa PAO1	-	-
ctg00006_02983	VFG002144	52.8	4.44e-143	94.5	cdsN	Type III secretion system ATPase	TTSS	VF0344	Chlamydia trachomatis D/UW-3/CX	Secretion system; Type III secretion system	Translocating different effectors into the host cell, depending on the phase of the developmental cycle
ctg00006_02964	VFG043394	34.9	1.12e-129	99.6	cheA	chemotaxis histidine kinase	Pse5Ac7Ac, Pse5Ac7Am, Pse8OAc, Pse5Am7AcGlnAc	AI151	Campylobacter jejuni subsp. jejuni NCTC 11168	-	-
ctg00001_00091	VFG000680	50.3	6.6100000000000004e-130	100.0	capA	CapA, required for Poly-gamma-glutamate transport	Capsule	VF0141	Bacillus anthracis	Antiphagocytosis	Inhibits phagocytosis, and it is a monotonous linear polymer that is only very weakly immunogenic that enables the bacteria to evade the host-immune defenses and facilitate systemic invasion and dissemination within the bloodstream; produces a concentration dependent enhancement of the cytotoxicity of LT through an enhancement in the binding and accumulation of protective antigen to its receptors.
ctg00001_00387	VFG037028	42.0	1.1000000000000001e-125	87.6	katA	catalase	KatA	VF0454	Neisseria meningitidis MC58	Stress protein	Detoxifies H2O2; Protects against ROS (Reactive oxygen species), a family of chemical that are oxidized version of molecular oxygen, including hydrogen peroxide, superoxide and hydroxyl radicals
ctg00007_03300	VFG000161	30.2	2.01e-111	94.9	pvdD	pyoverdine synthetase D	Pyoverdine	VF0094	Pseudomonas aeruginosa PAO1	Iron uptake; Siderophore; Pigment	Effective at acquiring iron from transferrin and lactoferrin; cytotoxic due to its ability to stimulating the production of reactive oxygen species
ctg00001_00432	VFG037028	41.6	5.66e-120	73.5	katA	catalase	KatA	VF0454	Neisseria meningitidis MC58	Stress protein	Detoxifies H2O2; Protects against ROS (Reactive oxygen species), a family of chemical that are oxidized version of molecular oxygen, including hydrogen peroxide, superoxide and hydroxyl radicals
ctg00001_00073	VFG002188	47.4	8.58e-121	95.9	cpsC	teichoic acid biosynthesis protein, putative	Capsule	VF0361	Enterococcus faecalis V583	Antiphagocytosis	Contributes to host immune evasion
ctg00006_03141	VFG001314	46.8	4.94e-115	83.9	aur	zinc metalloproteinase aureolysin	Aureolysin	VF0024	Staphylococcus aureus subsp. aureus MW2	Exoenzyme; Protease; Zinc metalloproteinase	Processing the precursor of V8 protease into an active form; modefying the bacterial cell surface proteins by specific inactivation of ClfB through cleavage of the N-terminal domain, thus may promote the detachment of bacaterial cells from colonized sites and facilitate the spread of infection; In vitro, aureolysin has been shown to cleave the human plasma proteinase inhibitors
ctg00001_00166	VFG038850	50.9	1.39e-118	99.1	nueB	pseudaminic acid synthase, NeuB	Polar flagella	CVF786	Aeromonas hydrophila subsp. hydrophila ATCC 7966	-	-
ctg00005_02754	VFG045350	97.2	3.61e-119	100.0	bslA/yuaB	hydrophobin BslA	BslA	VF0411	Bacillus subtilis subsp. subtilis str. 168	Adherence; Biofilm formation	Encodes a major S-layer protein that is located within the pXO1 pathogenicity island that also codes for toxin genes. BslA mediates adherence and entry to epithelial cells by binding integrin <alpha>2<beta>1 and complement component C1q;forms a highly hydrophobic coat around B. subtilis biofilms
ctg00001_00071	VFG013368	50.8	5.24e-112	94.5	rffG	dTDP-glucose 46-dehydratase	LOS	CVF494	Haemophilus influenzae Rd KW20	-	-
ctg00007_03507	VFG013248	34.4	3.45e-100	98.8	msbA	lipid transporter ATP-binding/permease	LOS	CVF494	Haemophilus influenzae Rd KW20	-	-
ctg00001_00064	VFG000964	55.7	2.83e-108	97.3	hasC	UDP-glucose pyrophosphorylase	Hyaluronic acid capsule	VF0244	Streptococcus pyogenes M1 GAS	Antiphagocytosis; Adherence; Tissue invasion	GAS capsular hyaluronate is chemically quite similar to that found in human connective tissue. Thus, the capsule not only prevents phagocytosis by the usual route of discouraging C3b binding but makes the bacteria look like 'self' to the immune system; binds to CD44 to induce marked cytoskeletal rearragements manifested by membrane ruffling and disruption of intercellular junctions, thus promotes…
ctg00001_00239	VFG013248	38.0	1.78e-98	83.7	msbA	lipid transporter ATP-binding/permease	LOS	CVF494	Haemophilus influenzae Rd KW20	-	-
ctg00005_02389	VFG000077	78.4	2.44e-107	96.0	clpP	ATP-dependent Clp protease proteolytic subunit	ClpP	VF0074	Listeria monocytogenes EGD-e	Stress protein	Serine protease involved in proteolysis and is required for growth under stress conditions
ctg00001_00305	VFG013368	47.3	1.8e-102	97.8	rffG	dTDP-glucose 46-dehydratase	LOS	CVF494	Haemophilus influenzae Rd KW20	-	-
ctg00002_01258	VFG001269	35.6	2.26e-94	94.0	cyaB	cyclolysin secretion ATP-binding protein	Cya	VF0028	Bordetella pertussis Tohama I	Toxin; Adenylate cyclase; RTX toxin	Bifunctional toxin harboring both adenylate cyclase and hemolytic activities;function primarily as an anti-inflammatory factor
ctg00006_02781	VFG000964	54.2	4.1999999999999997e-101	94.6	hasC	UDP-glucose pyrophosphorylase	Hyaluronic acid capsule	VF0244	Streptococcus pyogenes M1 GAS	Antiphagocytosis; Adherence; Tissue invasion	GAS capsular hyaluronate is chemically quite similar to that found in human connective tissue. Thus, the capsule not only prevents phagocytosis by the usual route of discouraging C3b binding but makes the bacteria look like 'self' to the immune system; binds to CD44 to induce marked cytoskeletal rearragements manifested by membrane ruffling and disruption of intercellular junctions, thus promotes…
ctg00006_02954	VFG002190	55.9	4.11e-101	96.9	cpsA	undecaprenyl diphosphate synthase	Capsule	VF0361	Enterococcus faecalis V583	Antiphagocytosis	Contributes to host immune evasion
ctg00007_03458	VFG013248	36.6	6.61e-91	83.6	msbA	lipid transporter ATP-binding/permease	LOS	CVF494	Haemophilus influenzae Rd KW20	-	-
ctg00002_01259	VFG013248	35.0	5.03e-90	87.7	msbA	lipid transporter ATP-binding/permease	LOS	CVF494	Haemophilus influenzae Rd KW20	-	-
ctg00002_00737	VFG013327	34.7	2.3800000000000002e-88	92.6	yhxB/manB	phosphomannomutase	LOS	CVF494	Haemophilus influenzae Rd KW20	-	-
ctg00005_02360	VFG013248	33.1	6.43e-85	90.5	msbA	lipid transporter ATP-binding/permease	LOS	CVF494	Haemophilus influenzae Rd KW20	-	-
ctg00004_02101	VFG037414	44.8	2.2699999999999998e-91	94.0	bauD	enterochelin ABC transporter permease	Acinetobactin	VF0467	Acinetobacter baumannii ACICU	Iron uptake; Siderophore	High-affinity catechol-hydroxamate siderophore competing with host cells for iron
ctg00005_02656	VFG044235	41.3	3.16e-88	86.2	amoA	isochorismate synthases	amonabactin	IA020	Aeromonas hydrophila subsp. hydrophila ATCC 7966	-	-
ctg00001_00162	VFG000033	37.8	6.56e-88	97.7	bplF	lipopolysaccharide biosynthesis protein	LPS	VF0033	Bordetella pertussis Tohama I	Endotoxin	Prevents clearance of the organism by host surfactant protein; confers protection to the bacterium from complement-mediated cell lysis
ctg00002_00778	VFG013248	32.8	2.7999999999999997e-82	77.3	msbA	lipid transporter ATP-binding/permease	LOS	CVF494	Haemophilus influenzae Rd KW20	-	-
ctg00006_02969	VFG001900	42.5	9.09e-86	96.1	flhB	flagellar biosynthetic protein	Flagella	VF0114	Campylobacter jejuni subsp. jejuni NCTC 11168	Motility; Chemotaxis; Invasion; Phase variation	Penetrating the mucus barrier; chemotaxis is also important for intestinal colonization;In the absence of a type III secretion system, the flagellar secretion apparatus appears to secrete several putative virulence proteins including FspA, FlaC and up to eight Cia proteins
ctg00004_02099	VFG037386	50.4	7.259999999999999e-89	100.0	bauE	enterochelin ABC transporter ATPase	Acinetobactin	VF0467	Acinetobacter baumannii ACICU	Iron uptake; Siderophore	High-affinity catechol-hydroxamate siderophore competing with host cells for iron
ctg00001_00070	VFG002188	38.3	4.65e-78	53.5	cpsC	teichoic acid biosynthesis protein, putative	Capsule	VF0361	Enterococcus faecalis V583	Antiphagocytosis	Contributes to host immune evasion
ctg00002_01162	VFG045467	33.1	8.73e-75	55.6	cdpA	cyclic di-GMP phosphodiesterase	CdpA	VF0432	Burkholderia pseudomallei K96243	Signaling; Intracellular signaling	A major c-di-GMP-specific phosphodiesterase in regulating intracellular levels of c-di-GMP, affecting diverse phenotypes such as flagellum synthesis, bacterial motility, the production of exopolysaccharides, cell-to-cell aggregation, biofilm formation, cytotoxicity, and invasion of human cells.
ctg00002_00777	VFG013248	34.2	3.25e-76	82.4	msbA	lipid transporter ATP-binding/permease	LOS	CVF494	Haemophilus influenzae Rd KW20	-	-
ctg00004_01955	VFG038763	43.7	4.6500000000000005e-79	66.2	fleQ/flrC	FleQ protein	ND	AI144	Aeromonas hydrophila subsp. hydrophila ATCC 7966	-	-
ctg00002_00910	VFG001314	40.8	2.16e-77	65.2	aur	zinc metalloproteinase aureolysin	Aureolysin	VF0024	Staphylococcus aureus subsp. aureus MW2	Exoenzyme; Protease; Zinc metalloproteinase	Processing the precursor of V8 protease into an active form; modefying the bacterial cell surface proteins by specific inactivation of ClfB through cleavage of the N-terminal domain, thus may promote the detachment of bacaterial cells from colonized sites and facilitate the spread of infection; In vitro, aureolysin has been shown to cleave the human plasma proteinase inhibitors
ctg00006_02965	VFG043207	41.1	6.17e-79	96.3	cheB	chemotaxis-specific methylesterase CheB	peritrichous flagella	AI145	Yersinia enterocolitica subsp. enterocolitica 8081	-	-
ctg00007_03372	VFG002377	45.9	1.73e-81	100.0	ddhA	glucose-1-phosphate cytidylyltransferase	O-antigen	VF0392	Yersinia enterocolitica subsp. enterocolitica 8081	-	LPS O antigen mutants were severely impaired in their ability to colonize the Peyer's patches and did not colonize spleen and liver. The absence of O antigen in the outer membrane affects the expression of other Yersinia virulence factors.
ctg00002_01101	VFG000670	42.1	1.2300000000000001e-79	93.5	gtrB	bactoprenol glucosyl transferase	LPS	VF0124	Shigella flexneri 2a str. 301	Endotoxin	Required for resistance to host defence and for the intracellular spread, but not for bacterial invasion
ctg00007_03447	VFG038763	42.8	5.1399999999999996e-74	51.4	fleQ/flrC	FleQ protein	ND	AI144	Aeromonas hydrophila subsp. hydrophila ATCC 7966	-	-
ctg00003_01843	VFG000171	32.0	1.08e-73	84.8	pchA	salicylate biosynthesis isochorismate synthase PchA	Pyochelin	VF0095	Pseudomonas aeruginosa PAO1	Iron uptake; Siderophore	Effective at promoting iron uptake in P. aeruginosa; catalyzes the formation of tissue-damaging free radicals; pyochelin also binds other transition metals (e.g. Mo(IV), Co(II)) with appreciable affinity and is implicated in the delivery of both Co(II) and Mo(IV) to P. aeruginosa cells
ctg00006_02985	VFG006562	38.9	1.15e-75	97.9	fliG	flagellar motor switch protein G	Pse5Ac7Ac	AI150	Helicobacter pylori 26695	-	-
ctg00001_00160	VFG043383	39.9	2.38e-74	97.0	pseB	UDP-N-acetylglucosamine 4,6-dehydratase	Pse5Ac7Ac	AI150	Helicobacter pylori 26695	-	-
ctg00001_00374	VFG016041	31.2	4.9000000000000005e-65	97.4	pvdI	peptide synthase	pyoverdine	IA001	Pseudomonas aeruginosa PAO1	-	-
ctg00006_02972	VFG001915	54.5	1.39e-75	94.6	fliP	flagellar biosynthesis protein FliP	Flagella	VF0114	Campylobacter jejuni subsp. jejuni NCTC 11168	Motility; Chemotaxis; Invasion; Phase variation	Penetrating the mucus barrier; chemotaxis is also important for intestinal colonization;In the absence of a type III secretion system, the flagellar secretion apparatus appears to secrete several putative virulence proteins including FspA, FlaC and up to eight Cia proteins
ctg00001_00578	VFG038862	42.6	5.799999999999999e-68	67.5	lafK	two-component system lateral flagellar response regulator	Lateral flagella	VF0474	Aeromonas salmonicida subsp. salmonicida A449	Motility; Colonization	Inducible lateral peritrichous flagellar system is responsible for movement across solid surfaces or through viscous environments known as swarming motility;glycosylation of the lateral flagellin is essential for swarming motility over surfaces
ctg00001_00092	VFG000681	78.4	1.84e-76	99.3	capC	CapC, involved in Poly-gamma-glutamate synthesis	Capsule	VF0141	Bacillus anthracis	Antiphagocytosis	Inhibits phagocytosis, and it is a monotonous linear polymer that is only very weakly immunogenic that enables the bacteria to evade the host-immune defenses and facilitate systemic invasion and dissemination within the bloodstream; produces a concentration dependent enhancement of the cytotoxicity of LT through an enhancement in the binding and accumulation of protective antigen to its receptors.
ctg00007_03498	VFG000670	39.7	1.41e-71	92.7	gtrB	bactoprenol glucosyl transferase	LPS	VF0124	Shigella flexneri 2a str. 301	Endotoxin	Required for resistance to host defence and for the intracellular spread, but not for bacterial invasion
ctg00001_00122	VFG000122	36.4	1.03e-67	79.3	algD	GDP-mannose 6-dehydrogenase AlgD	Alginate	VF0091	Pseudomonas aeruginosa PAO1	Antiphagocytosis; Serum resistance	Allows the bacteria form biofilm; contributes to the persistence of the bacteria in the CF lung: act as an adhesin, preventing the bacteria from being expelled from the lung, and alginate slime layer makes it more difficult for phagocytes to ingest and kill the bacteria
ctg00009_04033	VFG000182	41.4	1.2900000000000001e-66	78.4	xcpR	general secretion pathway protein E	xcp secretion system	VF0084	Pseudomonas aeruginosa PAO1	Secretion system; Type II secretion system	Secretes toxins and enzymes into the extracellular fluid; need for proper localization of PilB and PilC
ctg00009_04065	VFG001867	53.4	2.42e-70	95.0	sodB	superoxide dismutase	SodB	VF0169	Legionella pneumophila subsp. pneumophila str. Philadelphia 1	Stress protein	A cytoplasmic iron superoxide dismutase; important for intracellular survival and transmission
ctg00001_00051	VFG000122	33.0	1.29e-63	78.7	algD	GDP-mannose 6-dehydrogenase AlgD	Alginate	VF0091	Pseudomonas aeruginosa PAO1	Antiphagocytosis; Serum resistance	Allows the bacteria form biofilm; contributes to the persistence of the bacteria in the CF lung: act as an adhesin, preventing the bacteria from being expelled from the lung, and alginate slime layer makes it more difficult for phagocytes to ingest and kill the bacteria
ctg00006_03016	VFG005767	45.9	5.53e-68	98.0	cylG	3-ketoacyl-ACP-reductase CylG	Beta-hemolysin/cytolysin	CVF171	Streptococcus agalactiae 2603V/R	-	-
ctg00002_01159	VFG000670	41.6	4.5200000000000004e-66	90.5	gtrB	bactoprenol glucosyl transferase	LPS	VF0124	Shigella flexneri 2a str. 301	Endotoxin	Required for resistance to host defence and for the intracellular spread, but not for bacterial invasion
ctg00001_00066	VFG002180	43.7	3.78e-67	97.8	cpsK	ABC transporter, permease protein	Capsule	VF0361	Enterococcus faecalis V583	Antiphagocytosis	Contributes to host immune evasion
ctg00006_02976	VFG001893	35.5	4.92e-64	96.1	fliM	flagellar motor switch protein FliM	Flagella	VF0114	Campylobacter jejuni subsp. jejuni NCTC 11168	Motility; Chemotaxis; Invasion; Phase variation	Penetrating the mucus barrier; chemotaxis is also important for intestinal colonization;In the absence of a type III secretion system, the flagellar secretion apparatus appears to secrete several putative virulence proteins including FspA, FlaC and up to eight Cia proteins
ctg00007_03483	VFG000926	38.8	3.16e-63	95.2	fepD	ferrienterobactin ABC transporter permease	Enterobactin	VF0228	Escherichia coli CFT073	Iron uptake; Siderophore	Iron uptake: the siderophore enterobactin imported through the FepA receptor and the FepBCDG system
ctg00004_02274	VFG001089	31.2	3.23e-60	89.4	hpt	hexose phosphate transport protein	Hpt	VF0264	Listeria monocytogenes EGD-e	Intracellular growth; Cellular metabolism	The mamalian G6PT is responsible for the uptake of G6P from the cytosol into the endoplasmic reticulum for its converion into the central fueling metabolite, glucose. Hpt mimics the function of the mammalian G6PT to steal fueling metabolites from host cell cytosol for the benefit of the microbe.
ctg00006_02953	VFG002189	42.5	1.97e-63	96.2	cpsB	phosphatidate cytidylyltransferase	Capsule	VF0361	Enterococcus faecalis V583	Antiphagocytosis	Contributes to host immune evasion
ctg00005_02532	VFG000922	38.2	2.02e-61	94.3	chuU	heme permease protein ChuU	Chu	VF0227	Escherichia coli CFT073	Iron uptake; Heme uptake	Iron uptake: the ability to use heme and/or hemoglobin might be especially advantageous to pathogenic bacteria. These pathogens often secrete cytotoxins, which gain access to the intracellular heme reservoir besides initiating tissue invasion. Cytotoxin production coupled with the capability to utilize heme and/or hemoglobin could serve as an effective iron acquisition strategy during the progres…
ctg00002_01143	VFG001386	42.9	6.190000000000001e-64	98.7	phoP	Possible two component system response transcriptional positive regulator PhoP	PhoP	VF0286	Mycobacterium tuberculosis H37Rv	Regulation	Senses Mg2+ starvation, controls expression of genes involved in surface remodeling and adaptation to intracellular growth
ctg00006_02876	VFG022019	35.8	2.7800000000000002e-58	84.5	eccA3	Type VII secretion system protein EccA3	ESX-3	VF0521	Mycobacterium tuberculosis H37Rv	Secretion system; Type VII secretion system	Required for siderophore-mediated iron acquisition
ctg00001_00029	VFG038734	42.6	6.42e-61	99.6	flaB	flagellin	ND	AI144	Aeromonas hydrophila subsp. hydrophila ATCC 7966	-	-
ctg00001_00006	VFG038734	42.3	4.5499999999999996e-61	99.6	flaB	flagellin	ND	AI144	Aeromonas hydrophila subsp. hydrophila ATCC 7966	-	-
ctg00001_00123	VFG001299	37.1	1.9499999999999998e-60	99.6	cap8C	capsular polysaccharide synthesis enzyme Cap8C	Capsule	VF0003	Staphylococcus aureus subsp. aureus MW2	Antiphagocytosis	Prevent phagocytosis
ctg00007_03391	VFG000922	37.7	5.86e-58	92.8	chuU	heme permease protein ChuU	Chu	VF0227	Escherichia coli CFT073	Iron uptake; Heme uptake	Iron uptake: the ability to use heme and/or hemoglobin might be especially advantageous to pathogenic bacteria. These pathogens often secrete cytotoxins, which gain access to the intracellular heme reservoir besides initiating tissue invasion. Cytotoxin production coupled with the capability to utilize heme and/or hemoglobin could serve as an effective iron acquisition strategy during the progres…
ctg00002_00925	VFG016046	31.8	2.8e-55	95.6	pvdH	diaminobutyrate-2-oxoglutarate aminotransferase PvdH	pyoverdine	IA001	Pseudomonas aeruginosa PAO1	-	-
ctg00004_02202	VFG001330	34.0	3.72e-57	98.2	lmb	laminin-binding surface protein	Lmb	VF0275	Streptococcus agalactiae 2603V/R	Adherence	34 kDa lipoprotein mediates the attachment to human laminin, a major component of the basement membrane, which may be essential for the bacterial colonization; also important for the invasion of human brain endothelial cells
ctg00001_00579	VFG009810	31.6	3.21e-53	78.3	phoR	Possible two component system response sensor kinase membrane associated PhoR	PhoP/R	CVF331	Mycobacterium tuberculosis H37Rv	-	-
ctg00001_00124	VFG001298	42.1	3.34e-59	91.7	cap8B	capsular polysaccharide synthesis enzyme Cap8B	Capsule	VF0003	Staphylococcus aureus subsp. aureus MW2	Antiphagocytosis	Prevent phagocytosis
ctg00006_02978	VFG006701	44.2	1.2400000000000001e-57	100.0	flgG	flagellar basal-body rod protein (flgG)	Pse5Ac7Ac	AI150	Helicobacter pylori 26695	-	-
ctg00003_01667	VFG001386	41.0	5.07e-58	97.5	phoP	Possible two component system response transcriptional positive regulator PhoP	PhoP	VF0286	Mycobacterium tuberculosis H37Rv	Regulation	Senses Mg2+ starvation, controls expression of genes involved in surface remodeling and adaptation to intracellular growth
ctg00007_03484	VFG000928	34.7	5.21e-55	87.5	fepG	iron-enterobactin ABC transporter permease	Enterobactin	VF0228	Escherichia coli CFT073	Iron uptake; Siderophore	Iron uptake: the siderophore enterobactin imported through the FepA receptor and the FepBCDG system
ctg00008_03673	VFG038904	48.8	7.63e-58	93.0	AHA_3493	hemolysin III	Hemolysin III	CVF793	Aeromonas hydrophila subsp. hydrophila ATCC 7966	-	-
ctg00005_02550	VFG014950	41.5	2.09e-51	59.2	mucD	serine protease MucD precursor	Alginate regulation	CVF523	Pseudomonas aeruginosa PAO1	-	-
ctg00006_03062	VFG002161	57.0	5.89e-59	98.1	lspA	signal peptidase II	Lsp	VF0351	Listeria monocytogenes EGD-e	Peptidase	A lipoprotein-specific signal peptidase SPase II, responsible for the maturation of lipoproteins in listerial pathogenesis; the deletion mutant failed to process several lipoproteins and the mutant bacteria are clearly impaired in phagosomal escape
ctg00002_00800	VFG032878	41.9	2.4899999999999997e-54	93.8	prsA2	post translocation chaperone PrsA2	PrsA2	VF0449	Listeria monocytogenes EGD-e	Intracellular growth; Protein folding	Required for virulence and contributes to the integrity of the L.monocytogenescell wall as well as swimming motility and bacterial resistance to osmotic stress
ctg00005_02465	VFG001206	39.2	1.17e-51	62.2	fbpC	iron(III) ABC transporter, ATP-binding protein	FbpABC	VF0272	Neisseria meningitidis MC58	Iron uptake; ABC transporter	Encodes a periplasmic-binding protein-dependent iron transport system necessary for the utilization of iron bound to transferrin or iron chelates, FbpA is the periplasmic Fe3+ binding protein
ctg00001_00499	VFG002162	31.8	1.07e-51	98.8	bsh	bile salt hydrolase	BSH	VF0350	Listeria monocytogenes EGD-e	Bile resistance	Involved in resisting the acute toxicity of bile and bile salts, important for intestinal persistence of L. monocytogenes
ctg00001_00397	VFG000365	33.9	3.57e-46	54.3	ybtP	lipoprotein inner membrane ABC-transporter	Yersiniabactin	VF0136	Yersinia pestis CO92	Iron uptake; Siderophore	FyuA/Psn-Irp system uses yersiniabactin, a siderophore that can remove iron from a number of mammalian proteins, due to its extremely high affinity for ferric iron
ctg00005_02460	VFG001206	40.6	1.26e-49	58.3	fbpC	iron(III) ABC transporter, ATP-binding protein	FbpABC	VF0272	Neisseria meningitidis MC58	Iron uptake; ABC transporter	Encodes a periplasmic-binding protein-dependent iron transport system necessary for the utilization of iron bound to transferrin or iron chelates, FbpA is the periplasmic Fe3+ binding protein
ctg00003_01733	VFG038835	41.4	6.04e-52	87.1	pomA2	chemotaxis protein PomA	Polar flagella	CVF786	Aeromonas hydrophila subsp. hydrophila ATCC 7966	-	-
ctg00007_03392	VFG000926	35.5	7.24e-50	92.8	fepD	ferrienterobactin ABC transporter permease	Enterobactin	VF0228	Escherichia coli CFT073	Iron uptake; Siderophore	Iron uptake: the siderophore enterobactin imported through the FepA receptor and the FepBCDG system
ctg00001_00580	VFG001386	39.4	9.64e-52	97.4	phoP	Possible two component system response transcriptional positive regulator PhoP	PhoP	VF0286	Mycobacterium tuberculosis H37Rv	Regulation	Senses Mg2+ starvation, controls expression of genes involved in surface remodeling and adaptation to intracellular growth
ctg00005_02533	VFG000925	37.9	1.4699999999999998e-48	53.0	fepC	ferrienterobactin ABC transporter ATPase	Enterobactin	VF0228	Escherichia coli CFT073	Iron uptake; Siderophore	Iron uptake: the siderophore enterobactin imported through the FepA receptor and the FepBCDG system
ctg00004_02326	VFG000928	30.5	2.6999999999999998e-48	93.8	fepG	iron-enterobactin ABC transporter permease	Enterobactin	VF0228	Escherichia coli CFT073	Iron uptake; Siderophore	Iron uptake: the siderophore enterobactin imported through the FepA receptor and the FepBCDG system
ctg00004_02190	VFG001206	39.3	9.78e-47	53.3	fbpC	iron(III) ABC transporter, ATP-binding protein	FbpABC	VF0272	Neisseria meningitidis MC58	Iron uptake; ABC transporter	Encodes a periplasmic-binding protein-dependent iron transport system necessary for the utilization of iron bound to transferrin or iron chelates, FbpA is the periplasmic Fe3+ binding protein
ctg00005_02757	VFG006717	31.9	3.75e-44	88.6	lap	Listeria adhesion protein Lap	Lap	VF0444	Listeria monocytogenes EGD-e	Adherence	Promotes bacterial adhesion to intestinal cells
ctg00001_00583	VFG014950	36.5	2.11e-45	73.3	mucD	serine protease MucD precursor	Alginate regulation	CVF523	Pseudomonas aeruginosa PAO1	-	-
ctg00005_02407	VFG001298	40.5	7.11e-50	90.3	cap8B	capsular polysaccharide synthesis enzyme Cap8B	Capsule	VF0003	Staphylococcus aureus subsp. aureus MW2	Antiphagocytosis	Prevent phagocytosis
ctg00002_01102	VFG014950	38.0	3.76e-44	59.7	mucD	serine protease MucD precursor	Alginate regulation	CVF523	Pseudomonas aeruginosa PAO1	-	-
ctg00002_01193	VFG006632	33.3	1.01e-47	91.1	motA	flagellar motor protein	Pse5Ac7Ac	AI150	Helicobacter pylori 26695	-	-
ctg00006_02966	VFG001265	34.0	2.24e-46	79.4	fleN	flagellar synthesis regulator FleN	Flagella	VF0273	Pseudomonas aeruginosa PAO1	Adherence; Motility	Swimming motility; play a role in biofilm formation and other pathogenic adaptations
ctg00006_03086	VFG002184	34.8	4.69e-43	98.7	cpsG	MurB family protein	Capsule	VF0361	Enterococcus faecalis V583	Antiphagocytosis	Contributes to host immune evasion
ctg00003_01422	VFG001206	37.5	9.82e-46	95.5	fbpC	iron(III) ABC transporter, ATP-binding protein	FbpABC	VF0272	Neisseria meningitidis MC58	Iron uptake; ABC transporter	Encodes a periplasmic-binding protein-dependent iron transport system necessary for the utilization of iron bound to transferrin or iron chelates, FbpA is the periplasmic Fe3+ binding protein
ctg00003_01423	VFG001983	37.4	7.16e-46	92.7	pebA	bifunctional adhesin/ABC transporter aspartate/glutamate-binding protein	PEB1	VF0327	Campylobacter jejuni subsp. jejuni NCTC 11168	Adherence	Cell-binding factor, enhancing bacterial adherence to and invasion of host cells
ctg00009_03954	VFG001206	41.4	3.6e-45	95.8	fbpC	iron(III) ABC transporter, ATP-binding protein	FbpABC	VF0272	Neisseria meningitidis MC58	Iron uptake; ABC transporter	Encodes a periplasmic-binding protein-dependent iron transport system necessary for the utilization of iron bound to transferrin or iron chelates, FbpA is the periplasmic Fe3+ binding protein
ctg00004_02325	VFG000926	32.0	5.64e-44	91.3	fepD	ferrienterobactin ABC transporter permease	Enterobactin	VF0228	Escherichia coli CFT073	Iron uptake; Siderophore	Iron uptake: the siderophore enterobactin imported through the FepA receptor and the FepBCDG system
ctg00008_03684	VFG037100	56.7	1.93e-44	87.5	msrA/B(pilB)	trifunctional thioredoxin/methionine sulfoxide reductase A/B protein	MsrAB	VF0456	Neisseria meningitidis MC58	Stress protein	Repairs oxidized proteins
ctg00001_00164	VFG038847	30.0	6.36e-42	90.1	flmD	FlmD protein	Polar flagella	CVF786	Aeromonas hydrophila subsp. hydrophila ATCC 7966	-	-
ctg00003_01836	VFG037046	37.0	6.3e-45	87.6	mntA	ABC transporter ATP-binding protein MntA	MntABC	VF0455	Neisseria meningitidis MC58	Stress protein	Quenches ROS that is independent of superoxide dismutase and catalase
ctg00001_00656	VFG038722	34.6	9.78e-45	93.3	AHA_1389	CobQ/CobB/MinD/ParA family protein	Polar flagella	CVF786	Aeromonas hydrophila subsp. hydrophila ATCC 7966	-	-
ctg00001_00048	VFG013354	35.6	7.23e-44	97.2	kfiC	lipopolysaccharide biosynthesis protein	LOS	CVF494	Haemophilus influenzae Rd KW20	-	-
ctg00006_02960	VFG002319	36.9	5.87e-44	87.4	fliA	flagellar biosynthesis sigma factor	Flagella	VF0394	Yersinia enterocolitica subsp. enterocolitica 8081	Secretion system; Invasion; Motility	Required for efficient cellular invasion.; YplA, a phospholipase is secreted by this type III flagellum secretion system. YplA is required for survival of Y. enterocolitica in the Peyer's patches and for stimulation of the acute inflammatory response of the host to the infection.
ctg00005_02749	VFG002159	38.0	6.53e-41	80.9	aut	autolysin	Auto	VF0348	Listeria monocytogenes EGD-e	Invasion	Required for entry of L. monocytogenes into nonphagocytic cells and necessary for full virulence
ctg00001_00198	VFG002499	31.2	1.26e-38	68.5	fliI	flagellum-specific ATP synthase FliI	Flagella	VF0430	Burkholderia pseudomallei K96243	Invasion	Polar flagella required for motility and macrophage invasion
ctg00003_01821	VFG001206	35.0	2.9999999999999996e-42	86.9	fbpC	iron(III) ABC transporter, ATP-binding protein	FbpABC	VF0272	Neisseria meningitidis MC58	Iron uptake; ABC transporter	Encodes a periplasmic-binding protein-dependent iron transport system necessary for the utilization of iron bound to transferrin or iron chelates, FbpA is the periplasmic Fe3+ binding protein
ctg00001_00054	VFG001348	40.6	2.37e-41	90.4	cpsE	glycosyl transferase CpsE	Capsule	VF0274	Streptococcus agalactiae 2603V/R	Antiphagocytosis; Serum resistance	Inhibits the binding of the activated complement factor C3b to the surface of S. agalactiae, preventing the activation of the alternative complement pathway and inhibits complement-mediated opsonophagocytosis
ctg00004_02204	VFG005767	35.5	5.2100000000000005e-43	94.2	cylG	3-ketoacyl-ACP-reductase CylG	Beta-hemolysin/cytolysin	CVF171	Streptococcus agalactiae 2603V/R	-	-
ctg00003_01587	VFG013265	45.9	3.92e-44	99.0	orfM	deoxyribonucleotide triphosphate pyrophosphatase	LOS	CVF494	Haemophilus influenzae Rd KW20	-	-
ctg00001_00161	VFG013368	31.4	5.37e-41	97.8	rffG	dTDP-glucose 46-dehydratase	LOS	CVF494	Haemophilus influenzae Rd KW20	-	-
ctg00005_02418	VFG001309	41.2	1.4900000000000001e-43	89.1	cap8M	capsular polysaccharide synthesis enzyme Cap8M	Capsule	VF0003	Staphylococcus aureus subsp. aureus MW2	Antiphagocytosis	Prevent phagocytosis
ctg00004_02124	VFG000344	36.1	2.97e-41	97.2	hitC	iron(III) ABC transporter, ATP-binding protein	HitABC	VF0268	Haemophilus influenzae Rd KW20	Iron uptake; ABC transporter	HitABC(fbpABC) operon encodes a periplasmic-binding protein-dependent iron transport system necessary for the utilization of iron bound to transferrin or iron chelates
ctg00002_00685	VFG001206	36.7	2.93e-40	74.1	fbpC	iron(III) ABC transporter, ATP-binding protein	FbpABC	VF0272	Neisseria meningitidis MC58	Iron uptake; ABC transporter	Encodes a periplasmic-binding protein-dependent iron transport system necessary for the utilization of iron bound to transferrin or iron chelates, FbpA is the periplasmic Fe3+ binding protein
ctg00008_03635	VFG038839	37.3	2.55e-41	94.9	flmH	short chain dehydrogenase/reductase family oxidoreductase	Polar flagella	CVF786	Aeromonas hydrophila subsp. hydrophila ATCC 7966	-	-
ctg00002_00951	VFG001206	37.6	2.34e-39	77.7	fbpC	iron(III) ABC transporter, ATP-binding protein	FbpABC	VF0272	Neisseria meningitidis MC58	Iron uptake; ABC transporter	Encodes a periplasmic-binding protein-dependent iron transport system necessary for the utilization of iron bound to transferrin or iron chelates, FbpA is the periplasmic Fe3+ binding protein
ctg00006_03108	VFG000320	42.7	3.59e-43	93.2	kdtB	lipopolysaccharide core biosynthesis protein	LPS	VF0056	Helicobacter pylori 26695	Endotoxin; Low toxicity; Adherence	H. pylori LPS have much lower immunobiological activities than enterobacterial LPS, thus may prolong H. pylori infection for longer; mediates a lectin-like interaction with laminin, the binding may disrupt epithelial cell-basement membrane interactions contributing to the disruption of gastric mucosal integrity and the development of gastric leakiness associated with the bacterium
ctg00004_01905	VFG005767	35.1	1.7499999999999999e-40	97.6	cylG	3-ketoacyl-ACP-reductase CylG	Beta-hemolysin/cytolysin	CVF171	Streptococcus agalactiae 2603V/R	-	-
ctg00001_00494	VFG000344	35.5	3.57e-39	100.0	hitC	iron(III) ABC transporter, ATP-binding protein	HitABC	VF0268	Haemophilus influenzae Rd KW20	Iron uptake; ABC transporter	HitABC(fbpABC) operon encodes a periplasmic-binding protein-dependent iron transport system necessary for the utilization of iron bound to transferrin or iron chelates
ctg00001_00533	VFG005767	33.2	1.51e-39	90.8	cylG	3-ketoacyl-ACP-reductase CylG	Beta-hemolysin/cytolysin	CVF171	Streptococcus agalactiae 2603V/R	-	-
ctg00007_03467	VFG005776	36.1	1.14e-38	68.5	cylA	ABC (ATP-binding cassette) transporter CylA	Beta-hemolysin/cytolysin	CVF171	Streptococcus agalactiae 2603V/R	-	-
ctg00003_01801	VFG001206	37.0	3.13e-38	90.0	fbpC	iron(III) ABC transporter, ATP-binding protein	FbpABC	VF0272	Neisseria meningitidis MC58	Iron uptake; ABC transporter	Encodes a periplasmic-binding protein-dependent iron transport system necessary for the utilization of iron bound to transferrin or iron chelates, FbpA is the periplasmic Fe3+ binding protein
ctg00001_00067	VFG002186	32.1	2.2800000000000002e-33	51.1	cpsE	glycosyl transferase, group 2 family protein	Capsule	VF0361	Enterococcus faecalis V583	Antiphagocytosis	Contributes to host immune evasion
ctg00004_02233	VFG001386	32.9	5.6e-39	98.7	phoP	Possible two component system response transcriptional positive regulator PhoP	PhoP	VF0286	Mycobacterium tuberculosis H37Rv	Regulation	Senses Mg2+ starvation, controls expression of genes involved in surface remodeling and adaptation to intracellular growth
ctg00006_02967	VFG006582	34.5	8.67e-36	68.0	flhF	flagellar biosynthesis protein	Pse5Ac7Ac	AI150	Helicobacter pylori 26695	-	-
ctg00003_01692	VFG001206	36.0	1.01e-37	87.6	fbpC	iron(III) ABC transporter, ATP-binding protein	FbpABC	VF0272	Neisseria meningitidis MC58	Iron uptake; ABC transporter	Encodes a periplasmic-binding protein-dependent iron transport system necessary for the utilization of iron bound to transferrin or iron chelates, FbpA is the periplasmic Fe3+ binding protein
ctg00004_02212	VFG005776	34.2	5.55e-38	88.6	cylA	ABC (ATP-binding cassette) transporter CylA	Beta-hemolysin/cytolysin	CVF171	Streptococcus agalactiae 2603V/R	-	-
ctg00008_03738	VFG001867	36.8	9.65e-38	67.6	sodB	superoxide dismutase	SodB	VF0169	Legionella pneumophila subsp. pneumophila str. Philadelphia 1	Stress protein	A cytoplasmic iron superoxide dismutase; important for intracellular survival and transmission
ctg00005_02373	VFG005776	35.7	8.64e-37	87.3	cylA	ABC (ATP-binding cassette) transporter CylA	Beta-hemolysin/cytolysin	CVF171	Streptococcus agalactiae 2603V/R	-	-
ctg00001_00140	VFG011399	46.3	3.38e-39	94.3	fabZ	(3R)-hydroxymyristoyl ACP dehydratase	LPS	CVF383	Brucella melitensis bv. 1 str. 16M	-	-
ctg00001_00294	VFG038839	33.7	2.75e-36	98.4	flmH	short chain dehydrogenase/reductase family oxidoreductase	Polar flagella	CVF786	Aeromonas hydrophila subsp. hydrophila ATCC 7966	-	-
ctg00005_02416	VFG002186	31.8	7.09e-33	61.9	cpsE	glycosyl transferase, group 2 family protein	Capsule	VF0361	Enterococcus faecalis V583	Antiphagocytosis	Contributes to host immune evasion
ctg00001_00509	VFG005776	33.0	1.7e-35	90.7	cylA	ABC (ATP-binding cassette) transporter CylA	Beta-hemolysin/cytolysin	CVF171	Streptococcus agalactiae 2603V/R	-	-
ctg00008_03674	VFG002085	34.3	2.7e-33	62.5	vasH	type VI secretion system regulatory protein VasH	T6SS	VF0335	Vibrio cholerae O1 biovar El Tor str. N16961	Secretion system; Type VI secretion system	Antibacterial and antienkaryotic activities
ctg00001_00302	VFG045350	56.1	2.72e-38	73.4	bslA/yuaB	hydrophobin BslA	BslA	VF0411	Bacillus subtilis subsp. subtilis str. 168	Adherence; Biofilm formation	Encodes a major S-layer protein that is located within the pXO1 pathogenicity island that also codes for toxin genes. BslA mediates adherence and entry to epithelial cells by binding integrin <alpha>2<beta>1 and complement component C1q;forms a highly hydrophobic coat around B. subtilis biofilms
ctg00006_02921	VFG038839	33.8	1.55e-35	97.9	flmH	short chain dehydrogenase/reductase family oxidoreductase	Polar flagella	CVF786	Aeromonas hydrophila subsp. hydrophila ATCC 7966	-	-
ctg00008_03579	VFG009561	30.9	6.510000000000001e-32	52.6	mbtI	Isochorismate synthase MbtI	mycobactin	IA031	Mycobacterium tuberculosis H37Rv	-	-
ctg00001_00175	VFG000269	50.0	6.570000000000001e-37	93.5	ureA	urease alpha subunit UreA	Urease	VF0050	Helicobacter pylori 26695	Enzyme; Acid resistance; Colonization	An important colonization factor, contributes to acid resistance, epithelial cell damage, chemotactic behaviour, and nitrogen metabolism
ctg00007_03294	VFG000169	31.6	4.9e-35	97.9	pchC	pyochelin biosynthetic protein PchC	Pyochelin	VF0095	Pseudomonas aeruginosa PAO1	Iron uptake; Siderophore	Effective at promoting iron uptake in P. aeruginosa; catalyzes the formation of tissue-damaging free radicals; pyochelin also binds other transition metals (e.g. Mo(IV), Co(II)) with appreciable affinity and is implicated in the delivery of both Co(II) and Mo(IV) to P. aeruginosa cells
ctg00009_04059	VFG000344	33.3	2.1100000000000002e-33	90.3	hitC	iron(III) ABC transporter, ATP-binding protein	HitABC	VF0268	Haemophilus influenzae Rd KW20	Iron uptake; ABC transporter	HitABC(fbpABC) operon encodes a periplasmic-binding protein-dependent iron transport system necessary for the utilization of iron bound to transferrin or iron chelates
ctg00001_00142	VFG006701	33.2	3.4199999999999997e-34	100.0	flgG	flagellar basal-body rod protein (flgG)	Pse5Ac7Ac	AI150	Helicobacter pylori 26695	-	-
ctg00003_01797	VFG000344	32.4	3.72e-33	82.6	hitC	iron(III) ABC transporter, ATP-binding protein	HitABC	VF0268	Haemophilus influenzae Rd KW20	Iron uptake; ABC transporter	HitABC(fbpABC) operon encodes a periplasmic-binding protein-dependent iron transport system necessary for the utilization of iron bound to transferrin or iron chelates
ctg00001_00125	VFG001297	39.6	3.66e-35	64.1	cap8A	capsular polysaccharide synthesis enzyme	Capsule	VF0003	Staphylococcus aureus subsp. aureus MW2	Antiphagocytosis	Prevent phagocytosis
ctg00006_03030	VFG002061	35.1	5.52e-34	94.1	pppA	Pseudomonas protein phosphatase PppA	HSI-I	VF0334	Pseudomonas aeruginosa PAO1	Secretion system; Type VI secretion system	Play role in chronic P. aeruginosa infections
ctg00006_02937	VFG033025	36.3	2.5200000000000003e-31	52.4	pdgA	Peptidoglycan N-deacetylase	PgdA	VF0442	Listeria monocytogenes EGD-e	Immune evasion	An Listeria peptidoglycan modifying enzyme that deacetylates the N-acetylglucosamine residues of L. monocytogenes peptidoglycan and confers resistance to lysozyme
ctg00005_02519	VFG001206	34.1	5.2e-33	95.2	fbpC	iron(III) ABC transporter, ATP-binding protein	FbpABC	VF0272	Neisseria meningitidis MC58	Iron uptake; ABC transporter	Encodes a periplasmic-binding protein-dependent iron transport system necessary for the utilization of iron bound to transferrin or iron chelates, FbpA is the periplasmic Fe3+ binding protein
ctg00005_02576	VFG000907	35.0	3.36e-30	62.2	hlyB	Hemolysin B	Hemolysin	VF0225	Escherichia coli CFT073	Toxin; Membrane-damaging; Pore-forming; RTX toxin	Cytotoxic to many types of cells: erythrocytes, granulocytes, monocytes, endothelial cells and renal epithelial cells; stimulating the release of IL-1<beta> and TNF
ctg00002_01262	VFG001206	36.4	1.0400000000000001e-32	96.5	fbpC	iron(III) ABC transporter, ATP-binding protein	FbpABC	VF0272	Neisseria meningitidis MC58	Iron uptake; ABC transporter	Encodes a periplasmic-binding protein-dependent iron transport system necessary for the utilization of iron bound to transferrin or iron chelates, FbpA is the periplasmic Fe3+ binding protein
ctg00010_04206	VFG000907	35.7	1.5099999999999999e-30	80.4	hlyB	Hemolysin B	Hemolysin	VF0225	Escherichia coli CFT073	Toxin; Membrane-damaging; Pore-forming; RTX toxin	Cytotoxic to many types of cells: erythrocytes, granulocytes, monocytes, endothelial cells and renal epithelial cells; stimulating the release of IL-1<beta> and TNF
ctg00003_01352	VFG001206	36.8	9.160000000000001e-32	77.3	fbpC	iron(III) ABC transporter, ATP-binding protein	FbpABC	VF0272	Neisseria meningitidis MC58	Iron uptake; ABC transporter	Encodes a periplasmic-binding protein-dependent iron transport system necessary for the utilization of iron bound to transferrin or iron chelates, FbpA is the periplasmic Fe3+ binding protein
ctg00008_03862	VFG005767	35.8	5.11e-33	87.0	cylG	3-ketoacyl-ACP-reductase CylG	Beta-hemolysin/cytolysin	CVF171	Streptococcus agalactiae 2603V/R	-	-
ctg00005_02414	VFG002186	35.2	7.32e-30	61.6	cpsE	glycosyl transferase, group 2 family protein	Capsule	VF0361	Enterococcus faecalis V583	Antiphagocytosis	Contributes to host immune evasion
ctg00001_00018	VFG001206	30.4	1.41e-31	90.4	fbpC	iron(III) ABC transporter, ATP-binding protein	FbpABC	VF0272	Neisseria meningitidis MC58	Iron uptake; ABC transporter	Encodes a periplasmic-binding protein-dependent iron transport system necessary for the utilization of iron bound to transferrin or iron chelates, FbpA is the periplasmic Fe3+ binding protein
ctg00007_03509	VFG016046	30.6	1.14e-28	70.2	pvdH	diaminobutyrate-2-oxoglutarate aminotransferase PvdH	pyoverdine	IA001	Pseudomonas aeruginosa PAO1	-	-
ctg00002_00751	VFG005767	32.9	1.4700000000000002e-31	82.7	cylG	3-ketoacyl-ACP-reductase CylG	Beta-hemolysin/cytolysin	CVF171	Streptococcus agalactiae 2603V/R	-	-
ctg00002_00844	VFG005767	32.9	1.87e-31	84.6	cylG	3-ketoacyl-ACP-reductase CylG	Beta-hemolysin/cytolysin	CVF171	Streptococcus agalactiae 2603V/R	-	-
ctg00003_01647	VFG000119	30.4	2e-31	99.2	algR	alginate biosynthesis regulatory protein AlgR	Alginate	VF0091	Pseudomonas aeruginosa PAO1	Antiphagocytosis; Serum resistance	Allows the bacteria form biofilm; contributes to the persistence of the bacteria in the CF lung: act as an adhesin, preventing the bacteria from being expelled from the lung, and alginate slime layer makes it more difficult for phagocytes to ingest and kill the bacteria
ctg00009_04108	VFG045607	31.7	1.94e-31	87.9	lpg2936	Dot/Icm type IV secretion system effector	Dot/Icm	VF0156	Legionella pneumophila subsp. pneumophila str. Philadelphia 1	Secretion system; Type IV secretion system	Allows survival and growth in macrophages, prevent phagosome acifidication and lysosome fusion, essential for induction of apoptosis in human macrophages
ctg00004_02027	VFG002181	36.7	2.68e-29	65.3	cpsJ	ABC transporter, ATP-binding protein	Capsule	VF0361	Enterococcus faecalis V583	Antiphagocytosis	Contributes to host immune evasion
ctg00007_03503	VFG005767	30.7	5.850000000000001e-31	96.4	cylG	3-ketoacyl-ACP-reductase CylG	Beta-hemolysin/cytolysin	CVF171	Streptococcus agalactiae 2603V/R	-	-
ctg00009_03885	VFG041304	45.5	5.9200000000000005e-33	90.9	lirB	Dot/Icm type IV secretion system effector LirB	Dot/Icm	SS047	Legionella pneumophila subsp. pneumophila str. Philadelphia 1	-	-
ctg00001_00375	VFG000130	30.7	8.669999999999999e-28	71.6	algI	alginate o-acetyltransferase AlgI	Alginate	VF0091	Pseudomonas aeruginosa PAO1	Antiphagocytosis; Serum resistance	Allows the bacteria form biofilm; contributes to the persistence of the bacteria in the CF lung: act as an adhesin, preventing the bacteria from being expelled from the lung, and alginate slime layer makes it more difficult for phagocytes to ingest and kill the bacteria
ctg00008_03574	VFG038811	32.7	3.96e-30	92.2	cheR-3	chemotaxis protein CheR	ND	AI144	Aeromonas hydrophila subsp. hydrophila ATCC 7966	-	-
ctg00001_00176	VFG000269	56.2	5.57e-32	99.0	ureA	urease alpha subunit UreA	Urease	VF0050	Helicobacter pylori 26695	Enzyme; Acid resistance; Colonization	An important colonization factor, contributes to acid resistance, epithelial cell damage, chemotactic behaviour, and nitrogen metabolism
ctg00006_02988	VFG001906	39.5	4.5e-32	98.7	flgC	flagellar basal body rod protein FlgC	Flagella	VF0114	Campylobacter jejuni subsp. jejuni NCTC 11168	Motility; Chemotaxis; Invasion; Phase variation	Penetrating the mucus barrier; chemotaxis is also important for intestinal colonization;In the absence of a type III secretion system, the flagellar secretion apparatus appears to secrete several putative virulence proteins including FspA, FlaC and up to eight Cia proteins
ctg00001_00177	VFG000344	31.0	6.24e-29	91.8	hitC	iron(III) ABC transporter, ATP-binding protein	HitABC	VF0268	Haemophilus influenzae Rd KW20	Iron uptake; ABC transporter	HitABC(fbpABC) operon encodes a periplasmic-binding protein-dependent iron transport system necessary for the utilization of iron bound to transferrin or iron chelates
ctg00010_04207	VFG005776	32.6	1.7699999999999999e-28	78.9	cylA	ABC (ATP-binding cassette) transporter CylA	Beta-hemolysin/cytolysin	CVF171	Streptococcus agalactiae 2603V/R	-	-
ctg00001_00337	VFG032845	41.9	2.14e-32	96.3	gtcA	wall teichoic acid glycosylation protein GtcA	GtcA	VF0448	Listeria monocytogenes EGD-e	Invasion	Involved in glycosylation of the cell wall teichoic acids; the <gtcA> mutant strain displayed reduced entry levels
ctg00001_00423	VFG038839	33.3	4.91e-29	98.8	flmH	short chain dehydrogenase/reductase family oxidoreductase	Polar flagella	CVF786	Aeromonas hydrophila subsp. hydrophila ATCC 7966	-	-
ctg00001_00087	VFG001352	31.2	1.41e-26	76.7	cpsA	CpsA responsible for transfer of CPS from the membrane lipid to the cell wall peptidoglycan	Capsule	VF0274	Streptococcus agalactiae 2603V/R	Antiphagocytosis; Serum resistance	Inhibits the binding of the activated complement factor C3b to the surface of S. agalactiae, preventing the activation of the alternative complement pathway and inhibits complement-mediated opsonophagocytosis
ctg00008_03768	VFG001206	33.8	1.53e-28	97.6	fbpC	iron(III) ABC transporter, ATP-binding protein	FbpABC	VF0272	Neisseria meningitidis MC58	Iron uptake; ABC transporter	Encodes a periplasmic-binding protein-dependent iron transport system necessary for the utilization of iron bound to transferrin or iron chelates, FbpA is the periplasmic Fe3+ binding protein
ctg00003_01828	VFG018241	38.6	1.1299999999999999e-30	90.4	luxS	S-ribosylhomocysteinase	Autoinducer-2	CVF628	Vibrio cholerae O1 biovar El Tor str. N16961	-	-
ctg00004_02309	VFG000121	37.2	1.0200000000000001e-29	95.7	algU	alginate biosynthesis protein AlgZ/FimS	Alginate	VF0091	Pseudomonas aeruginosa PAO1	Antiphagocytosis; Serum resistance	Allows the bacteria form biofilm; contributes to the persistence of the bacteria in the CF lung: act as an adhesin, preventing the bacteria from being expelled from the lung, and alginate slime layer makes it more difficult for phagocytes to ingest and kill the bacteria
ctg00002_01107	VFG000344	30.5	8.760000000000001e-27	73.1	hitC	iron(III) ABC transporter, ATP-binding protein	HitABC	VF0268	Haemophilus influenzae Rd KW20	Iron uptake; ABC transporter	HitABC(fbpABC) operon encodes a periplasmic-binding protein-dependent iron transport system necessary for the utilization of iron bound to transferrin or iron chelates
ctg00002_01033	VFG000907	31.9	1.1900000000000001e-26	90.0	hlyB	Hemolysin B	Hemolysin	VF0225	Escherichia coli CFT073	Toxin; Membrane-damaging; Pore-forming; RTX toxin	Cytotoxic to many types of cells: erythrocytes, granulocytes, monocytes, endothelial cells and renal epithelial cells; stimulating the release of IL-1<beta> and TNF
ctg00005_02558	VFG005767	31.4	1.23e-27	96.7	cylG	3-ketoacyl-ACP-reductase CylG	Beta-hemolysin/cytolysin	CVF171	Streptococcus agalactiae 2603V/R	-	-
ctg00001_00076	VFG002188	31.5	2.1e-25	67.6	cpsC	teichoic acid biosynthesis protein, putative	Capsule	VF0361	Enterococcus faecalis V583	Antiphagocytosis	Contributes to host immune evasion
ctg00006_03075	VFG005776	32.9	7.200000000000001e-27	88.6	cylA	ABC (ATP-binding cassette) transporter CylA	Beta-hemolysin/cytolysin	CVF171	Streptococcus agalactiae 2603V/R	-	-
ctg00004_02201	VFG001206	30.0	1.16e-26	87.9	fbpC	iron(III) ABC transporter, ATP-binding protein	FbpABC	VF0272	Neisseria meningitidis MC58	Iron uptake; ABC transporter	Encodes a periplasmic-binding protein-dependent iron transport system necessary for the utilization of iron bound to transferrin or iron chelates, FbpA is the periplasmic Fe3+ binding protein
ctg00001_00143	VFG001912	30.5	2.1500000000000002e-26	97.8	flgF	flagellar basal-body rod protein	Flagella	VF0114	Campylobacter jejuni subsp. jejuni NCTC 11168	Motility; Chemotaxis; Invasion; Phase variation	Penetrating the mucus barrier; chemotaxis is also important for intestinal colonization;In the absence of a type III secretion system, the flagellar secretion apparatus appears to secrete several putative virulence proteins including FspA, FlaC and up to eight Cia proteins
ctg00002_01003	VFG038839	31.5	6.470000000000001e-27	96.8	flmH	short chain dehydrogenase/reductase family oxidoreductase	Polar flagella	CVF786	Aeromonas hydrophila subsp. hydrophila ATCC 7966	-	-
ctg00003_01732	VFG002008	30.5	3e-26	90.8	motB	flagellar motor rotation protein MotB	Flagella	VF0157	Legionella pneumophila subsp. pneumophila str. Philadelphia 1	Motility	Not required for intracellular growth but enhance the invasion capacity
ctg00004_02088	VFG038839	31.6	2.31e-25	94.6	flmH	short chain dehydrogenase/reductase family oxidoreductase	Polar flagella	CVF786	Aeromonas hydrophila subsp. hydrophila ATCC 7966	-	-
ctg00006_03046	VFG001988	36.3	5.71e-26	86.8	cysC	adenylylsulfate kinase	Capsule	VF0323	Campylobacter jejuni subsp. jejuni NCTC 11168	Adherence; Phase variation	Play an important role in bacterial survival and persistance in the enviroment and evasion of host immune response; the presence of heptose residues in the capsule may be important for virulence. Heptose residues found in some cell surface-located glycoconjugates are required for adhesion
ctg00001_00459	VFG005767	37.0	1.44e-25	90.2	cylG	3-ketoacyl-ACP-reductase CylG	Beta-hemolysin/cytolysin	CVF171	Streptococcus agalactiae 2603V/R	-	-
ctg00001_00290	VFG038839	30.3	4.37e-24	96.9	flmH	short chain dehydrogenase/reductase family oxidoreductase	Polar flagella	CVF786	Aeromonas hydrophila subsp. hydrophila ATCC 7966	-	-
ctg00002_00950	VFG000907	32.5	1.2200000000000001e-21	63.9	hlyB	Hemolysin B	Hemolysin	VF0225	Escherichia coli CFT073	Toxin; Membrane-damaging; Pore-forming; RTX toxin	Cytotoxic to many types of cells: erythrocytes, granulocytes, monocytes, endothelial cells and renal epithelial cells; stimulating the release of IL-1<beta> and TNF
ctg00002_00890	VFG001988	34.1	1.31e-24	82.4	cysC	adenylylsulfate kinase	Capsule	VF0323	Campylobacter jejuni subsp. jejuni NCTC 11168	Adherence; Phase variation	Play an important role in bacterial survival and persistance in the enviroment and evasion of host immune response; the presence of heptose residues in the capsule may be important for virulence. Heptose residues found in some cell surface-located glycoconjugates are required for adhesion
ctg00002_00710	VFG005776	30.3	2.32e-22	95.7	cylA	ABC (ATP-binding cassette) transporter CylA	Beta-hemolysin/cytolysin	CVF171	Streptococcus agalactiae 2603V/R	-	-
ctg00005_02660	VFG001818	53.2	1.78e-26	89.9	mbtH	putative protein MbtH	Mycobactin	VF0299	Mycobacterium tuberculosis H37Rv	Iron uptake; Siderophore	Cell-association mycobactin participates in iron internalization and/or to serve as a temporary iron-holding molecule to prevent sudden influx of excess iron if the metal suddenly becomes available after a period of iron limitation
ctg00005_02541	VFG002440	31.2	1.73e-22	96.7	bprB	two-component response regulator	Bsa T3SS	VF0428	Burkholderia pseudomallei K96243	Secretion system; Type III secretion system; Invasion	Delivering effector proteins into host cells to manipulate host cell functions
ctg00001_00079	VFG002188	31.0	5.38e-19	62.0	cpsC	teichoic acid biosynthesis protein, putative	Capsule	VF0361	Enterococcus faecalis V583	Antiphagocytosis	Contributes to host immune evasion
ctg00003_01825	VFG000307	34.6	1.32e-22	91.0	napA	neutrophil activating protein NapA	HP-NAP	VF0052	Helicobacter pylori 26695	Proinflammatory effect	H.pylori Neutrophil activating protein, promoting the adhesion of human neutrophils to endothelial cells and the production of reactive oxygen radicals; inducing a very moderate state of inflammation that would promote H. pylori growth by the release of nutrient factors from the inflammed tissue
ctg00006_02971	VFG002495	51.9	2.5499999999999998e-23	88.8	fliQ	flagellar biosynthesis protein FliQ	Flagella	VF0430	Burkholderia pseudomallei K96243	Invasion	Polar flagella required for motility and macrophage invasion
ctg00006_03015	VFG011430	63.0	6.68e-23	94.8	acpXL	acyl carrier protein	LPS	CVF383	Brucella melitensis bv. 1 str. 16M	-	-
ctg00007_03307	VFG000575	34.3	6.52e-19	59.6	mgtC	Mg2+ transport protein	MgtBC	VF0106	Salmonella enterica subsp. enterica serovar Typhimurium str. LT2	Magnesium uptake	MgtA and MgtB are not required for intracellular survival or for virulence, MgtC is essential for both functions
ctg00004_01930	VFG001226	37.4	1.14e-19	56.3	pilH	twitching motility protein PilH	Type IV pili	VF0082	Pseudomonas aeruginosa PAO1	Adherence; Twitching motility	Attaches to host cells, but not to mucin, causing a twitching motility that allows the bacteria to move along the cell surface; biofilm formation
ctg00006_02974	VFG038710	40.0	3.66e-19	89.2	cheB-2	chemotaxis-specific methylesterase	ND	AI144	Aeromonas hydrophila subsp. hydrophila ATCC 7966	-	-
ctg00006_02810	VFG038710	37.0	1.68e-17	87.5	cheB-2	chemotaxis-specific methylesterase	ND	AI144	Aeromonas hydrophila subsp. hydrophila ATCC 7966	-	-
ctg00006_02963	VFG002530	34.9	5.44e-18	67.9	cheW	chemotaxis protein CheW	Flagella	VF0430	Burkholderia pseudomallei K96243	Invasion	Polar flagella required for motility and macrophage invasion
ctg00006_03138	VFG000121	34.0	2.42e-17	83.8	algU	alginate biosynthesis protein AlgZ/FimS	Alginate	VF0091	Pseudomonas aeruginosa PAO1	Antiphagocytosis; Serum resistance	Allows the bacteria form biofilm; contributes to the persistence of the bacteria in the CF lung: act as an adhesin, preventing the bacteria from being expelled from the lung, and alginate slime layer makes it more difficult for phagocytes to ingest and kill the bacteria
ctg00001_00228	VFG001386	34.6	1.34e-17	86.3	phoP	Possible two component system response transcriptional positive regulator PhoP	PhoP	VF0286	Mycobacterium tuberculosis H37Rv	Regulation	Senses Mg2+ starvation, controls expression of genes involved in surface remodeling and adaptation to intracellular growth
ctg00003_01362	VFG001306	40.9	2.15e-16	59.7	cap8J	capsular polysaccharide synthesis enzyme Cap8J	Capsule	VF0003	Staphylococcus aureus subsp. aureus MW2	Antiphagocytosis	Prevent phagocytosis
ctg00006_02979	VFG001237	34.1	1.04e-15	85.0	flgD	flagellar basal-body rod modification protein FlgD	Flagella	VF0273	Pseudomonas aeruginosa PAO1	Adherence; Motility	Swimming motility; play a role in biofilm formation and other pathogenic adaptations
ctg00005_02664	VFG002405	33.3	4.77e-17	92.8	esxA	type VII secretion system protein secreted protein EsxA	Type VII secretion system	VF0403	Staphylococcus aureus subsp. aureus MW2	Secretion system; Type VII secretion system	ESAT-6-like secretion system (Ess) encoded by a cluster of eight genes in S. aureus. The FSD (FtsK/SpoIIIE domain) membrane protein EssC is essential for the secretion of EsxA-EsxB. EssA and EssB that encode transmembrane proteins are also involved in secretion. The secretion of EsxA is dependent on the presence of EsxB and vice versa. The co-dependence is similar to that of ESAT-6 and CFP-10 in …
ctg00005_02701	VFG000119	34.1	5.39e-14	51.9	algR	alginate biosynthesis regulatory protein AlgR	Alginate	VF0091	Pseudomonas aeruginosa PAO1	Antiphagocytosis; Serum resistance	Allows the bacteria form biofilm; contributes to the persistence of the bacteria in the CF lung: act as an adhesin, preventing the bacteria from being expelled from the lung, and alginate slime layer makes it more difficult for phagocytes to ingest and kill the bacteria
ctg00006_02987	VFG001250	52.9	1.76e-16	65.1	fliE	flagellar hook-basal body complex protein FliE	Flagella	VF0273	Pseudomonas aeruginosa PAO1	Adherence; Motility	Swimming motility; play a role in biofilm formation and other pathogenic adaptations
ctg00001_00026	VFG002325	33.0	2.81e-15	79.7	fliS	flagellar protein FliS	Flagella	VF0394	Yersinia enterocolitica subsp. enterocolitica 8081	Secretion system; Invasion; Motility	Required for efficient cellular invasion.; YplA, a phospholipase is secreted by this type III flagellum secretion system. YplA is required for survival of Y. enterocolitica in the Peyer's patches and for stimulation of the acute inflammatory response of the host to the infection.
ctg00008_03844	VFG005767	40.2	5.63e-15	96.0	cylG	3-ketoacyl-ACP-reductase CylG	Beta-hemolysin/cytolysin	CVF171	Streptococcus agalactiae 2603V/R	-	-
ctg00002_00739	VFG000119	30.8	1.24e-12	54.0	algR	alginate biosynthesis regulatory protein AlgR	Alginate	VF0091	Pseudomonas aeruginosa PAO1	Antiphagocytosis; Serum resistance	Allows the bacteria form biofilm; contributes to the persistence of the bacteria in the CF lung: act as an adhesin, preventing the bacteria from being expelled from the lung, and alginate slime layer makes it more difficult for phagocytes to ingest and kill the bacteria
ctg00001_00414	VFG001226	33.6	2.3e-13	54.6	pilH	twitching motility protein PilH	Type IV pili	VF0082	Pseudomonas aeruginosa PAO1	Adherence; Twitching motility	Attaches to host cells, but not to mucin, causing a twitching motility that allows the bacteria to move along the cell surface; biofilm formation
ctg00001_00308	VFG000033	36.0	3.71e-13	60.3	bplF	lipopolysaccharide biosynthesis protein	LPS	VF0033	Bordetella pertussis Tohama I	Endotoxin	Prevents clearance of the organism by host surfactant protein; confers protection to the bacterium from complement-mediated cell lysis
ctg00006_02989	VFG001991	35.8	1.03e-13	88.4	flgB	flagellar basal body rod protein FlgB	Flagella	VF0157	Legionella pneumophila subsp. pneumophila str. Philadelphia 1	Motility	Not required for intracellular growth but enhance the invasion capacity
