# Supplementary material for: From indigenous screening to pilot fermentation: comprehensive characterization of Bacillus subtilis YZ01 as a novel food-grade probiotic candidate
Source: Front Microbiol. 2025 Aug 29;16:1624208. doi: 10.3389/fmicb.2025.1624208 (PMC12426190; doi:10.3389/fmicb.2025.1624208)
Supplement: Supplementary file 3 [file Data_Sheet_1.fasta]

>YZ01|ctg00001_00001 yvlD
ATGGTAAAATGGGCAGTCAGCATTTTGGTAAATGCATTGTTATTAATCGTTATCGATGGATACATTGACTCCATCCATATCAGCAGCATCGGGGCAGCGATTATCGCCAGCCTCATTTTATCGATCTTAAACGTGCTGATTAAACCGCTTTTGATCATCTTTACACTGCCAGTCACGATGGTGACGCTTGGTCTCTTCTTGTTTGTGATTAACGCCATCACGCTGATGATGACCGCGTCCATTATGGGTGACAGTTTTCAAATTGACGGCTTTGGCACAGCGATATGGGCATCCGTCATCCTGTCGGTGTTCCATTTGCTGATTCAAAAAGGCATTTTAGAGCCGCTGCGAAAGAAATAA
>YZ01|ctg00001_00002 yvlC
ATGAATAGGCTTTATCGTTCAGAAAAAAACAAGAAAATGGCCGGCGTCATCGGCGGTCTTGCGGAATATTTCAACTGGGACGCATCGCTCCTCAGAGTCATAACTGTCATTTTAGCTGTTATGACAAGTGTTATCCCTGTTTTGCTTATTTATATCATTTGGATTTTTATCGTCCCGTCAGAAAGGGATATGAAATGA
>YZ01|ctg00001_00003 yvlB
ATGAAGCAAGAAAAGGAACGAATCCTTAAGCTCGTGGAGGAAGGAAAGCTTACAGCACAAGAGGCTTTGACACTGATTGAAAAGCTTGACAGCGACTACAAGGAAAAGGAAGAAAAAATCACAGCGCTCTCAGTTCATGTACATGACGAGGAAGAGCCGTTTTCAGCAGCAAAAAAAGAAAGCAGTAAGCCGTCTTTAGGAGCCAAGCTGTTTGACTGGATTGATTCTGCTGTGAAAAAGGTCAAGGAAGTTGACCTTGATTTGAACTTTGGCCATGCGTATGATGTTCAGCACATCTTTCAATTTAAAGATACTGACTTTTCAAGTGTCGAACTTCAGATCGCCAACGGCAGTGTGAATATCGTCCCATGGGAAGACGAGGATATCAGAGCGGAATGCCAGGCGAAGGTATATCGCGCTGACAGCCAGGATGCGGCGAGACATGCATTTCTTCAGCATATTGAATGTGAAATCAAAGGAAATAAGTTTTTTATCCGTACTGAGAAGAAAACGATGAAAACGAATGTGACTTTGTATATTCCTCAGAAGGAGTATGATAAGATTCGGGTGAAGCTGTTTAATGGCCCGGTCAGAGGGGAACATTTACATGTAAAAGAGTTCTCGGCGAAAACGACAAACGGCGTGCTGTCGTTCTCGCATTTAACAGCTGAAAAAGCCATAGCTGAAACAGCCAACGGGCAAATTAAGCTTGCCGGCCACAGCTGCGGCACGATAGAAGCGGAAACCATTAACGGATTGATTGATCTCCGCGGGAGAAGCGAATCCATTGACGTTCAAAGCTTTAACGGAAATATTGCGATTAACGTAACAGAATCGGACTGCCGCTCCATTTATACCAAAACGACGACTGGAAATGTAGAGCTTGCGATTCCGGACGATCTTGCAGTGAAGGCGGAACTCAAAAGCAATCTGGGTTCGCTGTCCCATGAATTAATGGATGTTGAGATGCTGAAAGAAAAAAATGATACCATTCAAAAAGAAATGATGTTCACTTCAAATCAGGCACATGATCAAAACATCACCGTCTTCTCAGAATCATTAACAGGCGCCATCAAACTAAAGTACTCACAGAGGTGA
>YZ01|ctg00001_00004 yvlA
TTGAACCGTAATCAAGCTATTATTGCATCACTTTGTTATTTTAGTGTGTTCATTGCGCCAATCATTGTGCCGATCGTCGCTTATTTTGTTGTAAATGAGAAAGAAACTAAACGCCATGCGATACGTTCTCTTATTTCTCACATTGTTCCTTTTGTCGGCTGGCTGGTCCTTTTTATTGCTTTTCTTGGCGGAGCCGTAGCGATTGATGGAGACAGCCTGCTGCCTGTATTTGTGATCATAGCGGGAGCGGTTATTTATTTCTTAGTTGTTATTGGCATTATCATTTGGAATGTGATTCAGGGTATTAAGGTACTGCGTGCAGCATAA
>YZ01|ctg00001_00005 QNK02_17890
ATGGAGAAAGATCCCAGTGACTATACAGTAACACAAGAATCAGTGTCAAAGCTGATTCATGAACAAAAAAGAATGAATCGTGAAATGATCGCCGAGCTAGAACAGATTCACGGACCTTTTCCGATCTCTCACGATATTCAATATATAAAAGTGCTGCTCGACAGCAGCAATACGCATATTGTTCAAGATTTAATGAGTGTAAGCAAGCAGCTGTATAAGAAGACTTTGTAA
>YZ01|ctg00001_00007 uvrA
ATGGCTATGGATCGGATAGAGGTGAAGGGAGCCAGGGCGCATAACCTGAAAAATATAGATGTAACAATTCCGAGAGATCAGCTTGTCGTTGTCACTGGTTTATCCGGATCAGGGAAATCCTCCCTTGCCTTTGACACCATATATGCAGAAGGACAGCGACGGTATGTTGAGTCTTTGTCTGCCTATGCCCGCCAGTTTTTAGGGCAAATGGATAAGCCGGATGTTGATGCAATTGAGGGGCTGTCTCCCGCCATCAGCATTGATCAGAAAACAACGAGCCGCAATCCGAGGTCTACTGTCGGTACGGTAACTGAGATTTATGATTATCTGCGTCTTTTGTATGCGAGAGTAGGGAAGCCTCATTGTCCGGAGCACGGAATTGAGATTACATCGCAGACCATCGAGCAAATGGTGGACAGAATTCTGGAATATCCGGAACGGACAAAGCTTCAGGTACTGGCTCCGATTGTCTCGGGCCGAAAAGGCGCTCATGTCAAGGTGCTTGAACAGATCAGAAAACAAGGCTATGTCAGAGTCAGAATTGACGGCGAAATGGTTGAGCTTTCTGATGATATTGAATTAGAAAAGAATAAAAAGCATTCGATTGAGGTTGTCATTGACCGAATTGTGGTGAAAGAAGGCGTGGCAGCCCGTCTGTCAGATTCATTGGAAACGGCCCTCCGTTTAGGTGAAGGACGGGTCATGATTGATGTCATCGGTGAGGAAGAGTTGATGTTCAGTGAGCATCATGCCTGCCCGCACTGCGGATTTTCAATCGGTGAACTTGAGCCGCGGCTGTTTTCATTCAACAGCCCATTCGGAGCGTGTCCGACGTGTGACGGTCTCGGAATGAAGCTTGAAGTGGATGCGGATCTCGTCATCCCCAATCAAGATTTGTCATTGAAGGAGAATGCGGTCGCCCCTTGGACACCGATCAGCTCACAATATTATCCGCAGCTGCTTGAGGCGGTCTGCACCCACTACGGGATTGATATGGACGTGCCTGTAAAAGATCTGCCGAAGCATCAGCTGGATAAAGTGCTGTACGGCAGCGGAGATGATTTGATTTATTTCCGTTATGAAAATGACTTTGGGCAAATACGTGAAGGCGAAATTCAATTTGAAGGCGTATTGCGCAATATTGAAAGACGCTATAAGGAGACAAGCTCTGATTTTATCCGTGAACAAATGGAGCAGTATATGTCTCAGAAGTCTTGTCCTACGTGCAAAGGCTATCGGTTAAAGAAAGAGGCGCTTGCTGTACTGATTGACGGACGCCACATCGGAACAATTACCGAGCTGTCTGTCGGCAATGCACTTGCTTTCTTCAAAGGCCTTACCCTTTCTGAGAAGGATATGAAGATTGCCGATATGATCTTGCGCGAAATTATGGAGCGCTTAAGCTTTCTGGACAAAGTCGGCCTTGATTACCTGACACTGAGCAGGGCCGCGGGAACATTGTCCGGGGGAGAGGCGCAGCGCATCAGGCTGGCGACGCAAATCGGCTCGCGCTTATCCGGTGTGCTTTATATTTTAGATGAGCCGTCTATCGGCCTGCATCAGCGTGATAACGACCGCTTGATCAGCGCCCTGAAAAACATGAGAGACCTTGGGAACACGCTGATTGTTGTCGAACACGATGAGGACACGATGATGGCAGCCGATTATTTAATTGATATTGGGCCCGGAGCTGGCATTCACGGCGGACAGGTGACATCTGCGGGCACGCCGGAAGAAGTGATGGGAGATCCAAACTCATTAACGGGCAGCTATTTATCAGGGAAAAAGTTCATCCCATTGCCTCCTGAAAGAAGAAAGCCGGACGGCCGTTACATTGAGATTAAAGGCGCTACAGAAAACAACCTGAAAAAAGCAAATGCCAAGTTCCCGCTTGGAACGTTCACAGCGGTTACAGGGGTTTCCGGATCAGGAAAGAGTACCCTCGTTAATGAAATTTTGCACAAGGCGCTGGCGCAAAAGCTTCATAAAGCGAAAGCGAAGCCCGGCAGCCACAAAGAAATTAAAGGCTTGGATCATTTAGACAAAGTCATTGACATTGACCAGGCGCCAATCGGAAGAACGCCGAGATCCAATCCTGCGACATACACCGGTGTGTTTGATGACATTCGTGATGTATTTGCACAGACAAATGAAGCAAAGGTACGCGGCTATAAAAAAGGCCGTTTCAGCTTTAACGTGAAGGGCGGGCGATGTGAAGCCTGCCGCGGAGACGGGATTATAAAAATTGAAATGCACTTCCTTCCTGACGTATACGTTCCGTGCGAGGTGTGCCACGGCAAACGCTATAACCGGGAAACGCTTGAAGTGACGTACAAAGGAAAAAGCATCTCTGATGTGCTTGATATGACGGTTGAAGATGCTCTTTCTTTCTTTGAAAATATCCCAAAAATCAAGCGTAAGCTCCAAACCCTTTATGATGTCGGTTTAGGTTATATTACGCTCGGCCAGCCGGCAACGACCTTGTCGGGCGGAGAAGCGCAGCGCGTGAAGCTCGCATCGGAGCTGCACAAACGGTCAACAGGGCGCACGCTCTACATTTTAGATGAACCGACGACAGGTTTGCACGTCGACGATATCGCCAGACTTCTTGTCGTGCTTCAGCGTTTGGTGGACAATGGAGATACAGTACTCGTCATTGAGCATAATCTAGATATCATTAAGACGGCAGATTATATTGTGGATCTGGGGCCAGAAGGCGGAGCCGGAGGCGGAACCATTGTCGCGTCGGGAACGCCTGAGGAAATCACTGAAGTGGAAGAATCGTATACAGGCCGTTATTTGAAGCCTGTTATGGAGCGTGACAAAAAACGCATGAAATCGCTCTTAGAAGCGAAAGAAACGGCTACATCTTAA
>YZ01|ctg00001_00008 uvrB
GTGAAAGATCGCTTTGAGTTAGTCTCGAAATATCAGCCCCAGGGAGATCAGCCGAAAGCCATTGAAAAACTTGTAAAAGGAATTCAGGAGGGCAAGAAGCATCAGACTCTGCTGGGTGCGACAGGAACGGGCAAAACATTTACGGTGTCCAATTTGATTAAAGAAGTCAATAAGCCGACTCTCGTGATAGCCCATAACAAAACCCTCGCCGGACAGCTTTACAGTGAGTTCAAGGAATTTTTTCCGAACAACGCTGTCGAGTATTTTGTCAGCTACTATGATTATTATCAGCCGGAGGCGTATGTGCCTCAAACGGATACGTTTATAGAGAAAGACGCAAGTATTAATGATGAAATTGATAAACTGAGACACTCCGCTACATCTTCTTTGTTTGAGCGGAGAGATGTCATTATCATCGCGAGTGTGTCTTGTATATATGGCCTCGGTTCGCCTGAAGAATACCGGGAAATGGTCGTGTCACTGCGGCCTGAAATGGAAATCGAGCGCAACGAGCTGCTCAGAAAGCTTGTAGACATCCAATATGCCCGCAATGATATCGACTTTCAGCGCGGTACATTTCGTGTGCGCGGAGATGTCGTGGAAATCTTCCCGGCATCTCGTGATGAACACTGTGTAAGAGTTGAGTTTTTCGGAGATGAAATTGAACGGATCCGGGAAGTGGACGCCCTGACAGGAGAAATTCTCGGCGACCGCGACCATGTCGCGATTTTTCCGGCATCCCACTTCGTAACGCGGGCCGAGAAAATGGAGAAAGCGATTCAAAATATCGAGAAGGAGCTTGAGGAGCAGCTGAAGGTCATGCATGAAAACGGCAAGCTGCTTGAAGCGCAGCGTTTAGAGCAGCGGACAAGATATGACCTTGAAATGATGCGGGAAATGGGTTTCTGCTCCGGCATTGAGAACTATTCAAGACATCTGACGCTTCGGCCTCCGGGTTCAACGCCGTATACGCTTCTCGATTATTTCCCAGACGATTTTATGATCGTGGTAGATGAGTCGCATGTGACGATTCCTCAGGTGCGCGGCATGTTTAATGGAGACCAGGCGCGGAAACAGGTGCTCGTGGATCACGGCTTCCGTCTTCCGTCAGCGCTTGATAACCGTCCGCTCCGTTTTGAAGAGTTTGAAAAGCATATGCACAATATCGTGTATGTATCAGCAACGCCAGGGCCGTATGAGATTGAGCATACGGATGAAATGATCGAACAGATCATCCGTCCGACGGGGCTTCTTGACCCGCTTATTGATGTGCGCCCGATCGAAGGCCAGATTGATGACTTGATCGGCGAAATTCAAGCAAGAATCGAGCGGGATGAACGGGTGCTCGTGACAACCTTGACGAAGAAAATGTCAGAGGATCTCACCGATTATTTAAAAGAAATTGGCATTAAAGTTAACTATCTGCATTCAGAGATTAAGACGCTTGAACGGATTGAAATTATCCGCGACCTGCGCCTCGGCAAGCATGATGTGCTTATCGGCATCAACCTGCTGAGGGAAGGCCTCGATATACCCGAAGTATCCCTCGTTGCGATTTTGGATGCGGATAAGGAAGGCTTCCTTCGTTCGGAGCGTTCGCTTATCCAGACCATCGGACGGGCAGCAAGGAACTCTGAAGGCCGCGTCATTATGTATGCCGATAAAATAACGAAGTCTATGGAAATTGCGATTAATGAAACAAAACGCCGCCGCGAGCAGCAGGAGCGGTTTAATGAAGAGCACGGCATTACGCCGAAAACAATAAATAAAGAAATTCGCGATGTCATTCGTGCCACAGTAGCAGCTGAGGACAAAGCGGAATACAAAACAAAAGCCGCGCCGAAGCTGTCGAAAATGACGAAGAAAGAACGCCAGAAAGTCGTTGAACAGATGGAGCACGAAATGAAAGAAGCCGCCAAGGCGCTTGACTTTGAAAGAGCCGCGGAGCTTCGCGATTTACTTTTAGAGCTAAAAGCGGAAGGATGA
>YZ01|ctg00001_00009 csbA
TTGATTACAAAAGCCGTTTTTGCATTGTTTTTCCCTTTTATGCTCGTTGTTCTTTTTACAAGAGTCACCTTTAATCATTATGTGGCGATCGCTCTAACAGCTGCATTGCTGTTTGCCTCTTATTTGAAAGGCTATACAGAAACGTATTTTATTGTAGGATTGGATGTTGTATCTCTTGTGGCTGGCGGACTGTATATGGCCAAAAAAGCTGCTGAGAAAAAAGAAGAATAA
>YZ01|ctg00001_00011 yvkC
ATGTATTCTGTTTTATTTCGCCAAGCAGAAGAGTCCAGCCAGCTGGCTGGAGCAAAAGGCATGAATTTGATCAAACTGACCAAACACGGTCTTCCTGTTCCGGACGGGTTTATTATTCAGACGAATGCACTCGCCCGTTTTATGGAGGACAACCAGATTCATGATACAAGCGAAAACATTGAGAGCGAGATCATCGCCGGAGCATTTTCAGATGAACTGAAACATGAGCTGACAAATTCCTTTTACAAGCTGAGAGAATCATACCGCTCTGTTGCCGTGCGTTCTTCATCTGCCTCGGAAGATTTAGAAGGCGCTTCATTCGCGGGTCAATATGAAACCTACTTAAATATCAAAACAGAGGAAGAGTTTCTAGCTAAAGTGAAAGAATGCTGGGCCTCATTTTTCTCAGGCCGAGTCAGCAGCTATAAGAAAAAAATGAACAATCAAATCGCAGAGCCGTTAATGGGGGTTGTCGTTCAAGGCCTGATCGATTCTGAAGTATCAGGCGTTATTTTCAGCCGCAATCCTGTTACCCATGATGATAGAGAGCTATTAATCAGCGCCAGCTACGGTTTGGGGGAAGCTGTCGTATCAGGAAGTGTCACCCCAGACACATTTATAGTCAATAAATCTTCGTTTGAGATTCAGAAAGAAATAGGCGCAAAGGAAATTTACATGGAGTCTGCGGCAGAAGGAATTGCTGAAAAAGAAACGAGCGAAGACATGCGCAGCCGTTTTTGCCTTACAGATGAACAAGTGATTGAACTGACTGAAATCACGAAAAAAACCGAGGACCTGTACGGATATCCAGTGGATGTAGAATTCGGAATCGCTGATCATCAAGTATACCTTCTGCAGGCCCGCCCAATTACAACCATTGAATTGGACAAAAAAGCGGCAGAAGAAGAACGCAGCTTCATGATTACAGACGCTGATATGAATGATTTCTGGCTCAACATGGAATCAAATATTGAAGGTCCGGTGAGTCCGTTATTTTCTTCGTTCATTGTACCGGCACTGGAATACGGCTTAAAGAAAAGCATGCAAAAGTTCCCGATTGGCGTAGTTGTTGACGAAGTAAAACTTTATCGCGGGCACATTTATTCCAAAAACCAAGGCGGACAACAGCCACCTTCTGAAGACTGCGGCAAAGAGCTTTTTCCGATATTATCGGAGCGTATGTATGACATCATCAATCACACATACCTCCCGTTTTACAGGAAGCTGGATCAGCTCGCACAAACTGAGCATACCGCAGAAAGCGCACTGGATGCTTTTCAAAAATTAAAAGCCTTTTATCTCACGGCTTATGAGGAGCACTTCAATATCGTTTTCCCGCAAATCCTTCTAACAAACAAACTGCAAGCGATGTATCAGCATATTCAAGGAGAGTCCGAAAACGCTCATTTTTACGAGATGCTGACAGGAAAAATGAACAAATCACTGGAAACAGACCGCTGCCTGTGGCTATTTTCCGTTGAAGTTCGGGAAAACCCGAATCTGCTGGCGATTTTTGAAAACAACAAGCCGGAACAGCTGCAGGAGAAATTGGAACAAACAGATGTGGGCAGACACTTCCTGAAGAACATTCATGAATTTTTACAGGAATACGGGTGGAGATCTGTTAAGAGCCATGATCTGATTGAACAGATCTGGGCAGAAAATCCGTATTTTGCACTGGCCAATATTCAAAATTATGTCCGAAATGGCTATCATTTTGACAACGAATTTCAGAAAACGAGAGAAAAACGAGAGAAATTATACAATGAGTTCTTGGAAAACATAGAAGATCCCGCTTTGCGTAAAGAATTTGACCGTTACTATCAGTGGACGCTGAGCGCTGCAAATATAAAGGATGACCACCACTTTTATATTGACGCCATGCTGGATGCCAAGGCAAGAATCTTTCTGCTGAAGGTAGGTGAACTGCTGGCGGACAGCGGTGTCATTCAGGATCGTGAAGACCTTTGGTTCTTATATGATGATGAAGTGGAAGACGCGCTTCTTCACCCTGTATCCCTGCAAGAAAAGGCTGAAAAACGCAGACAGGTCTTTCACGAGTATGAGCTTGCCCAAGCCCCTGCCTATCTCGGCACTCCGACAAAAGAACAGCTCAAAGCTGCTGAAGAAATTGTCGGCGCTGTCATAGAGGATGAAAAAAACACGGAGAATCATATTTTTGGCATTGCGGCATCAAGCGGCATTGCAACAGGTCCGGTTAAAATCATTCGGGACGCCAGTGAATTTTCTCAATTCGCGCCTGGGGAAGTCCTCGTTTGCAAAATGACCACACCGCTATGGACCAGCCTGTTTCAAGACGCCAAAGCGATTATTACAGATACGGGCGGCATTTTGTCTCACGCTGCGATTATTGCTCGCGAATATGGGATTCCCGCCGTTCTCGGCACACGTACAGCAACAGAAAGACTTCAGGACGGAGACATCATCACTGTTGACGGAAGCAGCGGCAAAATCACAGTTGTCAGCCGGGCCTGA
>YZ01|ctg00001_00012 yvkB
TTGAGACCGACAAACAAGCGAATCCTTGACGCCGCCATGCAGCTGCTCGTCAAAAAAGGATATCGCGCAACGACTACAAAAGAAATCGCAGAAAAAGCAAATGTAAGTGAAGCGACGATTTTCAGGAATTTCAAAAACAAACAGGGACTAGTTGAGGCTTTGCTTTCTCAGCATCCTCCAAACAGAAGCAGCATTTTGGAACAAACAGAAGGCGATTTGTACAAAGACCTGCTTCATATCGGAACCTGTCTCTTGGAGGAGCTCGAACAAAGAAAAGATATGATTAAAATCAGCTTTCGTGAACCGGCCATGTTTCAGGATGTCATCAACCACGTAACTGAATATCCCCAATCTATGAAACAGCTATTGGTTGATTATCTCAAAACGATGGGCGAAAAAGGGGTTATTCAGACAGGAGATGAAGCGGAACATGCCGACGTGTTCATGTCGATCATTTTCGGTTATTTTATTCACCGTCTCCATTTAGGAAACCGTGTGATTTCAATGCCCCAGGAAAAAATGCTGGAGCATAGCACCGCTCTATTTGTCAAAGGAATTTCTGCTGATTAA
>YZ01|ctg00001_00013 yvkA
ATGAGCTCAAGAAAAGAATGGGCGCTGATCGTCTCGCTATTATTGGGGGCCATCCTGGTTCCCATTAACTCAACGATGATCGCGGTCGCGCTCTCATCTATATCCCATACGTATAACGAGTCCATCGCAAGCATCACTTGGGTGGTTACCGTTTATTTAATCGTAATGGCAGTCACACAGCCAATTGCCGGAAAACTCGGGGACATGTACGGCAATAAAACAATGTATTTATGGGGCGTCGGCCTTTTTCTTATCGCGTCCTTAGGCTGCGCACTCTCACCGAGCCTGGTGCTGTTGATTGTCTTTCGGGCATTGCAGGCTGTCGGCGGCGCACTGCTTACGCCAAACAGCATTGCCATTATCCGTCACGTTGTTTCTGAAAAACGCCTTCCGAAAGTGTTTGGATTTTTCGGACTTGGCGCAGGACTTGGGGCAGCACTCGGACCTTTCATCGGCTCTATGCTGATTGACAGCTTCAGCTGGCATTCAATTTTTTGGGTCAATATCCCGTTTCTCGCCATAACTTTATTTACGGCATTAACGATGTTCCCTCAATATAAAGAAAACAAATCTAACGCGCCGTTGGATATCATCGGCTCTCTCTTGCTTGCAGGCAGTATCGTTTCGATTATCCTGCTGACGAAAAATGAAGCTTCATGGGGCTATGCGGTATACAGTGTATTGATACTTCTTTTTGTCCCGCTTTTTTTCAGAAGAGAAAAGCGTACACAGCACCCAATCATTGACTTTACACTATTTAAAAGTTCAACCTTTACAAATGCCAATCTATCAGTCTTATTAAGCAATCTGATGATGTATGCCGTCTTATTGATCATGCCGTTATTCATGACGAACCAATTTGGGCTTAATACGTCTAACAGCGGCATGGCGCTTTCTGTATTTTCGATCTTTATGTCGGCCAGCAACTGGGTGGGCGCACAGCTCCATCACAAATGGGGAGCAAAGAAAATCATTTTTCTTTCATTTGCAATGATGGCTGGAGCGAATCTATTATTTTTGTTCTTAAGCAGTTCTCACTCGGTCTTATTCCTGATGATTTCTCTCATCCTGGGAGGGCTCGCATCCGGAGTCGGACTGACCAGCATGCAGGTATCGTCCCTTGCCACAGTAGACCCCGGCATGTCAGGAGTCGCGTCCGGCATTTTCTCGACCTTCCGTTATTTCGGAAGCATCATTTCATCAGCCTTAATCGGCCTGATTTCAGGATATCACACCCTATTTATGATTCTCTTTGCTGTATCCATCATTGGCGTTTTTGTTTCATTGGGCATCAAATCTGATGAAACCGCACGAATGGAAAAAAACTCAGCGTAA
>YZ01|ctg00001_00014 minJ
GTGTCTGTTCAATGGGGAATTGAACTGTTAAAAGGTGCGGGCCTGTTCTTCTTACACCCGCTTTTCTGGTTTTTTATCATCATAAGCCTGGCTTTTGGCTATGTAAGAATCAAACGGGAACGAAAAACCTTTCATACAAGAATAGCAGATATTTATGATGAACTGAAATTTACTTATACAAAGGGACTGATCCCTGGTCTCCTTTTGTCAGTTGTTGTAGGCGTACTCGGGATCTCGATTCCTCTCGGTATACTTTCGGTTATTGCCGTTATCACTGCAGCGGCAGCGCTCACTCTTCGCGCAAACTGGATGTCTGCTGCATATATCGTCAGTGGGAGTATGCTGATAGGTTTTGGGCTGCAAATGAGTCAGGCGGAACCCCTCCTTGAGAGATTCCCGCAAGGATTTGCAGTCGTTTGGCCGGCTATGGCCGTGTTTTTAGGCTTGCTGATTATCATTGAAGGAGCGGTTGCTTATCGCTCTGCACATGTAAGAACATCACCAGCACTTGTCGTGAGCAGCCGCGGTTTGCCGATCGGCCAGCAGCTGGCAAACCGGATATGGCTTTTGCCGCTGTTCCTTCTCGTACCCGGTAACGGATTAGAATCGCACTTCAGCTGGTGGCCTGTGTTTACTGTTCCCGGCGGGTCATTCCATTTTCTATGGATTCCTTACTTTGTCGGTTTCGGGCAAAGGGTGCAGGGGTCGCTGCCTGAAACGAGCATAAGGATCACAGCGAAACGCGTTTGTATTCTCGGCCTTGTCGTCACAGCTCTCGGTGCAGCAAGCTTACTGTGGACGCCGCTTGCGGGTGCAGCCGTTTGTGTGGCTTTATTAGGACGTATTTTTCTATCCATTAAGCAAAGGGTAAATGATAACGCGGCTCCGTTTTATTTCTCGAAACGTGATCAGGGCTTAATGGTGCTTGGTATTATACCAAATACGCCAGCTGAGGACCTGGAATTGAAAATCGGGGAAATCATTACGAAAGTTAATGGCATACCCGTTAAGAACGTATCTGATTTTTATGAAGCGCTCCAGCATAACCGTGCATATGTAAAGCTTGAAATTATCGGTTTGAATGGAGAAATTCGCTTTGATCAGCGAGCTTCGTATGAGGGAGAACACCATGAATTGGGTATCCTTTTCGTAAAGGATGACCGTGAAGACGAAGCAGCCGCTTTGTCCGGATCATAA
>YZ01|ctg00001_00015 swrA
GTGAATTACACCAATGTCGAATCAGTAAATGACATCAATGAAGAATGTGCCAAACATTATTTTAATTACTTAATGAAAAACCATAAGCGATTAGGAATCAATCTGACAGATATAAAAAGGTCGATGCATCTGATCAGCGGGCTATTGGATGTGGATGTAAACCATTATTTAAAGGATTTTTCACTATCGAATGTCACGCTGTGGATGACGCAAGAGAGATAA
>YZ01|ctg00001_00016 ctpB
ATGAATCAAAAGATAATGGCTGTGATCGCAGCGGGGAGCATGCTGTTCGGAGGCGCCGGTGTATATGCGGGAATGAACCTGCTTGAGTTGGATAAGCCCCAGACTGCAGCTGTTCCTGCGACGGCACAAGCTGACTCTGAACGGCATAAGGCTATGGACAAAATCGAAAAAGCGTATGAGTTAATTTCGAATGAGTACGTAGAAAAAGTTGATAGAGAAAAGCTGCTCGAGGGAGCCATCCAAGGAATGCTGTCTACGCTAAATGATCCTTATTCTGTCTACATGGACAAGCAGACGGCTAAGCAATTTTCTGATTCTCTTGATTCCTCGTTTGAAGGCATCGGGGCTGAGGTTGGAATGGAAGACGGCAAAATTATTATTGTTTCTCCATTTAAACAATCACCAGCCGAAAAAGCAGGGCTCAAGCCCAATGATGAAATTATTAGCATCAATGGAGAATCGATGGCCGGCAAGGATTTAAACCAAGCGGTGTTAAAAATAAGAGGAAAGAAAGGGTCCAGCGTTTCAATAAAGATTCAGCGGCCTGGGACGAAGAAGCAGCTGTCATTCAGGATCAAGAGAGCTGAGATTCCGCTCGAAACGGTTTTTGCTTCAGAGAAAAAAGTGCAGGGGCATTCTGTCGGGTATATCGCCATCTCTACTTTTTCTGAGCATACAGCAGAGGATTTTGCAAAAGCGCTGGGGAATCTTGAGAAAAAAGGAATAGAAGGACTCGTCATAGATGTACGCGGCAACCCGGGCGGATATCTTCAAAGTGTGGAAGAAATTCTCAAGCACTTCGTCACAAAGGATCAGCCGTATATTCAGATTGCTGAACGCAATGGAGATAAAAAACGGTATTTTTCAACATTGACCCATAAAAAAGCGTATCCTGTCAATGTGATCACGGATAAAGGGAGTGCCTCCGCATCGGAAATCCTTGCTGGCGCATTAAAAGAAGCAGGGCATTATGATGTTGTAGGCGATACGTCTTTTGGTAAGGGAACGGTTCAACAGGCTGTTCCGATGGGAGACGGCAGCAACATCAAATTAACGCTTTACAAGTGGCTGACGCCAAATGGGAACTGGATTCATAAGAAAGGAATTGAGCCGACCATTGCAATTAAGCAGCCTGATTATTTTTCCGCCGGGCCCTTGCAGCTTAAGGAACCGCTTAAAGTGGATATGAACAATGAAGACGTCAAGCATGCACAGGTATTATTAAAAGGTCTCAGCTTTGATCCTGGACGTGACGATGGCTATTTCAGCAAAGACATGAAAAAAGCGGTTATGGCCTTTCAGGATCAAAACAAGCTGGATAAAACGGGTGTAATCGACACTCGCACTGCAGAGGCATTAAATCAGCAGGTAGAAAAGAAAAAATCCGATGAAAAAAATGACTTGCAGCTTCAAACAGCGCTGAAATCATTATTTGTCAATTAA
>YZ01|ctg00001_00017 ftsX
ATGGTTCATATGATTAAAATTCTCGGGCGCCACTTGCGTGAGAGTTTTAAATCTCTCGGGAGAAACACATGGATGACGTTTGCATCCATTAGTGCTGTAACCGTTACGCTGATTTTAGTCGGCGTGTTTTTAGTGATTATGCTGAATTTGAATAACATGGCCACGAATGCTGAAAAACAAGTCGAAATTAAAGTTTTGATTGATCTGACTGCAGATCAGAAGGCACAGGACAAACTGCAGAACGATATTAAGGAATTGAAGGGCATTCAGAGTGTCACTTTTTCATCAAAAGAAAAAGAGCTTGACCAGCTGGTTGATAGTTTTGGTGACAGCGGTAAATCCCTGACGATGCAGGATCAGGAAAACCCGCTTAATGATGCGTTTGTCGTCAAAACGACAGATCCGCATGATACGCCGAACGTGGCCAAAAAGATTGAAAAAATGGATCATGTGTATAAAGTCACTTACGGAAAAGAAGAGGTCAGCCGTTTATTTAAAGTGGTCGGCGTTTCCCGCAACATTGGAATCGCGTTAATTATCGGCTTGGTATTTACGGCGATGTTCTTAATTTCCAACACCATTAAAATTACGATTTTCGCAAGAAGAAAAGAAATTGAAATCATGAAGCTTGTCGGCGCGACGAACTGGTTTATCCGCTGGCCGTTTTTCCTTGAAGGATTACTGCTTGGCGTATTCGGTTCTGTGATTCCGATCGCACTGGTGCTGAGCACTTATCAATACGTCATCGGATGGGTTGTTCCAAAGGTTCAAGGATCATTTGTCTCTCTTCTTCCTTATAATCCATTTGTATTCCAAGTTTCGTTAGTGCTGGTTGCAATCGGCGCAGTAATTGGAGTATGGGGAAGTCTGACTTCCATCCGCAAGTTTCTGCGAGTATAA
>YZ01|ctg00001_00018 ftsE
ATGATAGAGATGAAAGAAGTATACAAAGCCTATCCGAACGGCGTAAAAGCGCTTAATGGGATTTCTGTTGCCATTCATCCCGGCGAGTTTGTTTATGTTGTCGGTCCGAGCGGAGCGGGTAAGTCTACTTTTATTAAAATGATATACAGAGAAGAAAAGCCGACAAAAGGACAAATTTTACTTAATCATAAAGATCTCGCTACAATTAAAGAAAAAGAGATTCCTTTTGTGCGCCGTAAAATAGGTGTTGTCTTCCAGGATTTCAAACTTCTGCCTAAACTTACTGTTTTTGAAAATGTAGCATTTGCCCTTGAAGTGATTGGAGAACAGCCGTCTGTCATTAAGAAACGGGTGCTTGAAGTGCTTGATCTCGTGCAGCTGAAGCATAAAGCGAGACAATTTCCTGACCAGCTTTCAGGCGGGGAGCAGCAGCGTGTATCTATTGCCAGATCAATTGTGAACAACCCTGATGTTGTCATTGCTGATGAACCTACAGGAAACCTTGATCCCGATACGTCCTGGGAAGTCATGAAGACGCTGGAGGAAATTAATAACCGCGGGACAACAGTCGTGATGGCGACACATAATAAAGAAATCGTAAACACCATTAAGAAACGTGTCATTGCAATCGAAGATGGTATCATTGTGCGTGATGAGTCAAGAGGGGAGTATGGTTCATATGATTAA
>YZ01|ctg00001_00019 cccB
ATGAAATCAAAGTTATCGATACTAATGCTTGTATTTACGCTTTCTGTTCTGTTGGCTGCCTGCGGTTCAAATGATGCAAAAGAAGAGAAGACAGATACAGGCAGCAAGACTGAAGCCTCTGCATCTGAAGGGGAAGAATTATATCAGCAAAGCTGCGTAGGCTGCCACGGCAAGGATTTAGAAGGTGTGTCAGGGCCTAATCTTCAAGAGGTCGGAGGCAAATACGACGAAGACAAAATTGAAAGCATTATTAAAAATGGCCGCGGCAATATGCCGAAGGGGCTTGTAGATGATAAGGAAGCCGCCGTCATTGCCAAATGGCTGTCAGACAAAAAGTAA
>YZ01|ctg00001_00020 yvjA
ATGGATGTACGGAATCAAACACTTCGGGTTTTGCGGGATTATGTATACATATTAATAGGAGCAGCGATTACAGCCGTGTCCTTTAATGTATTTTTGCTTCCAAACAAGATTGCAGCCGGCGGTGTCAGCGGAATCAGTACGATTTTGCAGTCATATGGTTTTGAAGCAGCGTTTGTACAGTGGATTATTAATATTCCTTTATTTATTGCCGGTGTCATTTTGCTCGGCGGTAAATTTGGGCTTAAGACGCTTGCGGGTTCTGTTTTTTTGCCCCTTGTTGTGTTTTTGACAAGGGATATTCAGCCCGCCACCCATCATGAGCTCCTTGCAGCGATTTTTGGCGGTGTCGGCATTGGTGTGGGAATTGGCATTGTGTACTTAGGGAAAGGCTCGACGGGAGGAACGGCCTTGGCTGCACAGATCATTCATAAGTACTCCGGTCTGTCGCTGGGGACGTGTCTCGCAATCATTGACGGATTGATTGTCGTTACGGCTATGATCGTATTTAATATTGAGCAAGGCTTATATGCCATGCTTGGCGTCTTTGTGTCCAGCAAAACCATTGATGTCGTTCAAGTCGGCTTCAATCGTTCAAAAATGGCGCTCATTATTACAAAGCAGGAGCAGGCTGTCAAGGAGGCCGTTTTGCAGAAGATTGACAGAGGCGTGACGAAAATTTCCGCGGTCGGCGGATATACTGACGATGACCGCCCAATTTTAATGTGCGTGGTTGGGCAAACTGAATTCACCAAATTGAAACAAATCGTCAAACAGATTGATGAGTCAGCTTTTGTGATTGTGGCGGATGCAAGTGAGGTGCTGGGCGAGGGTTTCAAACGTGCTTAA
>YZ01|ctg00001_00022 secA
ATGCTTGGAATTTTAAATAAAATGTTTGATCCAACAAAACGTACGCTGAATAGATACGAAAAAATAGCTAACGATATTGATGCGATTCGCGGAGACTATGAAAATCTCTCTGACGACGCGCTGAAACATAAAACAATTGAATTTAAAGAGCGCCTTGAAAAAGGAGCGACAACTGATGATCTTCTTGTTGAAGCATTTGCTGTTGTTCGGGAAGCTTCGCGCCGCGTAACCGGCATGTTTCCGTTCAAAGTCCAGCTCATGGGGGGCGTGGCGCTTCATGACGGAAATATCGCGGAAATGAAAACAGGGGAAGGGAAAACGTTAACGTCTACTCTGCCTGTTTATTTAAATGCGTTAACAGGTAAAGGCGTACACGTCGTGACTGTCAACGAATATTTGGCAAGCCGTGATGCTGAGCAGATGGGGAAAATTTTCGAGTTTCTCGGTTTGACTGTCGGCTTGAATTTAAACTCAATGTCAAAAGACGAAAAACGGGAAGCTTATGCTGCTGACATTACTTACTCCACAAACAACGAGCTTGGCTTCGATTATTTGCGTGACAATATGGTTCTATATAAAGAGCAGATGGTTCAGCGCCCGCTTCATTTTGCGGTAATAGATGAAGTTGACTCTATTTTAGTCGATGAAGCGAGAACACCGCTTATCATTTCTGGACAAGCTGCGAAATCCACTAAGCTGTACGTGCAGGCAAATGCTTTTGTCCGTACGTTAAAAGCAGAGGAGGATTATACGTATGATATCAAAACAAAAGCTGTTCAGCTTACTGAAGAAGGAATGACGAAGGCGGAAAAAGCATTCGGCATCGATAACCTGTTTGATGTGAGGCATGTCGCGCTCAACCACCATATCAACCAGTCCTTAAAAGCTCACGTTGCGATGCAAAAGGACGTTGACTATGTAGTGGAAGACGGACAGGTTGTTATTGTTGATTCCTTCACGGGACGTCTGATGAAAGGCCGCCGCTACAGTGAGGGGCTTCACCAGGCGATTGAAGCGAAGGAAGGGCTTGAAATTCAAAATGAGAGCATGACCTTGGCGACGATTACGTTCCAAAACTACTTCCGGATGTACGAAAAGCTTGCCGGTATGACGGGTACAGCTAAGACAGAGGAAGAGGAATTCCGCAACATCTACAACATGCAGGTTGTCACAATTCCTACTAACCAGCCTGTTGTCCGTGACGACCGTCCGGATTTAATTTACCGTACGATGGAAGGAAAGTTTAAGGCGGTTGCGGAGGATGTCGCACAGCGCTATATGACGGGACAGCCTGTTCTTGTCGGTACGGTTGCTGTTGAAACGTCTGAGCTGATCTCTAAGCTGCTCAAAAACAAAGGGATCCCACATCAAGTATTAAACGCCAAAAACCATGAACGTGAAGCGCAGATCATTGAAGAGGCCGGCCAAAAAGGCGCAGTTACGATTGCGACAAACATGGCGGGGCGCGGAACGGACATTAAGCTTGGCGAAGGTGTAAAAGAGCTTGGAGGCCTAGCTGTTGTCGGAACGGAACGCCATGAATCACGCCGGATTGACAACCAGCTCCGGGGACGTTCTGGACGTCAGGGAGACCCGGGGATCACTCAATTTTATCTTTCTATGGAAGATGAATTGATGCGCAGATTCGGAGCTGAGCGGACAATGGCGATGCTTGACCGCTTTGGTATGGATGATTCCACTCCGATTCAAAGCAAAATGGTATCCCGCGCGGTTGAATCGTCTCAAAAACGCGTGGAAGGAAATAACTTCGATTCGCGTAAACAGCTTCTGCAATATGATGACGTTCTCCGCCAGCAGCGCGAGGTCATTTATAAGCAGCGCTTTGAAGTCATCGACTCTGAAAACCTGCGTGAAATCGTTGAAAATATGATCAAGTCTTCTCTCGAACGGGCAATTGCTGCCTATACGCCAAGAGAAGAGCTTCCTGAGGAGTGGAAGCTTGACGGTCTCGTTGAGCTTGTCAACGCGACTTATCTTGATGAAGGCGCGCTTGAGAAGAGTGACATCTTCGGCAAAGAACCGGATGAAATGCATGAACTCATCATGGATCGCATCATGACCAAATATGATGAAAAAGAAGAAAAATTCGGCGAAGAACAAATGCGCGAATTCGAGAAAGTCATTGTCCTTCGCGCCGTCGATTCAAAATGGATGGACCATATCGATGCGATGGATCAGCTTCGCCAAGGGATTCACCTTCGTGCTTACGCGCAAACAAACCCGCTGCGTGAGTATCAAATGGAGGGCTTTGCGATGTTTGAGCATATGATTGAATCAATTGAGGACGAGGTCGCAAAATTTGTGATGAAAGCTGAGATTGAAAACAATCTGGAGCGCGAAGAGGTTGTACAAGGCCAAACGACGGCTCATCAGCCTCAGGAAGGCGATGAAAACAAAAAAGCGAAGAAAGCACCGGTTCGCAAAGTGGTTGATATCGGCAGAAATGCGCCATGCCACTGCGGAAGCGGGAAAAAATATAAAAATTGCTGCGGCCGGACTGAATAG
>YZ01|ctg00001_00023 hpf
ATGAACTATAACATCAGAGGAGAAAATATTGAAGTGACACCCGCGTTAAAGGATCATGTCGAGAAGAAGATCGGCAAGCTGGAGCGTTATTTTGATCATAGCGTGAATGCCGATGTGAACGTCAACTTGAAGTTTTACAATGACAAGGAGTCTAAAGTTGAGGTTACGATTCCGATGACAGATCTGGCGCTTCGGTCCGAGGTGCATAACGAGGATATGTACAACGCAATTGATCTCGCAACAAACAAACTGGAACGTCAAATTCGTAAGCATAAAACGAAAGTAAACCGTAAATTCCGTGAGCAGGGCTCTCCAAAATATTTATTGGCAAACGGCCTTGACTCTGATACAGATATTGCGGTTCAGGATGAAATAGAAGAGGATGAGAGCTTGGACATTGTCCGTCAGAAACGCTTTAATTTAAAGCCGATGGATAGTGAAGAAGCGATCTTGCAAATGAATATGCTCGGCCATAATTTCTTTGTTTTCACAAATGCGGAAACAAACCTTACAAATGTCGTGTACCGCAGAAATGATGGGAAATATGGCTTGATTGAACCGACTGAATAA
>YZ01|ctg00001_00024 BCV50_16030
TTGAAAAGCATTGAAGATTATTCGCTTTTATCAGCTTATTATCATCTTCTTTTTACCATTGAGGAAGGGCTGTGTTATTTGATAGAGGCTGAACAGAATTTATCAAAAACAGAAGGGGATCGGATCTACCAAGATCTGATCCAAGCCTTTTTTCATTTGGATTCAACACATTCAACACTTCTCTTTGTTATGAATACGCGGTGCGCTGAAATTTGCGTTAAAGCATTTGACGAAATTTTTGCGGAGTTTGATCAATTGGTTTCTTTCTCTTTTCCCTCCCAGGAGTTCTGTGAGTATTTAAAAGAACATTTTTTGATTCATTATAGAAAATGGATGATGTCCATTCATAAATGCATGGAGCCCTTTGTAATCAATTAG
>YZ01|ctg00001_00025 fliT
ATGAAAAACATAGATCAACTATACACTGAGACGAAGAGTATGCTGTCACACATACAAGATACACCGGAAAGCGATGAACTTTTAAAGCAAATTGAAGACTTTGTTGCTAAACGGTCTGAACTTATTCAGGAGATATCTCTGCCGCTTTCAGAAGAGGAACAAAAGCAGATGAAGCTAGTCCTGACATGGGATCAGCAAATTGTGAAGGAAATGGAGAGACTGAAGCAGTCAATCGCAGCAGAACTCCAGCAGGTAAAAAGAAAACGTGCGATGCATACGACGTATTTAAATCCTTATAACAACATCACGATTGACGGCAGATATTATGACAAGCGTAAATAG
>YZ01|ctg00001_00026 fliS
ATGGCGATCCAAAATCCTTATACAGCCTATCAGCAAAATTCAGTAAATACCGCTACACCCGGTGAACTGACGCTTATGCTGTATAATGGCTGTTTGAAATTTATAAGACTTGCATCTCAGGCGATTGAGAATGATGATATGGAACGTAAAAATGAAAATCTGATTAAAGCGCAAAATATCATTCAGGAATTAAATTTTACACTTAACCGTAACATAGAGCTTTCCGGTTCCATGGGTGCGATGTACGATTATATGTATCGAAGATTGGTACAGGCAAATATCAAAAATGATACGAGTATGCTGGCTGAGGTTGAAGGTTATGTAACAGATTTTCGCGATGCTTGGAAACAAGCTATGCAAAGTGAACGGAAGGACCGGCACGGATCAGGCGGGATCGCATGA
>YZ01|ctg00001_00027 fliD
ATGGTCACGAGAATAACGGGTCTGGCGTCAGGAATGGATATAGATGATATCGTATCAAAGCTGATGCAGACAGAAAGAGCACCGCTTGATAAGCTGACACAAAAAAAGCAGACTCTTGAATGGCAGCGTGATAGCTATCGTGAAGTAAACTCAAAAATAAAAGAATTGCAAGATTATATGTCTAAAAATACGCTGACATACCCGAGTACGTATCAGAGCAAAACTGTGACAAGCTCCAATGAGTCTGTGTTAACTGCTACAGGAACTGCAAGTGCAGCAAACTCTTCATCTACTATTGAAGTAGCAAGTTTGGCAACTTCGGCCACATATAAGGCAAATAATTATACGGGATACACACAAGGCGATTATAATTTGGCATTTAACGTGGTTGCGCCTGGTGAGACAACGGCAAAAACAGTAAACATCAATGTGACGAGCGCTGATACGATTGATAATGTGATTTCTAAAATTAACAGCTCAGATCTAGGAGTATCAGCATTTAAAGATAAAATTTGGAATGGTACAGAGTATGTGGAAACGATTGCATTTTCTTCTAAAGCAACAGGCGCAGGAGGCAGCATACAGGCAGCAGACTCGGCTACAGCAGATTTTATGTCCGGCCAGCTTGGTTTTTCTTTGGGCGCTGATAATAAGCTCACTGCTTATAAAGAAGGAACAAATGCAAAAGTCACAATCAACGGCTTTGAAATGGAAAAGCTGACAAACAACTTTACGGTTAATGGCGTTACCTATTCGATCAAAAATACAACTGCTGCCACTGGCCCTGTTACCACATCTGTTTCGACTGATGTTGACGGGATTTACAACCAAATTAAAGAGTTTGTAGATAAATACAATGAGTTGGTTGACAGCCTGAATGAAAAGCTGCGAGAAGAAAAATACAGAGACTATGCGCCGCTGACGAGTGAACAAAAAGAAGCAATGTCCGATAAAGAGGTAGAACTCTGGGAAGAGAAGGCAAAAAGCGGTTTGCTGAGAAATGATACTAGCATCAGCACCGGTACGAACCAAATGCGGACTGATTTTTATTCTCAAGTTAATGCGGATGGAAAAACCTATCAATTAACTGAATTTGGCATCACAACGTCAGGTGCTTACCAATTGCGGGGACATCTAGAGATTAATGAAGACAAACTGAAAGCTAAAATACAAGAAGATCCGCAAAGTGTCGCCGCTTTATTTACAAGCGGGTCGAACAGCAGCGCTTATAGTGATAAAGGGATTATGAAACGCATCGGTGACACACTGAAAAGTACAGTGAAAAGCATTGAAGCAAAAGCCGGTAACTCGACAATGGGAACCAATGACTACTCAATCGGTAAAAATTTAAAGACGATCAGTACGGATATCACCAAAATGCAGGACCGATTGAATACTATAGAAAACCGCTATTATAAAAAATTCAGTGCAATGGATTCTGCGATTCAAAAGATGAACGAACAAGCGTCCTATTTATCACAGCTTCTTGTACAATAA
>YZ01|ctg00001_00028 flaG
TTGAATATTGAAAGGCTCACTACGTTACAACCTGTTTGGGATCGTTATGATACTCAAATACAGAATCAGAAAGATCATGAGAGTGAGGTTCCTGTTCATCAAGTTTCATATACCCGTCTTGCTGAAATGGTAGGGGAAATGAACAAGCTTTTGGAACCTTCGCAAGTTCACCTGAAGTTTGAGCTTCATGAGAAGTTAAATGAATACTTTGTAAAAGTAATAGAGGACTCTACAAATGAAGTCATCCGCGAAATACCGCCAAAACGGTGGCTTGATTTTTATGCGGCTATGACTGAATTTCTTGGATTATTTGTAGATGAAAAAAAGTAG
>YZ01|ctg00001_00030 csrA
ATGCTAGTTTTATCGCGGAAAATAAATGAAGCGATTCAAATAGGTGCTGATATTGAAGTAAAAGTGATTGCGGTTGAGGGTGATCAAGTGAAACTTGGAATTGAAGCCCCAAAGCATATTGATATTCACAGGAAAGAAATTTACTTGACCATTCAGGAAGAAAATAACCGTGCAGCAGCGTTATCCAGCGATGTGATCTCCGCATTATCCTCACAAAAAAAGTGA
>YZ01|ctg00001_00031 fliW
ATGATCATTCATACTAAGTACCATGGCCAAATGAACGTAAAAGAAGAACAAATCATTCTTTTTGAAAACGGGATTCCAGGCTTTTTAGAAGAAAAACAGTTCGTCATTCTTCCGCTTTCAGAAGACTCTCCATTCGTGGCACTGCAGTCCGTCACTTCAGAAAATCTTGCGTTCATCGTTGTAAGTCCGTTCATCTTTTTTAAGAATTATGAGTTTGACCTTGATGAATCAACTGCTGAACTTTTGGATATCGATAATATTGAAGACGTAGAAGTCATGACAATCTTGACCATGGCAGAGCCATTCGAAAAATCTACTGCCAATTTATTGGCCCCCATTATTGTGAATCGCAAGAACATGATGGCTAAGCAAGTCGTTTTACACGACTCCTCATATACGACAAAACATCCGATTGGAGGAGAATCATGCTAG
>YZ01|ctg00001_00032 yviE
ATGCAAATTCCCAGATTGATTATGCATAGTGTTCAAGGGAAAATTGGTTTAACAACGACGCCTGCCAGCTTAAAAATGGAGCAGCCACAAGCCGATTTAGATATCGAACAGCCAAGCGCTGAAATGGAAATATCAGTGACACCTGGAAAACTCACGATTGACCAAACGCAAGCATGGGAAGAATTAGACAGAAAACATATATTCAAAAGAATCGAAGAAGCCGCCCAGCAAGGACATGAGGATGTCATGGAGGGAATAGCCCGCACTGCAGAAGAAGGGGACGAGCTTATGAGAATTGAAAATAAGGGGAACCCAATCGCTTCACAAGCAAAGAGGAACTCTGAGATGCACCAACTTCAATTAGGCGAAAATTATGCTCCTTCTCTTTCAAGGGTGAAAATACAATATACCCCGTCACAGCTTGATATTCAGATTACGCCGCGAAAGCCTGTTATTCAGGCTGAACCGCATAAACCAATTGTTGAATATACGCCGGGGAACGTTAAGGTTGACATGCTCCAATATCCTGATTTAAATATAGATGTAGAATACCCGAAAGAATAA
>YZ01|ctg00001_00033 flgL
ATGAGAGTAACACAAGGCATGATTCAGCAAAACTCATTGAGATATATCGGTTCAAGCTACTCGAAGCTGGATAAACTTCAATCACAGATTTCATCAGGGAAAAAAATCTCAAAAGCGTCCGACGATCCTGTAGTAGCAATGAAAAGCTTAAAATATAATACGCAATTGTCTCAAGTGCAGCAATATCAAAGTAATGCTTCTCAGGCCTTTACATGGCTCGAAAACACAGAGACGAACATTACTGAAGGAATTGACATTTTATCAAAAGTCAAAGAATTAGCTGTTCAAGCTCAAAATGACACAAATGGTGAAGCGGAGCGGCAAGCAATTGGTGTAGAAGTGAAGCAGTTAAAGGAACAGCTTTTAAATATTGCGAATACACAAGTGAACGGCAGATATATCTTTAATGGCACAAACTCAGACAAGCCTCCCGTTACAGATAACGGAGACGGAACTTTTACAATCTCTGATACTGCTGATGTCATTGTCAATATCTCTAATAATATGACATTAAAAGTGAATTCAGATCCAAAGTCAGCTTTTGGGGGCACTTCTGAAAGCGGACAGAATGTGTTTGAAATGCTTGACTCATTTGAGAAAGCACTTAGTTCAGGTTCACTAGATGGCATGGATAGCGTTTTAAATGATATTGATCAATTTTCTGAGGGCATGAGTGCTGAACGTTCTGATCTTGGAGCGAGGTATAATCGTCTTGAACTGATTAATACAAGACTCTCAGCTCAGGAAGAAACAGCTACAAAAGTGTTATCAGACAATGAAGATGTAGAACTGGAAGAAGTAATAACGGAATTTATTGCGCAGCAAAGCGTGCATAGGGCTACTCTGGCTGTAAATGCGCAAATTGTTCAGCCTACATTGATTGACTTTTTAAAGTAA
>YZ01|ctg00001_00034 flgK
ATGACATCTACCTTTATGGGGCTTGAAACTGCAAGGCGGGCGTTAAGCGCTCAGCAGGCAGCGTTAAGCACTACTGCAAATAACGTGGCAAATGCCAATACTGATGGTTATACAAGACAGCGAGTCTCATTAGAGGCAACTGACTATTTCCCTGCTGTATCCAAAAACGCAGAAAAAACAGCAGGGCAAATGGGAACCGGTGTACAAGGGAAGTCAGTTGAGAGAATAAGAGATATCTTTCTTGACTACCAATACCGTCTTCAAAACAACAGTGCCGGATACTACGACACGAAAGCTAAAGCTCTGTCCCAAATGGAAGGCATCTTAAATGAGACGGATGACAGCGGCTTAAACAGTGTGCTCAATTCGTTTTGGAATTCCCTGCAGGAATTATCGAATAATACAAACGAAGACAGCGCGCGTTCTGTTGTTGCTCAAAAAGGGAAAGCTGTAGCAGAAACGTTTAATTATATTTCTGAATCACTTACAAATGTTCAATCGAACTTAAAAGCAGAGCTAGATACGACTGTGTTGGATGTCAATTCTCTGCTTTCTCAATTAAATAGTTTAAATAAACAAATTGCACAAGTAGAACCGGTCGGGCTTCTTCCGAATGGTTTATATGATCAGCGAGATTTGCTGATAGATAAATTATCCTCAATGGTTGATATCAAGGTCAGTTACAACAAATCAGGCGGGAATGCGCTTGCTTCTGCTGAAGGGACTGTTTCCATTGAAATCCTTGATAAGAATAAACAGTCTCTGGGAACTGTTTTGGACGGTAAAAATTACGAGGTTTCAGAACTTGCAGCCAACTATGATAATGAAACTGGGTTAGTATCAAGTATTTCAATCGGAGACACTGCTGTACAGGCTGAGTCATTCAGCAGTAAGGGATCCCTTTTAGGATTTATAGAGTCTTACGGGTATGTAACAGCAGACGGCCAAGAAAAGGGCATATACCCGGAAATGCTTTCTGACCTTGATAATATGGCGCTTGAATTCGCAAAAGCTTTTAATGAGGTGCACAGAAATGGTTTGACCAAGAGCGGCGAACAAGGCGGGGCCTTTTTTGATTTTACCAGCGGTGAAACTGCAAAAGGAGCAGCAGGCAAAATTAAAGTCGCTGACAGCATATTAGATTCAAAAGGCGCAAACATTGCTTTCTCACTGACTGGCGCAGCCAACGATAATTCAAATGCAACAAATTTAGCGAACGTTTTAACCGGTGATATAACCATTAATGGTAAAAAAACAAGTGTGTTAGATTACTATGCAGGACTGATTGGCGAGCTTGGAATTAAAGCACAAGAAGCTAATCGCCTGGCGTCTAATACAGAAACACAGCTGAATGATGCTGACATAAACCGTCAGCAAATGAGTGCTGTTTCTTTAGACGAAGAAATGACGAATATGATTCAATTCCAACACGCATACAATGCTGCTGCGAGAATGGTCACTTTACAAGACGAAATACTCGATAAAGTGATCAATGGCATGGGTGTCGGAGGAAGGTAG
>YZ01|ctg00001_00035 flgN
ATGTCAGCAAAGCCAATTATTGAACAATTGAAGCGACTTTGCGTTCTGCATGAACACCTGCTCATGCTGTCTGAGGAAAAGACGGAAGCGCTCAAAGGCGGTAAAACAAAAGAGCTTTCTAATATTTTGACAAAAGAGCAAAAATATATTCAAGCAATCGGACAGACAGAAGATGATCGGATCAAAGCAACTTCCGCCTTTCTCGGATACAGCGAAAATAACACCATTTCCGCATGTATCGCCAAAACCTCTGGCAGTGAAAAGGAAGAGCTGGAACAACTATATGAATCTCTTTCTAAAGTTCTCGGACGTCTGAAAGAAGTGAATGAGATGAATAGGCAGCTGACGAGAGACGCGCTGCAATTCATCTCTATTTCATACGATACGCTGGTTCCTAAGGAAAACAACTTCAATTATAGTAAATCAATTAAAGCTGAGCTTCCGAAGAGCAGCCGAATGAAACTATTTGATTCAAAAGCTTAG
>YZ01|ctg00001_00036 flgM
ATGAAAATCAATCAATTTGGAACACAATCCGTTAATCCATACCAAAAAAATTATGAAAAGCAAGCGGTGCAAAAAACTGCTGCACAGCCTCAAGATAAAATTGAAATTTCATCACAGGCTAAAGAAATGCAAAATGCATCCGACGCAGTCACTGGTTCACGCCAGGAAAAAATTGCGCAGCTAAAAGCGCAAATTGAAAACGGGTCATACAAAGTAGACGCAAATCATGTAGCGAAAAATATGATTAATTTTTATAAAAAGCAATAA
>YZ01|ctg00001_00037 QNK02_18045
ATGGGAGAACTGGCGAATTGTCCGAAATGCAATGCTTTATTTTTAAAAACAAAGCTGCAAACCGTATGTCAGGCGTGTATTAAGGAAGAAGAAAAATCATTTGAGATTGTATATAAGTTTTTAAGGAAACAGGAAAACAGGCAATCAACTTTGAGCCGCATAACCGAGGAAACAGGTGTAGAAGAAGAGCTGATATTGAAATTCATCAGACAAAAACGCATTCAAATCACTCATCTTCCCAATTTGGCATACCCTTGTGAAAGGTGCGGGACATCGATTCGGGAAGGCAAGTTCTGCAAGGCTTGTCAGTCCGATTTAAAGGCTCAAATGGATCATTTGGACCACGAGAACGCACTGAAAACAGAGAGAGAAAATAGTAAAAAAGACACATACTATGCCTATAATACCAAAAACAACTGA
>YZ01|ctg00001_00038 comFC
ATGCCAAACGAAGCAGGAGGAGGCATTCATAAACTGATTTGTCTATTGTGCGATTCACAATTTTCTCAAGCTGTTACATGGAGCGCCCTTTTTTTATTAAAGCCTGACGAAAAGGTCTGTCATTCCTGCAGAAGCAAATTTAAGAAAATCACAGGACAAATCTGCACCTTGTGCGGCAGACCTCAATCCGTTCATGCGGTATGCAGAGATTGCAAGGTGTGGAAATCAAGGGTCAGTGCCAGTTTGCTGCTCCGCCAAAACCGTTCAGTTTACACATATAATGAAAGAATGAAAGAAACGCTTTCCCGTTTTAAATTTAGAGGAGATGCAGAAATCATAAATGCATTTAAAAGTGATTTTTCTTCAACCTTCTCAGAGGTTTACCCCGATAAGCATTTTGTTCTCGTTCCTATTCCGCTGAGCAAGGAACGGGAAGAAGAGCGCGGATTTAACCAGGCGCAGCTCCTGGCAGAATGCTTAGATCGGCCTATCCACCATCCCCTTATCCGCCTGAATAATGAGAAACAGTCTAAGAAAAAGAAAACAGAACGCCTGCTTTCGGAGCGTATTTTTGATACAAAAAACAACTCAACCGAAGGTATGAATATCATTTTAATAGACGATCTTTATACAACAGGCGCCACTTTGCATTTTGCAGCCCGCTGTTTATTAGAGAAAGGAAAAGCCCGTTCAGTGGCATCTTTTACCTTGATCAGAAGCTAA
>YZ01|ctg00001_00039 comFB
ATGCTTGTCAATTCAAAAGAAATCGTAATGAAAGAACTGCTCGATCGATATATGGACCAGCTTCATATGACTTGCACTTGCCAAGTATGTAAAAACGATGTATTGGCACTTTCTTTAAACAAAGTAAAGCCATCCTATGTCACTGATCTTAAAAAGATCGCATATACGAAAGCTGAGCTGGTAGATAAACAAAAAAACACGGCTATGCTTGTAATTTTGGCTGAATCTGCTGCTGTGGTATCAGAGAGTCCAAGCGATTTATGCCAAACGAAGCAGGAGGAGGCATTCATAAACTGA
>YZ01|ctg00001_00040 comFA
ATGCTGATTGTGCCAGCTGAAAAGAACATTTCTTTCTCAAAAGAATTGCAGCAGACGCTTCAAAGCCGTCAGTTGCTCAGAACTGAACTCCCATTTTCCGATGAGATGATTGAATGGCATATCAAAAATGGCTATATCGCCGCTCAAAACTCTATATCCATAAATAAACGGGGGTATAGATGTAATAGGTGCGGCCAAAATGACCAGCGGTATTTTTCTTTTTATCATTCATCTGGAAAGAATCAGCTGTATTGCCGTTCTTGTGTCATGATGGGCAGAGTGAGTGAAGATGTTCCTTTATATTCATGGATAGAGGAGGATGAACCCAATTGGCAGCCTATCAAGCTTACGTGGAATGGCCAGCTCTCAAGCGGACAGCAAAAAGCTGCCAATGTCTTAATTGAGGCCATATCAAAAAAAGAAGAGCTCCTCATCTGGGCGGTTTGCGGTGCTGGCAAAACAGAGATGCTATTCCCCGGTATAGAATCCGCGTTAAATCAAGGACTGCGTGTTTGTATTGCGACACCCCGCACCGATGTTGTATTAGAGCTAGCTCCGAGACTCAAGGCTGCCTTTCAGGGTGCTGACATTTCAGCGCTTTATGGAGGAAGCGAGGACAAAGGGCGGTTATCTCCGCTTATGATTTCCACAACACATCAGCTTTTGCGATATAAAGACGCATTTGACGTTATGATCGTTGATGAAGTTGATGCTTTTCCGTATTCTGCTGATCAAACTCTTCAATTCGCTGTTCAAAAAGCAAGAAAGAAAAACAGCACTCTTGTTTACTTAAGTGCAACACCCCCTAAAGAATTAAAAAGAAAAACACTGAACGGACAGCTACACTCAGTTCGGATTCCAGCAAGACACCACAAAAAACCTTTGCCAGAACCGCGCTTTGTATGGTGCGGAAACTGGAAAAAGAAATTAAACCGAAACAAAGTTCCGTTAGCTGTAAAAAGATGGATAGCGTTTCATGTGAAAGAAGGGAGGCCTGTTTTTTTATTTGTTCCCTCCGTTTCTGTTATGGAAAAGGCAGCTTCCTGCTTTAAAGATGTCAATTGCCGAACAGCGTTTGTGCATGCGGAAGATAAGCACAGAAAAGAAAAAGTACAGCAGTTCAGAGACGGTCAGCTTGATCTCTTAATCACAACAACAATATTAGAAAGAGGCGTTACGGTTCCCAAGGTGCAGACAGGTGTATTAGGTGCGGAATCGCCTATCTTTACGGAAAGCGCACTTGTTCAAATCGCAGGAAGAACCGGGCGTCATAAAGAGCATGCGGATGGTGATGTCATTTTCTTTCACTACGGAAAAACTAAGAGTATGCTGGATGCAAGAAAGCATATAAAAGAAATGAATGACTTGGCAGCAAAAAATGAATGA
>YZ01|ctg00001_00041 fakBA
ATGAATATTGCAGTAGTAACAGACAGCACAGCATATATTCCGAAAGAAATGCGTGAACAACATCAGATACATATGATCCCCCTTCAGGTTGTTTTTGGGGAAGAAACTTACCGTGAAGAAATCGAACTGGACTGGAAAAGCTTTTACGAAGAAGTTAAAAAACATAATGAGCTTCCGACGACTTCTCAGCCGCCAATCGGCGAGCTGGTTGCTTTGTATGAAGAGCTTGGCAAGACTTATGAAGCGGTCATCAGTATCCATCTTTCCAGCGGGATCAGCGGTACGTTCAGCAGTGCAGCAGCGGCTGACACTATGGTCGACAATATTGACGTGTATCCATTTGACTCAGAGATCAGCTGTTTGGCTCAAGGCTTTTATGCTCTTAAAGCTGCTGAATTAATCAAAAATGGAGCATCATCGCCGGAAGATATTATAAAAGAATTGGAAGAAATGAAAAAAACAGTTCGGGCGTATTTTATGGTAGATGATTTAGCCCACCTTCAGCGGGGCGGACGATTAAGCAGCGCCCAAGCCTTCATTGGGAGTCTTCTAAAGGTAAAGCCTATTCTTCATTTTGACAATAAGGTAATTGTGCCTTTTGAAAAGATTCGCACACGTAAAAAAGCAATTTCGCGAATTTATGAGCTTTTAGACGAAGATGCGAGTAAAGGATTGCCTATGCGTGCTGCTGTTATCCACGCTAATCGAGAAGAAGAAGCGGCGAAAATCATTGAAGAGCTTTCTGCAAAATATCCTCATGTTGAATTTTATAACAGCTATTTTGGCGCGGTAATCGGCACTCATTTGGGTGAGGGCGCGCTAGGAATTTGCTGGTGTTTTAAATAA
>YZ01|ctg00001_00042 degU
GTGACTAAAGTAAACATTGTTATTATCGACGACCATCAGTTATTTCGTGAAGGTGTAAAACGGATATTGGATTTTGAACCTACCTTTGAAGTGGTAGCCGAAGGTGACGACGGAGACGAAGCGGCTCGCATTGTAGAGCACTATCATCCTGATGTTGTGATCATGGATATCAATATGCCAAACGTAAATGGTGTGGAAGCTACAAAACAGCTTGTAGAGCTGTATCCTGAATCTAAAGTAATTATTCTATCAATTCACGATGACGAAAATTATGTAACACATGCCCTGAAAACAGGCGCAAGAGGTTATCTGCTGAAAGAGATGGATGCTGATACATTAATTGAAGCGGTTAAAGTAGTTGCCGAGGGTGGTTCTTACCTTCATCCGAAGGTTACTCACAACCTCGTTAACGAATTCCGCCGTCTTGCAACAAGCGGAGTTTCCGCACATCCTCAGCATGAGGTTTACCCTGAGATCCGCAGACCATTACATATTTTAACTAGGCGGGAATGTGAAGTGCTGCAGATGCTTGCAGACGGAAAAAGCAACCGCGGTATTGGTGAATCATTGTTTATTAGTGAGAAAACCGTGAAAAACCATGTGAGCAATATTTTACAAAAAATGAATGTGAACGACCGGACGCAAGCCGTTGTGGTCGCCATTAAAAATGGCTGGGTAGAAATGAGATAG
>YZ01|ctg00001_00043 degS
ATGAATAAAACAAAGATGGATTCCAAAGTGCTGGATTCTATTTTGATGAAGATGCTGAAAACCGTTGACGGGAGCAAGGACGAGGTTTTTCAAATCGGGGAGCAGTCACGCCAGCAGTATGAACAGCTGGTTGAAGAACTGAAACAAATTAAACAGCAGGTGTATGAAGTTATCGAGCTTGGCGATAAACTTGAAGTGCAAACCCGCCATGCGAGAAACCGTTTATCCGAGGTCAGCCGCAATTTTCATAGATTCAGTGAAGAAGAAATCCGCAATGCTTACGAAAAAGCCCATAAGCTGCAGGTAGAATTGACGATGATCCAGCAGCGTGAGAAGCAACTGCGAGAACGCCGGGATGATTTAGAACGCAGATTGTTAGGCCTTCAGGAAATCATTGAGCGGTCTGAATCGTTAGTCAGCCAAATTACAGTTGTGCTCAATTACTTGAATCAGGATTTGCGCGAGGTGGGACTGCTGCTTGCTGATGCTCAGGCAAAACAAGATTTCGGCTTAAGAATTATTGAGGCGCAGGAAGAAGAGCGAAAAAGAGTCTCCAGAGAAATTCATGACGGACCTGCTCAAATGCTGGCAAATGTTATGATGAGATCAGAATTAATCGAGCGGATTTTCCGTGACCGGGGTGCTGAGGACGGATTCCAAGAAATTAAAAATCTCCGTCAAAATGTGCGGAATGCCCTTTACGAAGTGAGAAGGATTATATATGATTTAAGACCGATGGCCCTTGATGACCTAGGCCTGATTCCAACTTTAAGAAAATATCTATATACAACCGAGGAATATAACGGGAAGGTCAAAATACATTTTCAGTGCATCGGTGAAACAGAGGATAAGCGCCTAGCGCCCCAGTTTGAAGTTGCGCTCTTCAGGCTTGCACAGGAAGCTGTGTCTAATGCGCTAAAGCATTCTGAATCTGAAGAAATTACAGTCAAAGTTGAGATCACAAAGGATTTTGTGATTTTAATGATAAAAGATAACGGTAAAGGGTTCGACCTGAAGGAAGCGAAAGAGAAGAAAAACAAATCATTCGGCTTGCTGGGCATGAAAGAAAGAGTAGATTTATTGGAAGGAACCATGACAATAGATTCGAAAATAGGTCTTGGGACATTTATTATGATTAAGGTTCCGTTATCTCTTTGA
>YZ01|ctg00001_00046 tagO
ATGCTTGACGAACGCATGATTCGCATTGTTGTTGCGTTTATTGTCTCGCTGCTTACAGTTTTAATCATAACCCCAATCGTAAAAAGGATTGCGATTAAAATAGGTGCAGTTGACCAGCCCAGCAATCGAAAAGTACACGACAAAATCATGCCCCGGATGGGCGGGCTGGCCATATTTATCGGGGTGGTTGCAGGCGTGCTTGCATCCGGTATATACACAGAAACAAGAATGACGGCTATTACAGTCGGAGCATTCATCATTATTGTGTTGGGTATTCTTGACGATAAATATCAATTAAGTGCAAAAGTTAAGTTTTTGATTCAATTAGGTGTAGCCATTATGATTGTAAGCACTGGCTTAAAAATGGACTTTTTCTCAGTACCTTTTTTAACAGAACGATTTGAGTTAGGATGGATGGCATATCCGCTGACAGTTTTATGGATTGTCGGCATCACAAACGCGATTAACCTGATTGACGGATTAGATGGTCTTGCCGCAGGTCTCTCTGTTATCGGCCTGTCAACAATTGCCGTCATGGCGCTATCGGGCGGAAAAGTATTGATTCTGTCACTCTCATTGGTTGTGATCGCCAGTACGCTTGGATTTTTGTTTTACAACTTCCACCCAGCAAAAATTTTTATGGGTGATACAGGTTCACTTTTTTTAGGGTATAGTATTTCGATTCTTTCATTATTAGGCTTGTATAAAAGCGTAACATTGTTCAGTATCGTTATCCCGATTATTATATTGGGCGTACCGATTTTTGATACAACATTTGCAATCATCAGGAGAATATTAAACAAACAGCCGATTTCGGCGCCAGATAAGTCGCATATCCACCACAGACTGATGGCCTTTGGCCTTTCACATCGGATGTCAGTCATTGTGATTTATCTAATTGGATTTATTTTCAGCATAAGTGCAATTGTACTTAAAAGTGCCACAATCTGGCTTTCTTTGTTTATTATCTTCATTTTAATTATTTTTATGCAGATTATTGCAGAAGTGACAGGACTTGTGAATGAAAAATTTAAGCCGTTTACGAAATTTTATAAACGGCTGTTGAAAAGGAATTAA
>YZ01|ctg00001_00047 tuaH
ATGAAGGTGGAAACAAAAGAAGCAATCATTCATGTCATCGTTGCCACTGCTGAATGGGGAAAAGACAAATTGAGATACAGAAGGCACCGGCTGGCAGAATTTTTAGCCGCTCAGGAGGAAACGAAGGAAGTCATTTGGGTGTGTCCGGCTCCGCGCCCCCAAGGAAATGAATTTCAGCAAGTTCATTCAGGCATCAGGCAATTTGCTGTCAAAGACCTGCTGGAGAAAAAAATGTTTCGTTTCGGACGATATACAGATGTCTTTTACAGGCATAAGCTCAAACCTTTACTTGATGAGCTGACATCTGCTTCTGCAAACGGTGAACGCTGCTGTTTATGGTACACGTTCCCTGGATTCCCGCTGCTGTCTTCGCTGTATCCCTGGGATCAGGTCATTTATGATTGCAGTGATTTATGGGCAGCGCCGATCAGCGGCCGTTCAAATCTGCTGTCTGAGTTCCGGCGAAAAGTCATTAAATCGGCGGAGCTGAGAATTATAGACCGTGCAGATTCCATTACCTGCTCATCGGATTATCTTCACAAAGAAGTAGACAAAAAACTGACAGCAGGACGAGAAAAGGTTCATACAGTCGAAAACGGTGTTGAATATGAGCTGTTTTCTGCAAATAAACAAGCTCCCGATCGCAGCATATTGCAGGGAAGAGAAGGAACAGTATTAGGTTTTATCGGCGGGATCAAACCTAAACTCGATTTTAGAATGATTGAAGAAGCTGCGCTGCAAAAGCCTGATTGGACATTTTTATGGGTTGGTCCGGATGCCACCAACGGCGATGTCTCGTTTCAAGAGCTTCTGAGGCTTCCCAATGTCATATGGACCGGCCCGGCAGATCCAAAAGAAGTTCCGCATTATATGGAACTTATCGATATCGGTATCATGCCATATAAAAAATCATCGTATAATCAAGCTGTGTTTCCGCTGAAACTATTTGAATTTTTGGCGGCTGGAAAGCCTGTCGTCGGCTCTAATCTTCCGTCAACCTCAAAAATGAAACAGCCGTATGTATACGAATATGTAGAAGGCGATCATCCGATTGATTTTATAGTTGCTTGCGAAAAAGTGCTCAGTCACAACGAAGATGAAACGTATAAAGAAGTGCGCCGAAACATTGCCCGCGCGCAAGATTGGAATTGCTTATTTAAACAAATCATGAAATATACAGGGATTCAAAAACATGCGTAG
>YZ01|ctg00001_00064 galU
TTGACATTGAAAAAAGTTCGTAAAGCTATAATCCCTGCCGCAGGTCTTGGTACGAGATTCTTGCCGGCTACGAAAGCAATGCCGAAAGAAATGCTTCCTATCGTTGATAAGCCAACCATTCAATACATAATTGAAGAAGCTGTTGAATCCGGTATTGAGGATATTATTATCGTAACAGGAAAAAGCAAGCGTGCGATTGAGGATCATTTTGATTACTCTCCTGAGCTCGAAAGAAATCTGGAGGAAAAAGGAAAAATCGAACTTCTTGAAAAAGTGAAAAAATCTTCTAACCTGGCTGACATTCACTATATCCGCCAAAAAGAGCCTAAGGGACTCGGGCACGCTGTCTGGTGCGCGCGCAATTTTATCGGCGATGAGCCGTTTGCAGTTCTGCTCGGAGACGATATCGTTCAGGCTGAAAAGCCCGGATTGCGCCAGTTAATGGATGAATACGAAAGAACACTTTCTTCTATTATCGGTGTACAGCAAGTGCCTGAAGAAGAAACACACCGCTACGGCATTATCGACCCGCTGACAAGTGATGGCCGCCGTTACCAAGTCAAAAACTTCGTAGAGAAGCCGCCTAAAGGCACAGCACCTTCTAACCTTGCCATCTTAGGCCGTTACGTATTCACACCAGAAATTTTTATGTACCTAGATGAGCAGCAAATTGGCGCCGGCGGAGAAATTCAGCTGACGGACGCTATTCAAAAGCTAAATGAAATTCAAAGAGTGTTTGCATACGATTTTGAAGGCAAGCGTTATGATGTTGGTGAAAAGTTTGGCTTTATCACAACAACTCTTGAATTTGCGATGCAGGATAAAGGACTTCGCGAGCAGCTCGTTCCATTCATGGAAAACTTATTAAACAAAGAAGAAGTTTAA
>YZ01|ctg00001_00081 lytD
ATGAAAAAGAGATTAATCGCACCTATGCTTCTGTCCGCCGCGTCCCTTGCCTTTTTTGCCATATCCGGTTCTGCACAGGCTGCAGCGTATACGGACTACTCGATATATAAGGTAGAGCCGGCTAAAACGTTCAGTACAGAAAGCCAAGCCTCGCAGGCTGTCGCCAAACTGGAAAAAGACACCGGCTGGGATGCTTCCTATCAGGCTTCAGGCACAACAACGACCTACCAAATTTCCGCTGCAGGCATACAAAGCGAAGCAGAAGCGAAAGCAATACTGAGTGGGCTTACCAAACAGACAGCGATTACAGGCACGTCAAGTCCTGTCGGTAGCAAACAGCCGTATGTCACCATCACCTCAGGTGCCATTTCCGGAGAAAAACAGGCAAACACTTTGCTGACCAAGCTTAAACAGGAGACGGGAGTGGCTGGCGCTGTAAAAGCTTCAGGAACAGCTCAGTCTTATGTGAACATCACGACATCAGAAATCGCTGATGAGACAAAAGTCAAGGCGCTTATACAGAGCCTGGCTAAGCAAACAGGGATTAAAAGCTCATATCAGCCAATCACACACACGGTTTCTGTCACAGCCATTCAGTCAGGCACAATTGTGGGAGACAGCAAAGCTGAGCAGATCAAAAGCGCATTCCAAAAGGAATCAGGGCTGAAGGCATCATTAAAAGCAACGGTGAAAGGACAAGCCTACTATACGTTCACAACAGCCGCCATTTCAGGTGAAGCGAATGTCAAAAACCTATTAAATCAGCTGAAACAGAGCACTGGTATTACAGGAAGCTACAAATCAATCAATCAAAAAGCAACTGCTGAGTCATACAATGTCCAATCAGCTTATTTCAAAGGGCTGAATACAGTGAAGGACGCCATCAGCCAAATCAAGAAAAACACAGGTGTATCCGGCAGTTATCAAAAGGTTGGCAAAAGCACATCATATACCGTGAATATGAAGAGTTTAACAAAACAGCAGCTGCAAAAAGTAGACACTTTCTTTAAAAAGAAAAAGTGGCATTACACGTCATCCAGCGTCAAAAAAACGACAACGTCCACAGCCTATCAAATTACGACGGCAAAGATTTTAGGAGAGAAGCAAGCAAACAAAGCCGCAGCCTTCTTTGCTCAGAAAAAAGTAAAGGCAACGAAAACAGCAGCTGGAACAACAGCAGAAAATCAATATCAGCTCATCTCAGAAGAAACATCAGATCAAGCAAAAGTTACAAAGGGCTTGAACGTATTAAAGAAAAATCAGCTCAGTGCATCTGCAAAATCAGTCAAAAAACAATTAGCTAACACGTTTAAAATAACAACTGAATCTCTGCTTGATACAGCGAAAGTCAATCAGGCACTTACGTTTTTCAAATCGAATCACATATCAGCAGCAAGCCAGAAAACCGGTAAGACAGCAGCGAGCAGCTATAAAATCATGACTGAAGCCATCATCAGCCAAGAAGATATTGACCGCGTTTTAGCATTTTTCAAACAAAACAATGCCGCCGGCACAACAGCAAAAACAGGCGAAACGGCATATACACAATACAAAATCGTGACAGCTCAGCTCAGCAGCAAAACAGCATTGAACAAGGGGTTAACCTATCTAAAAGCGCAAAGTGTAAGCCCAAGCTACACAACCAAAACCAATACGCTTTATAAAGTCAGCCTAAACGAACAGTTCACAGGCAATGACGCAGCTGCTGCGGCATCATTGAAGCTAAAACAATTATACGGATGGACATCATCTATCGTGAAAATCAAAAACGGCCCGCAAATCATGAAAACAAATTACAATCTCTCGCTTCGTGATATGGTCCAAAAACAAATGACAGTAAGCCCGCAAACAGACGGGGCGGCTTACGTATCGCTCACTTATATTAATACAGCAACTTCAACCGTTACGGCTGATGTATTAAATATCCGGTCTACACCGGCAGTCAGCCCGACGAACGTGATCGGCCAATTAAAAAAGGGCGATAAGGTGAAAATCATCGGCCAGACAAACGGCTGGGCCAAAATCAATTTGGGCTGGCGAAACGCAAGCAGTGATGAAGTGGTTCAATATGTAGATCCGAATAACTTTTCCAGAGACAGCAAATACTACTTCCAATTTCTCAAACTGTCACAGACAGCCGGCCTCAGTGTCACTGAAGTCAATCAGAAAGTGCTTGCCAACAAAGGCATCCTGACAGGAAAAGCAAAGGCGTTCATCGATGCCGCCAATAAATACGGCATCAATGAGCTGTATTTAATCTCACACGCTCTCCTTGAAACAGGCAACGGAACATCCGATTTAGCCAATGGCTTAACCTATAACGGAAAAACCGTATATAACATGTACGGAATTGGCGCATACGACAGCAACCCGAATTACTACGGCGCCAAATATGCGTACGAGCAAGGCTGGTTCACACCAGAAGCGGCCATTATCGGCGGAGCCAAATTCATAGGCTCATCGTATATACACAACACAGCCTACAATCAGGACACACTGTACAAAATGAGATGGTCAGCCACAGCAACACACCAATATGCAACAGACATCGGCTGGGCGTACAAACAAGTAAACCGCATGTACAGCCTGTATTCATTGCTGGACGGTTATACGCTTTACTTTGATGTTCCGGAATATCAATAA
>YZ01|ctg00001_00082 group_156
ATGACGCAATCACCGATTTTTCTAACACCTGTGTTTAAAGAAAAAATCTGGGGCGGCACCGCTTTACGAGATAGATTTGGATACGGCATTCCTTCAGAAAGAACGGGGGAATGCTGGGCTATTTCCGCTCATCCAAAAGGGCCGAGCACCGTAGCGAATGGCCCGTATAAAGGGAAGACACTGACTGAGCTTTGGGATGAGCATCGGGAAGTATTCGGCGGCGTGGAGGGGGAGCGATTTCCGCTTCTGACAAAGCTGCTGGACGTGAAGGAAGACATGTCGATTAAAGTTCACCCTGATGATTATTATGCTGGAGAAAATGAAGAGGGAGAACTCGGCAAGACGGAATGCTGGTACATTATCGACTGTAAGGAAAACGCGGAAATCATTTACGGACATACGGCCCGCTCAAAAACCGAACTTGTCACAATGATCAACAGCGGTGACTGGGAAGGCCTGCTGCGAAGAATCAAAATTAAACCGGGTGATTTCTATTATGTGCCGAGCGGTACGCTGCACGCCTTGTGTAAAGGGGCACTTGTTTTAGAAACACAGCAAAATTCAGATGCCACATACCGGGTGTACGACTATGACCGGCTTGATAACAACGGAAGGCCGAGAGAGCTTCATTTTGCCAAAGCGGTCAATGCGGCAACGGTTCCCCATGTGGACGGGTATATAGATGAATCGACCGAATCCAGAAAAGGAATAACCATTAAAACGTTTGTCCAAGGGGAATATTTTTCGGTATATAAATGGGACATAAATGGTGAGGCCGAGCTATCTCAGGATGAATCCTTCCTGCTTTGCAGCGTGATAGAAGGAAGCGGTTTGCTGATCTATGGAGACGAAAAATGTCCGCTCAATAAAGGCGATCACTTTATTTTGCCCGCTCAAATGCCCGATTTTACGATTAAAGGAACTTGTACACTTATCGTGTCTCATATTTAA
>YZ01|ctg00001_00085 gerBC
ATGAAGACAATGATGAAGCTTGCAGCAATGGTTCTGATGCTGCAGATGCTCTGCGGATGCTGGGATGTCAAAAATATTGAAAAACTGTCTTTCGCCAGAGGGCTTGCTATCGATGAAACTGATGACCATCAGTATAAATTAACGTATCAAAACCTCCTTCCCCAAAGTGAAGACAGCCAAGCATCCGGAAAACCCGAATTTGTCAATGTGACATCCCACGGGAAAACCATTCTAGAAGCAGTCAGTGATGTATCCATTAAAGACCCTCCTATCTATAGCGACCATTTAAAAGTCATTCTTCTGGGAGAAACACTCATGAGGAATCAAAACGTAGATCAGGTCTTCAACCATTTTATCCGGGATGATGAACTGCGGCGCAGCAGCTATTTGATGGCAGCCAGAGGGAAAGCCGGAGATATTTTTATGAAAGGAAGTCCGAAGCAGCAGCTGCCGATGCCTTCCGAAAAGCTGATTGATCTAACCAATAACAGCGGGTATAACGGGAAGATTATGATGCCGCTGCGCATCGGCAGGGCTTCTATCTATTGCCAAAATGGCTACAGTTTTCTCATTCAAGCCGTGAAAAACCAAAAGGGAAAAGCAAAGTATGACGGGGCAGGCATTATCAAAAGCGGCAGTAATAAACTCGTTGGATTTCTTTCAGCTGATGAAACCCAGACACTGACATGGGTCATGGGGACGATCCAGGGCGGCGTCATGCCGACGACAGATAAAGGACATCCGATTACGTTTGAGATTAAAAGGTCGAAATCTAAAATCAAGCCGGCCATTGAAAACGGAAAGCCTGTCTTTCAGATTTCTGTCAACACAAAGGGTATCCTGACAGAAGACCAAAATCCGAATGAAAACTCCTTTAGTAAAAGCTATTTGCACAGGCTTGAGAACATTTTTGAGAAAAAGCTTGAACGCGATGTAAAGAGGATTATGGATAAACTGCAGCATGAGTATAAAACCGATCCGGTCTTTTTATCCGACTACATCCGAATTCAATACCCTGAATACTGGAATAAAGTAAAAGGACATTGGGATGAAATATTTTCTGAGGCTGATTTTAAATACGATATTTCTTTCAAAATCATTAACTTTGGCACAGTCGGAAGATGA
>YZ01|ctg00001_00086 ywtG
ATGAAAAAGCAGTCAAATATATGGCTTTATTTTTTCGGCGCTCTGGGAGGCGCATTATACGGCTATGATACCGGAGTGATTTCCGGAGCTATTTTATTTATGAAAAAGGATTTAGGCTTGAACGCCTTTACGGAAGGACTTGTTGTCAGCTCCTTATTGGTTGGGGCGATATTAGGCTCAGGAGCGGCTGGCAAGCTGACTGACCGTTTCGGCAGAAAAAAAGCAATTATGGCGGCCGCGCTGCTGTTTTGTATAGGAGGTCTGGGTGTGGCGCTCGCCCCGAATACAGGAGTCATGGTGCTGTTTCGCATCATTTTGGGACTTGCAGTCGGAACATCGACGACCATCGTACCGCTCTATTTATCTGAACTGGCTCCAAAACAAAAACGCGGGGCGCTGTCATCCCTGAATCAGCTGATGATCACGGTCGGCATCCTTCTTTCTTACATTGTCAATTACATATTTGCTGATGCCGAAGCGTGGCGCTGGATGCTTGGATTGGCTGCTGTGCCGTCGCTGCTCTTGCTCATTGGCATTTTGTTTATGCCGGAGAGCCCGCGCTGGCTGTTCACGAACGGCGAAGAGGGCAAAGCGAAGAAGATTCTTGAAAAATTGCGTGGCACAAAAGATATTGATCAGGAAATACATGATATTCAAGAAGCGGAAAAGCAGGATGAAGGAGGCCTGAAGGAGCTGTTCGATCCTTGGGTGCGTCCCGCGCTGATTGCCGGCTTGGGACTGGCGTTTCTGCAGCAATTTATCGGAACAAATACGATCATCTATTATGCGCCAAAGACCTTTACAAACGTCGGATTCGGAAACTCCGCTTCGATTTTAGGAACGGTCGGAATCGGCACAGTCAATGTTCTCATGACATTAGTAGCGATAAAAATCATAGACAAGATCGGGAGAAAGCCGCTATTGTTATTCGGGAATGCCGGGATGGTGATCAGCTTGATCGTTCTCGCACTGGTGAATCTCTTTTTCGATAACACTCCGGCTGCCTCATGGACGACAGTCATTTGTTTAGGTGTGTTTATCGTTGTTTTTGCGGTCAGCTGGGGCCCGGTTGTCTGGGTGATGCTTCCTGAATTATTCCCGCTCCATGTCAGAGGAATCGGAACCGGGGTATCCACCTTGATGCTGCACGTTGGGACACTGATTGTTTCATTAACCTATCCAATATTAATGGAAGCGATCGGCATCAGTTATTTATTCCTGATTTATGCCGCGATCGGTATTATGGCGTTCTTATTTGTCCGGTTTAAAGTGACAGAGACGAAGGGAAAAAGCCTTGAAGAAATTGAGCAGGATTTAAGGGACAAAAACGGACAGGGAGGATCGGCTGGAAAACAGCAGACTGTCGGAACATAA
>YZ01|ctg00001_00088 ywtE
ATGAAATTAATTGCGATTGATTTAGACGGTACATTACTGAATAAAGAAAGCGTCATTTCTGCTGAAAACAGAGCGGCTATCAAACGGGCCGTTGATGCCGGCATCCTCGTCACCATTTGCACGGGAAGAGCAACATTTGATGTAAAAGCGCTGCTGGATGACTTGGACATCCCGATCATTGCGGCAAATGGCGGAACGATCCACGACACGGGTTACCGTTTGATCAGCCGGACATTAATGGATCAGGAGGCCGGTAAAGCGATCGCTGATTACTTACTCTCAAAAAATATTTACTTTGAGGTATATACAGATGACCATCTGCTCTCTCCTTTTGACGGCGAAGCTAAGCTGCATGCGGAGCTTGATATTCTAAAGAGCGCGAATCCAAACGAAAAGACGGATGAATTGTGGCAGGGAGCCATGACTCAGTTCAAGCAGTTCGGCATTAAACCGATCCCTCATATCGAATCGGTTTTTGACGGCAGTGAAAACATTTATAAGCTGCTTTGCTTCTCCTTTGACATGGACAAGCTGAAACAAGCGAAGGAAGAGCTGAAGCATCATAAAAAACTGGCACAAACCTCTTCCGGAAAACATATTATCGAAATCCTCCCGGCTTCTTCAGGTAAAGGACGCGCGCTGACAGAGCTGGCTGAAATATACGGAATTGAAACACAGGATATTTATGCGATCGGCGACAGTCCGAACGATTTGTCCATGTTTGAAGTCGCAGGACACCGTATCGCCATGGAAAATGCAATCGATGAATTAAAAGAAAAAAGCACCTTTGTCACAAAGAGCAATGACGAAAATGGTGTGGCTTACTTTATTGACCAGCTTCTTTCCGGCCAATATGCATAA
>YZ01|ctg00001_00089 pgdS
ATGAGACATTCTCTTTTTATTTGCCCAGCATATTCATTCTGTAAAAATATCAAAAAGTTTCTTAACATATTCAAAAAAATACCGATGTTAAAACTGCAAAAAGAGGAGGAGATAATAAAAGTGAACACACTGGCAAACTGGAAGAAGTTTTTGCTTGTGGCGGTTATCATTTGTTTTTTGGTTCCAATTATGACAAAAGCGGAGATTGCGGAGGCTGATACATCATCTGAATTGATCGTCAGCGAAGCAAAAAAACTGCTTGGGTATCAGTATAAATACGGCGGTGAAACGGCGAGAGAGGGATTCGATCCTTCGGGATTGATTCAATATGTTTTCAGTAAGGCTGATATTCATCTGCCGAGATCTGTGAACGATCAGTATAAAGTCGGAACGGCCGTAAAGCCGGAAGACCTGAAGCCGGGCGATATTTTATTTTTCAAAAAAGAGGGAAGCACCGGGACTGCTCCGACACACGTCGCTCTTTACATCGGAGACGGCCAAATGATTCACAGTACGTTATCAAAAGGGGTTATCATCACCAATTACACAAAAAGCAGCTATTGGAGCGGATCTTATATCGGGGCGAGACGAATTGCAGCCGATCCGGCCACGGCTAATGTTCCTGTCGTTCAGGAGGCCGAAAAATATATCGGCATTCCATATGTGTTTGGCGGAAGCACACCGTCAGAAGGCTTTGATTGCTCAGGGCTCGTGCAATATGTGTTTCAACAGGCACTCGGCATATATCTGCCGCGATCAGCCGAACAGCAGTGGGCAGTGGGTGAGAAGGTGGCGCCTCAGAACATAAAGCCTGGTGATGTTGTCTATTTCAGCAATACGTACAAAACGGGAATTTCACATGCAGGCATTTATGCTGGCGGAGGAAGATTTATTCAGGCAAGCCGTTCAGAAAAAGTAACCATTTCCTACTTGTCGGAGGATTACTGGAAATCGAAGATGACAGGCATTCGCCGATTTGACAACCTGACAATTCCAAAAGAAAATCCGATCGTTTCCGAAGCTACGCTTTATATCGGAGAAGTTCCTTACAAAAAAGGCGGAGCGTCTCCAGAGACTGGGTTTGATACAGCTGGTTTTGTCCAGTATGTGTACCAGAAAGCAGCGGGTATTTCCCTGCCTCGATACGCAACAAGCCAGTACAAAGCCGGAACTAAGATTGAGAAGGCGGACCTGAAGCCGGGAGACATTGTGTTCTTCCAATCAACAAGCTTAAATCCCGCCATCTATATTGGAAACGGACAAGTTGTTCATGTCACATTATCAAATGGTGTGACCATCACCAATATGAACACAAGCACGTATTGGAAAGATAAATATGCGGGGAGTGTACGGGTGCAATAA
>YZ01|ctg00001_00090 edmS
ATGAAATTTGTCAAAGCTAGCTGGCCGTTTGTTGCCGTAGCCATCGTGTTCATGTTTATGTCAGCTTTTAAATTCAATGATCAGCTGACAGATCAGGAAAAACAGAAGATTAATACGGAAATGCATAAAATCCAACAGCAGGAAGAACCGGTAAACGCCAATAAATAA
>YZ01|ctg00001_00091 group_2968
ATGAAAAAAGAACTGAGCTTTCATGAAAAGCTGCTAAAGCTGACAAAACAGCAAAAAAAGAAAACCAATAAGCACGTATTTATCGCCATTCCGATCGTTTTTGTCCTCATGTTCGCTTTTATGTGGGCGGGAAAAGCAGAAACGCCGAAGGTCAAAACGTATTCTGACGACGTTCTCTCAGCCTCATTTGTCGGAGATATTATGATGGGGCGCTATGTTGAAAAAGTAACGGAGCAAAAAGGGGCAGACAGTATTTTTCAATATGTTGAACCGATTTTTAAAGCCTCGGATTATGTAGCAGGAAACTTCGAAAACCCGGTAACCTATAAAAAGAATTATAAACAAGCAGATAAAGAAATTCATCTGCAGACGAATAAGGAATCAGTGCAAGTCTTAAAAGATATGAACTTCACGGTTCTCAACAGCGCAAACAACCACGCAATGGATTACGGCGCTCAGGGGATGAAAGATACACTTGGAGAATTTGCGAAACAAGATCTTGATATCGTTGGAGCAGGATACAGCTTAAGCGATGCGAAAAAGAATATTTCGTACCAGGAAGTCAATGGGGTAACGATTGCCACGCTCGGCTTTACAGATGTGTCCGGAAAAGGCTTCGCGGCTAAAAAGAATACGCCGGGCGTGCTGCCCGCAGATCCTGAAATCTTTATTCCTATGATTTCAGAAGCGAAAAAGCACGCGGACATCGTCGTTGTGCAGTCACATTGGGGACAAGAGTATGACAACGATCCAAACGACCGTCAGCGCCAGCTTGCAAGAGCCATGTCTGATGCGGGAGCTGATATCATCGTCGGCCATCACCCGCACGTACTGGAACCGATTGAAGTGTATAACGGAACCGTCATTTTCTACAGCCTCGGCAACTTTGTCTTTGACCAAGGCTGGACGAGAACGAGAGACAGTGCACTGGTTCAGTATCACCTGAAGAAAAACGGAACAGGCCACTTCGAAGTGACGCCGATTGATATCCATGAAGCGACGCCTGCACCGGTCAAAAAAGACAGTCTCAAACAGAAAACAATTATTCGTGAACTGACAAAAGACTCTAATTTCGCATGGAAAGTAGAAGACGGAAAACTGATGTTTGATGTTGACCATAGCGATAAACTAAAATCTAAATAA
>YZ01|ctg00001_00092 capC
ATGTTCGGATCAGATTTATACATTGCACTAATTTTAGGTGTACTACTCAGTTTGATTTTTGCAGAAAAAACAGGAATCGTGCCGGCAGGACTTGTTGTACCGGGATATTTAGGACTTGTGTTTAATCAGCCGGTCTTTATTTTACTCGTTTTGTTAGTGAGCTTGCTCACTTATGTCATTGTGAAATACGGTTTATCCAAATTTATGATTTTATACGGGCGCAGAAAATTCGCTGCCATGCTGATAACAGGGATTGTACTGAAAATTGCGTTTGATTTTCTATACCCGATTGTACCATTTGAAATCGCAGAATTTCGAGGAATCGGCATCATCGTGCCAGGTTTAATTGCCAATACCATTCAGAAACAAGGATTAACCATTACGTTCGGAAGCACGCTGCTATTGAGCGGAGCGACCTTTGCTATCATGTTTGTTTACTACTTAATTTAA
>YZ01|ctg00001_00093 capB
ATGTGGTTACTCATTATAGCCTGTGCTGTCATACTGGTCATCGGAATATTAGAAAAACGACGACATCAGAAAAACATTGATGCCCTCCCTGTTCGAGTGAATATTAACGGCATCCGAGGGAAATCGACTGTGACAAGGCTGACAACCGGAATACTAATAGAAGCCGGTTACAAGACTGTTGGAAAAACAACAGGAACAGACGCAAGAATGATTTACTGGGATACACCGGAGGAAAAGCCGATTAAACGGAAGCCTCAGGGACCGAATATCGGAGAGCAAAAAGAAGTCATGAAAGAAACAGTAGAAAGAGGGGCTAATGCGATTGTCAGTGAATGCATGGCTGTTAACCCGGATTATCAAATTATCTTTCAGGAAGAACTTCTGCAAGCCAATATCGGCGTGATCGTTAACGTTTTAGAAGACCATATGGATGTCATGGGGCCTACGCTCGATGAAATTGCGGAAGCGTTTACTGCTACAATTCCTTATAATGGCCATCTTGTTATTACAGATAGTGAATATACCGAGTTCTTTAAACAAAAAGCAAAAGAACGAAACACAAAAGTCATCATTGCTGATAACTCAAAAATTACAGATGAATATTTGCGTAAATTTGAATACATGGTATTCCCTGATAACGCTTCTCTGGCACTGGGTGTGGCTCAAGCACTCGGCATTGACGAAGAAACAGCGTTTAAAGGAATGCTGAATGCGCCGCCAGATCCGGGAGCAATGAGAATTCTTCCGCTGATCAGTCCGAGCGAGCCTGGGCACTTTGTTAATGGGTTTGCCGCAAACGACGCTTCTTCTACTTTGAATATATGGAAACGTGTAAAAGAAATCGGTTACCCGACCGATGATCCGATCATCATTATGAACTGCCGCGCAGACCGTGTCGATCGGACACAGCAATTCGCAAATGACGTATTGCCTTATATTGAAGCAAGTGAACTGATCTTAATTGGTGAAACAACAGAACCGATCGTAAAAGCCTACGAAGAAGGCAAAATTCCTGCAGACAAACTGCATGATCTAGAGTACAAGTCAACAGAAGAAATTATGGAATTGTTAAAGAAAAGAATGCACAACCGTGTCATATATGGCGTCGGCAATATTCATGGTGCCGCAGAGCCTTTAATTGAAAAAATCCACGAATACAAGGTTAAGCAGCTCGTAAGCTAG
>YZ01|ctg00001_00094 rbsR
TTGGCTACAATTAAAGATGTCGCCGGAGCGGCGGGCGTTTCTGTTGCGACGGTATCCCGTGTCCTGAATGACAACGGCTATGTACATGAAGAAACGCGAACGCGTGTCATAGCGGCGATGGAGAAGCTGAACTATTACCCGAATGAAGTCGCAAGATCTCTTTATAAAAGAGAATCCCGGCTGATCGGGCTTTTGCTCCCGGATATCACAAACCCTTTCTTCCCCCAGCTTGCCCGCGGTGCGGAGGATGAATTGAACCGGGAAGGCTATCGCCTTATTTTCGGCAACAGTGACGAGGAATTAAAAAAAGAACTTGAGTACCTTCAAACCTTTAAACAAAATCATGTCGCTGGCATTATTGCCGCAACGAATTACCCGGATCTTGATGAATACAGCGGCATGAATCACCCTGTCGTTTTTCTGGACAGAACACCTGAAGGCGCTCCTTCTGTGTCCAGTGACGGCCATACAGGAGGAAAATTAGCTGCCGAAGCCATCATTCACGGAAGAAGCAAGCGCATTACGCTCTTGAGAGGCCCCGCTCACCTGCCGACCGCTCAAGACCGCTTTAACGGCGCTTTGGAGGTCTTACAGCAGGCCGAAGTTGATTTTCAAGTCATCGAGACGGCTTCATTTTCTTTCAAGGATGCGCAATCGATGGCGAAGGAACTGTTTGCCTCATATCCTGAGACAGACGGTGTGATAGCGAGTAATGATATTCAAGCCGCTGCGGTTTTACATGAAGCATTGCGGCGCGGAAAAAACGTGCCGGAGGATATTCAAATTATCGGCTATGATGACATTCCGCAAAGCGAGCTGCTGTTCCCGCCTCTGTCTACAATTAAACAGCCTGCATATGACATGGGCAAAGAAGCAGCCAAACTGCTTTTGCGTATCATCAAAAAACAGCCGCTGACAGAAACGGCGATTCAAATGCCCGTCACCTATATAGGAAGAAAGACGACAAGAAAGGAAGATCATGATGCGTAA
>YZ01|ctg00001_00095 rbsK
ATGCGTAATATTTGTGTGATTGGAAGCTGTTCTATGGATTTAGTGGTCACCTCGGACAAACGCCCAAAAGCCGGTGAAACAGTACTTGGCACGTCGTTTCAGACTGTGCCGGGCGGTAAAGGAGCAAATCAGGCCGTTGCTGCTGCAAGACTTGGCGCCCACGTGTTTATGGTTGGCAAGGTCGGAGACGATCATTATGGAACAGCCATTTTGGATAATTTAAAAGCAAACGGCGTTCGCACCGATTATATGGAACCGGTTACACATAAAGAAAGCGGAACCGCCCACATTGTGCTTGCTGAAGGTGATAACAGCATTGTCGTCGTCAAAGGTGCGAACGATGACATCACCCCATCTTATGCGATTGACGCGCTTGAACAGATTGAAAAGATCGATATGGTCCTGATTCAGCAGGAAATCCCGGAGGAAACGGTTGATGAGGTGTGCAGATACTGCCATTCTCACGATATCCCGATCATGCTCAACCCGGCACCGGCCCGCCCGCTGAAGCAGGAAACAATTGATCACGCCACCTACCTCACGCCGAATGAACACGAGGCGTCGATCTTATTCCCTAGGCTTACCGTTTCTGAGGCCTTGGCGCTTTATCCGGCGAAGCTCTTTATTACAGAAGGAAAACAAGGCGTCCGCTATTCAGCCGGAAGCAAAGAGCGGCTCATCCCGTCCTTCCCTGTTGAGCCTGTTGATACAACCGGAGCCGGTGATACGTTTAACGCAGCCTTCGCCGTTGCTCTGGCAGAGGGAAAAGACATTGAAGCCGCATTGCGGTTTGCCAACCGTGCCGCTTCCCTTTCTGTCTGTTCCTTCGGCGCCCAAGGCGGAATGCCGACAAGAAAAGAAGTAGAGGAGCTGCTGTCATGA
>YZ01|ctg00001_00096 rbsD
ATGAAAAAACACGGTATACTGAACAGCCATCTTGCCAAGCTTTTAGCCGATCTTGGCCACACTGATAAAATTGTCATCGCGGATGCGGGGCTGCCCGTTCCTGACGGCGTTTTGAAAATTGATCTTTCACTGAAGCCGGGTCTCCCGGCTTTCCAGGATACAACGGCAGTGCTCGCAGACGAGATGGTCGTCGAAAAAGTCATTGCTGCATCTGAAATAAAAGCTTCTAATCAGGAGAATGCAAGATTTCTAGAGAATCTTTTTTCTGAGCAGAAGATTGAATACCTTTCTCACGAAGAATTTAAGCTGCTGACAAAAGAAGCAAAAGCAATTATAAGAACAGGTGAATTCACACCATATGCAAACTGTATCCTGCAGGCGGGTGTGCTTTTCTAG
>YZ01|ctg00001_00097 rbsA
ATGCAGATTGAAATGAAAGACATTTATAAAGCATTCGGAAAAAACCAAGTGCTGTCGGGCGTTTCCTTTCAGCTCGTGCCCGGTGAGGTTCACGCATTAATGGGAGAAAACGGCGCCGGCAAGTCCACGCTTATGAACATTCTGACAGGCCTGCATAAATCGGATAAAGGGCAAATCAGCATAAACGGAAACGAAACGTATTTTCCCAATCCGAAGGAAGCGGAAAAGCATGGAATCGCTTTTATCCATCAGGAATTGAATATCTGGCCGGAAATGACCGTTCTTGAGAATCTATTTATCGGAAAAGAGATATCCTCTAAGCTGGGTGTTCTACAAACGAGAAAAATGAAAGCGCTAGCAAAAGAGCAATTTGACAAACTGTCTGTCTCTCTTTCTCTTGATCAAGAAGCGGGCGAGTGTTCTGTCGGACAGCAGCAAATGATCGAAATCGCAAAAGCGCTCATGACCAATGCCGAGGTAATCATTATGGATGAACCTACAGCAGCGTTGACGGAACGTGAAATCAGCAAGCTATTTGAGGTCATTACAGCGTTAAAAAAGAACGGCGTATCCATTGTATACATTTCGCACCGCATGGAAGAAATTTTTGCGATTTGCGACAGAATCACCATCATGCGTGATGGAAAAACCGTAGACACAACAAACATCTCAGAAACCGATTTTGATGAAGTCGTCAAAAAAATGGTCGGCCGCGAGCTGACTGAACGATATCCGACACGCACTCCTTCTCTCGGCGACAAAATATTCGAGGTGAAAAACGCCTCTGTCAAAGGACGTTTTGAAGATGTCAGCTTTTATGTTCGTTCCGGTGAAATCGTCGGTGTTTCCGGATTGATGGGAGCCGGCCGGACAGAAATCATGAGAGCGCTGTTCGGCGTTGACAGGCTGGACTCGGGTGAGATATGGATCGCGGGAAAAAAAACGTCCATTAAGAACCCGCAGGAAGCGGTGAAAAAAGGGCTCGGCTTTATCACAGAGAACCGCAAAGATGAAGGGCTGCTGCTCGACACATCAATTCGCGAGAATATTGCTCTGCCCAATTTGTCCAGTTTTTCTCCAAAGGGCCTCATTGATCACAAACGGGAAGCTGAATTTGTCGATCTGTTAATCAAACGCCTGACCATCAAAACGGCATCATCTGAAACGCATGCACGCCATTTATCAGGAGGCAACCAGCAAAAAGTGGTGATTGCCAAGTGGATCGGCATCGGGCCGAAAGTGCTCATCTTGGATGAGCCGACCAGAGGTGTGGATGTTGGCGCCAAACGGGAGATTTATTCGCTGATGAATGAGCTGACAGAACGCGGCGTCGCCATCATTATGGTGTCATCAGAGCTGCCGGAAATTCTCGGAATGAGCGATCGCATTATCGTTGTCCATGAAGGCAGAATCAGCGGAGAAATCGATGCGAAGGAAGCAACACAAGAACGAATTATGACACTTGCCACGGGAGGGCGGTAA
>YZ01|ctg00001_00098 rbsC
ATGAAAACGGAACAACTGCAAACAGAACAAAAACGGATCCATTTCGACGGAGTCATGCAAAAGCTCGGCCCGTTTCTCGGTTTATTTATTCTCGTTATCATTGTATCTATTTTAAATCCCAGCTTTCTTGAACCGCTGAATATTTTAAACCTGCTTCGCCAGGTCGCCATTAACGGATTAATCGCGTTCGGCATGACCTTTGTGATTTTAACAGGCGGCATTGATCTTTCTGTCGGCGCTATTCTTGCCCTGTCCAGCGCTTTAGTTGCGGGAATGATTGTATCTGGTGTCGATCCGGTTCTTGCGATTATCCTGGGCTGTATCATTGGTGGCGTACTCGGCATGATCAACGGACTATTGATCACAAAAGGAAAAATGGCGCCCTTTATTGCCACGCTTGCAACCATGACTGTGTTTCGCGGACTGACGCTTGTGTATACAGACGGAAATCCGATTACCGGACTTGGCACAAACTACGCTTTTCAGCTGTTTGGGCGCGGTTACTTTTTAGGCATTCCTGTACCTGCGATTACGATGGTTCTTGCCTTTGTCATCCTTTGGGTGCTTCTTCATAAAACACCGTTCGGACGCCGAACGTACGCAATCGGAGGCAATGAAAAAGCCGCGCTCATTTCAGGCATTAAAGTGACGCGCGTGAAAGTGATGATCTATTCTTTAGCCGGGATTTTATCCGCCCTTGCCGGCGCCATATTGACTTCTCGCCTGCATTCAGCACAGCCGACTGCCGGGGAATCGTACGAACTGGATGCTATCGCAGCGGTCGTCTTAGGTGGAACAAGTCTTTCCGGTGGCCGCGGACGCATTGTCGGCACGTTAATCGGGGTGCTGATCATCGGCACACTTAATAACGGACTCAACCTGCTTGGCGTCTCATCGTTTTATCAGCTGGTTGTCAAAGGGATTGTCATCTTAATTGCGGTATTATTAGATCGCAAGAAGTCAGCATAG
>YZ01|ctg00001_00099 rbsB
ATGAAAAAGGCTGTATCCGTCATTTTAACGTTATCATTGTTTTTATTAACTGCCTGTTCGCTTGAGCCTCCCCAATGGGCAAAGCCGTCAAACTCGGGCAACAAAAAGGAATTCACCATCGGCTTGTCCGTCTCAACGCTTAACAATCCCTTTTTTGTCTCATTAAAAAAGGGTATCGAAAAAGAAGCTGAAAAACGGGGAATGAAAGTCATCATTGTCGATGCACAAAATGATTCATCAAAACAGACGAGTGACGTAGAAGACTTAATTCAGCAAGGTGTCGACGCATTGTTAATCAACCCAACTGATTCCTCGGCGATCTCAACGGCAGTAGAATCTGCAAACTCAGTCGGTGTGCCCGTCGTAACAATCGATCGTTCCGCCGAAAAAGGAAAAGTTGAAACTCTCGTTGCTTCTGATAATGTCAAAGGCGGTGAAATGGCCGCAGAATTCATCGCTGACAAACTTGGAAAAGGAGCAAAGGTGGCAGAGCTAGAAGGCGTGCCCGGCGCATCTGCCACACGAGAACGCGGCTCAGGATTTCATAACATCGCAGATGAAAAGCTTGACGTTGTCACCAAACAATCAGCTGACTTTGACCGCACCAAAGGCCTGACTGTCATGGAAAACCTGCTGCAGGGACATCCGGATATCCAAGCTGTTTTTGCTCACAATGATGAAATGGCGCTCGGTGCTCTCGAAGCAATTAACAGCTCAGGAAAAGATATTATAGTGATCGGTTTTGACGGCAATAAAGATGCGCTCGCTTCCATTAAAGACGGAAAGCTCTCAGCCACCGTCGCCCAGCAGCCTGAATTGATCGGTAAACTGGCTACAGAAGCAGCCGATGATATTTTGCACGGAAAAAAAGTGAAAAAATCCATATCTGCACCTCTCAAACTAGAAACACAAAAATAA
>YZ01|ctg00001_00101 ywsA
ATGGATCAATTTGAACAAGCATATGAATCGTATAAGGCTCAGCAAACAAACGGCGAACAGCAAGCTGTTCCATCTGGACAAGAAGAAATTATTGCAGTCAGAAGAAATGAGGATGACAATATTATCGCAGTGAAAACGAACACAGGAAGAGAGCTCGACTATCCCACTGCGCTGTCAGAAGCACAAGCGGGAAAACTCGCTCATGTTGATGTCTTCCATAAATACGGGCGTGATATTTTGCGAAGTGAACCGGACGGCATAAAGGAAAACAACCTGTCCGAGCTGCCGGATTTTTGA
>YZ01|ctg00001_00102 ywrO
ATGAAAATATTGGTTTTAGCAGTTCATCCTCATATGGAAACCTCAGTTGTTAATAAGGCGTGGGTAGAGGAATTAGGTAAACATGACAATATCACAGTACGGGAGCTTTATAAGGAATACCCGGATGAAGCGATAGATGTTGCGAAGGAGCAGCAGCTGTGTGAGCAATACGACCGGATTGTCTTTCAATTTCCGTTTTATTGGTACAGCTCTCCGCCGCTCTTAAAAAAATGGCAGGATCTTGTGCTGACTTACGGCTGGGCCTTTGGTTCAGAAGGAAACGCCTTGCATGGCAAGGAGCTGATGCTGGCTGTTTCAACAGGGAGCGAAGCGGAAAAATATCAAGCGGGCGGAGCAAATCATTACTCGATCAGTGAGCTTTTGAAACCATTTCAGGCCACGAGCAATCTGATCGGCATGAAATACCTGCCCCCATATGTGTTCTATGGCGTGAATTATGCAACTGCAGAGGATATTTCCCTCAGTGCAAAACGGTTAGCCGAATACATCCAGCAGCCTTTCGCTTAA
>YZ01|ctg00001_00103 budA
ATGAAACGCGAAAGCAACATTCAAGTGCTCAGCCGGGGCCAAAATGATCAGCCTGTGAGCCAGATTTATCAAGTATCAACAATGACTTCTCTATTAGACGGAGTATATGACGGGGATTTTGAACTGTCAGAGATTCCGAAATACGGAGACTTCGGTATCGGAACCTTTAACAAGCTTGACGGAGAGCTGATTGGGTTTGACGGCGAATTTTACCGTCTCCGTTCAGACGGAACTGCCACACCGGTCCAAAACGGGGACCGTTCTCCGTTCTGTTCATTTACGTTCTTTACACCGGACATGACGCACAAAATTGATGCGAAAATGACACGTGAAGAATTTGAAAAAGAAATCAACAGCATTCTGCCAAGCAAAAACTTATTTTATGCAATCCGCATTGACGGATTGTTTAAAAAAGTCCAGACAAGAACGGTAGAACTGCAAGAAAAACCTTACGTGCCGATGGTTGAAGCGGTCAAAACACAGCCGATTTTCAACTTCGACAACGTGAGAGGGACGATTGTAGGCTTCCTGACACCAGCTTATGCTAACGGAATCGCCGTTTCCGGCTATCACCTGCACTTCATTGACGAAGGACGCAATTCAGGCGGACACGTTTTTGACTATGTGCTTGAGGATTGCACGGTTACGATTTCTCAAAAAATGAACATGAATCTCAGACTTCCGAATACAGCGGATTTCTTTAATGCGAATCTGGATAATCCTGATTTTGCTAAAGATATCGAAACAACTGAAGGAAGCCCTGAATAA
>YZ01|ctg00001_00104 alsS
GTGTTGACAAAAGCAACAAAAGAACAAAAATCCCTTGTGAAAAACAGAGGGGCGGAGCTTGTTGTTGATTGCTTAGCGGAGCAAGGTGTCACACATGTATTTGGCATTCCAGGTGCAAAAATTGATGCGGTTTTTGACGCTTTACAAGATAAAGGGCCTGAAATTATCGTTGCCCGGCATGAACAAAATGCAGCATTTATGGCGCAAGCAGTCGGCCGTTTAACTGGAAAACCGGGAGTCGTTTTAGTCACATCAGGACCAGGTGCCTCTAACTTGGCAACAGGATTGCTGACAGCAAACACTGAAGGTGACCCTGTCGTAGCGCTTGCTGGGAACGTGATCCGTGCAGATCGTTTAAAACGGACACATCAATCTTTGGATAATGCGGCTCTATTTCAGCCGATTACAAAATACAGTGTAGAAGTTCAAGATGTAAAAAATATACCGGAAGCTGTTACAAATGCATTTAGAATAGCGTCAGCAGGTCAGGCTGGGGCCGCTTTTGTGAGCTTTCCGCAAGATGTTGTGAATGAAGTCACAAATACAAAAAGCGTGCGTGCTGTCGAAGCGCCAAAACTTGGTCCTGCACCGGATGCTGCAATCAGTGCGGCCATTGCAAAAATCCAAACAGCGAAGCTTCCTGTCGTTTTAGTCGGCATGAAGGGCGGAAGACCGGAAGCGATTAAAGCGGTTCGCAAGCTTTTGAAAAAGGTTCAGCTTCCATTCGTCGAAACATATCAAGCTGCCGGTACTCTTACGAGAGATTTAGAGGATCAGTATTTTGGCCGTATCGGTTTGTTCCGTAACCAGCCTGGCGATTTGCTGATTGAGCAGGCTGATGTTGTTTTGACAATCGGTTATGACCCAATTGAATACGATCCGAAATTCTGGAATGTCAATGGTGACCGGACAATCATCCATTTAGATGAAATTCTGGCTGACATTGATCATGCTTACCAGCCGGAACTTGAATTGATCGGTGACATTCCGTCCACGATCAATCATATCGAACATGATGCTGTGAAAGTGGACTTTGCTGAACGTGAGCAGAAAATCCTTTCTGATTTAAAACAATATATGCATGAAGGTGAGCAGGTGCCTGCAGATTGGAAATCAGACAGAGTGCATCCTCTTGAAATCGTTAAAGAATTGCGAAACGCAGTCGATGATCATGTTACAGTGACTTGCGATATCGGTTCACATGCGATTTGGATGTCACGTTATTTCCGCAGCTATGAGCCATTAACATTAATGATTAGTAACGGTATGCAAACACTCGGCGTTGCACTTCCTTGGGCAATCGGCGCTTCATTGGTGAAACCGGGAGAAAAAGTGGTATCAGTCTCTGGTGACGGCGGTTTCTTATTCTCAGCAATGGAATTAGAGACAGCAGTTCGTTTAAAAGCACCAATTGTACACATTGTATGGAACGACAGCACATATGACATGGTTGCATTCCAGCAATTGAAAAAATATAACCGTACATCTGCGATCGATTTCGGAAATATCGATATCGTGAAATATGCGGAAAGCTTCGGAGCAACTGGCTTGCGCGTAGAATCACCAGACCAGCTGGCAGATGTACTGCGTCAAGGTATGAACGCGGAGGGTCCTGTTATCATTGATGTCCCGGTTGACTACAGTGATAACATTAATTTAGCAAGTGACAAGCTTCCGAAAGAATTCGGAGAACTCATGAAAACGAAAGCTCTCTAG
>YZ01|ctg00001_00106 cotH
ATGAAGAACCAATCCAATATGCCGCTTTATCAGCTGTTTGTTCATCCAAAAGATTTGCGTGAATTAAAAAAAGATATATGGGACGATGATCCGGTGCCGGCTGTGATGAAGGTAAATCAAAAAAGGCTGGATATTGATATCGCTTACCGGGGATCGCATATCAGAGACTTCAAAAAGAAGTCATACCATATTTCCTTTTATCAGCCGAAAACATTCCGCGGCGCGCGAGAGATTCACTTAAATGCGGAGTATAAAGATCCTTCCATGATGAGAAACAAATTGTCCCTGGATTTTTTCTCAGAGCTTGGGACGCTGTCTCCAAAGGCGGAGTTTGTGTTTTTAAAGGTGAATGGAAAGAATGAAGGGGTTTATCTTGAACTTGAATCCGTCGACGAATTTTATTTAGCGAAAAGGAAGCTGGCGGACGGGGCGGTTTTTTACGCGGTTGATGATGATGCTAATTTCTCTCTGATGAGCGATTTGGAAAGGGAAACGAAGACATCGCTTGAGCATGGATATGAAAAGAAGACAGGGACTGAGGAAGACGATTTTTATTTACAGGATATGATCTTTAAAATTAATACTGTCCCTAAAGCCCAATTTAAATCAGAAGTGACAAAGCATGTGGATATCGACAAGTATTTGCGCTGGCTCGCCGGCATTGTGTTCACCTCAAACTATGACGGGTTTGTCCACAACTACGCGTTGTACAGAAACAGTGAAACCGGATTATTTGAGGTGATTCCTTGGGATTATGATGCGACCTGGGGCAGGGATATCCACGGAGAGCGGATGGCTGCCGATTATGTAAGAATTCAAGGATTTAATACACTAACCGCCCGGATATTGGATGAACCCGATTTTCGCAGGTCCTACAAACATCTGTTAGAAGAAACGCTCCAATCTCTTTTTACAATAGAATATATGAAACCGAAAATAATGGCGATGTATGAGCAGATTAGACCGTTTGTCCTGATGGACCCATATAAAAAGAATGATATTGAGCGTTTTGACCGTGAGCCGGATGTAATATGTGAGTATATTATAAAAAGAGCTGATTACCTCAAAAGTGAGCTTGATCTTTTATCCTGA
>YZ01|ctg00001_00108 ywrF
ATGTACATATTTCAAGCGGATCAGCTTAGTGCCAAAGACACATACAAGCTATTGTCAGGTGCCGTCATCCCCCGCCCCATTGCTTTTGTGACCACACTTTCTTCAGGGGGAACGGTAAATGCTGCGCCTTTCAGTTTTTATAACGTTGTCAGCTCTGATCCTCCGCTTCTCAGTATTTCTGTTAACAGGGCGGGAGGACGCCAAAAAGATACAGCCCGAAACGCATTAGAGAATGGAGAATTTGTTGTCCATGTCAGTGATGAAGCCATCATTGAAGACATCAATGAAACGGCGGCAAGCTTAGGGCCCGACGAAAGCGAACTCACACGGACCTCGCTTCATCCTGTCGAAAGCAAATCTGTTTCAGTTCCCGGCATTAAGGAGGCACGCATTCGTTTTGAATGCACATTAGAGCGGCATATTGCGTTCGACAATGATCAAGGCGTGACGACAGCAGATCTGCTCATCGGCAGAGTTGTCTGCTTCCATCTGGATGAAAAGGTGTATGATGCCGAAAAAGGGTATGTTTTGACAGATGAATTAAAGCCAGCCTCAAGATTGGCGGGAAACCACTATGCGAAGCTCGGTGAAGAATTTACGCTGGTTCGTCCCAGCTGA
>YZ01|ctg00001_00110 ggt
ATGAACAAATCTGTCATCGGTACAAAGCAAATGGTCGTCAGTCCGCATTATCTCGCTTCACAAGCTGGAAACCGCATACTGGACAAGGGAGGAAACGCGTTTGACGCTGCCGTTGCGGTGAGTGCTTGTCTGGCAGTTGTATATCCGCATATGACGGGACTTGGCGGAGATTCCTTTTGGCTGACCTTTCACCAGGAAACAAAGGAGGTAAGAGTCTATAATGGCAGCGGACGTTCAGGGAAAAATGTAACGAGAGATGTATACAAGGGAAAGAGCGCGATTCCGCTGCGGGGAATCGGCAGTGCCATTACCGTGCCGGGGATGGTTGATAGCTGGGATGCTATACTGAAGGAGTACGGACGCATGTCTCTTGCGGACGTGTTGGAGCCTGCGCGTGACTATGCCCAAAACGGTTTTCCAGTATCAGCTGATCAGTGCCGTCACACAGAAAAGAATCTTGAACTGCTGGCCTCCACTCCTTATACGGCCGATATATTCACGAGAAGCGGCCAAGCGCCTGTCCCGGGAGAGCGGTTTGTGCAAAAAGAGCTTGCAGAGAGCCTGAACATGATTGCTGAAAAAGGAAGAAGTGCCTTCTATGAAGGAGATATTGCTCAGCGGATTGTCTCGTATTTACAGCATAACGGCAGTTACATGTCACTCGATGATTTTAAAGCGCACCGGGGCGAGTGGGCGGAGCCTGTATCAAGTGATTATCGAGGATACAGTGTGTACCAGGCGCCGCCGAATTCTCAGGGGTTTACCGGTTTATTAACACTGAACATTTTGGAAAACTATGATTTCCGCCAAATCGAACACGGTTCATTTGAGTATTATCATGTGCTTGTGGAGGCGCTGAAAAAGAGTTTTATAGATCGGAATGCCTTTTTGACTGACCCTGCGTTTGCTGACATTCCGCTTGAAAGGCTTTTGGATAAAAATTATGCGAAACGATTGGCGGGAGAAATCGGCTATCTGGCAGAACCGGCAGAAAGCAGGCCAGTGGGAAGTGATACGGCATATGCGGCCGTAATCGATGCGGATGGCAACGCAGTGTCATTCATTCAAAGCCTGTACTTTGAATTTGGCTCTGCAGTCACTGCCGGTGATACAGGCATATTACTGCAAAACCGCGGGTCATTTTTCTCATTGGATCAAGATCATGTCAATACGCTTGAACCGAAAAAGCGCAGCTTCCACACGCTTATGCCAGCTATGGCCTGCAAAGACGGAAAACCGAAAATCCTGTACGGCACACAAGGCGGCGAGGGCCAGCCGCAGACCCAGACGGCCATCATTACCCGAATGCTGGACTACGGAATGCATCCTCAGCAGGCAATCAGCGAACCACGCTGGGTATGGGGCAGAACGTGGGGGGAGGAATATGAAGGTCTCAGAGTCGAGGGCAGATTCACAGAGAAAACAATTCAAAAGCTGAAAGACAGCGGACATCTCGTTGAGGTTGTCGGTGACTATGATCCGCTGATGGGGCATGCGGCCGCAATCAAAGTGGATGAGGAAGGCTTCCTCCAAGGCGGAGCCGACCCGCGGGGAGACGGGGCAGCTATTGGGATTTAG
>YZ01|ctg00001_00111 chrS
TTGAGTCATGAATATCAAATTCCTAACCTTGTTCTTGATGAGATCGACAAACAAATTCTCACCATTTTGCATGAGGAAGGCAGGATATCTTATACGGACCTTGGCAAAAGAGTCGATTTGTCACGGGTTGCTGTCCAGGCTCGAATTAATCAATTAATCGAAGCTGGGGTTATCGAAAAATTCACTGCGGTCATCAATCCCGCTAAAATCGGCATCCATGTATCCGTGTTTTTCAATGTCGAGGTCGAACCGCAGTTTTTAGAAGAGGTCGCTCTTAAGCTTGAGGAAGAACCCGCGGTCACCAGCCTCTATCACATGACGGGCCCGAGCAAGCTGCATATGCATGGGATCTTTGCCAACGATCAAGAGATGGAAGAGTTTTTAACAAAACGGCTGTATCCGCTGCGAGGTGTCGTCAGCGTTGATTGCCAGATGCTCATCAAACGATACAAAAGCCGTATGGGAATGAAGCTGTAA
>YZ01|ctg00001_00112 chrB
ATGAAAAACCATCCTTATCGGGATATGACGGCCGCAATGGTGCGCACCGGAATATTAGGGTTCGGGGGCGGGCCTTCCGTGATTCCGCTGATCCGCCATGAAGCGGTGAATAAATATAAATGGATTGACGATGATGAATTCGGAGAAATATTAGCGATTGCTAATGCACTTCCCGGACCGATTGCCACAAAAATGGCCGCGTATCTGGGCTTCAAGCTAAAAGGCACGTTAGGCGCAATCGTGGCGACTCTCGCCCATATTCTGCCTACATGTCTTGCTATGGTGGGCTTGTTTGCGGCTGTAAATGTCTTAAGCCATTCAGCAATTGTTGCCGGCATGATTGGTGCCGTAACACCGGTGATTGCCGTAATGCTCGGCATCATGGCGTACGAGTTTGGCCAAAAAGCGCTTAAAGGTTTCGGCTGGGTCACCGGCATCCTGTTTTTTATCATCGCTTTTATCGGCCTGCAAACGTTACAGATCAATCCCGGCCTTGTCATTATCATTTTCTTAGCGTACGGCGCGTTTCATTTTAAACTGAAGGACAAAATGACAAATAAACATTCAAAAGATAAAGGAATGTCGGCCTCATGA
>YZ01|ctg00001_00113 chrA
ATGATCATGATGTATGTATTTCTGGCGTTTTTTATCGCAAACGTACTCGGATATGGCGGCGGGCCTGCGTCGATCCCGCTGATGTTTGAAGAAGTCGTAAACAGATACAGCTGGCTGTCAAACGACCAATTTTCAAACATGCTCGCCCTTGCGAACGCATTACCGGGCCCGATCGCAACCAAAATCGCCGCGTATGTCGGCTACAGCGCAGGCGGGTGGCCCGGCTTCCTGATTGCGCTGATCGCAACCGTCGTACCGTCAGCGCTCGCATTGATTGTCCTGCTGCGTATCATTCAGCGCTTCCGCCAATCACCCGTCATCAAAGGCATGACGCTGTCCGTTCAGCCTGTCATCGCCGTCATGATGCTCATTCTTACGTGGCAAATCGGCGCAGACGGCATCAAAGCTATCGGCTGGATCCAATCTCTAGTAATTGCGGGGATTTCCCTCCTTGCCATGACAAAATTCAAGATGCATCCGGCATTTCTGATTATCGGGGCGTTTTTGTATGGGGGGCTTGTGATCCCTCATTTGTAG
>YZ01|ctg00001_00119 I33_3749
ATGAGCAAAGTATTTGAATCACAATCTTTAATCGATGAAGCAAAGAGCAGAAAAAAGCAATATGAGACGCTTGAGGAGCAGCTGAATACGCTGAAAAAAGCGTTTCAGGGAGTTGCAGATTTAGGTGACGATTTTAAAGGAAAAGGCGCGGACAATATTAAAGCTTTCTTTCAGGGACAGGCGGAAATCGTTGACAGCTGGCTGACGCTTGTCTCTGCTCAAATTGCGTTTTTAAATGGCATTTCAGGAGATATTAAAGATCAAGAACTGAATGATTCATATGTGGAAACTTCTTTTTTGGATCATGAGCTGCCCAATGGAGACTTGAAAGCCTCAGAGATTGTCTCCGCTCATAAAGAAGAAATCGATTCTATTTTGTCAGGCATCAGCGATATTATTGATCTCGACATGTACACGCTTGACGACTATGCAGATAAGATGGGCGATGCCCAAAAAATCAGACGTGACACGATCACGGCAGTCGATAAGCTTGATGAATCCCTGACCACTGAATATCAAAATTTAGAATCTCTGGACAACGCAGTGCTCACCAAATATTCTGTTCTCATGCAGGCCACCAGCAACGGGAAGAGCGCATCCCCTATGTACTATGACAAAAAAGCCTTCCACAGCAATGAAGTCTACAAAAGCGTCATTGAAGTAGAAAAGCAAGGAACGACCTATATCGATGCAAAAGCCCAGCAAGCCGAAGCAAGGCGGCTTCAGGAAAAGGCTGAAGAAGAAGCTAACAAACCTTGGTACGAAAAAACATGGGATGGAGTTTGCAACTTTACTGGAGAAGTCACTGGCTATTATGATTATAAAAGAGCAACCGAAGGCGTTGATCCGGTTACTGGCGAAAAGCTCTCCACCGCAGAACGGGTGACAGCAGGAGCTATGGCCGCAGCTGGCTTCATACCGGTCGTCGGCTGGGCAGGCCGCGCTTTCAAAGGCGGAAAAGCCATCTGCAAAACCGGAAAAGCGGCTATCGCAGCCGAACACGCTTTAGACGCCTACAAAACCGGCAAATCCTTAGACATTCTCAAAATGTCAGAAATGGGCGCATATGGCCTTGTTGCGTCAAACGGATTCTCTGAAGCCGTTACGGGACGGGATATGTTTGGAAACAAAGTGTCTGAGGAGAAGCGGAAGCAAGGGGCGCTGGAAGCGGCATTAAGTTTGGTTGGTGCTGGTGCATTGGCGAAACATATAGACAAAGGCATACCGCTTGCAACCCATTCAAAAGTCCAAAAAGCTAACAAGACACTAGAAAAAGTAAAACAATTCAAAGTCCCAACAAACGTCCGTGTATACGCAGAACGCCCAGTAACTCCGGATGGCTTCACTTTCGGAATTCCGACAGTTCGTGTAGATGTGGAAACGACTGCTGTGAAGGATCTTGGGATTGTGAAGATGGTTAGTAGCCAGTCAAAAAAACCTAAATGGTTGGAAAAACCTGAGGGGATGACTCAAAATGATTACGTTGCTCATAATGGTACTAACTACAGTAAGAAGAAACGGACTGAAGAATACAATGCTGCGATAGCTGACAGAGAGAAGATAGTTGGAGACAATTCCAATGGATATCGTTTAAAGGAACCAACTAAGTGGATGGAAGATAGAGGCATGGTACAAATAAAAGAGAGGTTAAAAAGAAAGTCTTGGACAGATAAAGATGGATTTAATTGGCAATGGGATTCCCAGCATGGCAAATTAGAAAAGTGGAACCGCAGAAGAACAGAGCATTTAGGAGAGTTTGATCCTGTAACTGGTAAGCAGACGAAAAAAGGCGAGCCTTCAAGAAGATGGGATGGTTAA
>YZ01|ctg00001_00120 ywqI
ATGTCAGAAATTAAGCTGAAATACGGCACAGTCATCAAAACATTGGATTCTGTCAAAGATGCGCTTGCTGACGTATCAATCGGCGCCGCGGGCTCCAATGGAAAAAACAGCCTTGATTACACGAAAAAATATCATGAGCGTGAGGAGAACATCAAGACCATGCTCGGAGATTATAAAAAAGCGGTACAGAAAAATATCGAGGACACAAAGGATAACGTTGATTCACTCAAAGAGCAGGACGAGGCGATAGCTGTAAAATAG
>YZ01|ctg00001_00122 uglF
ATGAATATAACAGTCATCGGAACAGGCTATGTCGGTCTTGTGACAGGTGTTTCTCTTTCTGAGATTGGACATCATGTAACCTGCATTGATATTGACGCTCACAAGATTGATGAAATGAGAAAAGGCATTTCCCCCATATTTGAACCGGGTCTTGAAGAGCTGATGAGAAAAAATACAGCTGATGGACGGCTGAACTTTGAAACGAGCTATGAGAACGGCTTGGCACAGGCAGACATTATTTTTATAGCGGTCGGCACACCGCAGAAAAGCGACGGGCACGCGGATCTGGAGCATATTACAGATGCGGCCAAACGCATCGCCCGGCATGTCAAACGGGATGCCATCGTGGTAACGAAAAGCACAGTGCCCGTCGGGACAAACGATTTGATTGAGGGGCTGATCTCTAAACATCTTGCGGAGCCTGTCAGCATTTCGGTCGCATCCAATCCTGAATTTTTACGTGAAGGGTCAGCGATCTATGACACGTTTCACGGCGACAGGATCGTGATCGGAACAGCGGATCAGACAACAGCAAAGACGCTTGAGGAGCTTTTCCGCCCGTTTCAAATTCCGATTTATCAAACGGATATCAGAAGCGCCGAGATGATCAAATATGCCTCAAATGCATTTCTTGCCACTAAGATCAGTTTTATAAATGAAATTTCGAATATATGTGAAAAGGTCGGCGCCGATATTGAAGCAGTCGCGTACGGTATGGGGCAGGATAAGCGGATCGGGAGCCAGTTTTTAAAAGCGGGCATAGGCTACGGCGGCTCTTGTTTTCCAAAGGACACAAACGCTCTCGTGCAAATTGCCGGCAATGTCGAGCATGATTTTGAACTGCTGAAATCGGTCATCAAAGTCAACAACAATCAGCAGGCGATGCTGGTGGATAAAGCGCTGAACAGGCTCGGCGGGGTGACGGGAAAAACGATTGCCCTTTTAGGTCTGTCATTTAAACCGAATACGGACGATATGAGGGAAGCGCCGTCGATTGTCATTGCAGACCGTCTCGCTGCGCTCGACGCCCGTATGAAAGCCTACGATCCCATTGCCGCAAGCCATGCGAAGCATGTTCTCCCGCAAGCTGTTGAATATAAAGAGACGATCGAGGAAGCTGTCAAAGGTTCCGACGCCGTCATGATTTTAACCGACTGGGCTGACATTAAACAATTCCCGTTAGCAGCCTATCGAGATTTGATGGGAACGCCGCTCATATTTGATGGCAGAAACTGCTACACATTGGATGAAGCTGCGGCTGCAGGGGTGGAGTATTATTCTGTGGGGCGGAAGGCGGTTGTTCCGTCTGGTGCAATTCAATAA
>YZ01|ctg00001_00123 ptpZ
ATGATAGATATTCACTGTCACATTCTTCCGGCAATGGATGACGGGGCAAGTGATTCAGCCGACAGCATAGAAATGGCAAGAGCCGCTGTTCGTCAGGGAATCCGGACCATCATTGCGACACCGCATCATAAGAACGGGATGTATGAAAACGAGCCAGCCGCAGTCAGAGAAGCGGCAGATCAGTTAAACAAACGTTTAATTAAAGAAGATATCCCTTTAACCGTGCTTCCGGGGCAGGAAATCAGAATTTACGGCGATTTGGAACGAGACCTTGCTGAACAGCAGCTGCTTTCGCTGAACGATACGAAATACATCCTGATTGAGTTTCCGTTTGATCAGGTTCCCCGATATGCGGAGCAGCTTTTTTATGATTTGCAGCTGAAAGGATATATTCCGGTTATCGCCCATCCTGAACGCAACAGGGAAATTCGCGAAAACCCGTCCTTGCTGTATCATCTTGTGGAAAAAGGAGCGGCATCTCAGATGACTTCAGGAAGTCTTGCGGGGACTTTCGGAAAACAGATGAAAGCATTTTCTCTCCGGCTGGCTGAAGCCAATTTGATTCATTTCGTAGCCTCAGATGCCCATAATGTGAAAACGAGAAACGTTCACAATCAAGAGGCCCTTTATATTCTAGAGAAAGAATTCGGTCCGGAATTTCCTTATTTGCTGACGGAAAACGCCGAGCTTCTTCTGCAAAATCAAACGATCTACAGGCAGCCCCCGCAACCGGTCAAAAGAAGAAAATTATTTGGGCTCTTTTAA
>YZ01|ctg00001_00124 ptkA
ATGCGCAGGAATGTCATTGCGATGACAGAGCCGAAATCCTTGAACTCTGAACAATATCGGACGATTCGTACGAATATAGAATTTGCTTCAGTGGACCGCCAGATGAAATCAGTGATGATCACATCGGCCTGTCCCGGAGAAGGAAAATCAACGACGGCCGCTAACCTGGCTGTCGTATTTGCCCAGCAAGGAAAAAAAGTGCTCCTGATTGATGCTGATTTGCGAAAACCCACAGTACATACGGCCTTTCATCTAGAAAATATGATTGGCTTAACATCTGTTCTATTAAAGAAAAGCTCACTGGAACAGGCTGTACAAGCCTCAAATGAAAAACATCTTGAAGTGCTGACGAGCGGCCCGATCCCGCCAAACCCGGCTGAGCTTCTCTCCTCAAAGTGGATGAAAGAGCTTGCAGACGAGGCGTGTGCGGCATATGATATGGTCATTTTTGATACGCCGCCTATTCTCGCCGTAGCGGATGCACAGATTTTAGGCAACGTAGCAGACGGTTCTGTTTTGGTCATTTCAAGCGGAAAAACAGAAAAAGAACAAGCGGCAAAAGCAAAAGAGGCGCTCGAATCATGCAATAGCAAGCTCCTTGGGGCGATTATGAACGGCAAAAAGCTTTCGAAGCACTCTGAATACGGATATTACGGAAACAAGGAAAATTTCATACAAAATAAATAA
>YZ01|ctg00001_00125 tkmA
ATGGGAGAATCTACTAGTTTAAAAGAGATATTATCAACGTTAACAAAACGCATACTTTTGATTATGATTGTAACCGCAGCTGCCACTGCTGCCGGCGGACTCATCAGTTTCTTCGCACTTACACCCATCTATGAAAATTCAACTCAGATTCTGGTCAATCAATCGAAAAACGACCAAAAAGAAGTCCAATTTAACGATGTCCAAACCAATCTTCAGTTAATCAATACGTATAACGTCATCATTAAGAGCCCTGCGATTTTAGATGAAGTTATTAAAGAAATAGGCCTGTCGATGACATCTCAAGAGCTGAATGACAAAATTACCGTATCCAGCGAACAGGACTCCCAAGTGGTCAACATATCAGTCAGGGATGAAAACGCGGAAACAGCGGCTCATATTGCCAATACCATCGCATCTGTCTTTAAAGACAAAATCACATCCATTATGAATGTTGACAATGTCAGTATTCTGTCAAAAGCCGAGGTTTCAGAACATCCCTCACCTGTATCGCCAAAGCCGCTTCTTAACATTGCCATCGCGTTTGCGGCCGGATTGGCGGGAAGCATCGGACTGGCCTTCCTGCTTGAGCATTTGGATAATACGATCAAATCGGAAGAGCAGCTCGAATCCTTGCTGGACATACCGGTTTTAGGGACGGTTTCCACTATTGCGAATGAGCCGAAAACAGCGAAGAGCTTACATAGTATCCAATCTGAAAAAGCGGGGAGTGGACATTTTGGCGTTTAA
>YZ01|ctg00001_00126 QNK02_18480
ATGAGTGAAAAGAAATTGAATCAAGAGGAATTTCTGAAAATTTTGATGCATGCACATGAAATTGGTGAGCGGTCATCTGAGATGACGACGAAGGAAATGCTTGAAAATTTGATTTCTCATATTAAAAATGGATATGCAACATAA
>YZ01|ctg00001_00127 ywqB
ATGCTTCAGAATATGATTTCCAAAGACGATGTGCTGGCATCTGCTGAACAGCTAAAAGAACTTCTTCCTTACAATGAGGAAAATGTTCAGCTGATCAAAAAAGCCCTTATTTTATATCGGCAGGATTCAGTCTATCGTTTACAAGCAGTGAGTCCGACGGAAGTTACGGCTTATGTGCAGGATGTTGTGCCTGTGCGGGTCACATTGAACTTGTTTGTTATAGTCAAAAGCGGCTGTTCATGTCCGACCGGAAGAATCTGCCGCCATATGCTGGCTGTGTTTTTATATGTATATGCAATGTTCGAGCGAGTGGGTACTTTTACAGAGTATTGGCTTGAGAGGGAAAAGCTTGAGGAAAGCAAAGAGCTCGTCCGCCGCCAGTTTCAGGAAAAGGTCCTGCCTAATGAAGAATCGCTTTCAAGCTGGCTTGCTTTTTTTGATTCAGAGTTTTCTCTCTGGCAGGCGCGCACGCCGGAAGGCAGCCAAAACATGCAGGGCCTCTATTACGGCTACCTGTCCGCATTAAAAAAGCATGCGCCGAACAAGCCGGAGCTGAAAAGCCTGTATCAGATTCATTCCGCAATTGCGGTTTGGCTTCGCATGTTCACATTGATTGAAGCGGGCAAGCTAAACCCCGAGCAAGACTTTTATTCCCTCAATCCGTACGTTGAACAGCTGATGGATACAATCTACAGCTCTATTGATAAATTAAAAACATACGCGCTGTCTTTTGCGCTTGATCCATTTTTGGAAAAAACACCGGATGTTGTCCGAAACTTGCTGTTGAAAGAAGAAATTTTTCAATATGAACGCATCCGCATCTTCGGTGAAATTTGGAGTGCGCTGCTGTCGCGGCCAAAATGGGTGGCGCGCGAACAGGAGATTTTGAAAAAAGAAGCCGGACGGCGTTTTTCTCCTGAATTGCAATTCGGCCGCCTGCATTTGGAATTCCTGCAGAAAAATGATGACGTTATTTTTGCGGAAGCTGATCAATTCCCGCCGGAAGCGCTGCCGTATACATTTCAGTGGCTGAGTGAAATCACTGCCAAGAAGGATTGGAAACGGCTGAAAACATGGTACCAGCGGATTGAACCGATTGCGATGGGTTATACGAAGCTGGATAAGCCGTTTAAAGAGATTCGCGACGTGATCGGCGAGCTGTTCCTTCTGCTGAATGCCTATGTGAAGCAAACCAATGACCAAGCGCTGTTTGAACGCTATGCTGCGGGCTGTCTGCCGTATACGTTCACAGAATACAGCCATCATTTATATGAGAAAAAACGATATGCCGAGTGGATCGAGATTCACAGCCTTGTCGGCTTTTCCATCTATGAAATGGATAAAATCATGCTGAAGGAAATTGCAGCGAGCGACCCGGAGGCCCTTATACCGGCTTATCACAGAGAAGTGGCCTTTTTCATCGATCAGAAGAACCGGAGCTCGTACAAGGAAGCCGCCCGGTATTTGAAAAAATTGCGCACCCTGTACAGAAAAGCGAAGAAACTGAAGGTGTGGGAGCGGTATATTCAGCAGCTGAGCTCGCATTACAAGCGCCTGCGCGCACTTCAAGAAGAACTGCAGAAAGGAAAGTTGATTGATGGCGAGTCTTAA
>YZ01|ctg00001_00128 hepA
ATGGCGAGTCTTAAAGAAATTCTCATTCACGTCGAACAAATGGAAGATGGGTCATTTACACTCTCAGCTTTTGATGAGAATGAGCAGCCTCTTCCCTACAGCCATATGAAAAAGCATTTGTTCCAATGGCACGAATCCTCATTTTACGGAACCTTTCTTGAGGATGTCAGCTTCATCGGGACAACCGCTGTTTTGCTTTCTCCATGGATGACTGTAGAGCTTCTCGGCAAAAACTCGTTCAACTCATTCAGCTCCGTACAGCTTACTGAAGAAACGGAGCCGCTGATCGAGGCGGCATCGACCATCTATGAATTTATCGCAGACGGCGATTTTCTGCCTGACTATGAAGCATGGACAAACGGTGTTTTTCGCTGGAAGGACCGCGACAATATACTGGATGGCTTTACTGCGGATTGGTTTTCCGCTGCAGTGCAGGACTACATCCAATACGACGATGACCTGCGGGAGAAATGGGAACACATCAAGGAGAAATCGCCTGCGGTCACGACATTCCGCGGACATTTTCTCGATGAAGAGGATTTTCTTGAAGGGATCGGCTGGATTGACGATCAATCTCCATTTACAGTCGGCCTGCGCTTAAATGAACCAGACTTTGACGGAGACGATTGGAAAATCGAAATGTTTTTACGCGATAAAAAGAGCGGCGCTGTTGAATTCTTTGACGGGCTGAAGAGCCTCAAAAGATCGTGGCAGGCATACAGCGATAAAATCGCGCGTGAACAGGACCGCTTTCACAGAACGGTTCCGTGGCTCTCATTTGATTCCGGGACAACACTGATTTCAGAGGAAGAAGCCTGGATCTTCCTGTCAGAAGCGAGTGAGACGCTTGTAGATATGGGCATTGAAATTCTCCTCCCGTCCTGGTGGCAGATTGTCAGAGACAGCAGCATGATGCTGAAAGCAAAGGTGTCGTCCGCCCCGCGCGGCGAGTCATTTGTCGGCATGAATGCGCTGCTTGATTTCAACTGGCGGTTTGCGACAAATGGAATTGAGCTGACTGAGGCTGAATTTAATGAGCTTGTCGCCAGCAACAGACGCCTCGTTAATATCCGCGGGCAATGGGTGAAAATTGATCCGCAGTTTATTAAACAGATGAAGCGACTGATGGAAAAAGCGGAATCAGAAGGACTCCACATGTCTGATATTCTGGCCCGCGAGCTAATGGATCAGCAGGAAGGCGGGCTTGAGGATTCAGATCTGATTGATACATCCGCTTTTGCCGGCATTCAATTTGATCTGTCCAAACAGCTTAGGTCACTGATTCGGAAGCTCACTGCCGCTGAAAACCTGCCGGAGCACGAAGTCAGTCCTTCTTTCAAAGGGACACTCCGACCTTATCAGAAATACGGCATGAACTGGCTGCTGTTTCTGCGGGAAAGCGGTTTTGGCGCCTGTCTGGCTGACGATATGGGTCTTGGGAAAACGATTCAAATGATCGCCTATTTCCTTCACGTGAAGGAAAGCGGCCGGCAAAAAACGCCGAATTTGATTATCGCGCCGACATCCGTACTCGGCAACTGGCAGCGGGAGCTTCAAACCTTTGCCCCTGATCTGTCTGTCGCGCTCCATTATGGGCCGCGCCGTCCAAAGGGTGATGATTTCGCTGCGCATTACGAAACCGCAGATGTGGTACTCACTTCATACGGGCTGTCGCATGCCGATGCTGAAGAGCTGTCTTCTGTGACATGGAACACGATCTGCCTTGATGAAGCGCAAAATATTAAAAATGCGCATACGAAACAATCACGCGCAATCAGAAAGCTCAAAGGGCTTCACCATATCGCGCTGAGCGGGACTCCAATGGAAAACCGTTTGACCGAGCTGTGGTCCATTTTTGACTTCATGAATAAAGGCTACCTCGGCAGTTTGACAGGCTTCCATAAACGGTATGTGCTGCCGATTGAAAAAGACCGGGACGAAAAGAGAATCGGTCAGCTTCAGCAATTAATACGGCCGTTCCTTCTCCGGCGGACGAAACGGGATGAGGAGGTCGCGCTTAATCTTCCTGAGAAGCTGGAAGAAAAAGAATTTATCCCGCTCTCAGCCGAACAGGCGTCACTTTATGAACAGCTTGTCAAAGACACATTTGACCATATGACGTCACTGACCGGCATGCAGCGAAAAGCGCTGATTCTCAGCATGCTCGGACGGCTCAAGCAAATTTGCGACCATCCTGCACTCTATTTAAAAGAAGATCAAACCGAGCTGCTGGCCGGCAGATCAGTCAAGCTCGAAAAATTGCTGGAACTCATGACAGCGATTCGCGCCCAAAACGAAAGCTGCCTCATTTTCACGCAATACATTCAGATGGGGAACATGATGAAAAGGCTGCTTGAAAAAACGTTCGGCGAACCTGTGCAATTTCTAAACGGAAGCCTCTCCAAGCAGGAGCGGGATACACTCGTTGAGAGATTTCAGAAGAAAGAATACCCGACACTCATTCTTTCACTCAAAGCTGGAGGCACCGGACTTAATTTGACCGCCGCCAATCACGTCATCCATTATGACAGATGGTGGAACCCGGCGGTTGAAAATCAAGCGACTGACCGGGCATACCGCATTGGCCAGGAGCGCTTTGTCCACGTTCATAAAATGATTACAACGGGAACAATCGAAGAAAAAATTGATGTCATGCTCGAATCAAAGCAAACCCTAAACGATCAAATTATCCAAAGTGAAAACTGGATTACCGAGCTTTCCACACAGGAACTCGAAGAATTGTTTACATTAAGCGCCTCAGCGCAATAA
>YZ01|ctg00001_00129 ywpJ
GTGAAATTAATTGCGATTGACTTAGATGGAACCTTACTCAACAGCAAGCATCAGGTAAGCTTGGAAAATGAAAATGCGCTGCGTCAGGCGCAGAAAGACGGCATTGAAGTAGTGGTGTCAACTGGGCGCGCTTATTTTGATGTTGAATCGATTTTTGAGCCGCTCGGGATCAAAACGTGGGTCATCAGCGCAAACGGCGCCGTCATTCACGATCCTGACGGCAGGCTTTATCATCAGGAAACCATTGAGAAACAACGGGCGTATGACATTCTCTCATGGCTTGAGTCAGAAAACTATTACTACGAGGTATTCACAGGTTCAGCCATTTACACGCCGCAACACGGCAGAGAGCTTCTTGAGGTTGAACTGGACCGATTCAGAAGCGCGAATCCGGAAGCAGATCTTTCTGTCCTTATGCAGGCGGCCGAGGTGCAATACAGCCAATCCGGCTTCGCTTACATTGGCTCGTTTCAAGAGCTGTTTGAGGCTGATCAGGAGATCGACTTTTATAATATTCTCGGTTTTTCTTTCCTCAAAGAGAAGCTTGAGGCAGGCTGGAAAAGATATGAGCATGCTGAAGATTTGACGCTTGTCAGTTCGGCTGAGCATAACTTTGAGCTTTCTGCCCGCAAAGCTTCCAAGGGGCAGGCGCTGGAGAGGCTCGCGGCACGGCTGAATATTCCGATCGAAGAAACCGCAGCTGTAGGTGACAGTTTAAATGACAAATCGATGCTGGAGGCTGCGGGAAAAGGTGTAGCGATGGGCAATGCGCGGGAAGATATCAAAGCGATCGCTAATGCTGTCACCTTGACCAATGACGAACACGGTGTCGCACATATGATTAAGAATTTGCTGTAG
>YZ01|ctg00001_00130 glcR
GTGTGCCAAGAAGAAAGATTAGTAGCGATTTTGGATTTTTTAAAACAGCATAACCGAATTACAACGGAGCAGATCTGTACGCTCCTTCAAGTGTCAAGGGATACAGCGAGACGGGATCTTGTGAAGCTGGAGGAACAGAATGCCATCATCCGCACAAGGGGTGGTGCCATTTTGCCGACTGTGCATCAGAAAATTCAAAATTACTCTGGCCGCCTGAAAACAGTATCAGAAGAAAAAAACAAGATCGGCAGGCTTGCCGCATCGCTCATTCATGATGGTGACCGGGTGATTTTAGACGCTTCTACAACCGTTCAGGCATGTGCAAAGCATTTGAATGCGGATGATTGTACGGTGATTACCAACTCGATTAATCTCGCGGAAGTGCTGTCCGATAAAGAGGGAATTGAAATCTATCTGCTCGGGGGCAAGCTGGAAAAGGAGCACCGGTTTCTGTACGGCGCCTCAGTGATTGAAAAGCTTTCAAGCTATCACGTCGATAAAGCGCTGATCGGTGTGGTTGGCATTTCCGAGCATGGCATTACAATTGCGCATGAAGAAGATGGCATGGTAAAGCGAAAAATGATTCAGCAGGCAAAGCAGGTGATCGCGCTTGCAGATCATTCGAAGCTGGGGAGCACCAGTTTTTATCAGTATGCGGAGCTGAGTGAAATCGATCTGTTGATCACAGACAGGCTGCCGAATCAGGCGTTTTGTGACTTGCTTGACCGTAACGGTGTGGAACTTCTCGTGACAGAGCAGGATGAAGGAAAGGGCTGA
>YZ01|ctg00001_00131 ssbB
ATGTTCAATCAGGTCATGCTAGTCGGACGTCTTACAAAAGATCCTGAGCTTCGCTACACTTCCGCCGGTGCGGCAGTTGCACACGTTACGCTCGCGGTAAACCGCAGCTTCAAAAATGCTTCAGGTGAAATCGAGGCCGATTACGTCAATTGCACGCTTTGGAGAAAAACAGCTGAAAACACGGCGTTGTATTGCCAAAAAGGTTCTCTCGTCGGCGTAAGCGGGCGGATCCAGACAAGGAGCTATGAAAACGCAGAAGGCGTTAACGTGTATGTAACGGAAGTGTTGGCTGATACTGTTCGTTTTATGGACCCTAAACCCCGGGAAAAAACGGCCGATTGA
>YZ01|ctg00001_00132 ywpG
ATGAATCAATTTCGTTTAAAAGAAATTTACATTGACGGCACTCCTTCTGAAAACCGTTTGATTCAAAAGGATGAAGCATATATATTAAGCCGTAAAGAAGTTTTTGAAGTCCATTTGAACAAAAAAGGGAGGATGAGTTTTTTATACGAAACACACGACGGCATGGAGCAGTATAAAATTGAGGTGTCATTGCCGGAAAAAAAACTGAGCTTTCAGTGGTTTGCATGGGATGGTTCTTCCTATGTGTGCATGAATACGCAAAATTGGCTGACAAAGCAAATCTTTTTCCGGTTTTTAAAAAGTACATATTTCTTTAAAGGGAAAAAACAAAAGATGTTTTTAGCTGAAGGAAAAATGAAAACGAAAGATAAAAACAGAGGCTGA
>YZ01|ctg00001_00133 ywpF
GTGAGAAAAGAAATGAAAACCTTTAAACTGGTTGACCTGAATGTGGAACGAGTGGACAAGGAAGAAAAATCAATTGAACAGTTTCCCCTAATTGACGGACTGATTATAAATAAAGAAGACGGTGAAAACCACTGGCTGATTGAAGCGCTTGTATCGAAAGAACACCTGTCTTTTTTTGAACAGCTTCAAAACAGCCAAACTGAAGCCAAAGTATTTGTAACGATCACGAAAAAAAGCAACCGCCCCGCCCAGCTGACAGCGGCAGTGAAAAATATTGTCAAGCTGGAAGAAAGCATACAGGTTTTAATCTACGGACAAATGGTGACAAGAAAACAGCAAGGCACTGAAACCATTCTGGAGTCCCTTGTAAAAGAGGGCTATACAGGAACAAAACTGATTGAGGCGTTTAAGCAAAACATATAA
>YZ01|ctg00001_00138 I33_3770
ATGAAAGAAAAATTCATTTTTATATCGATTATTTTTGGTTATGCCGCTTTCTTTATGATTTTTATAGGCATTGACCATTTTTCGGGATCAACACTTCCTGCGGCAAGGCATGGGGTCATGAATCTGGAAAACTGGGATTTTCAGAAGGATGGAAATGTACAGCTGAATGGAAAGTGGACATTATATCCCAATCAGCTGCTGTCACCAAAAGAGATTTCTTCAGCAAAAGGAAAAGATCCCGTCTTCGTTGATGTCCCCAGCAATGTGAAGGTGACCAAACAGGGCATCAATGTGGATTACGGAACGTACAAGCTGATTATCAGATCAAATCAAGATAATCAGCTTTTTGGGATCAGCACATCGTTTATTTACAGTGCAAATCGCATCTATTTCAATGGACAATCCATTGGACAGAGCGGCAGCCCTTCAAATAAACCTGATTTCACGGCGCAAAACAGACCGTATACGAGCTTTTTTACGCTTCACAAGGGTGACAATGAACTTGTGGTACAATTTTCAAACTTCGGAAAAACGCCGGGATGGGGAATCGCAAAGCCAATTACTTTTGGCACCCAGGAGCAAATAGTGCGGGAAAACAAAATTTCCTTTCTGAATGATACAATCATGATTACAGCTTTTTTCATTACCGGATTATATTTTCTGGGCTTTTTCCTGCAAAGAAAAAAAGATAAACATTTGTTGTTTTTTTCTGTTATGTGTCTTCTGTTTTCGTTCATTATTCTGATGATCGGAAAAGAGCGAATTATATTTCTCCTCTTTCCGTCAATTTCATTTTCACTGCTAAATTCATTGAGGGCAATCTCTACAGTGCTCGTCAGCATTGCGGTTTTTCTCTATCTCTTTTTTGCTTACAGAGAGATTGTTTCAAAGCGTTTTATTCGCATTGCCACTGTTTCTTCCGGGCTGGTCTTGATCACAGATTTTTTAACAGTGGGTTTTATCGGCCATGCCTCGTACATCTTACATTCTGTGCTAGCCGTCTCAACTCTGGTTTATATTACATATATTTTTACGATTGCTGCGATCCGCAAAATGGAAGGAAGTCTGTATCTTACTATTGCATCTATATCAATGAGTGCTTTTGTCATTTTAACCACCATTTCAGCTTACAGCGGCAAAACGGCTTTTTCCTTTAATTCGATTTATTCATTGCCAACAGTTATCGCTTTGCTGGCGATCGTTCTGCTGATGGCGCAGCAATTTGCCGGAGCATTCCGTGAAAATGAAGTGCTGTCGTGGAAATTGCTCAGAATTGACCGGCTAAAGGATGAATTTATTGCCAAAACATCACATGAATTCAAAACACCGCTGAACAGCATTATTAATATATGCCAAACGCTGCTGGCCGGCAAAGGAAAAAGAACGATAGAAGAAGAGAAAGAAAACATGCAGCTTGTCATCCGCATGGGCTACAGGCTGTCCAATCTGGTGAATGACATTCTGGATTTAGAAAAAATAAAGCAAGGCATGCTTCAGATTCACCCGGTTCCTGTGGATATTTATACTTTAATCTGTTCGGAAATGAATTTCTACAATCTCTTGTCCAGACATAAAAACTTGAACATTATAAATCATATTCCAGCCGGCCTTCCTTTGGTACTCACAGATGAAAACCGCTTTCGGCAAATTGTAACCAATCTAGTAGACAATGCAATCAAGTATACAGCGGAGGGCCAAATTACACTTTCTGCTTCAAGACTGAACGATAACATGATCAAGGTGACAGTAACGGATACCGGAAGCGGCATTTCAGAAGCCGATTGCCAAACCATATTTGAGTCTTTTCAGCAAGCCGAAACAAATAAAGACGACGGAGCCGGTCTTGGCCTCAGTATTGTCAAACAGCTGGTTCAGCTACAAAACGGAGACATTTGGGTCGAATCGGAAGAGGGAAAAGGTTCGTCATTCCATTTCACATTGCCGATTGCTCAAAATGAACCTGTACCTGAAACAAAGAAGGGTCTTCCTGATTTACAATCCGGGATAGATATGTCAGATACCTCTATGAGCACGCCTTATTATTCTGAGAAAATTGACGCTCCAACAATTTTGATTGTCGATGATAACATCGACAGTTTAAAAATCTTAATCGATATGCTGGAAGGCGTTCCCTACAATGTGATTGCTGCGAAAAACGGAATGGAGGCATTAGAAGTTGTCTCTTGCACCAAGCTTGATTTGGTTATTCTGGACTTGATGATGCCGGATATGACTGGTTTCGAAGTCTGTATGAGAATTCGCGAACGATTCAGCATGGTTGATCTCCCGGTTCTGATGATTACAGCAGCCATTATCGGCCATGACAAATACAAGGCTTTTCATGCCGGAGCGAATGACATTTTGCAAAAGCCTTATCATTACTCTGAATTTATGGCGCGTATCAAAAACCTGATTATGATGAAACATACAGCAAATCAAGCCACAAGAATGGAAATGGCATTTCTCCAATCGCAAATCAAACCTCATTTTCTTTACAATGTATTAAACACGATCATTTCTCTCAGTCATTTGGATATTGAAAAAGCGCGGGAGGTAACAGAGGAATTTACCAACTATTTAAGAATGAGTTTCGACTTCCAAAATACATCAGCCATCAGTTCATTCAAACATGAGCTTTCTATTATCAGTTCCTATCTTTCCATAGAAAAGACGCGGTTCGGCGATCGGCTTGAGGTTTTTTTCGATATAGACAATGACATTGACTTTATCCTTCCGCCTTTAATGATTCAGCCCTTGGTGGAAAATGCCGTTCTTCACGGCGTCAGCAAGAAAAGAGGCGGAGGATGGATCAAGCTGACAGCTAAAAAACAAAACAGGAACGAGTATTACATCAAAGTAGAAGATAACGGTGTCGGCATGGCTCCGGAAAAACGAAAAGATCTCTTATCTTCGGGTTTCGACCGCAGCGTCGGATTAAAAAATATCAACCAGCGGCTGAAACATTTTTGCGGAAGCGAGTTGAAAATCAGCAGCACTCCGGATGCCGGCACCTCTGTTTCGATGCTTATTCATCTTGCTGAAACAACGGAAAACCCCGCAGCATTAAGTGAAAGGAATTGA
>YZ01|ctg00001_00139 mscL
ATGTGGAAAGAATTTAAGGCCTTTGCCATGCGCGGGAACATTGTTGACCTCGCAATCGGTGTTGTAATAGGCGGCGCGTTCGGCAAGATTGTCACATCTCTAGTCAATGATATCATCATGCCTTTGGTGGGCTTGCTGCTGGGCGGGCTTGATTTTTCAGGCTTGTCGTTTACGTTTGGCGAAGCTGTAGTGAAGTACGGCAGCTTTATACAGACGATTGTAAACTTCTTAATTATATCGTTCTCCATTTTTATTGTTATTCGGACTTTGAATGGGTTGAGACGCAAAAAAGAAGCAGAGGAAGAGGCGGCGGAGGAAGCGCCGGATGCGCAAGAGGAGCTGCTGAAGGAAATCAGAGATCTGCTGAAGCAGCAAACAAGGTCGCCGGAATAA
>YZ01|ctg00001_00140 fabZ
ATGCTTGATACTCAGCAAATTAAAGAAATTATTCCTCACCGTTATCCGTTTTTGCTTGTAGACCGGATTACGGAAGTTGAAGAGGGCAAACGGGCAAAAGGCTATAAAAATGTAACTGCTAATGAAGAGTTCTTTAACGGACATTTTCCACAGTATCCGGTAATGCCCGGCGTATTAATTGTAGAAGCGCTTGCTCAAGTCGGAGCTGTTGCGATGCTGATTAAAGAAGAAAACCGCGGCAGACTGGCGTTCTTTGCGGGCATTGACAATTGCCGGTTTAAAAAACAAGTCAAGCCTGGTGATCAGCTTCATCTTGAGGTTGAAATCACTCGTGCGCGCGGCACAATCGGGCGCGGAAAAGGTATTGCCACAGTTGATGGCGAAGTTGTTTGCGAAGTCGAACTGACTTTTGCTCTCGGAGAATAA
>YZ01|ctg00001_00141 rapD
ATGATTTCGAAGTTTATTGAAAAAAGGATGCAAAACATGTTAGACGAGTGGTACTCCGCAATGAGCAAACGCAAAATGAATCACGTTTGCACACTGAAAGAGAAAATTGACCAGCACCTTCCGAAGCTCAAAAAGAATACAAAACTTTGGATGCGTTATCAATTGTTTCAGGCCCGCCATCAGCTGCTTTTTGAAAACCAGAACGGACTTGATTCATTGTTCGATGATCTGTACGGTCTGGAAGACAAAATGGATGATGAATTGAAATATTATCTGTATTTTTTCTCAGGACTATACGAAATGGTAAAAACAGCTCCGAAACATGCAGTGAATCATTTTAAAAAAGCTGAACAGTACCTGGCCGCCATTCAAAATACGTTTGAAGCCGCTGATTTATATTATCAAACCGCCGGCGCCTATTACTTGATGAAATCACCGCCGCTTTCCATCCAATACGTCAAAAAAGCATTACACATCTATTTACATCAATTCGGCTATATAAAAAAGGTGATCACCTGCAAGCTTTTGCTCGCCGTTAATTATATTGATCAAGAACGCTACGAAAAAGCTGAACAGCTTTTCAAAGACATCATTAGGAAAACCCAGCAATTACATGACGAAAACCTGCTATGCCACGCTTATTATAACCTTGGCTTTTTAAAAGCAACCGAAAAAAAAGACCAGGAAGCGCTTCTTTACTTTAAAAAGGTATTAAAGAATCAAGAATTTGAAACGAATTCTCCAGTCTCGTATCTGCATTGTGTGTACGAATCTGTCAGAGCGCTTTTTAAAACAGGAAAGGTCACAGAAGCGAAAGCCGTCCTGGAAAAAGGGAAAGAATTATCTGAAAAGGTAGACATTCAAACCATTTACTTAAAATTAAAAACGCTTGAAGCGCTCTACACATCAGTTGAAGACCCCTATGATCAGCTGCTTGAATATGTGCTTGAATTAGAAAAAATTGAAGCGTGGGTGGATTTAGAGGTGCTTTTAGAAGATATCACGGAATACTACAAAAAAAAGGACGATTTCGAAAAAGCCGCTTTTTTTATCATGCGCGGCTGA
>YZ01|ctg00001_00142 flhP
ATGCTCAGGTCAATGCTAACGGCATCAACAACCTTAAACCAGCTGCAGCAGCAGATTGACACAATCAGCAGCAACCTTTCAAACAGCAACACAACCGGCTATAAGGCAAAAGATACGAATTTTTCTGAGCTAGTCAGACAGCAATTCGATCAGGTTGATGAAAAAAATGAGGAAGTGGCAAAAGCCCGAAAAACGCCGCCCGGCTTGCGCCTCGGCGTCGGAGCGATGATGAATTCACGCCTTGTATCTGATCAAGGAAGCATTCAGAAGACGGATCGCGATCTGGATATCGCGTTTACGTCTCCATACCAATATCTTCAGGTGAACGTGAATGGAAACCGGCAGTATACGAGAGACGGAGCGCTGTACTTAACGCCGTCAGCTGCGAATGCCAACCAGCTTCAGCTCGTTACTGGTAATGGGTATCCGGTGCTTGATGAAAACGGAAATACAGTCAACATCGACAGCTCAATGAAGAATATCACCATCAATAAAAACGGCACCTTAACCGCATCTGACGGAAACGCAGTACAGCAGTTTAATCTCGGGGTTGTCCAAGTGAATAACCCTCAAGAGCTGAAATCGGAAGGGAATAACCTTTTCTCTATTGATAATGCGGCAGCTTTTGAAGAGCTGAATGGCGCGAATAGACAAAACATCGGCATGCAGCAGGGCTCGCTTGAGATGTCTAATGTCGATATTTCTGAACAAATGACAGATTTGATCACGTCCCAGCGTTCATATCAGCTGAACAGCAGAACGATTACAATGGGAGATCAAATGCTCGGTTTAATTAATTCAGTCAGATAA
>YZ01|ctg00001_00143 flhO
TTGTTAAAAGGATTATATACAGCAACATCCGCAATGATTGCCCAGCAGCGAAGAACGGAAATGCTTTCAAATAATATTGCAAATGCAAATACATCCGGATATAAAGCAGATCAAGGCTCCATGCGCGCGTTCCCTGAGATGCTGCTCAACAGAATAGAATCAAAATCTCCGGCCGGAACAACGAGGACGGAAGTCGGTTCCGTGAATACCGGTGTGTATATGCAGGAACTTAAGCCTCTTTTCACACAGGGAAGCCTGAAGCCCACAGATCAGCCTACAGATATCACATTGGTTGAAAATCAAGTTCCGGTTCATGCGGAAACCAATGAAAACGCGGCTCTTTTTTATCCGGTTCAGACAGCGGACGGAATCCGTTATTCAAAAAGCAGCACATTTTCACTAAATGAGAATAATCAGCTGACGATCAACGGAAATCCTATTTTATCAACGGATGGCCAGCCAATCACTGTGGATAATGAAAATTTTACTGTATCTGAAAACGGTACTGTGACAACGAACGGACGGACAGCCGGCCAGATTGATGTCAGAATGGCGGAGGATGTCCGCAACCTGAAACGGGACGGAAATAACTTGTACAGCACCGCGGACGGAACTGATCTGCCAAGCGCAGCTGATAATAACCAGGTATCCTATTCATTAAAACAAGGCGTCTCTGAGCTTTCAAACGTGGATGTGACAAGCGCCTATACAGAAATGACTGAAGCGTACAGATCGTTTGAGGCCAATCAGAAGGTTATTCAAGCTTACGATAAAAGTATGGATAAAGCAGCTAATGAAATCGGAAAAATCTAA
>YZ01|ctg00001_00144 mbl
ATGTTTGCAAGGGATATTGGTATTGACCTCGGTACTGCAAATGTACTGATCCATGTTAAAGGTAAAGGAATTGTTCTGAATGAACCTTCCGTAGTAGCACTTGATAAAAACAGCGGCAAAGTGCTGGCGGTTGGCGAAGAGGCAAGACGAATGGTTGGACGTACACCTGGGAATATTGTTGCGATTCGCCCGCTGAAAGACGGAGTTATTGCTGATTTTGAAGTAACAGAAGCAATGCTGAAGCATTTTATTAACAAGCTGAATGTAAAGGGCTTGTTCTCAAAACCGCGCATGCTCATTTGCTGCCCGACGAATATTACATCCGTTGAGCAAAAAGCAATCAAAGAAGCTGCAGAAAAAAGCGGCGGTAAACATGTATACCTTGAAGAAGAACCTAAAGTTGCCGCTATCGGCGCGGGTATGGAAATATTCCAGCCAAGCGGTAACATGGTTGTAGACATCGGAGGCGGGACGACGGATATCGCGGTTATTTCAATGGGCGATATTGTCACCTCCTCTTCTATTAAAATGGCTGGGGACAAGTTTGACATGGAAATCTTAAATTACATCAAACGCGAGTACAAGCTGCTGATCGGCGAACGTACTGCGGAAGATATTAAGATTAAAGTCGCAACGGTTTTCCCAGACGCACGTCACGAAGAAATTTCCATTCGTGGACGGGACATGGTTTCCGGTCTTCCAAGAACAATTACAGTAAACAGTAAAGAAGTTGAAGAAGCCCTTCGTGAATCTGTCGCTGTTATTGTGCAGGCTGCGAAACAAGTGCTTGAAAGAACACCGCCTGAACTTTCCGCTGATATTATTGACCGCGGCGTTATTATTACTGGCGGAGGCGCACTCTTAAACGGCCTTGACCAGCTGCTTGCTGAAGAGCTGAAGGTACCGGTCCTCGTCGCTGAAAATCCTATGGATTGCGTAGCCATCGGCACAGGTGTCATGCTTGATAATATGGACAAGCTTCCTAAACGCAAACTAAGCTGA
>YZ01|ctg00001_00145 spoIIID
GTGCACGATTACATCAAAGAGCGAACAATCAAGATAGGGAAGTACATCGTGGAGACAAAGAAAACCGTTCGTGTCATTGCGAAGGAATTTGGTGTTTCCAAAAGTACAGTACACAAGGATTTAACAGAGCGTCTGCCTGAAATTAACCCTGACTTGGCAAACGAAGTGAAAGAAATACTCGATTATCATAAATCCATCAGGCATTTAAGAGGAGGAGAAGCGACAAAACTCAAATATAAAAAAGATGAAATTCTCGAAGGAGAGCCTGTTCAGCAATCATAA
>YZ01|ctg00001_00146 ywoH
ATGACCTACGTCAACAGACACCTCATTCATCAAATCAACCAAAGCGCCCGCCTGATTGCCAAGAAAGCCAATGAACAGCTGGAGCCATTCGGCCTTTATTCATCTCAATGGTCAGTTTTATATTGTTTGCGTACGATCGGACCAATGACTCAAAAAGAGATTTGGTCCTATTTAAATGTGGAAGCGCCGACTGTAACACGGACGATCAAACGCCTGGAGGAAAACGGCTGGGTTCAGAGACGGCAAGGTGAAGACAAACGGGAAAAACTTGTTGTCCTCACAAAAGAAGCCGAGAAAAAATACGAAGAAATCAATGTGAAAATGCTGAAATTCGAGGAAGAACTGCTTGCAGATTTCCGGGATGAAGATAAGGAAGCTTTTTCTCATTTATTTCGCATGTTTTTACAACAATGA
>YZ01|ctg00001_00147 ywoG
TTGAAAAAAGCGGATGCGATATGGACCAAGGATTTTATTATGGTCCTGCTTGTCAATTTATTTGTGTTTGTGTTCTTTTATACATTTTTAACTGTACTGCCGATCTATACGCTTCAAGAGCTTGGCGGCACAGAATCACAAGGCGGGCTTTTAATCAGCCTGTTCCTTCTGTCAGCAATCATTACACGGCCTTTCTCCGGAGCCATCGTTGAGCGTTTCGGCAAGAAAAGAATGGCGATTGTATCAATGGCTTTATTCGCCCTTTCATCTTTTCTGTATATGCCGATTCATAATTTATACTTATTGCTCGGCTTGCGGTTCTTCCAAGGGATTTGGTTCAGCATTTTAACGACTGTAACAGGTGCAATTGCAGCGGACATTATTCCAGCCAAACGCCGCGGTGAAGGGCTTGGATACTTTGCCATGTCTATGAACCTCGCCATGGCAATCGGGCCTTTCCTTGGACTGAATTTGATGAAGGTCGTAAGCTTCTCTGTATTCTTTACAGCCTTTGCGCTGTTTATGGTTGCAGGCTTACTTGTTTCGTTCTTGATAAAGGTGCCCCAAAACCAAGACAGCGGCACAACTGTATTTCGTTTTTCGTTCTCGGATATGTTTGAAAAAGGCGCACTTAAGATTGCGACGGTCGGTTTATTTATTTCTTTCTGTTATTCAACTGTCACAGCGTATTTGTCTGTATTCGCCAAATCAGTTGATCTTTCGAATATCAGCGGATATTTCTTTGTTTGCTTTGCGGTGACAATGATGATTGCACGCCCATTCACAGGAAAATTGTTCGACAAAGTCGGACCGGGCATTGTCATTTACCCATCAATCTTGATTTTCTCAGTGGGGCTCTGCATGCTGTCCTTCACACATAGCGGCTTGATGCTTCTGCTTTCAGGAGCGGTTATCGGTCTCGGATACGGATCAATCGTTCCTTGTATGCAAACATTGGCGATCCAGAAATCTCCGGCTCACCGCTCAGGTTTTGCGACGGCAACGTTCTTTACCTTCTTTGACAGCGGAATTGCTGTAGGGTCGTATGTATTCGGATTGTTTGTAGCATCTGCCGGCTTCTCTGCCATTTATTTATCAGCGGGGCTGTTCGTTCTGATTGCTCTGCTTCTCTATGCGTGGAGCCAGAAAAAACCTGCTGAGGCTGAAGGAAAAGTGTCTATTGCAGAATAA
>YZ01|ctg00001_00148 ywoF
ATGAGAAAATGGTATTTTATTCTTTTGGCAGGTGTGTTAACGTCCGTCATCCTTGCCTTTGTTTTTGATAAGACAAAAGCGAATGAGGAAGAGCAAGGGAACTGCATCTATGTTTCGCCAGAGGGCAGTGATCAAAATGAAGGCACGAAAGATAAGCCGTTTCGTACACTGGCACATGCTTCAGAGGAGGCTGCCGCCGGCACAACCGTCATGATTCGGGAAGGCACGTATCATGAAACCCTTGAGGTAAAGCACAGCGGTACGGACGGAAAGCCTATCACGTTCCGAAACTATGAAAATGAAAAAGTCGTGATTAGCGGAGAATCCGTTGCGGACGCAGAATATGAAACACCGCTTATTCATATTCACGATAAACATGACATTGCCATCAGCGGTTTAACGATTCAAGATCTTTCTGTTTCATCTGAGGAAGCAACTGCTATGGGGATTTATGTATCAGGCTCCAGCAGTCATATTGCCATTAAGAACAATCATGTCCGGGATATTAAGACAACAGCAGATGAAGGAAATGCCCACGGAATCGCAGTCTATGGAACTGGCAGCATGAAAGACATTCAAATCAAGGACAATACGGTTGAGAATCTGACGCTTGGAGCGAGTGAAGCGGTTGTGCTAAACGGAAATATTGACGGCTTCACCGTTGCGGGCAATGTGGTCCGCAACAATAACAACATCGGGATTGACCTTATCGGTTATGAGGGAACCGCGGACAAAAACGATTACGTGCGAAATGGAGTCGTAGAAAACAATACGATTTATCAAAACTCGACTTACGGAAACCCTGCTTATGGAGATGATTACTCAGCAGGCGGGATTTATGTCGATGGCGGACACAGCATCGAGATTAAGAAAAACACAGTTTACGATAACGATATTGGGATTGAAGCAACGTCTGAGCATAAAGGGAAATATGCAAATGCTATTCAGATTACAGATAACAAAGTGTACAACAATGCTTACACCGGTATTTCAATCGGAGGATACGACAAAAAGCGGGGCGGCACCAGCAATTCTCTGATTGCACACAACATTATGTACCGGAATGACACAAAGGGGCTGTATGGCGGACAGCTGCTGTTGCAGTACGATACGAAAAACAACACAATCGAAAAGAATATTTTGACGGCCAGTGATTCCAGATTATTTATCGGAAACGATTTTACAGAAAATGAAGGCAATACGGTGAATCATAACGTGTACCATAAGGAAGCGGATCAAGACGGTATATGGATGTGGAAAAAGAATGAATACGATTCATTTTCGTCGTATCGAAAAGCAACAAATAACGATCAGCAATCCATTTATGCCGATCCGATGTATCGTGATGAAGATTCCTCTGACTTTACGTTAGATCCTGATTCACCTGCGCGGCCGGTCATTGAATAA
>YZ01|ctg00001_00149 pucI
ATGAAATTAAAAGAGAGCCAGCATCAATCCAACAAACTGAGCAATGAAGATCTGCTGCCTTTAGGACAGGAAAAACGGACATGGAAAGCAATGAACTTTGCCTCTATTTGGATGGGATGTATACATAATATACCGACCTACGCGACGGTGGGCGGGTTAATTGCGATCGGTCTTTCGCCTTGGCAGGTGCTGGCGATCATTATTACGGCATCGCTTATCTTATTTGGCGCTCTAGCCTTAAACGGCCATGCGGGGACAAAATACGGGCTGCCGTTTCCTGTGATTATCCGGGCTTCTTACGGAATATACGGCGCGAATATCCCTGCGCTTCTAAGGGCGTTTACAGCGATCATGTGGCTTGGCATTCAGACCTTTGCGGGAAGCACGGCGCTGAACATTTTGCTTTTGAATATATGGCCGGGCTGGGGAGAAATTGGCGGCGGATGGAACATTCTCGGCATTCACTTGTCAGGTTTGCTTTCTTTTATATTCTTTTGGGCCATTCATTTACTCGTATTGCATCACGGCATGGAATCGATTAAGCGTTTTGAGGTGTGGGCAGGTCCTTTAGTGTATGTCGTCTTTGGCGGCATGGTATGGTGGGCCGTCGATATTGCCGGAGGGTTGGGGCCAATTTATTCTCAGCCAGGAAAGTTCCATACATTTTCAGAAACATTCTGGCCGTTTGCTGCCGGGGTTACCGGTATCATCGGCATCTGGGCGACATTGATCTTAAATATCCCTGATTTCACACGGTTTGCTGAAACGCAAAAAGAGCAAATCAAAGGGCAATTTTACGGTTTGCCGGGAACCTTCGCGCTGTTTGCGTTTGCCAGTATTACTGTGACTTCCGGTTCACAGGTCGCTTTCGGCGAGCCGATTTGGGATGTTGTCGATATTTTGGCGAGGTTTGATAACCCTTATGTCATCGTATTGTCCGTGATTACGCTCTGCATCGCCACGATCTCTGTAAACGTCGCCGCGAACATCGTATCGCCCGCTTATGATATAGCGAATGCCCTGCCGAAATATATTAATTTTAAACGCGGTAGTTTTATCACTGCGTTGCTCGCTTTATTTACGGTTCCGTGGAAGCTGATGGAGAGCGCGACAAGCGTATATGCGTTTCTCGGCTTAATTGGCGGCATGCTTGGTCCGGTGGCAGGCGTGATGATGGCTGATTACTTTATCATTCGCAAACGGGAGCTCTCGGTAGATGACCTGTATTCTGAAACAGGGCGTTATGTGTATTTTAAAGGCTACAATTACCGTGCGTTTGCAGCCACGATTCTGGGGGCGCTGATTTCACTGATTGGCATGTATGTTCCTGCATTGAAAAGCTTATACGATATTTCCTGGTTTGTCGGCGTGCTGATTTCATTTCTTTTCTATATTGTTCTGATGCGTGTTCACCCGCCGGCTTCGTCGGCGATTGAGACGTTTGAATCTGGGCAGGTTCGTCAGGCTGAATAA
>YZ01|ctg00001_00150 ywoD
ATGATGATATCGAAAAAAAGCCGTGCTGTTTTTTTAACAGCGGTGGCTTCGGGAACGATGCTGAATCCGCTGAATTCGTCTATGATTTCTCTTGCGCTCCATAGCATCCAGCATGAGTTTCACCTGTCGTTTACAACGGTTTCCTGGCTGATCTCCTCGTTTTACCTGGCGAGTGCCGTGGCTCAGCCTGTAACGGGAAAGCTCGGCGATTTGATCGGGCGGAAACGCTTGTTTTTATTTGGGCTCATTCTTGTTGCGGTTTCTGCCATCGGGGCACCGTTTGCGCCAACATTTATGACATTATTGATCATGCGGCTGTTTCAATCGGTAGGAAGCAGTGCGATTTATCCGTCGGGAGTCGGGCTGATTCGAAGTCATATTCATGAGCGGCAGGCATCAGCCTTGGCTGTGCTCTCTATTTTTGCGTCTGCCATGACGGCGCTCGGGCCGACAGTCGGCGGATTTTTGATTGTGTGGGGCGGCTGGCCGGCAATCTTTATCGTCAATTTGCCGTTTATTATCCTCAGCTTCTTGTTGGGCGTGTATATGTTCCCGAAAGATCAGAAAAAAGGGGCAGGAATCAAAACGATTGTACGGCAGCTCGACATTCTTGGCATCGTTTTATTTGCCGGGGGAATCATATTCCTTCTATCCTTTCTTCTGTCTTTCAGCACGTCGCCGCATGCGGTTGAAGGTGTGCTTGGGGTGCTTCTGCTCGGTGCTTTTGTCTGGCATGAGCTGAAAACGGATAAGCCGTTCATTGATGTCCGCCTGTTTAGGACGCAGCGAAACCTGTCAGCCGTATATGTTCAGTTTATTTTACTGAATGTTTTCTTCTATTGTTTATTTTTTGGGCTGCCGAGTTATTTTCAAGACGAAATGCATCTTTCTGTTCAAATGAGCGGTCTGTTTATGTTGTTTATGTCAGGGATGAGCATCGTTGTGTCACCTATTACGGGCAAATGGATCGACCGATCAGGCGTGGTCAAGCCGATCTTTGCGGGTGCGCTTTTGATGACGGCTGGAGCCGTGCTCTTAACCATCTTTTTTATCAACGCTCAGGTTATCGGGAAAGGCTTTATACTGTCAATCTTGGGTATAGGGTACGGACTTGGAAATGTCGCGCTGCAGGCAGCAATGCTCGAAACGAGTCCTTCTAACATGGTAGGGACGACTTCAGGGCTGTTTCAAACCTGCCGTTACTTAGGGTCGATTTTGTCTTCGGTGATCCTTGGTCTTCTTTTTGGAAAGGAAATCACGGCAGCCCATTTTGATATGATGGGAATCATCATGATCATAGCGGGCGGAGCGAGCCTGTTTATGGCTGTGAGATTTGCTGCATTAATGAAAACTGCATCATGA
>YZ01|ctg00001_00151 ywoC
ATGATGAATACACTCAACATTGATTTTCAAAAAACAGCATTGGTTATCATTGATTTGCAAAAAGGAATTGTGCCGATAGATCAAAGCGGACAGGTTGTCCCAAATGCGAAAAAGCTCGTAGATGAATTTCGAAAACATAACGGGTTCATCAGCTTTGTGAATGTAGCCTTTCATGACGGAGCGGATGCGCTGAAGCCGCAAACAGATGAGCCTGCGCAGGGAGGTTCAGGGGAAATGCCTGCGGATTGGGCCGAATTTGTTCCGGAAATTGGTGTGCAGGATGGAGATTACACTGTAACAAAACGGCAGTGGGGTGCATTCTTCGGCACGGATTTAGATTTACAGTTGAGGCGCCGCGGCATTGACACGATTGTATTGTGCGGCATCGCGACGAACATCGGGGTGGAAAGCACAGCACGCGAGGCATTCCAGCTTGGCTATCAGCAGATTTTTATTACAGATGCCATGTCCACGTTCAGCCAGGAAGAGCATGAAGCCACACTGCGCTTTATTTTTCCGAGAATCGGTAAATCGCGGACAACGGAAGAATTTCTAGCGCAAGTGAAATGA
>YZ01|ctg00001_00152 QNH30_18615
ATGAATAAAGGGGACAGGCTAAGGAGAGCGGTAAGAAAATCGATTCCGGCGACGTTCCGATTGTTTTTAGCCTTTAATTTTTTCGTGTACGGCCTGGTGAAAGTGGTGATAGGCCAGTTTGGTGAAGTGACGCCTGAAATTGAGGCAGCCGCTGGAAAGGGGTTTACCATTGTGTGGACATTTTTTGGTTATTCTCATGTTTACGAACTGTTTATAGGTTTCGGTGAAATCCTTGCAGCTGTTTTATTACTGATTCCGAGAACAGCTGCATTAGGGGCAGTTGTTTTTATGCCGATTATTGTGAACATCGTCTTGATTAACTATTGTTTTAATATTGGTGTGCAGGATCTTAGCACGATATTAATGGTCATGTGTCTCATCCTGCTTTGGGTGGACCGCCGCAAATTCATGGGCATTTTCAGACAGGAGCCGTTAAACGGCGGGCAGGTGATGAAGCGATGA
>YZ01|ctg00001_00153 amtB
ATGCAAATGGGCGATACAGTTTTTATGTTCTTTTGCGCTTTACTCGTGTGGCTGATGACCCCGGGATTAGCGTTATTTTATGGAGGAATGGTAAAAAGCAAAAATGTGCTGAGCACTGCAATGCACAGTTTCTCTTCCATTGCCATCGTTTCCATCGTTTGGGTGCTGTTCGGATATACACTTGCCTTCGCACCAGGCAATTCAATCATTGGCGGACTAGAGTGGGCCGGTCTGAAAGGGGTTGGATTTGATCCGGGAGATTATAGCGATACCATTCCCCACTCATTGTTTATGATGTTTCAAATGACGTTCGCTGTTCTGACAACAGCAATTATTTCCGGGGCTTTCGCAGAGCGAATGCGATTCGGCGCTTTTCTTTTATTCTCGGTTTTATGGGCTTCTTTGGTTTACACGCCGGTTGCGCACTGGGTATGGGGCGGCGGCTGGATCGGCCAGCTTGGCGCGCTCGATTTCGCCGGCGGCAACGTTGTTCATATTTCCTCCGGTGTGGCAGGCCTTGTTCTCGCTATTGTGCTCGGCAAACGGAAAGACGGCACAGCGTCTTCTCCGCACAACCTCATTTATACGTTCTTAGGCGGGGCTTTGATTTGGTTCGGCTGGTTCGGTTTTAACGTCGGCAGCGCCCTGACCTTAGACGGTGTGGCCATGTACGCTTTCATCAACACAAACACTGCCGCAGCAGCTGGGATTGCCGGCTGGATCTTAGTAGAATGGATCATTAACAAAAAACCGACGATGCTCGGAGCGGTATCCGGCGCAATCGCCGGGCTTGTGGCGATTACGCCGGCTGCCGGATTTGTCACACCGTTCTCTTCCATTATTATCGGCATCATTGGCGGAGCGGTTTGTTTCTGGGGCGTATTCTCACTTAAAAAGAAATTCGGATACGATGATGCGCTCGATGCCTTTGGCCTGCACGGCATCGGCGGCACATGGGGCGGAATCGCAACAGGATTATTCGCGACAACCTCTGTTAATTCAGCGGGTGCGGACGGCTTATTCTACGGAGATGCAAGCTTAATCTGGAAACAAATCGTAGCCATCGCCGCCACTTATGTTTTTGTATTTATTGTCACTTTCGTTATTATTAAAATTGTAGGCCTCTTCCTTCCCCTTCGCGCAACCGAAGAAGAAGAATCACTCGGGCTTGACTTAACGATGCACGGGGAAAAAGCATATCAAGATTCTATGTGA
>YZ01|ctg00001_00154 glnK
ATGAGCGGTCAAATGTTCAAGGTAGAAATTGTAACGCGTCCGGCAAATTTTGAAAAGCTGAAGCAGGAACTCGGAAAAATCGGGGTCACCTCTCTGACCTTCTCCAATGTTCACGGCTGCGGCCTTCAAAAAGCACATACGGAGCTCTATCGAGGGGTAAAAATAGAAAGCAATGTATATGAACGTTTAAAAATTGAAATCGTGGTCAGCAAGGTTCCTGTTGATCAAGTGACTGAGACCGCTAAAAGGGTCCTGAAAACAGGATCACCTGGTGACGGAAAAATATTTGTCTATGAAATCAGCAATACGATCAACATCCGCACCGGCGAGGAAGGACCTGAAGCACTGTAA
>YZ01|ctg00001_00155 bcrC
TTGAATTACGAAATTTTTAAAGCTATTCATGGACTATCTCATCACAATTCGGTTCTCGATTCTATTATGGTCTTCATAACGGAATATGCCATTGTCGCCTATGCCCTTATCCTATTGGCAATCTGGCTGTTCGGGAACACGCAAAGCAGAAAAAATGTGCTTTACGCGGGCCTTACAGGAATTGCGGGTCTCGTCATCAACTTTTTGATTACGCAAGTTTATTTCGAACCGCGCCCGTTCGTTGCGCACACAGTGCATACGCTGATTCCGCATGATGCGGATGCATCATTTCCGAGTGACCACACAACAGGTGCGTTAGCAATTTCTATTGCGATGCTTTTCAGAAACCGCAAAATCGGCTGGCCCCTTGTTATTTTCGGGCTTTTGACAGGCTTTTCGAGAATTTGGGTAGGGCATCACTATCCGGTAGATGTATTAGGCAGCCTTGTTGTCGCCATCATTATCGGGTTCCTATTCTTTAGATTTTCAGATCTGCTTCGCCCATTCGTCGATTTGATTGTGAAAATCTATGAAGCCATCATTAATAAACTGACGAAAAAACCAACCGATCAAAATTTCTAG
>YZ01|ctg00001_00156 ywnJ
ATGAACCGCCTACTGCTCGCAGTCTGGATCTTTTTTATTCTGCTCTCTGTCTGTACGGAGAGCTTCAGCGGCATGGTCGTATCGCAATCGGTGGCTTTTCATTTTCAGCCGCACCCTGATCTGTCTCAGTTTTTAGACTTGGATTTTACTGAGCTTGCTGTACCTGTAGCGCTTATTCAAAAAATCGGGCACGCGTTTTCCTTCTTTGTGCTGACATATTTGCTGTGGAAACAGCGGGGCAGCATAAAATCAGCTGCAGCCGGCTCGTTTGCGTTTGCTTTTTTCACAGAAGTTCTTCAGCTCTTCTTCAGCAGGAACGGATGTATTCGGGATGTGCTCATCGATACTGTTGGAATTGTATTGTTTTGTGGTTTATATGTGTTGGCGAAGCGGAGAAAACATGAGATGTACGAAAAATTTTAA
>YZ01|ctg00001_00157 spoIIQ
ATGAGAGAGGAAGAAAAGAAAACTTCTCAAGTCAAAAAACTTCAGCAGTTTTTTCGTAAACGCTGGGTGTTCCCTGCAATTTACTTAGTCAGTGCGGCCGTCATTTTAACAGCTGTCCTTTGGTATCAATCTGTATCAAATGATGATGTAAAGGATCAGTTGGCTGATAACGGCGGAAACTCCGCATATGACAACAACGACGATGCAGTTGAAGTAGGAAAGTCAATGGAAAATGTCGCAATGCCGGTTGTTGATTCTGAAAACGTTTCTGTTGTGAAAAAGTTCTATGAAACCGATGCCGCAAAAGAAGAGAAAGAAGCAGCACTCGTTACCTATAATAACACGTACAGCCTAAGCAAAGGAATTGACTTAGCTGAGAAAGACGGAAAAGATTTCGATGTTTCTGCTTCTCTGAGCGGTACGGTTGTCAAAGCTGAAAAAGATCCAGTGCTGGGATATGTTGTAGAAGTTGAACATGCCGACGGCTTATCAACTGTGTATCAATCTCTTTCTGAAGTAAGTGTTGAGCAAGGTGACAAGGTGAAACAAAACCAAGTGATCGGAAAGTCTGGCAAGAACCTTTACAGCGAAGACAGCGGAAACCACGTGCATTTTGAAATCCGTAAAGACGGAGTCGCTATGAACCCGCTGAACTTTATGGACAAGCCGGTTTCTTCTATTGAAAAAGCAGCAGCTGCTGAAGAAAAAGCTGCAACTGAAGAAACAGAAGAATCCATTCAGCAATCTTCCGAGAAAAAGGATGGATCAACTGAAAAAGGAACAGAAGAAAAATCCGGTGAGAAAAAGGATGATTCAACTGACAAATCTGGTTCCAAAGAAAGCAGCACAACAGAAGACACTGAACAGTCTTAA
>YZ01|ctg00001_00158 ywnH
ATGAACATGACATTGCGTCTTGCTGAACATAAAGATCTGGAAGCAGTTGTTGCGATTTATAATTCAACGATTACCTCCAGAATGGTAACAGCCGATACCGAGCCGGTAACACTTGAAGACCGGATGGAATGGTTTTTGGGGCATACAGAGGCACGTCCGCTCTATGTTGCCGAGGACGAAAACGGGAACGTTGCTGCCTGGATCAGCTTTGAAACATTTTACGGAAGACCCGCCTATAATAAAACAGCGGAAGTCAGCATATACATTGACGAAGCATGCCGCGGCAAAGGCGTCGGATCGTATTTGCTCCAGGAAGCGCTTCGCATTGCGCCGAATCTTGGAATCCGCTCACTTATGGCCTTCATTTTCGGACATAATAAACCAAGCCTGAAGCTGTTTGAAAAGCACGGGTTTGCAGAATGGGGCCTATTCCCCGGCATTGCCGAAATGGACGGCAAAAGATACGATTTAAAAATTTTAGGGAGAGAGCTGTCATGA
>YZ01|ctg00001_00159 ywnG
ATGATTAGTCTGGATAAAGATGAAAACGAGATTGAACATCATAATGAAGAAAGCAGTGCCGCAGAACAGGAGATTGTGACTGCGGAAAGTGAGAGCCGCCAGCTGAGCGCCTCTGCTGTCAAGTCGCTATCAGACATTGCCAAGTGGGGCAAAATTTCAGGCATTTTGCTGATCATTATGGGCTCGCTGCTCACTCTGTCTGCTTTGATGACAGTGATCGGCGCCATTCCGGGCGTACTGCTGATTATTTCAGGCGTCTTTCTGATGCGTTCAGCAAAAGCAGCCGCGGAAGCTGAAGGAAATCTTACCGGCACTGCTGGCGAAAGTATGCTTGAGAATTACGGGAAATTTATTAAAATGCAGCTGTTTTACGCAGCATCCAGCATTGTCACTGGCCTGATCGGGATCATTTTAGTCATTTTCATGCTGGTGATCATCGGCATTGCCGCTTTTGAAAACACCAATACGTATGAAGATCCGGATTCTTACTATTATGAGGATGATCCGGTGTTCGAATAG
>YZ01|ctg00001_00167 ywnF
ATGAACTTTTACAGAGTCGAACAAATGCCGGGGTTCATTAAAACCGAAATGCAAAAAATCCAAAAGGCCGTACAGCCTTTCATGAAAAAAACTGTCATGTACCGTTTTCTTGCTTTTCCGCTTGCTGCATTCTCTCTCTTTAATTTGGCTGCTTTTCTATTTCACGCTTCTGCTGACAGGGAGTCCCTGATCAGCGCAGGCATATTTGCGCTTCTGGCAGCGCTCGGCCTGGCATTTTTCAAAGAAGCAGGCTATCAGCATAAACAAATCCAAAAAACGGTTCACATCTATATGCTGAACAGGATCAAAAAGAGCGAAATCCTTTCAGAAGAGCGGAAAGACTCCTATACGCGCCAGATTAAGGAAGAACCGTTTGCGATGCGGAGTTTTGTGGAATTTTTGACTGAGGAAGACAGACGCAAGAAAATGCAATTTTAA
>YZ01|ctg00001_00168 group_2980
ATGGCAATCTTCTTGATAAATATGAATGAGCGGGGTTACAAAGTGAGTATTTCTTCCATCCTTTTATCACTTTTTTTCATTTTGAATATTCTTTTGGCCATCATTGTCATTTTCAAAGAACGGCGCGATGCCAGCGCATCTTGGGCGTGGCTGCTTGTTCTTTTCTTTATTCCCGTTTTAGGCTTTATTTTATACTTGTTATTCGGCCATAATCTCAGGCGCAAGCATTTGTTTCAATGGGAGGACCGAAAAAAGATCGGCATCGAAAAGCTGCTGAAGCATCAGCTTGAAGATTTAGAAACCAAGCAATTTCAGTTCAACAACCGGGCAACCTTTGATAACAAAGATTTAATCTATATGCTTATCATGAATAACCATGCTGTGTTCACCGAGGATAATTCAGTTGACGTGATCACAGATGGACGGGATAAGTTTCAGCGGCTGCTGAATGACATTTCAAAGGCTAAGGATCATATCCACTTACAATATTATATTTATAAAGGTGATGAATTAGGCAAAAAATTACGGGACGCCCTCATCCAAAAAGCGAAAGAAGGCGTTCAGGTCAGAGTGCTATATGATGAACTCGGGTCCAGAACGCTGCGAAAAAAGTTTTTTAAAGAGCTCCGCGAGGCCGGCGGGCATGTGGAGGTCTTTTTCCCTTCAAAACTCAGGCCGATTAACTTGCGGCTGAATTACCGGAACCACCGAAAGCTTGTCATTATAGACGGAATGACCGGTTATGTAGGCGGATTTAACGTCGGAGATGAGTATCTCGGGCTTAATCCGAAATTCGGTTATTGGCGTGATACGCATATCAGACTGCAGGGAACGGCCGTGCACGCCATCCAGACACGATTCATCCTTGACTGGAACCAAGCTTCCCATCGCCATACGCTGACATATATTCCGAATCACTTTCCTGATTATGGCCCGAAAGGCAACGTCGGGATGCAGATTGTCACGAGCGGACCGGATTCCGAATGGGAACAAATTAAAAATGGCTACATTAAAATGATTTCGAATGCCAAGCGTTCCATTTTGATCCAAACGCCTTATTTTATTCCGGACGCAAGCCTGCTGGATGCTTTAAGGATCGCGTGCCTGTCAGGCATTGACGTCAACATTATGATCCCGAACAAGCCTGATCATGCCTTTGTATACTGGGCGACACTCTCGTACATCGGCGATCTGTTGAAAGCCGGAGCCACTGTCTATATTTACGATAATGGCTTTATTCACGCGAAAACCATCGTAGTGGATGACGAAATTGCATCAGTCGGCACAGCAAACATCGATGTCCGAAGCTTCAGGCTGAATTTTGAGGTTAATGCATTTATTTACGATATCACCATTGCTAAAAAACTGGTTTCTACATTTAAAGAAGATTTGCTCGTATCCAAAAAATACACCTATGAGGAATATCTGCAGCGCTCCTTGTGGATTCGAATTAAAGAATCCGTCTCGCGGCTGTTGTCGCCGATCTTATAA
>YZ01|ctg00001_00170 ywnC
ATGAATCCTGAAACCATGAACAAAACCCTCATTAGCATTTCAAAATGGGGAAAAGCAACAGGCATTTTATTTATTATTATGGGCGCAATTACCGCGCTGTCAGGCGCGTTCTTTTTTCTTATCGGTGCCGTGCCGGGCGTACTGCAAATTATTTCCGGAATCTTTTTGATGCGGTCAGCTAAAGAAGCAGGCCAAATGGCTGAACACAATAGCGGACAATCTGAAGACTTAATGCTGGAGAATTATGCGAAGTTTGTAAAGATGCAAGGGATTTATTTAATCGTGAGCATTGCTGTATCCATTCTTGCGATTATCGCATTCTTCATCTTTTTAATGCTTGGGATTGCTGACGGCCTTTTCAGCGATTATAATACGTACAGCTATTAA
>YZ01|ctg00001_00171 ywnB
ATGAAAATTGGAATTATCGGAGCAAGCGGAAAAGCAGGAAGCCAGATTTTGAAAGAAGCGAAAACAAGAGGGCATGAAGTGACTGCCATCGTTCGGACCGCTTCAAAAGTACAGGAACAGGACATAGCGATTTTGGAGAAAGATGTGTTTGAACTGACTGCAGAAGACATCAAGCCTTTCGACGTGGTCGTAAACGCATTTGGAGCAGCGCCTGGCCAGGAACATCTTCATGTTGAAGCAGGCAGAGCCCTAATCAGCATCTTAAAGGATGCAAAAAACACAAGATTGCTTGTCGTCGGCGGAGCAGGAAGCCTGTTTGTTGATGAAGCCAAAACAACCCGTTTAATGGATACGCCAGAATTCCCGAAAGAATATCTGCCGACTGCATCAAATCAAGGGGAGAACCTGAAAGACTTGCAGCAGACAGACTCCATTTCTTGGACGTTCCTCAGCCCTGCGGCATTTTTTGACCCGGCAGGAAAACGGACAGGTTCTTACCAAAAAGGAAAAGACAATGTCATCGTAAACGCAAAAGGCGACAGTTATATCAGCTATGCAGATTATGCCATTGCCGTATTGGATGAGCTTGAACATCCGGCACACAAAAATGAACGCTTCACAGTGGTAAGCGAAGCGGAATAA
>YZ01|ctg00001_00172 ywnA
ATGATTAACAGCCGTCTTGCTGTTGCCATTCATATTTTATCCCTCATTTCGATGGATGAAAAAACATCTTCAGAAATCATTGCTGACAGCGTCAACACGAATCCGGTTGTCGTGCGAAGAATGATCAGCCTGCTGAAAAAGGCGGATATTCTCACATCACGCGCCGGGGTGCCGGGTGCAAGCCTCAAAAAAGATCCGGCTGATATTTCTCTATTAGAAGTATATCGGGCTGTCCAAAAGCAAGAAGAACTCTTTGCGGTTCATGAGAATCCGAATCCGAAATGTCCGGTAGGGAAAGAAATTCAGAACGCACTGGATGAAACATTTGAAAGTGTGCAAAAAGCGATGGAAAATGAATTGGCAAGCAAGTCATTAAAAGATGTTATGAATCATCTCTTTTAA
>YZ01|ctg00001_00173 ureC
ATGAAAATGTCACGGGAGCAATATGCGGAGCTGTTTGGCCCGACAACGGGCGATAAAATCAGATTGGGCGATACAGATTTATGGATCGAAGTCGAAAAGGATTTCACTGTATATGGTGAAGAAATGATCTTTGGCGGCGGAAAAACGATCCGGGACGGCATGGGCCAAAACGGCAGAATCACAGGGAAAGACGGCGCTTTGGATTTGGTCATCACCAACGTCGTGCTCTTGGATTATACAGGCATTGTCAAAGCGGATGTCGGTGTGAAAGACGGCCGGATTGTTGGCGTCGGAAAAAGCGGCAACCCTGATATCATGGACGGAGTCGATCCGCATATGGTCATCGGTGCCGGTACAGAGGTGATTTCCGGTGAAGGGAAAATTTTAACAGCCGGAGGAGTGGACACGCACATTCATTTTATTTGTCCTCAGCAGATGGAAGTTGCACTTTCTTCAGGTGTGACGACCCTTTTGGGAGGCGGAACAGGCCCAGCTACAGGAAGCAAAGCGACAACATGTACGTCCGGCGCGTGGTATATGGCAAGGATGCTGGAAGCGGCAGAGGAGTTTCCGATCAATGTCGGATTCTTAGGGAAAGGGAATGCATCCGATAAAGCGCCGCTGATCGAGCAGGTGGAAGCAGGCGCCATCGGCCTTAAGCTTCATGAAGACTGGGGCACGACGCCTAGCGCCATCAAAAAGTGTATGGAAGTCGTGGATGAGGCTGATATTCAAGTCGCCATTCATACCGATACGATTAACGAAGCGGGTTTTCTGGAAAACACGCTCGACGCGATCGGGGACCGGGTCATTCATACTTATCACATTGAAGGAGCCGGCGGCGGCCATGCCCCGGATATTATGAAGCTCGCCTCTTATGCTAACATTCTGCCGTCATCCACAACGCCAACCATTCCTTATACCGTTAATACGATGGATGAGCATCTTGATATGATGATGGTCTGCCACCATTTAGATGCGAAAGTGCCTGAAGATGTGGCGTTCAGCCATTCAAGAATCAGGGCTGCGACCATTGCGGCAGAGGACATTCTCCATGATATCGGCGCGATCAGCATGACATCATCGGATTCCCAAGCGATGGGGCGGGTCGGAGAAGTGATCATCCGAACGTGGCAGGTAGCTGACAAAATGAAAAAGCAGCGCGGGGCTCTTGCCGGCGAAAACGGAAATGACAATGTGCGCGCAAAACGCTACATTGCCAAATACACGATTAATCCAGCGATTACTCACGGGCTCAGCCATGAAGTCGGTTCGGTGGAAAAAGGGAAGCTTGCTGATCTCGTTCTGTGGGACCCGGTATTTTTTGGCGTAAAGCCGGAACTGGTTTTAAAGGGCGGCATGATTGCACGTGCGCAAATGGGAGATCCGAACGCATCCATCCCGACTCCGGAACCGGTGTTTATGCGGCAAATGTATGCGTCTTACGGAAAAGCCAATCGCTCAACCTCCATTACATTTATGTCACAGGCAAGCATAGAGCTGGGTGTGGCGGAAAGCTTAGGGCTGGAAAAAAGAATTTCTCCTGTCAAGAATATCAGAAAGCTGAGCAAGCTGGATATGAAATTGAACTCAGCTTTGCCGAAGATCGAAGTTGATCCAAAAACCTATCAGGTCTTCGCTGACGGAGAGGAACTGTCTTGCCAGCCTGTCGATTATGTTCCGCTTGGACAAAGATATTTCTTATTCTGA
>YZ01|ctg00001_00175 ureB
ATGAAGCCGGGAGCATTCCAGATTGCTGAGGGAACGATTACGATTAATGAAGGCCGCGAGACACGGGAGGTAGCGGTAAAAAACACCGGATCACGCTCCATTCAAGTCGGCTCGCATTTTCATTTTGCAGAAGCCAACGGGGCATTATCATTTGACCGCGAGCAGGCGATCGGCATGCGCCTTGATGTCCCATCAGGCACGTCGGTCCGTTTTGAGCCGGGCGAGCAGAAAACGGTCACGCTTGTGGAAATCGGAGGACGAAAGACAATAAGAGGCCTGAATGCAATGGCCGACACGTTTATCGATGAACGCGGCAAAGAAAAAACGTTAGCCAACTTAAAACAAGCCGGCTGGATGGAGGGTGTAATCCGATGA
>YZ01|ctg00001_00176 ureA
ATGAAACTGACACCGGTTGAACAAGAGAAATTGCTCATTTTTGCAGCGGGGGAATTAGCCAAACAGCGAAAGGCGCGGGGCGTTCTGCTGAACTATCCTGAGGCTGCCGCTTATATCACCTGCTTTATCATGGAAGGCGCACGTGACGGAGAGGGAGTAGCGGAGCTGATGGAAGCTGGCCGCCATGTGTTAACGGAAAAAGATGTGATGGAGGGTGTGCCTGAGATGCTGGACAGCATTCAGGTGGAGGCCACATTTCCGGACGGAGTGAAGCTTGTCACGGTACATCAGCCAATTTCTGCGGAGGTGAAGTCATGA
>YZ01|ctg00001_00182 csbD
ATGGGTAACGATAGTGTAAAAGATAAAATGAAAGGCGGCTTAAATAAAGCCAAAGGAGAAGTGAAGGATAAAGTCGGAGATATGACCGATAAAGCGGATATGCAGGCAGAAGGCAAAAAAGATAAGGCGAAAGGCGAGATCCAAAAGGATATCGGGAAAGCAAAGGATACATTCACAGATAAAGATTAA
>YZ01|ctg00001_00183 BCV50_15240
ATGTTTGGTTTCAATGATATGGTGAAGTTTCTGTGGTCTTTCCTCATTGTTCTGCCGCTTGTATCGATCATACATGTTTCAGGGCACAGCTTTATGGCTTTTATTTTTGGCGGAAAAGGATCATTGGATATTGGAATGGGCAAAACGCTGCTCCAGATTGGGCCGATACGGATCAGAACGATCTATTTTATGGATTCTTTTTGCCGGTATGGTGAGCTGAAAATCGACAATCGGTTCTCACATGCACTCGTGTATGCCGGGGGCTGCCTGTTTAATCTGTTAACGATTTTTACGGTCAACTTGCTGATTTTACACAGTGTATTAAAGCCGAATGTGTTTTTCTATCAGTTTGTCTATTTTTCTACGTATTACGTGTTTTTCGCCCTGCTTCCGGTACGGTATTCAGAGAAAAAGTCATCAGACGGGCTGGCAATATACAAGGTGCTTCGCTATGGAGAGCGCTACGAAATCGATAAATAA
>YZ01|ctg00001_00184 rapB
ATGGCCGCGTACGAGATCCCGTCATCTCAAGTAGGAGTGAAAATCAATAAGTGGTATAAGCATATTTTAGCATTTCAAGTGGCTGATGCCGTTAAGCTGAAGGAAGAGATTGATCAAGACATAGAACATATGGAAGAGGATCAGCTGCTTCTCCTGTATTATCAGCTGATCAGTTACCGGCACCAAATTATGCTGGATTATGTAAAGCCCGACTTGCACGAGGAATCTCAGCTTCAATATCGAGAATTGATCCAAACGCTGGAAAGCAATCAGGACAGCATCTCCGGATTATCTGAGTATTATTTTCACTTATTCAGAGGAATGTACGAATTTGAACAGAACAATTACATCTCGGCTATATCCTTTTATCGGAAAGCTGAGAAGATGCTTGCGTTTGTAGAAGATGAAATTGAAAGAGCGGAATATCATTTTAAAGTGGCGGAAGTCTTTTATATCATGAAGCAGACGCACTTTTCCATGAACCACGCCGTACAGGCGCTTGAGACGTATAAGGCTAACGATTTTTACAGAGTCAGAAGAATTCAATGCCATTTCGTCATATCAGGTAACTACATTGACTACAGAAATTATGAAAAAGCGCTGGAGCACTTGGATGACGCGTATCGTCTGGCTTTATTGGAAGGGCAGCCCCGTTTGATCGGCTCAGCCCTCTATAACATCGGGAATTGCTATGATGACAAAGGAGAGCTGGATCAAGCTGCGGAATACTTTGAAAAAGCGCTACCTGTCTTTGAAGAGCATCAGCTGGAACAGCTTCCGAAAGCGCTATTCAGCCTGACCCGCGTTCTTTTCAAAAAACAAGATGTCCAAGTTGCGATGCGGTACTACGAAAAAGGGATTGCCATTGCCCAAAAACGAAACGACTTCTTCAGTCTGGCAAAATATAAATTTCTGCAGGCCTTATATGTGGAATCTGTCAATTTGGATATGATTCAAGAAGTATTTGACTATATGGAAGAAAAAGCCCTTTACGTATATATTGAAGAATTCGCTTTGGATGCTGCCTCCTATTTCAGTCATCGCGAACACTACAAAGAAGCGGTGTATTTTTATGAAAAAGCGGTCAGCATGAGAGAGATGATTCAAAGGAACGATTGTTTATATCAAGTATGA
>YZ01|ctg00001_00185 moaA
ATGAATACAGAATCGCGTCAGATGTTGGATAAAAGGAACAGACCGCTGAGAGACCTTCGCATTTCTGTTACAGACCGCTGCAACTTCCGATGCACGTACTGTATGCCCGCCGAATTATTCGGCCCGGATTATCCTTTTTTAAAGAAAGAGGAGCTGCTTTCATTTGAGGAGCTGGAACGGCTTGCGACGCTGTTTGTCACAAGGTTCGGTGTTGAAAAAATCCGCTTAACCGGCGGAGAGCCTCTCATGAGAAAAGATATGCCCGAATTAATCAAAAAACTGGCCCGCATTCCGGGTGTCCGTGACATTGCGATGACGACAAACGGATCACTGCTGCCTGTTTATGCGGAGAGACTCAAGGAAGCCGGGCTGAAACGGGTCACAGTCAGCCTTGATTCTTTAGAGGACGAGCGGTTTAAAAAGATAAACGGACGCGGGATTTCTGTCAGCAAGGTGCTGGAAGGCATTGAAGCGGCGAAGCAAGCGGGGCTCGGTGTGAAAATCAACATGGTCGTCCAAAAGGGCGTCAATGAAAAAGATATTCTGCCTATGGCGCGTTATTTTAAAGAAAAAGGACATATCCTGAGATTCATTGAATTTATGGACGTGGGCAACACCAACCAATGGGAAAAGAAGGACGTCATGACAAAGGCGGAAATCATTGATTTGATCAATGAACAGATGCCTGTTGAGCCGACCGCGCCTAATTATAAAGGAGAAGTGGCTTTCAGATTCCGCTACTTGGACGGATCTGGAGAAATCGGCGTCATATCATCTGTATCTGATGCGTTCTGCGGATCGTGCAACAGGGCTCGTCTTTCTGCGAGAGGAGAGCTGTTTACCTGCTTATTCGCTTCAAGCGGATTTGACCTCAGAGCGCCGGTTCGGCAGGGGTTAAGCGATCACGAACTGTCAGAGATGATCGGAAAAGTGTGGAAAAACCGCATCGATCAATATTCGGTCGATCGTACGCTATCAAAAGCATCCGGCAAAAAGAAAGTGGAAATGTCTTATATTGGCGGTTAA
>YZ01|ctg00001_00186 fdhD
TTGAACGATAAAGTAACTGCGGTCAGGGATGTATGGCGCTATGAACAAGGGGAAATCAGCAAAATAGAAGACCGGATGGTAACGGAATACCCTTTGACAGTGATACTGAACGGAAGTGAATTTGTGACGCTCGTTTGTACGCCGGAGCATATCAAAGAGCTTGTCATCGGATTTCTCGCATCAGAGGGTGTAATACGATTTCAAAAAGAGATTAAAAGGTTTACAATAGATGAAAGTCTCGGTTTTGTTTATGTCGATCTCGTTCATCCTGAGACATTGGATCAAAAGGATTATACGAAACGGGTGATCGGCTCATGCTGCGGAAAGGGCCGCCATTTTTACTTTCAGCAGGATGTCAAAACCGCAAAAACGGCTGTCAGCCAAATCAAGATATCGCCTGAAGCGTGTCTGGCGCTTATGAAAGACATGCAACAAGGGAGCGGAACGTTTCAGGATACGGGTGGCGTCCACAATGCGGCGCTTTGTGACACAGAGAAACTGCTCCTGATGCGCACAGATATCGGCCGGCACAACGCACTTGATAAATTATACGGACACTGTCTTCTGAACGGGATGTCCGTCCGCGACAAACTGATTGTGTTCAGCGGCAGAATCTCATCAGAAGTCCTGTTAAAAGCGGCAAAAATCGGTGTGTCGATTGTCATTTCCAAATCGGCCCCGACGGAGCTTGCGATTCAAATGGCGGAAGAATTAAATATTACAGCGATCGGATTTGTCAGAAACGGATCGTTTAATGTATATACACACCCTGAGAGAATCGGGGGATAG
>YZ01|ctg00001_00187 BAX60_03290
GTGAAGGCGCTCCCCCAGGCGCCTTTTTCTATTGGTTTAAAAACGATCGGTGCGGGAATGATACCCTTAAAAGGGGTTGAACAGATGAGATTATTAGGAATGATTTTTCTTATTGCCGCCGTGGCATTCATATTGCTCGGTGTTTTTCTAAAACTGGCAGCCTTCTTTTTTGTCAGTATGCTCACCTTGATCGCGGCCGTTGTGCTGTTTACGATCCTGAAAAAGAATCGGCATAATCAAACATAG
>YZ01|ctg00001_00188 ywmD
ATGAAAAAATTGCTGGCTGCCGGTATCATTGGATTGCTGACTGTCTCCTTTGCATCTCCGTCTTTTGCCGCTGAAAAACAGGCTGACACAAATGTAGCGGTTTTGTTTGACGGAAGCGGAAGCATGGTTCAAAAAACAGGGGGAGAGCGCAAAATAGACATTGCAAAAAAATCAGTAAAGTCTTTTGCCGAGCTGCTTCCGAAGGATACAAATCTCATGCTTCGCGTTTTCGGACATGCTGGAAACAATAAATTGTCCGGCAAAGCTCTTTCATGCAGCACGACGGAAACCATTTACGGTCTTCACCCATATGAAGGATCGCTGTTTGACAATTCATTGAGTGAAATCAAGCCGACTGGCTGGACACCGATTGCCAAAGCACTTTCAGATACAAGAAAAGAATTTGAAGCATTTGACGCTGACGGGAAAAACGTGGTGTATTTAATCACTGACGGTGAGGAAACGTGCGGCGGAGATCCAGCGGCGGAAATTGCAAAGCTTCGTGAAGCGAATGTGGATACGATCGTAAACATCATTGGCTTCAACTTTGATGTTAAAGGAAATGAAGAGATGAAACAGGCGGCTGTTGCTGGCGGCGGAGAATATATTTCAGCAAACAGCGCCGATGAGTTCGAACAGGCTTGGGAAAAAGAAGCACAAAAATTTACTGAGTAA
>YZ01|ctg00001_00189 ywmC
ATGAAGAAAAGATTTTCACTGATCATGATGACAGGCTTGCTATTTGGATTAACTTCACCTGCTTTTGCGGCTGAAAAGAAAGAATCGGAGGCTGAAGCTCCGGCAAACGTGGCAGTATTGCTTGATGCCAGCGGAAGCATGGCGAAAAGAATAGACGGTGTATCTAAATTTAATTCAGCTAAAAAAGAAATTTCTAAGTTTGCAAGCTCACTGCCGGAAGGAACTCAGGTGAAAATGAGCGTGTTTGGTTCAGAAGGAAACAATAAAAATTCCGGAAAAGTTCAGTCATGTGAATCCATCCGCAACGTATACGGCTTCCAAAGCTTTAACGAGCAAAGCTTCCTCAATTCTCTCAATGCAATTGGGCCGACTGGCTGGACGCCAATTGCCAAAGCGCTGAACGAGGCGAAATCTTCTTTTGACCAGCTTGACACTAAAGGGGAAAAAGTGGTGTATCTGCTGACAGACGGTGAGGAAACGTGCGGAGGAAATCCAATTAAAACAGCAAAAGAACTGCATAAAGACAATATCACTGTTAATGTGATCGGTTTTGATTATAAAGAGGGATATAAAGGCCAGCTGAACGCGATTGCGAAAGTAGGCGGCGGTGAATACTTCCCTGCTTATACTCAAAAAGATGTTGAGAAAATCTTCACTCAGCAATCACTGATGTTATCTAAATAA
>YZ01|ctg00001_00190 spoIID
ATGAAACAATTCGTAATCACACTATCCGTACTATGTGCATTGATTCTCTTGATTCCCACACTCTTGGTCATACCGTTCCAGCATAACAAAGAAGCGGGGGCCAGCGTAGAATCAGGAAAGACAGCAGTCAGCACGAAACCAGCATCAAAAGGAGCGGAAACGTTGAAAGCATCGCCTGTTTCTATTCCCGTCTATCGAACCGCAAATCAATCCGTAGAAGACATTCCGCTTGAAGAGTATGTGATTGGAGTCGTCGCCTCCGAAATGCCGGCAACCTTTGAATCTGAAGCGCTGAAAGCTCAGGCGCTCGCCGCCAGAACGTTTATTGTCAGATTGATGGTCTCAAATTCAGCGGTAGAGGCTCCTAAAGGCTCGCTGGTGGATGATACCCAGATGTTTCAGGTGTATAAAAGCAAAGCAGAGCTGAAAAAACAGTGGGGCGCGAGCTATGAGGGAAAACTGAAGAAAATCACAGATGCAGTTGCCAGCACGCAAGGCAAAATCTTAACGTACAACAACCAGCCGATTGAAGCCTCTTTTTTCTCCACAAGCAACGGCTACACAGAAAATGCAGAAGCCTATTGGACAAGTGCCATCCCATATTTAAAAAGCGTCAAAAGCGCTTGGGATAAAAAGTCGCCAAAATATTTGGCAACGAAAACCTTTACAGCGGCAGAATTTGAGCAAAAGCTTGGCGTCAAGCTGGATGGGTCTGGCACAGTCGGAAAGATTACCGGAGAGACACCGGGCCATCAGGTCGCAACAGCCGTTATTAACGGCAAGACGCTGAAAGGAAGAGACATACGCGAAAAGCTGGGCCTTAATTCAGCCGATTTTGATTGGGAGCGAAACGGAGACACGATTACAGTCACGACGAAAGGATTTGGCCACGGTGTCGGGATGAGCCAATATGGCGCTAATTTTATGGCGAAAGAAGGCAAAACGGTTGATCAAATTGTGAAGTACTATTACCAAGGCACACAAATTTCAGACGCAGATTCGTTTTTGAATAAATATATGGCGAAGAAGTAA
>YZ01|ctg00001_00191 murA
TTGGAAAAAATCATCGTCCGCGGCGGTCAAAAGTTAAACGGCACAGTCAAAGTTGAAGGCGCTAAAAATGCCGTTTTACCTGTTATCGCTGCATCTTTATTAGCAAGTGAAGAAAAAAGCGTAATTTGTGATGTACCTACGCTCTCCGATGTATATACAATTAACGAAGTGTTGCGTCATTTAGGAGCAGATGTGCATTTTGAGAATAATGAAGTGACTGTAAATGCTTCATACGCTTTGCAAACTGAAGCACCTTTTGAATATGTTCGTAAAATGCGTGCATCTGTGCTTGTCATGGGGCCGCTTCTTGCGCGTACAGGTCATGCAAGAGTTGCGCTTCCGGGCGGATGCGCAATTGGTTCCAGACCGATTGATCAGCATTTAAAAGGTTTTGAAGCAATGGGCGCAGAAATCAAAGTCGGCAATGGCTTCATCGAAGCTGAAGTAAAAGGCCGTCTGCAAGGCGCAAAAATCTATCTGGACTTCCCAAGTGTAGGAGCTACAGAGAACCTGATTATGGCAGCCGCTCTAGCTGAAGGAACAACAACGCTGGAGAACGTGGCGAAAGAACCTGAAATCGTTGATTTAGCAAACTATATCAATGGCATGGGCGGAAAAATCCGCGGAGCGGGCACCGGCACCATCAAAATTGAAGGAGTCGAAAAGCTTCACGGCGTAAAACACCATATTATTCCTGACCGCATTGAAGCGGGCACATTTATGGTTGCCGCTGCAATTACTGAAGGAAACGTATTAGTTAAAGGGGCGGTTCCTGAACACCTCACCTCTTTAATTGCAAAAATGGAAGAGATGGGTGTAACGATTAAGGATGAAGGTGAAGGTCTGCGTGTCATCGGCCCGAAAGAACTTAAACCGATTGACATTAAAACAATGCCTCACCCAGGCTTCCCGACTGACATGCAGTCACAAATGATGGCGCTTCTGCTTCGTGCAAGCGGCACAAGCATGATTACAGAAACTGTTTTTGAAAACCGTTTTATGCATGCGGAAGAATTCCGCCGTATGAATGGTGATATCAAGATTGAAGGACGTTCTGTCATCATTAATGGCCCTGTACAGCTTCAGGGAGCTGAAGTTGCAGCGACTGATTTGCGTGCAGGTGCAGCGCTGATTCTTGCGGGGTTAGTGGCTGAAGGTCATACACGTGTTACAGAACTGAAGCACTTAGACCGCGGTTACGTTGATTTCCATAAGAAGCTTGCAGCTATTGGCGCAGACATCGAACGTGTAAATGATGAGTCTGCTTCTGAGCAAGAGAACAAAGAAGTCGTTTCTGACTTAAACGCATAA
>YZ01|ctg00001_00192 ywmB
ATGAAGAAAAAACAAGTACGCTACGCCATTATCATATCCGTGATGTTAAGCTTCGTCATTGCTGTTTTCCATACAATTCATGCGAGTGAGTTAACGCCGTTAGCACAAATTGCAGAGGGAATGGAACGCCAAGATGTGTCAATAGATAAGTGGACATTGCATGCAAAACAAAACATGTCGCTGACCAAGAAAGAATTTTATAAAAAAGTGCAACATTTAAAATCAGAGTATCGTCAATATCATTGGGCGATTGCACAGGAAGATAAAATCGTAAAGGCAATTGGCACATATACTGACAAAAAAAATCGCACTTCTTTTAGACTGCAGCTTGTCACAACCCTCAAAAAACACAACCCAACTTCGTATTTATTATATGAGCAAATGAGTCTTGAGACACCGAATAGCTGGAATGATACATATGAACAGTTTGAACGGGAGACACTCGGGATATTCCAAGAAAAAGTAGTTATTTTTACTTGTCTAAATGGTCATTTAGATGATAATATGAATATTGTTTTGCAAAAAAAAGCAAATCAGTTATTAAAAGAATTTCAAGCAAGATCTGTAGAACATGTAGTTGAGCCAAATTTCGTTTCTATTTCTGCGTTTACAGATGAGTGGGAAGAGTACATCATGACCTCGAAACATAAAATGAATTTGCAAATTGCACTTAGAAGTGCAGGAATGGGCGGAAAACATACCGTTACGGTTGGCACACCAATCGTTACGACTGAATATTAA
>YZ01|ctg00001_00193 ywzB
ATGAGTGTATTGGGACAGCAGGCTGCAATTGGCATTGTCGTTCACCTGATTTTTATAGCGGTGACTTGGTGGGCGCTGCAAGCCGTCAATATCGATCCGTTAATCAAAAAAGGCAAAGTCGTGCAGGCAAGACTCCTGATGATTTTGCTGACAATCGCCATTGGAACAACCGTTGCGAATTTCTTTTTAGATTACCTCAATTATTCACAGCAGCTTCCCTATCTATTTTAA
>YZ01|ctg00001_00194 BCV50_15180
GTGAATCATTCTTTTTTTCAGCCTGAAAAGCAATACAGTGAGGATCTGCCAATTTTTGATCAGGAATGGGAAGCAATTGCATTCTATTATGATTATAGACAGTCACAGATTGAAGAACTGAATGAATTGTGTCAGTTTTATAACATTTCTCTTACCTATACGAGAGAAAGCCTTGAAGAGCTTGAAAACCTTTATTTTCAAAGTATACAAGAGCTTTTGCTTGCTGATTGGAATCTTCCTATTGAAGAATTCGAGAAAATGATCAGTGTTTATCTTATAGATTGCGTGATTGCCCACCATGAAGATGCTGAATGGATCGTAAAGCCTTACCCGTATACAGACGGCGCTTATACAATGGGCTTTAGAAGACATCGCAAATCATGGCATACCATGAATTGCTGTGATCGTTTATACTTGCGGCAAAAAGAGAGTCAGCCGCTTTTGTCGCTGTTTGATTCTCTTGTGCGATCATAA
>YZ01|ctg00001_00195 atpC
ATGAAGACCGTTAAAGTCAATATCGTTACTCCCGACGGCCCAGTATACGATGCGGATATCGAAATGGTGAGCGTGAGAGCCGAAAGCGGCGATCTCGGTATTTTGCCAGGTCATATTCCAACCGTGGCTCCTCTTAAAATCGGCGCTGTCCGTCTGAAAAAAGACGGGCAGACTGAATTGGTTGCCGTCAGCGGCGGATTTGTAGAAGTCCGTCCTGATCAGGTTACCATCCTTGCCCAGGCTGCTGAGACAGCGGAAGGCATCGATAAAGAGCGCGCTGCAGCTGCACGTCAGCGGGCGCAGGAGCGTTTGAATTCTCAATCAGATGATACTGACATTCGTCGGGCTGAGCTTGCGTTACAGCGGGCTTTGAACAGATTGGATGTAGCAGGGAAATAA
>YZ01|ctg00001_00196 atpD
ATGAAGAAAGGACGCGTTAGCCAGGTATTAGGACCGGTCGTCGACGTGCGTTTTGAAGACGGTCATTTGCCTGAAATTTATAATGCGATTAAAATTTCACAGCCAGCTGCAAGTGAAAATGAAGTAGGTATTGATTTAACGCTTGAGGTCGCTCTTCATTTAGGCGATGATACAGTCCGTACAATCGCAATGGCATCTACGGATGGTGTTCAGCGCGGAATGGAAGCTGTTGATACAGGAGCACCAATCTCAGTACCAGTTGGTGATGTAACACTCGGCCGTGTATTTAACGTACTCGGAGAAAATATTGATTTGAATGAGCCAGTCCCTGCGGATGCGAAAAAGGATCCGATTCACAGACAGGCGCCTTCATTTGATCAGCTTTCAACAGAAGTTGAAATTCTTGAAACAGGTATTAAAGTTGTTGACTTGCTTGCTCCATACATCAAGGGCGGTAAGATCGGATTATTCGGCGGTGCCGGTGTAGGTAAAACCGTATTAATCCAGGAATTAATCAACAACATCGCGCAAGAGCACGGCGGTATCTCTGTATTCGCCGGTGTAGGGGAGCGTACTCGTGAAGGGAACGACCTTTTCTACGAAATGAGCGACTCTGGCGTAATCAACAAAACAGCCATGGTATTTGGACAAATGAACGAGCCGCCGGGCGCACGTATGCGTGTTGCTTTGACAGGCCTTACAATGGCTGAGCACTTCCGTGATGTACAAGGACAGGACGTACTGTTCTTTATCGATAACATTTTCCGTTTCACACAAGCGGGTTCAGAGGTTTCAGCCCTTCTTGGCCGTATGCCTTCAGCGGTTGGTTATCAGCCGACGCTTGCAACTGAAATGGGTCAGCTCCAAGAGCGTATCACGTCTACTAACGTTGGATCAGTTACATCTATCCAGGCGATCTACGTGCCTGCCGATGACTACACTGACCCGGCGCCGGCAACTACGTTCGCTCACTTGGATGCGACAACAAACCTTGAGCGTAAGTTAACTGAAATGGGTATTTACCCTGCGGTTGATCCGTTGGCTTCTACATCTCGCGCCCTTGCTCCTGAAATTGTCGGAGAAGAGCATTATGCGGTTGCCCGTGAAGTACAGTCAACACTTCAGCGTTACAAAGAGCTTCAAGATATCATTGCGATTCTCGGTATGGATGAATTGAGTGATGAAGACAAGCTTGTCGTTCAACGCGCACGCCGCATTCAGTTCTTCCTTTCTCAAAACTTCCACGTGGCTGAACAGTTCACTGGACAAAAAGGTTCTTACGTGCCTGTAAAAGAAACGGTTCAAGGTTTCAAAGAAATCTTAGCCGGCAAATACGACCATCTTCCTGAAGATGCGTTCCGTCTTGTAGGCCGTATCGAAGAAGTTGTTGAGAAAGCAAAAGAAATGGGTGTAGAAGTTTAA
>YZ01|ctg00001_00197 atpG
TTGGCCTCATTACGCGATATTAAGTCAAGGATCACGTCAACAAAAAAAACGAGCCAGATTACAAAAGCCATGCAGATGGTATCTGCGGCTAAGCTGAATCGTGCAGAAAACAACGCAAAATCATTTGTGCCATATATGGATAAGATCCAAGAGGTTGTGTCAAATGTCGGGAGAGTTTCCGGCAACGTAAAGCATCCGATGCTTCTCAGCAGAGAAGTGAAAAAGACGGCATACCTTGTCATTACGTCTGACCGCGGTCTTGCCGGCGCTTTTAACAGTTCGGTTTTACGAAGTGCTTATCAGGCCATGCAAGAACGTCATCAGTCTAAGGATGAGTATGCGGTGATCGTCATCGGAAGAGTAGGCCGTGATTTCTTTAAGAAACGTGAGATTCCGATCATTTCTGAGTTAACAGGACTTGGAGATGAAGTAACGTTTACAGAAATTAAGGACCTTGCCCGACAAACGATCCAAATGTTTATAGATGGTGCGTTTGATGAATTGCACCTTGTGTATAACCATTTCGTCAGCGCCATTTCTCAAGAAGTAACGGAGAAAAAACTTCTGCCGTTATCTGATTTGGGCAGCGGCGGCGGAAAGAGAACGGCGTCTTATGAATTTGAACCGTCTGAAGAGGAGGTTCTGGAGGTTTTGCTTCCTCAATATGCAGAAAGCTTAATCTTTGGTGCGCTTCTTGACAGTAAAGCAAGTGAGCACGCTGCAAGAATGACGGCGATGAAAAACGCGACAGACAACGCGAAGGAACTTATCGATTCACTTTCGCTTTCTTACAACCGCGCTCGCCAAGCAGCCATCACACAAGAAATTACGGAAATTGTCGGCGGAGCAGCCGCTTTAGAATAG
>YZ01|ctg00001_00198 atpA
GTGAGCATCAAAGCTGAAGAGATTAGCACGCTGATAAAACAGCAAATACAAAATTATCAATCTGATATTGAAGTTCAAGACGTAGGTACAGTCATCCAAGTCGGTGACGGTATTGCTCGTGTACACGGCCTTGACAACTGTATGGCCGGTGAACTTGTCGAGTTTTCAAACGGTGTTTTGGGTATGGCTCAAAACCTTGAAGAATCAAACGTAGGTATCGTCATCTTAGGACCTTTCAGTGAGATCCGTGAGGGAGACGAAGTAAAAAGAACAGGCCGCATCATGGAGGTTCCTGTCGGTGAGGAACTAATCGGCCGTATTGTGAACCCATTAGGTCAGCCGGTAGACGGACTTGGCCCGATCCTCACAAGCAAAACTCGTCCGATCGAAAGCCCTGCACCAGGCGTTATGGACCGTAAATCCGTTCATGAACCGCTTCAAACTGGTATTAAAGCGATCGATGCACTGATCCCAATCGGACGCGGCCAGCGTGAACTGATCATCGGTGACCGTCAAACAGGTAAAACATCTGTTGCGATCGATGCGATCCTGAACCAAAAAGACCAAGACATGATCTGCGTATACGTTGCGATCGGTCAAAAAGAATCAACAGTCCGCGGCGTAGTAGAAACATTGCGTAAGCACGGCGCGCTTGATTATACAATCGTTGTAACGGCGTCTGCGTCACAGCCGGCACCGCTTCTGTACCTGGCTCCGTATGCAGGGGTTACAATGGCAGAAGAATTTATGTACAACGGCAAGCACGTTCTTGTTGTATACGATGATCTTTCTAAACAAGCGGCTGCTTACCGTGAGCTGTCCTTGCTTCTTCGCCGTCCGCCAGGCCGTGAAGCGTTCCCTGGGGATGTATTCTACCTTCATTCCCGTCTGCTTGAGCGTGCAGCAAAGCTTAGCGACGCGAAAGGCGCAGGATCAATTACAGCTCTGCCGTTCGTAGAAACACAAGCCGGAGATATCTCTGCTTATATTCCGACGAACGTAATTTCCATCACCGACGGACAGATCTTCCTGCAATCTGATTTGTTCTTCTCAGGCGTACGTCCAGCGATCAATGCCGGATTGTCTGTATCCCGTGTCGGCGGTTCAGCGCAAATTAAAGCGATGAAAAAAGTATCAGGAACTTTGCGTCTTGACCTTGCATCATACCGTGAGCTGGAAGCATTCGCTCAATTCGGATCTGACCTCGACCAGGCGACTCAGGCGAAACTGAACCGCGGTGCGCGTACAGTTGAAGTGCTGAAGCAGGATCTGAACAAGCCGCTTCCGGTTGAAAAGCAAGTAGCCATTCTTTATGCGCTGACAAAAGGACATCTTGATGATATTCCTGTAGCGGATATCAGACGTTTTGAAGAAGAGTACTACATGTACCTTGACCAAAACCATAAAGAACTGCTTGACGGAATTGCGAAAACAGGAAACCTTCCTGCTGATGAAGACTTCAATGCTGCAATCGAAGGCTTCAAACGCACATTTGCACCAAGCAACTAA
>YZ01|ctg00001_00199 atpH
ATGAGTGGATCAGCTGTCTCAAAACGATATGCGTCAGCTCTTTTTGATATTGCCAATGAGTCCGCTCAGCTGAATCAAGTAGAAGAAGAGCTAACCGTTGTAAAACAAGTATTTCAAAATGAAAAAGCGCTTAATGATGTGTTAAACCATCCGAAGGTGCCGGCTGCGAAGAAAAAAGAGCTGATTCAGAATGCATTTGGCTCTTTGTCACAGTCCGTGCTCAATACGATTTTTCTTTTGATTGACCGCCATCGGGCAGCGATTGTGCCTGATCTCACAGATGAGTTTATTAAACTCGCAAATGAGGCTCGTCAAACAGAAGACGCAATCGTATATTCAGTGAAACCGCTGACGGATGCGGAGATTTCATCATTATCACAAGTGTTTGCAAATAAAGCCGGAGTCGCTTCACTTAGAATCAGAAATGAAGTGCAGACGGATTTAATAGGCGGCATTAAAGTCCGCATTGGAAACCGGATTTTTGACGGCAGCGTAAGCGGAAAGCTTCAGCGCATTGAACGTCAACTAGCCGGGGAAAATCGATAG
>YZ01|ctg00001_00200 atpF
ATGTCTCAATTACCACTTGAACTAGGATTTTCGTTTAACGGCGGAGATATCCTGTTCCAACTGTTAGCTATGTTAATCTTATTAGCGCTTCTGAAGAAATACGCTTTAGGGCCGCTATTAAACATAATGAAACAGCGTGAAGACCACATCGCTGGAGAAATTACGTCTGCTGAAGAAAAAAATAAAGAAGCGCAGCAGCTGATTGAAGAGCAGCGCGTTCTTTTAAAAGAAGCAAGACAGGAATCCCAAACTCTTATCGAAAACGCAAAGAAACTGGGAGATAAGCAAAAAGAAGAGATTATTCAGGCTGCGCGTGCAGAATCTGAACGTCTGAAAGAAGCAGCAAGAACTGAAATCGTTAAGGAAAAAGAACAGGCGGTTTCTGCTCTCCGTGAGCAAGTAGCGTCTCTTTCTGTCATGATTGCGTCGAAAGTGATCGAAAAAGAACTGGATGAACAAGCTCAAGAGAAATTGATCCAGGACTATCTTAAAGAGGTAGGAGAAAGCCGATGA
>YZ01|ctg00001_00201 atpE
ATGAATTTAATAGCAGCTGCGATTGCAATTGGTTTAGGCGCACTTGGTGCAGGTATTGGTAACGGTTTGATTGTTTCACGTACGGTAGAGGGGATTGCCCGTCAGCCGGAAGCAGGTAAAGAACTTAGAACTCTTATGTTCATGGGTATCGCATTAGTTGAAGCCCTTCCTATTATCGCTGTCGTTATCGCATTCTTAGCGTTCTTTGGCTAA
>YZ01|ctg00001_00202 atpB
TTGAATCATGAATACAGAACTATTGAATTTCTAGGTCTTACTTTTAATCTGACAAACATTCTGATGATTACTGTGGCGAGTGTGATTGTTTTATTGATTGCTATATTAACGACAAGAACGCTTTCGATCCGTCCCGGAAAAGCCCAGAATTTTATGGAATGGGTTGTTGATTTCGTCCGCAATATTATCGGCAGTACAATGGATTTGAAAACAGGGGCTAACTTCTTGGCACTTGGTGTCACATTGCTGATGTACATATTTGTGTCGAATATGCTGGGGCTGCCGTTCTCTATTACAATCGGACATGAGCTCTGGTGGAAATCTCCGACAGCCGATCCTGCCATTACATTAACGCTAGCCGTGATGGTTGTTGCTTTATCCCATTACTATGGTGTGAAGATGAAAGGACTCAAGGAATATTCCAAAGACTATTTAAGACCTGTTCCATTCATGCTCCCGATGAAAATTATCGAAGAGTTTGCGAATACGCTGACTCTCGGGTTGCGGCTTTATGGTAACATCTTCGCCGGTGAGATTCTTCTCGGCCTGCTTGCGGGATTGGCGACAAGCCATTATTCACAAAGCGTGGCTCTCGGTCTTGTCGGTACACTCGGCGCCATTCTGCCGATGCTGGCATGGCAGGCATTCAGTTTATTTATAGGTGCCATCCAAGCGTTTATCTTTACAATGCTGACGATGGTGTACATGTCTCATAAAATCAGTCATGATCATTAA
>YZ01|ctg00001_00203 atpI
ATGGACGATCCCAAGCTTACATTTAGCAGACAACGCAAATACTTATTGTTCATTTTGGCAGTGTATGTACTGGGTTATGGTTTAACAGCGTATAAAACCGTTTTTTTAGGCCTTATTCTGGGAACTGTTTTCAGTTTGTTTAATTTTTTACTGCTCGTCAGGAGAATGAACGCCTTTGACAGAGCCGTTGAGAAAGGAAAGTCCATACGATCTCTTGGGAGCGCAGCGCGGTGGTGCAATGCGATTCTTGCTGCGGCTGTCGCCTATAAAAATCCCGAGCATTTTCATATGGCAAGTACAGTTATTGGATTAATGACAATATACCCTGTCATTATGATAGATTCCTTTATCCAGCTTAAACGTTCATCAATGGAAGAGAGGTGA
>YZ01|ctg00001_00204 upp
ATGGGAAAGGTTTATGTATTTGATCATCCTTTAATTCAGCACAAGCTGACATATATTCGGAATGTAGAGACAGGCACGAAGGATTTTAGAGAGCTTGTAGACGAAGTAGCCACGCTTATGGCGTTTGAAATTACCCGTGATCTCCCTCTAGAGGAAGTGGATATCAACACACCGGTTCAGACTGCGAAATCGAAAGTCATCTCAGGGAAAAAACTCGGTGTTGTTCCTATTCTCAGAGCAGGTTTAGGAATGGTTGAAGGCATCTTAAAACTGATCCCTGCGGCAAAAGTGGGACATGTCGGTCTGTACCGTGATCCTGAAACCTTAAAACCCGTGGAATACTATGTGAAGCTTCCTTCTGATGTGGAAGAGCGTGAATTCATCGTGGTTGACCCGATGCTGGCTACAGGCGGTTCCGCAGTTGAAGCGATTAACAGCCTGAAAAAACGCGGTGCGAAAAACATCCGTTTCATGTGTCTCGTAGCTGCGCCTGAAGGTGTGGAAGAATTGCAGAAGCATCATTCAGACGTGGATATTTACATCGCGGCCCTTGATGAAAAATTAAATGAAAAAGGTTATATCGTTCCCGGTCTCGGAGATGCAGGAGACCGTATGTTTGGAACAAAATAA
>YZ01|ctg00001_00205 glyA
ATGAAACATTTACCTGCGCAAGACGAACAAGTGTTTAACGCCATTAAAAATGAGCGTGAACGCCAACAGACTAAGATCGAATTGATTGCTTCTGAGAACTTTGTAAGTGAAGCGGTTATGGAAGCACAAGGATCTGTTTTGACAAATAAATATGCTGAAGGATATCCGGGCAAACGCTACTACGGCGGATGTGAGCACGTCGATGTTGTTGAAGATATCGCTCGTGACCGCGCGAAAGAGATCTTTGGAGCGGAGCATGTAAACGTTCAGCCGCATTCAGGCGCACAAGCAAACATGGCAGTGTACTTCACGATTTTGGAGCAAGGCGATACTGTACTTGGGATGAACCTCTCCCACGGCGGCCATTTAACACACGGAAGTCCAGTCAACTTCAGCGGTGTTCAATATAACTTTGTTGAGTATGGCGTAGATAAAGAAACTCAATATATTGATTACGATGACGTGCGTGAAAAAGCCCTTGCCCATAAGCCGAAGCTTATCGTAGCAGGAGCAAGTGCGTATCCTCGTACAATCGACTTTAAGAAATTCCGTGAAATTGCTGATGAAGTCGGCGCTTACTTCATGGTGGATATGGCGCATATCGCAGGACTTGTTGCGGCAGGCCTTCATCCAAACCCGGTTCCTTACGCTGATTTCGTTACAACAACAACACATAAAACACTTCGCGGACCTCGTGGCGGTATGATCCTTTGCCGTGAAGAGTTCGGCAAGAAAATTGATAAATCGATCTTCCCTGGAATTCAAGGCGGCCCGCTGATGCACGTTATTGCCGCAAAAGCTGTTTCATTCGGCGAAGTATTGCAGGACGATTTCAAAACATATGCACAAAACGTCATTTCAAATGCAAAACGCCTGGCTGAAGCGTTAACGAAAGAGGGCATCCAGCTCGTTTCAGGCGGAACTGACAACCACCTGATCCTTGTTGACCTTCGTTCTCTCGGACTGACAGGTAAGGTTGCAGAGCATGTGCTTGATGAAATCGGTATTACGTCTAACAAAAACGCAATTCCATACGATCCGGAAAAACCTTTCGTAACAAGCGGTATCCGTCTTGGTACAGCTGCTGTGACAAGCCGCGGTTTTGACGGAGATGCATTGGATGAAGTCGGTGCCATCATTGCGCTTGCATTGAAAAACCACGAAGATGAAGGAAAACTTGAAGAAGCAAGACAGCGCGTAGCTGCTCTGACTGGCAAGTTCCCTCTATATAAAGAATTAGATTACTAA
>YZ01|ctg00001_00206 ywlG
ATGAGTGAGATCAAACAAACGTGGAAGACGATGCTGTCTGAGTTTCAGGAACAAGCAGGATTGAAACAAGATCAGCTCTTTGTCCTTGGATGCAGCACGAGTGAAGTGGCCGGCAGCCGGATCGGAACATCGGGCAGCGAAGACATCGCGGAAAGCATCTACAGCGGACTTGCTGACCTTAAGAAAATAACGGGTATCCATCTGGCATTTCAATGCTGTGAGCATTTGAACAGAGCGCTTGTAGTTGAAGAGGAAACGGCTCAGCTGTTCAGGCTTCCGGCCGTTTCTGCTGTACCAGTTCCAAAAGCGGGCGGGGCGATGGCTGCTTATGCGTTTAAGCAGATGAAGTCTCCTGTTCTTGTCGAAACCATTCAGGCTGATGCCGGAATAGACATCGGCGATACGTTTATCGGCATGCATCTGAAGCCGGTAGCTGTCCCTGTGCGTGTTGCTCAAAACAGTCTCGGGGCAGCACATGTGACATTAGCGCGCACGCGGCCAAAACTGATCGGCGGAGTGCGGGCGGTTTATGGGTGCGAATGA
>YZ01|ctg00001_00207 rpiB
ATGAAAGTAGCCATAGCATCGGATCATGGCGGCGTTCACATTCGAAATGAAATCAAAGAGTTAATGGACGAATTGCAAATTGAATATATTGATATGGGCTGTGACTGCGGCAGCGGATCTGTCGATTATCCGGATTATGCTTTTCCGGTGGCCGAAAAAGTGGTTAGCGGCGAAGTTGACAGAGGCATTTTAATTTGCGGGACAGGAATCGGCATGAGCATTTCCGCTAATAAAGTCAAAGGCATCCGCTGCGCGCTGGCGCATGATACATTCAGCGCAAAGGCGACGAGAGAGCATAATGACACAAACATCCTCGCGATGGGTGAACGGGTGATCGGCCCCGGTTTGGCGCGGGAAATCGCAGAAATCTGGCTGACTACTGAGTTTACCGGCGGAAGACATCAAAAGCGCATCGGGAAAATCTCAGATTATGAAGAGAAAAACCTGTAG
>YZ01|ctg00001_00208 group_1992
ATGAACATTATTTTTGTCTGTACTGGAAATACGTGCCGCAGCCCAATGGCTGAGGCGCTTTTTAAATCAATTGCAGAAGCGGAAGGGCTGAATGTCAGTGTCCGCTCGGCAGGCGTGTTTGCTTCGCCTAATGCGAGAGCGACGCCTCATGCAGTCGAAGCGCTGTTTGAAAAACACATTGCCCTTAATCATGTATCTTCTCCATTAACTGAAGAACATATGGAAGCGGCTGATTTGGTTCTGGCTATGACCCATCAGCACAAACAGATCATTGTCAGCCATTTTGGACGTTATCGTGATAAAGTATTTACGCTAAAAGAATACGTCACAGGCAGCTATGGGGATGTCATTGATCCGTTTGGTGGCTCAATTGACATCTATAAACAAACGAGAGATGAGCTTGAAGATCTTCTTCGGCAGCTGGCAAAACAGCTGAAAAAAGACAGCAGGTAA
>YZ01|ctg00001_00209 mntP
ATGTCGGATTTGTTCATAGGCGAACTGATTACATTAAGCATCATGGCGTTTGCTTTAGGGATGGATGCTTTTTCTGTCGGTCTCGGAATGGGCATGGTCAAACTCAGAAAAAAGCAGATATTCTATATTGGTTTTATCATCGGCCTCTTTCACGTTATCATGCCTCTCGGGGGGATGGCGGCCGGTAACATGCTGTCAGGGCTCCTCGGCGTGTTAGCGGTTTATATCGGGGGTTCGTTGCTTTTTGTTCTTGGGGTTCAAATGCTTATGGCTTCTTTTAAACAGTCAGAAGAACGACTTATGTCGCCGGCAGGGCCGGGCTTATTGCTGTTTGCCGTCGGCGTCAGCCTTGACAGCTTCTCCGTCGGTTTGAGCTTGGGGATATACGGCTCGCATCCGCTCCTCACAATTACCTTGTTTGGGCTGTTCAGCATGATTTTGACATGGCTGGGCCTGCTGATCGGAAAACAAGTGCAGTCATGGCTTGGCACATACAGCGAAGCGCTCGGGGGCATCATATTAATCGCATTCGGCCTAAAGCTGCTTTTGCCAATTTAA
>YZ01|ctg00001_00210 tsaC
ATGAAAACGAAAAGATGGTTTGTGGATGTAACTGATGAGTTATCCACAAATGATCCGCAAATTGCACAAGCAGCCGCTTTGCTCCGGGAAAATGAGGTTGTTGCGTTCCCGACAGAAACGGTATACGGCCTCGGCGCAAACGCGAAAAGCACAGATGCCGTCAAAAAAATATATGAAGCGAAAGGGCGGCCGAGCGATAATCCCCTGATTGTCCACATTGCGGACATTAGCCAGCTTGATGATTTAACGGGTCCAGCGCCGGAAAAAGCGAAAACATTGATAAAACGGTTTTGGCCGGGAGCACTCACGCTCATTCTACCTTGCAAACCTGGTGCACTCTCACCTCGTGTAACGGCAGGGCTTGAAACGGTTGCCATTCGAATGCCGGATCATCCGCTTGCTCTTGCGTTGATTCGCGAGTCGGGGTTGCCGATTGCAGCACCGAGCGCCAATCTATCAGGGAAGCCAAGTCCGACAAAGGCGGAACATGTGGCCTATGACTTGGATGGCCGCATAGCCGGAATTATGGACGGAGGCCCTACCGGGATTGGGGTCGAATCAACCGTACTTTCATGTGCTGGCGACATCCCTGTTCTCCTGCGCCCAGGCGGCATTACGAAAGAACAAATTGAAGCGGAGATCGGACCGATCCTTGTGGATAAAGGGCTCAGCGATCAAAATGAGAAGCCGATTTCCCCGGGGATGAAATACACACATTACGCGCCGACAGCGCCGCTAGCGATTTGCGAAGGTAGCCCGGAGCGCATTCAGCTTCTCATTCAAGAATATCAACAGGGCGGCAGACGGGTCGGTGTCCTGACGACAGAAGAAAACGCGGGCGTTTATTCCGCTGATTATGTGAAGAGCTGCGGCAGACGGGCTCAGCTTGAGACTGTTGCGGCAGGGCTGTATGATGCTTTACGCAGCTTTGATGAGAAGAAGGTGGATTTTATTATCGCAGAATCCTTTCCGGACACTGGCGTCGGACTCGCCATTATGAACAGGCTGATGAAAGCCGCCGGAGGAAGAGTGATTCGCTGA
>YZ01|ctg00001_00211 ctg00001_00211
ATGCAAAAACGGGGTGAACGGATGTTTTATCAACTGCGGGTGGCAAGGGAAAAAGACGGAGATGTGCTCGAGGAATTTCTAAAACAGGCGAAAACCAATTATGAAGGCGTGAAAGAAGGCTTCACCCAGTTTCTTATGCTGGAGGACAGCGAGAAAAACATTGCGGGATGTCTCGGAATTGAAAAAATCAGCTGTGATCAAGGGCTGCTGCGATCACTTGTGATATCGGACAAGCTTCACCAAGGCCATATTGTGACGCTCTTTCAGAGCATGGAACTGCTGTGCGAAAAGCATCAGATCAAAACAGTATACTTAATAGCGAATCAGCATTCCTCTGCTGATTTCCTGACGGCCATGGGGTTTGAACGAGCTGAAAGTGTACCGGAAGAGCTGTTTTCTTCTGATCATTTCTGTGAATCGCGGCAAACAGAAGGGGCCGTCTTGATGAAAAAAGCGTCTGGATCAGTTTGA
>YZ01|ctg00001_00213 ywlA
ATGAAATATAATTATACAGTGCTGTTATCAGCCTTCACGATGTCGGTTCTTTATTCAATTATTTATATCCATTCATTCATCATTGCCGCTCTCATAACGATGGCATTTTATTTTCTATTTCCTTATTTGATATTCGCGCTGCCGCTTCAATTCATGATGAATAAAAAGCCGAAACGGTTCAGCCCTTTGTATCTGCTGTATTACCTTGTAGCAGCTTTTATTGCCAACGCGATCATTTTTGGCGTGCTGCAGCCTTCGGGACAATCTCTGCTTCAAAATATGGCCTTCTATCTTTTCGCTGTATTAACAGCTCTTGTCTATTGGATATGGGATTCTGTTTTACTCCAAAAAAAGGAAGCCTAA
>YZ01|ctg00001_00214 ywkF
ATGAAAAAGGCCCTGACAGCAGGAATCTTGTTCATTGCGATTGAGAGCATGATTGGCACCATTTTTCCGCAGGCTCTTTCATATGAAGCGATTTTTGGCGTTGCGTCTCTCGTTTTGATTGGGCTCGCGATCATCACATCGGGTTTGGCTGTAAGCGGAAGTGATCAGCGGGCAAACTACCATTCAGAAACCAAAGAAGGCCGTACATCCCGCTTGAAAATGGCGGCTGCTTTCTTTGTCGCGGCGATACCTTCTATTCTATGTTATTTGCTGACGGTTTTGTTTTAA
>YZ01|ctg00001_00215 hemK
ATGAAGACGATATTTGAAGCCCTGAAATGGGCTTCTTCTTATTTAACCGAAGCGGGAAGAGAAGAAAATGCGGCTGAGCTTCTTTTGCTTTATGATACCGGAATGGACAGAAGCAAGCTGCTCGCCAGCTTACAGGAACCGATTGGCGAAGACGAACTGTATCGCTTTACGCGTCACGTTGAGATGCATAAAGAGGGCGTCCCGGTTCAGTACATTATCGGAAAAGAGTTTTTTTACGGACGGGAATTTATGGTGAATGATGACGTGCTGATCCCGCGGCCGGAAACAGAAGAGGTTGTCTATCATCTGCTTGAAAAATATCGGCATGTCTTTTCGGAAGACGGGCGGCTTGATGTCGTTGACGTCGGGACAGGAAGCGGCGCGATAGCCGTCACGCTTGCGCTTGAAAACAAAAACTTTTCTGTTTCGGCGGTTGATATTTCAAAAGAAGCGCTGCAAGTCGCCTCTGCCAATGCGGAAAAGCTCGGAGCGGATGTGCGCTTTTATCAGGGCGATTTGCTTGAGCCTTTTATTAAGGCAGGAAAAAAAGCGGATATTGTCGTCTCAAATCCTCCTTATATTTCAGAGGAAGAAATGGCTGATCTATCAGAGATTGTCCGTTTTCATGAGCCGCTGCACGCCCTCACTGATAGCGGAGACGGGCTGAAATTTTATAAGCGGTTTATGGATGACATCCCGCTTGTCATGAAGGAGAAAGTGTTTGTCGTTTTTGAAATCGGATGGAAACAGGGCGAAGCGGTCAAAGAGCTGATCCTCAAGGCGTTTAAACATGCAGAAGTGGAAGTGCTGAAAGATATTAACGGAAAAGACAGAACCATATGCGCTGTGATTCATAAAAATAAATAA
>YZ01|ctg00001_00216 prfA
GTGTTAGACCGTTTAAAGTCAATCGAAGAACGATACGAAAAATTAAATGAGCTTTTAAGCGATCCAGAAGTAGTCAACGATCCGAAAAAGCTAAGAGAATATTCAAAAGAGCAATCTGATATACAAGAAACAGTTGACGTATATAGACAATACAGAGATGCGTCAGAACAGCTGGCTGATGCAAAAGCGATGCTAGAAGAGAAGCTGGACGCTGAGATGCGCGACATGGTGAAGGAAGAGATTTCTGAACTTCAGAAGGAAACGGAAACACTGTCAGAACGCCTGAAAGTGCTCCTGATCCCGAAAGATCCTAATGACGACAAAAACGTTATCATGGAGATCCGCGGAGCTGCGGGAGGCGAGGAAGCCGCTTTATTCGCGGGCAGCCTGTACAGAATGTATTCCCGTTATGCCGAGCTTCAAGGTTGGAAAACAGAGGTCATGGAAGCGAGTGTAACCGGAACCGGCGGCTACAAAGAGATCATCTTTATGATTACGGGAAGCGGCGCATATTCTAAACTCAAATATGAAAACGGCGCCCACCGCGTACAGCGTGTTCCGGAAACAGAATCAGGCGGCCGTATCCATACATCAACTGCAACAGTAGCATGTCTTCCTGAGGCAGAAGAGGTAGAGGTTGACATTCATGAGAAGGATATCCGAGTCGATACGTTTGCATCAAGCGGACCGGGCGGACAAAGCGTTAACACAACAATGTCTGCCGTTCGTCTGACGCATTTGCCGACAGGTGTTGTTGTATCATGCCAGGATGAAAAATCTCAAATCAAGAACAAAGAAAAAGCAATGAAGGTTCTCCGTGCCAGAATCTATGATAAATTTCAGCAGGAAGCCCAAGCTGAATATGATCAAACACGGAAATCAGCAGTTGGATCAGGTGACCGCTCTGAGCGTATCCGCACATACAACTTCCCGCAAAACCGTGTGACGGATCACAGAATCGGCCTGACGATTCAAAAGCTTGATCAGATTCTTGAAGGAAAACTTGACGAAGTGGTTGAAGCGCTGATTGTTGAAGATCAGGCAAGCAAGCTTCAGCAGTCGGAAGGTTAA
>YZ01|ctg00001_00217 ywkD
ATGTTGCTGAAATCCATACATCACATTGCAATCATATGTTCAGATTATGAAAAGTCGAAAGCTTTCTACGTACATAAGCTTGGTTTTCAAGTCATTCAAGAAACGTACCGCGAAGAGCGCGGCTCCTATAAGCTTGATTTGTCGCTTAACGGCACGTATGTCATTGAGCTGTTCTCGTTTCCCGATCCGCCCGCGCGCCAAACCCGGCCTGAAGCTGCAGGCCTGCGCCACCTTGCCTTCACAGTCAGCAGCTTGGATAAGGCGGTTCAGAAGCTTCATGAAAAAGGAATCGAAACAGAGCCGATCAGAATAGATCCGCTGACCGGCAAGCGTTTCACCTTCTTTTTTGATCCGGACCAGCTTCCTTTAGAGCTGTATGAACAGTAA
>YZ01|ctg00001_00218 racA
ATGAATACAAATATGGTAGCAAGTGAACTCGGCGTCTCCGCAAAAACGGTGCAGCGGTGGGTGAAGCAGCTGAATCTTCCGGCCGAACGCAATGAGCTTGGACACTATTCGTTTACGGCAGAAGATGTAAAGGTTCTAAAATCTGTTCAAAAACAAATTTCTGAAGGCACGGCGATTCAGGATATTCATGTGCCGCAAAGCACTAAAAAGCGCACAGGCTTCCTTGTCCAAAAAACAAATGGCGACACAGAACGGAGAATCGAACAGCTCGAACAGAAGCTCGGCGCCCTTTTACAGCAAAAGCAGGACGAAAACGAGCTGCTGGTAAGGATCGGGGAACTGGAACGCCAGCTAAAACAAAAAGCCGATGAGGGTGTATCTTATCAGCTGCTTCAGCACCGCAGAGAAATTGATGACATCCTTGCAGACCTGCAATCACTGACCTCACAAATAAAAGAATTCACCGCCCAGCCGATCCCCGAGACTGCTGCTTCTTCTGAAAAAACAAAAACAAGAAAAAAACCGCTTTTGTCACTTTTCAAATTTCAAACCTAA
>YZ01|ctg00001_00219 ywkB
TTGAGCATCTTAGATATCTTAATCCTCCTGGCACCGATATTCTTTGTTATTGTGCTGGGGTGGTTTGCAGGACATTTTGGAAGTTATGATGCCAAGTCGGCAAAAGGGGTAAGTACGTTAGTAACGAAATACGCACTTCCAGCTCACTTTATCGCTGGTATTTTAACAACTTCCAGAAGTGAATTTTTATCACAAGTTCCATTGATGGTTTCTTTAATTATTGGGATTGTTGGTTTCTATATCATCATTCTTTTGGTTTGCAGATTTATCTTGAAGTATGATTTAACGAACTCATCTGTATTTTCTTTGAACTCTGCACAGCCAACATTCGCATTTATGGGTATTCCTGTATTGGGAAGCTTGTTCGGGGCGAATGAAGTTGCGATTCCGATCGCGGTTACAGGTATCGTGGTAAACGCGATCCTTGATCCTCTCGCGATCATTATCGCTACTGTCGGTGAGTCTTCTAAGAAAAACGAAAAGGGCGGCGACAGCTTCTGGAAGATGACAGGAAAATCAATCCTGCATGGCCTTTGTGAGCCGCTTGCAGCTGCTCCGTTAATCAGTATGATCTTAGTGTTGGTTTTCAACTTCACTCTTCCTGAGCTGGGTGTTAAAATGCTTGATCAGCTTGGAAGCACAACATCTGGTGTTGCTCTCTTTGCTGTAGGTGTTACTGTTGGTATCCGTAAAATCAAACTCAGTATGCCAGCTATCGGTATTGCGTTACTAAAAGTTGCGGTTCAGCCTGCGTTAATGTTCCTGATTGCTCTTGCAGTCGGACTTCCAGCTGACCAAATGACAAAAGCGATCCTTCTTGTGGCATTCCCTGGTTCTGCCGTTGCAGCCATGATTGCGACTCGTTTCGAGAAACAAGAAGAAGAAACTGCGACTGCGTTTGTGGTCAGTGCGATTCTGTCATTGATTTCACTACCGATTATTATTGCGCTTACTGCGTAA
>YZ01|ctg00001_00220 malS
TTGAATAACATAAAAAAAACGAAAGAAGGCCACTTAGAAACAACTCTTAGAGGGAAAGAAGTTTTATCTATTCCTACTTTAAATAAAGGCGTTGCTTTTTCAGTAGAAGAAAGACAAGAACTTGGCTTAGAAGGACTTCTACCGCCAACTGTACTTTCTCTTGATCAACAAGCACAACGCGCATACGAGCAATTCCAAGCGCAGCCTGACCGCCTTCGTCAAAATGTTTACTTAAGTGATCTTGCAAACCGTAACGAAGTTCTTTTCTATAAATTGCTGAAAAACCATCTTCGAGAAATGCTTCCTGTTGTGTACACACCAACAGTTGGTGAAGCGATTCAGGAATACAGCCATGAATATAGAAGACCTCAAGGTATCTACTTGTCAATCGACAACATTGACGGTATTGAAAAAGCGTTTGAAAACCTTCATGCGACTGCAGGAGATATTGATCTTATCGTTGCTACTGACTCTGAAAGTATTCTCGGTATCGGTGACTGGGGTGTAGGCGGTATTAACATCGCAATCGGTAAATTGGCTGTTTACACTGCTGCAGCTGGTATTGACCCTAGCCGTGTTATCCCGGTTGTGCTTGATGTCGGTACGAACAACGAAAAACTTCTGAATGATCCTTTATATATTGGTAACAAGCATGAGCGTGTTCAAGGCGAACGCTATGAAGCTTTCATTGACGCTTATGTAAAAGCGGCATTGAAATTCTTCCCTAAAGCGCTTCTTCACTGGGAAGACCTTGGTAACAAAAATGCACGTAATATCATGAAAAAATACAATCATGAAATTCTTACATTTAATGATGATATCCAAGGTACAGGAGCGATCACACTTGCTGGTGTGCTTGCGGCGATGAAGAAAACTGGCGCTTCTATTAAAGATCAGCGTGTTGTTGTCTTCGGTGCTGGTTCTGCTGGTATCGGTATTGCTGACCAAATCCGCGACACAATGGTGCTTGCTGGATTATCTGAAGAAGAAGCTAACAAACGCTTCTACACACTTGATTACAGAGGCTTGCTGACTGAAGAAATCGAAGGCATCCTTGATTTCCAAAAACCTTACCTACGCAGTGCGGATGAAGTAAAAGACTGGAAGCGCGATGAAAAAGGCCAAATTCCATTCGATGAAGTGGTTCGCCAAGCGAAACCAACGATCTTGATTGGTACTTCAGGGGTTTCAGGTGCGTTCACAGAGGAAATTGTAAAAGAAATGGCATCTCACGTAGACCGTCCGGTTATCATGCCGATGTCTAACCCGACTCACCTTGCTGAAGCAGTTCCTGAAGATCTGTTCAAATGGACTGACGGAAAAGTGCTTATTGCAACAGGAAGCCCATTTGACAATGTAGAATACAACGGTGTTTCTTATGAAATCGGACAATCTAACAACGCATTCGCGTTCCCTGGTCTTGGACTTGGTTCAATTGTAGCTGAAGCGCGTATCATTACGCCTGCGATGTTTGCTGCAACTGCTGATGCGATTGCTGAAATGGTTGACTTCGAAACACCTGGAGCAGGATTGCTTCCAAGCATCGATAAGCTTCAAGAAGTTTCTATTCAAGTTGCGATTGCCGTTGCTGAAGCAGCAATTAAAGAAGGCGTAGCAAATCGTCAGCCTGAAGATGTAAAACAAGCTGTCCTTGATGCAATGTGGACACCTGAATACAAAAAAGTCATCGCGAAATAA
>YZ01|ctg00001_00221 tdk
ATGTACATAATGAAACAAAGCGGGTGGCTTGAGCTGATTTGCGGCAGCATGTTCTCGGGGAAATCTGAAGAGCTGATCAGAAGAGTGAAGAGAGCGACTTACGCCAAGCAGGAAGTCAGGGTATTTAAGCCTGTGATTGATAATCGCTACAGCGAAGATGCTGTTGTCTCCCATAATGGAACATCCATGACGAGCTATGCCATTTCTTCTGCTGCGGACATTTGGGATCACATCAGTGAGAGTACGGATGTGATTGCGGTTGATGAAGTGCAGTTTTTTGACCAAGACATTGTTGAGGTATTATCATCTCTTGCCGATAAAGGCTACCGTGTGATTGCAGCGGGTCTTGATATGGATTTTAGAGGAGAGCCGTTCGGTGTCGTCCCGGATATTATGGCGATTGCGGAAAGTGTGACGAAGCTGCAAGCCGTCTGTTCCGTCTGCGGATCACCGGCGAGCAGAACACAGCGCCTGATTGACGGCAAACCTGCTTCTTACGATGATCCGGTCATAAAGGTGGGCGCATCCGAATCGTATGAAGCAAGATGCAGACATCATCACGAAGTCCCAGGAAAATCTAAAAATTAA
>YZ01|ctg00001_00222 rpmE
ATGAAAGCAGGAATTCATCCTAATTTCAAAAAAGCAACAGTTAAATGCGCTTGCGGAAATGAATTTGAAACAGGCTCAGTAAAAGAAGAGGTACGCGTTGAGATTTGCTCTGAATGCCACCCATTCTACACTGGCCGTCAAAAATTCGCTTCTGCTGATGGTCGTGTTGATCGCTTTAACAAAAAATACGGTCTTAAGTAA
>YZ01|ctg00001_00223 rho
ATGAAAGACGTATCTATTTCCTCTTTGGAAAATATGAAATTAAAAGAGCTTTATGAACTTGCAAGACATTATAAAATCTCCTACTACAGCAAACTGACAAAAAAAGAACTCATTTTCGCCATTCTGAAAGCGAATGCAGAACAGGAAGATCTGCTGTTTATGGAAGGCGTTCTTGAGATCATCCAGTCTGAAGGTTTCGGCTTCCTGAGACCGATCAACTACTCTCCAAGCTCAGAAGACATTTATATCTCAGCTTCACAAATCCGCCGTTTCGATTTGCGAAACGGAGACAAAGTTTCAGGCAAGGTTCGCCCGCCAAAAGAAAATGAGCGTTACTATGGACTTTTGCACGTTGAAGCAGTGAATGGAGATGATCCTGAATCAGCAAAAGAGCGTGTGCATTTCCCGGCGCTTACACCTCTTTATCCAGATCGTCAAATGGTGCTTGAAACAAAGCCGAACTTCTTGTCTACAAGAATTATGGACATGATGGCGCCGGTCGGATTTGGACAGCGCGGTTTGATTGTTGCGCCGCCAAAAGCCGGAAAAACGATGCTGCTGAAGGAAATTGCCAACAGCATTACAGCGAATCAGCCTGAAGCAGAGCTCATCGTGCTTTTGATCGACGAAAGACCGGAGGAAGTAACCGATATCGAGCGCTCTGTAGCTGGTGATGTCGTCAGCTCAACGTTTGATGAAGTGCCGGAAAACCATATCAAAGTGGCCGAGCTTGTGCTTGAGCGCGCAATGCGTCTCGTGGAACATAAAAAAGATGTCATCATCCTGATGGACAGCATCACACGCCTTGCCCGCGCCTACAACTTAGTGATTCCGCCGAGCGGAAGAACGCTTTCCGGAGGGATTGACCCAGCAGCGTTCCACCGTCCGAAACGCTTCTTCGGGGCAGCGAGAAATATCGAAGAGGGCGGCAGCTTAACCATCCTTGCTACGGCTCTTGTCGATACAGGGTCACGTATGGATGATGTCATTTATGAAGAATTCAAGGGAACAGGCAACATGGAGCTACACCTTGACCGCTCTCTGGCAGAGCGCCGCATCTTCCCGGCTATCGATATCCGCCGTTCAGGAACGCGCAAGGAAGAGCTGCTTGTGCCTAAAGAGCATCTTGATCGTTTATGGTCGATCCGCAAAACGATGTCTGATTCACCTGATTTCGCAGAAAAATTCATGAGAAAAATGAAAAAAACCAAAACAAACCAGGAATTTTTCGATATTCTCAATCAAGAATGGAAACAGGCAAATCTATCATCTGCTAGAAGATAA
>YZ01|ctg00001_00224 glpX
ATGGAAAGAAGTTTATCAATGGAATTGGTACGTGTGACTGAAGCTGCGGCATTGGCATCTGCAAGATGGATGGGCCGGGGGAAAAAAGATGAGGCTGATGAAGCGGCAACAAGCGCAATGAGAGACGTTTTTGATACAGTTCCGATGAAAGGAACCGTTGTGATCGGTGAAGGAGAAATGGACGAGGCGCCGATGCTGTATATCGGGGAAAAACTCGGAAACGGGTACGGCCCGCGCGTCGATGTTGCAGTTGACCCTCTTGAAGGCACAAACATCCTAGCAAGCGGCGGCTGGAACGCGCTGACGGTTATCGCGGTCGCAGACCACGGCACGCTTCTGAACGCTCCTGACATGTATATGCAAAAAATCGCAGTCGGTCCGGAAGCGGTGGGCTGTATTGATATTGAAGCACCTGTCATTGATAACCTTAAAGCGGTGGCAAAGGCGAAAAATAAGGACGTTGAGGACGTCGTTGCCACAATCTTAAACCGTGAAAGACACGCAAAAATTATTTCCGAGCTTCGTGAGGCCGGCGCCAGAATCAAATTGATCAATGATGGCGATGTCGCAGGCGCCATCAACACAGCTTTCGACCACACGGGCGTTGACATCCTGTTCGGATCAGGCGGAGCTCCTGAGGGTGTGCTTTCTGCTGTTGCGTTAAAAGCGCTGGGCGGAGAAATTATCGGTAAACTTCTTCCGCAAAGCGATGAAGAAATCACACGCTGCCACAAAATGGGCCTTGATTTAAGCAAAGTCCTCCGTATGGAAGACCTTGTGAAGGGTGATGACGCGATTTTTGCAGCTACCGGGGTAACTGACGGCGAGCTGTTAAAAGGCGTTCAATTCAAAGGCTCTGTCGGCACAACTGAAAGCTTAGTTATCCGTGCAAAATCAGGCACAGTCCGTTTCGTTGACGGCAGACACAGCCTGAAAAAGAAACCAAATCTTGTAATCCGTCCATAA
>YZ01|ctg00001_00225 murAB
ATGGAAAAGTTGAATATTGCCGGCGGTGACTCGTTAAACGGTACAGTACATATCAGCGGCGCTAAAAACAGTGCTGTTGCATTAATACCTGCAACCATTTTGGCAAATTCCGAGGTGACAATTGAAGGGCTTCCAGAGATTTCAGATATTGAAACGCTGCGTGACCTGTTAAAGGAAATCGGCGGCAACGTGCATTTTGAGAATGGGGAAATGGTTGTTGACCCCACGTCGATGATCAGCATGCCGCTTCCTAACGGAAAAGTAAAAAAGCTTCGCGCGTCGTATTATTTAATGGGGGCGATGCTCGGCCGCTTCAAGCAGGCCGTCATCGGATTGCCCGGCGGTTGCCACTTGGGCCCCCGCCCGATTGACCAGCATATTAAAGGCTTTGAAGCACTTGGAGCTGAAGTAACCAATGAACAAGGCGCCATTTATTTGCGTGCTGAAAGGCTGAGAGGCGCACGCATTTATCTAGATGTCGTAAGTGTGGGGGCAACCATTAACATTATGCTTGCCGCTGTTTTGGCAGAAGGAAAAACGATCATCGAAAACGCTGCCAAGGAGCCTGAGATCATTGATGTCGCGACACTGCTTACAAGCATGGGCGCCAAAATCAAAGGTGCGGGAACCAATGTGATCCGAATCGATGGCGTGAAGGAACTGCACGGCTGCAAGCATACGATCATTCCGGACAGAATTGAGGCCGGGACATTTATGATTGCAGGGGCTGCAATGGGCAAGGAAGTCATTATCGATAATGTGATTCCCACTCATCTTGAGTCGTTAACGGCAAAGCTGAGAGAAATGGGCTATCATATCGAAACAAGCGACGACCAGCTTCTCATTGTCGGCGGGCAGAAGCACTTAAAGCCGGTTGATGTCAAAACCCTTGTATACCCGGGCTTTCCGACTGATTTGCAGCAGCCGATGACAGCACTCCTGACAAGGGCAAAAGGGACAAGCGTCGTCACGGACACCATTTACTCGGCAAGATTCAAGCACATTGATGAGCTGAGACGGATGGGTGCCAATATGAAAGTAGAAGGCAGATCTGCCATCATCACAGGTCCTGTCGAGCTTCAAGGCGCAAAAGTGAAGGCGAGTGATCTGCGTGCCGGAGCCTGTCTGGTCGTAGCCGGCCTGATGGCTGACGGCGTCACGGAAATTACGGGCTTGGAGCATATTGACCGCGGATACAGCACCCTTGAGAAGAAGCTCGAGGGGCTAGGAGCAACAATCTGGCGTGAAAGAATGACTGACGAAGAAATAGAACAGCTTCAAAATTCATAA
>YZ01|ctg00001_00226 fsa
ATGTTATTTTTTGTTGATACAGCTAATATCGATGAAATTAGAGAAGCGAATGAATTAGGAATTCTCGCCGGTGTAACGACGAATCCTAGTTTAGTAGCAAAAGAAGCTAACGTATCATTCCACGACCGTCTTCGCGAGATCACAGACGTCGTGAAAGGCTCTGTAAGTGCAGAGGTTATTTCTTTGAAAGCTGAGGAAATGATCGAGGAAGGAAAAGAACTGGCGAAAATCGCACCGAACATTACGGTGAAAATCCCGATGACGTCTGACGGTTTAAAAGCGGTAAGAGCACTTACTGACTTAGGCATCAAAACAAACGTCACATTGATCTTCAATGCAAACCAGGCGCTTCTTGCTGCCAGAGCAGGGGCAACGTATGTATCACCATTCCTGGGACGTTTAGATGACATCGGCCACAACGGACTTGACCTGATTTCAGACGTCAAGCAGATTTTTGACATTCACGGTCTTGAAACACAAATCATTGCGGCGTCAATCCGCCATCCGCAGCACGTGACAGAAGCCGCTTTAAGAGGGGCTCATATCGGCACAATGCCGCTGAAAGTCATTCATGCGCTCACTAAGCACCCGTTAACAGACAAAGGAATCGAACAATTCCTGGCAGACTGGAATAAATAA
>YZ01|ctg00001_00227 fbaA
ATGCCTTTAGTTTCTATGACGGAAATGTTGAATACAGCTAAAGAAAAAGGTTATGCTGTAGGACAATTTAACTTAAACAACCTTGAGTTTACTCAAGCGATTTTACAAGCAGCTGAAGAAGAAAAATCTCCAGTGATCCTTGGTGTTTCCGAAGGTGCGGGACGCTACATGGGCGGCTTCAAAACAGTCGTAGCTATGGTAAAAGCACTTATGGAAGAGTACAAAGTGACAGTTCCTGTTGCGATTCACTTAGACCACGGTTCAAGCTTTGAATCTTGTGCGAAAGCGATTCATGCAGGTTTCACATCTGTAATGATCGACGCTTCTCACCATCCATTTGAAGAAAACGTAGCAACAACTTCTAAAGTTGTTGAGCTTGCTCATTTCCACGGAGTATCTGTAGAAGCTGAGCTTGGAACAGTAGGCGGACAAGAAGATGACGTTATCGCTGAAGGCGTAATCTACGCTGATCCTAAAGAGTGCCAAGAGCTTGTTGAGCGCACTGGCATTGACTGCCTTGCACCTGCATTAGGTTCTGTTCACGGCCCTTACAAAGGTGAGCCAAACCTTGGCTTCAAAGAAATGGAAGAGATCGGGAAATCAACTGGTCTTCCGCTAGTTCTTCACGGCGGTACTGGAATTCCGACTGCTGACATCAAAAAATCAATTTCACTTGGTACAGCTAAAATCAACGTGAATACTGAAAACCAAATTTCTTCTGCAAAAGCTGTTCGCGAAACATTGGCAGCTAAGCCTGACGAGTACGATCCACGTAAATATCTTGGACCAGCTCGTGAAGCGATCAAAGAAACAGTTATCGGTAAAATGCGTGAATTTGGTTCTTCAAACCAAGCTTAA
>YZ01|ctg00001_00228 spo0F
ATGATGAATGAAAAAATTTTAATCGTTGATGATCAATACGGCATACGTATTTTGCTTAACGAAGTATTCAATAAAGAAGGCTACCAGACGTTTCAGGCTGCAAACGGCCTGCAGGCGCTTGACATCGTGACAAAAGAACGGCCCGACCTTGTGCTTCTGGACATGAAAATTCCCGGCATGGACGGTATCGAAATCTTAAAACGGATGAAGGTCATTGATGAAAACATCCGGGTGATCATCATGACGGCATACGGAGAGCTCGACATGATCCAGGAATCAAAGGAACTGGGCGCTTTGACGCACTTTGCGAAGCCGTTTGACATCGACGAAATCAGAGATGCCGTGAAAAAATATCTGCCCCTGAAGTCTAATTGA
>YZ01|ctg00001_00229 ywjG
ATGTTGAAAATATTTACGACGCAGTTAACAGGTATTTTTTCCCGCATTCAGGATAAGGAATCTGACGCGATTGAAGATGGGGCGCGGCTGCTTGCTCAAGCGGTGATCAGCGGGCATTCCATTTATTTATATGGAGCTAATGAGCTTCAGGGCGTCTTTTATGAGGCCACCGAAAGCAAAGAACCCTTCCCATCCATCAAAGCCTTTCCAGAAAGCGCTGAGGAAGTGACAGAAAGCGACAGGGTGCTGATGTTTTGTTCAGGGACGGGCACAGCCGAAGAGCAGGCGCTTGCGAAAGAGCTTTATGAAAAAGGTGCGGGAGTCGTATGCGTATCGCCGGCAGCCAAAGACAGTGCGGGAATTGAACAATATTGTGATGTGCATATTGATTCTAAATTAAAAATGCCGCTTGTGCCCGATGAAGACGGCACCCGTTACGGATTTCCCTCTTTAATGACTGCACTGTATGTCTACCATGCTTTATCGTTCACATTAAAAGAAATTCTGCAAGAGTATGCATAA
>YZ01|ctg00001_00230 pyrG
ATGACGAAATATATTTTTGTAACTGGGGGAGTTGTATCCTCACTTGGAAAGGGTATTGTAGCAGCTTCATTAGGACGTTTGCTGAAAAACCGCGGAATGAATGTGACGATTCAAAAATTCGACCCATACATCAACGTTGACCCGGGAACAATGAGCCCGTACCAGCACGGTGAAGTATTCGTAACGGATGACGGCGCTGAAACAGACTTGGACCTTGGTCACTATGAGCGTTTTATCGACATCAACCTGAATAAATTCAGCAACGTGACAACAGGTAAAATTTATTCAACAGTTCTTAAAAAAGAACGCCGCGGAGACTACCTTGGCGGAACCGTACAGGTCATCCCGCACATCACAAACGAACTGAAAGACCGTGTTTACCGCGCGGGGAAAGAAACAAACGCAGATGTTGTCATTACAGAAATCGGCGGTACTGTCGGAGACATCGAATCACTGCCATTCCTTGAAGCGATCCGCCAAATGAAGAGCGACATCGGCCGTGAAAACGTAATGTACATCCACTGTACGCTTGTTCCTTACATTAAAGCTGCGGGTGAATTAAAAACAAAACCGACACAGCACAGCGTAAAAGAATTGCGCAGCTTGGGCATTCAGCCAAACATCATCGTCGTTCGTACAGAAATGCCGATTTCTCAAGATATGAAAGATAAAATCGCGCTATTCTGCGATATCGATACAAAAGCGGTTATCGAGTGTGAAGATGCGGACAACCTTTACTCCATTCCGCTCGAGCTTCAAAAACAAGGGCTTGATAAGCTCGTTTGCGAGCACATGAAATTGGAATGCAAAGAGGCGGAAATGTCCGAGTGGCATGAGCTTGTGAACAAAGTCAGCAACCTGTCTCAAACGATCACAATCGGCCTTGTCGGTAAATACGTTGAGCTTCCTGACGCATACATCTCTGTTGTCGAGTCTCTCCGCCATGCGGGGTATGCGTTTGACACAGATGTAAAAGTAAAATGGATCAACGCGGAAGAAGTGACAGAAAGCAACATCGAAGAGCTCACAAGCGGAACGGACGGCATCATCGTGCCGGGCGGATTCGGAGACCGCGGTGTTGAAGGTAAAATCGTCGCAACAAAATACGCGCGCGAAAACAAAATTCCGTTCTTGGGCATTTGCTTGGGCATGCAGGTTGCGTCTATTGAATATGCACGAAACGTACTGGGCTTAAAAGGCGCTCACTCAGCGGAAATTGATCCGTCAACGCAATACCCGATCATCGACCTTCTTCCTGAACAGAAGGATGTTGAGGATCTCGGCGGAACGCTTCGTCTCGGCCTTTACCCTTGTAAGCTTGAAGAAGGCACGAAAGCCTTTGAAGTGTATCAGGATGAAGTGGTGTATGAGCGTCACCGCCACCGTTATGAATTCAACAACGAATTCAGACAGCAAATGGAAGACCAAGGCTTCGTATTCTCAGGCACAAGCCCTGACGGACGCCTTGTTGAAATTATCGAGCTGAAAGACCACCCTTGGTTCGTGGCTTCTCAGTTCCACCCAGAGTTTAAGTCAAGACCGACAAGACCTCAGCCGTTATTCAAAGGCTTTATCGGAGCGTCTGTCGAAGCTGCAAATCAGAAGTAA
>YZ01|ctg00001_00232 rpoE
TTGGGTATCAAACAATATTCACAGGAAGAGCTAAAGGAAATGGCTTTAGTTGAAATCGCTCACGAATTATTTGAAGAACATAAAAAACCAGTTCCATTTCAGGAGCTTTTAAATGAAATCGCATCTTTGCTCGGCGTGACAAAAGAAGAGCTTGGAGACCGCATCGCTCAATTTTATACAGATTTAAACATTGACGGCCGCTTCCTGGCGCTTTCTGACCAGACTTGGGGGCTTCGCAGCTGGTATCCGTATGATCAGCTTGACGAAGAAACGCAGCCGACAGTCAAGGCGAAAAAGAAAAAAGCGAAGAAAGCAGTCGAAGAAGATCTTGATCTTGACGAGTTTGAAGAGATCGACGAAGACGACATTGATTTAGATGAAGTCGAGGAAGAACTTGATCTTGACACCGACGATTTTGACGATGAAGATCTCGATGAAGACGACGACGATCTTGAGATCGAAGAAGATATTATTGATGAAGATGATGAAGACTATGAAGAAGAAGAAGAGGATCTCAAATAG
>YZ01|ctg00001_00233 acdA
ATGAATTTTTCATTATCAGAAGAACACGAAATGATCAGGAAATTGGTCCGTGATTTTGCAAAGCATGAAGTGGCCCCGACAGCGGCAGAACGCGACGAACAAGAACGCTTCGACCGCGAGCTGTTTCGGGAAATGGCGAATCTAGGGCTGACGGGAATCCCGTGGCCTGAAGATTACGGAGGAATCGGAAGTGACTTTCTGGCTTACGTCATCGCGGTGGAGGAGCTTTCGAAAGTGTGCGCCTCCACCGGTGTGACGCTTTCCGCCCATATCTCTCTATGCAGCTGGCCGCTGTTTGCCTTTGGGACGGAAGAACAGAAAACAGAGCACTTAACACAGCTGGCCCTCGGAGAGAAAATCGGCGCTTTCGCTTTGACCGAAGCAGGGTCCGGTTCTGACGCCGGCGGCATGAAAACAACTGCTGAACGAATCGGCGATGATTATGTGTTAAATGGTTCAAAAGTGTTTATCACAAACGGCGGGATTGCGGATATTTACATTGTTTTTGCCGTCACCGATCCCGAGAAAAAGAAAAAAGGCATTTCCGCTTTTATAGTAGAAAAGGATTTCGAAGGATTTTTGACAGGCAAGAAAGAAAAGAAGCTGGGCATCCGTTCGTCCCCGACAACGGAAATCACGTTCGAAGATTGTGTTGTGCCTGCAGCAAACCGACTCGGAGAAGAAGGGGAAGGCTTCAAAATCGCGATGAAGACGCTAGACGGAGGCAGAAACGGCATTGCCGCTCAAGCTGTGGGAATCGCTCAGGGGGCGCTTGATGCGGCACTGCAATACGCAAAAGAGAGAAAGCAATTCGGAAAATCGATCGCCGAGCAGCAGGGCATCGCTTTTAAACTCGCAGATATGGCTACAATGATAGAAGCTTCAAGGCTATTGACCTATCAGGCAGCGTGGCTTGAATCATCAGGCCTTCAATATGGAAAAGCTTCCGCCATGTCCAAACTGCTGGCGGGGGATACGGCGATGAAGGTGACGACCGAAGCCGTGCAGATTTTCGGCGGCTACGGCTATACAAAAGATTATCCGGTTGAACGCTATATGCGTGATGCAAAAATCACGCAAATCTATGAAGGCACTCAAGAAATTCAAAGACTTGTCATCTCCCGAATGCTCGCGGATTGA
>YZ01|ctg00001_00234 fadF
ATGAGCGGCTTTCTCATCGCAAATGCATTGTTATTTCTGGTTGTAACCGCTTACGCTGTCTATTTGTTTGTTTACTTGGTCAAAACGAGACTGGCCTACATCAGGCTCGGCCAGAAAGAACAATTTGATAAACGGATCAAGGAACGGCTTCACGCCATTTGGGTGAATGTATTTGGACAGAAAAAACTGCTCAAGGACAAGAAAAGCGGAATCATTCACGTCATGTTTTTCTACGGATTTATATTGGTTCAGTTCGGAGCTATTGACTTTATCATCAAAGGACTGGCTCCCGATCGAAATCTGCCGCTTGGCCCTGTCTATCCCGCTTTCACCTTTTTTCAGGAAATCGTTACGTTTCTCATTTTAATTGCTGTGGGCTGGGCATTCTACAGACGTTATATCGAAAAGCTCGTCAGGCTGAAACGCGGTTTCAAAGCAGGACTTGTTCTCATTTTTATTGGGGGGTTAATGCTGACGGTTCTGCTTGGAAACGGGATGAATCTAATCTGGCATGAGCACGGGCTTTCTTGGAGCGAGCCGATAGCATCTGGTATTGCGTTTTTGCTTGGCGGAATTGGGAAAACAGGCGCGGCGGTCATTTTCTATATCGCATGGTGGATCCATCTTCTGTTTTTGCTGAGCTTTTTAGTGTACGTGCCTCAGTCGAAGCATGCCCATTTAATCGCCGGACCTGCCAATGTTTTTTTCAACAGAATGGAATCGGCCGGAAAGCTTGAAAAAATCGATTTTACCGACGAAACGAAAGAAAGCTACGGAGCGGGGAAAATAGAAGATTTTAGGCAGTCCCAACTGCTTGATCTGTACGCGTGTGTCGAGTGCGGCCGCTGCACCAATATGTGTCCTGCAACAGGCACCGGAAAAATGCTGTCGCCGATGGACTTGATTTTGCGCCTCAGAGACCATCTCACAGAAAAAGGCGCGGCCGTCACCTCACGCTCGCCTTGGGTGCCCGCGGCAGCGTTCCGGCATACGAGAGGCAATCAGCTGGCGGCAGCGTCAGCGGGCAGCGGATCGCAGGAAGCCGCCGCCGCGCTGGATTACAATCCGAGCTTGATCGGTGACGTCATCACAGAGGAAGAAATTTGGGCGTGCACCACTTGCCGGAATTGCGAGGATCAATGCCCCGTCATGAACGAACACGTGGATAAAATCATCGACCTCCGCCGCTACCTCGTACTGACAGAAGGAAAAATGGACAGTGACGCACAGCGCGCCATGACCAGTATCGAGCGGCAGGGAAATCCGTGGGGCCTCAACCGCAAGGAACGTGAAAATTGGCGTGACGCGGCGCCGGATGCCGAGATTCCGACCGTAAAAGAATTGAAAAAAGAAGGAAAAGAATTTGAGTACCTTTTCTGGGTCGGTTCCATGGGGTCTTACGACAACAGAAGCCAGAAAATCGCGGTCTCCTTTGCCAAGCTGCTCAATCACGCGGGCGTGTCCTTCGCGATCCTCGGCAATAAAGAAAAAAATTCAGGAGACACGCCGCGCCGCCTCGGAAATGAATTTTTGTTCCAAGAGCTGGCTGAGAAGAATATCTCTGAATTTGAAAAAAATGATATCAAAAAAATCGTTACGATCGACCCGCACGCATACAATTTATTTAAAAACGAATATCCGGATTTCGGATTTGAAGGCGAGGTTTATCATCATACAGAAGTGCTGGCCGAGCTGGTGAAGAACGGGAAATTAAAACCGCAGCACCCGCTACAAGAGGCGATTACCTTCCATGATTCATGTTACTTGGGCCGGTACAACGAAGTCTATGATCCGCCGAGGGAGATTTTGAAAGCCATTCCGGGCGTACAGCTGATTGAAATGGAAAGAAACCGGGAAACCGGCATGTGCTGCGGCGCCGGCGGGGGATTAATGTGGATGGAGGAAGAAACGGGCAACAGGATTAACGTCGCCAGGACAGAGCAAGCACTCGCGGTCAACCCATCGGTAATCAGCTCCGGCTGTCCGTACTGTCTCACGATGCTTGGGGACGGCACAAAGGCGAAAGAAGCCGAAGACCGGGTCAAAACGTATGACGTCGCCGAGCTTCTGGCCCAATCTGTCTTAGGCGCTGATATGAAAATGGGGGAGAAGCCATGA
>YZ01|ctg00001_00236 uvsE
ATGATTTTCAGATTCGGGTTCGTTTCAAACGCGATGAGCCTTTGGGATGCGTCTCCCGCTAAAACATTAACATTCGCGCGTTATTCCAAGCTTGCAAAGGATGAAAGAAAAGAAGCGCTTCTGACTGTGACAAAAGCCAATTTGCGCAATACGATGAGAACCCTTCACTATATCATCGGCCACGGCATTCCTTTGTACCGTTTTTCCAGCTCGATTGTTCCGCTGGCCACGCATCCCGATGTGATGTGGGATTTTGTGACGCCGTTTCAAAAGGAATTTCGGGAGATCGGGGAGCTTGTCAAAACACATCATCTGCGAACAAGCTTTCACCCCAACCAATTCACTCTGTTTACGAGCCCGAAGGAATCCGTCACAAAAAATGCGGTAACCGATATGGCGTATCACTACCGCATGCTTGAAGCCATGGGCATTGCTGATCGCTCCGTTATCAACATTCATATTGGCGGCGCTTACGGAGATAAAGAAACTGCCACTGCTCAATTTCAGCAAAATATGAAGCAGCTGCCGCAGGAGATCAAACAGCGATTGACGCTTGAAAATGATGATAAAACATATACGACGGAAGAAACACTTCAGGTCTGTGAAAAAGAGGATGTTCCGTTTGTCTTTGACTTTCATCATTTTTACGCCAATCAAGATGATCACGCCGACCTGAATGAAGCACTGCCCCGGATGATCAAAACGTGGGAGCGGATCGGGCTGCAGCCAAAGGTTCACCTGTCTTCCCCAAAATCGGAGCAAGCCATACGCAGCCATGCCGATTATGTTGACGCCAACTTTTTGCTGCCGCTCTTGGAACGCTTCAGGCAATGGGGAACAAATATTGATTTCATGATTGAAGCAAAACAGAAAGACAAGGCGCTTCTCCGCCTGATGGATGAATTAAGCTCCATCCGCGGCGTCAAACGCATCGGCGGCGGCACGCTGCAATGGAAATCTTAA
>YZ01|ctg00001_00239 ywjA
GTGCTGCGGCAGTTTTTTTCGTATTATAAACCATATAAAACGTTGTTCTTTCTCGACTTTTTCTCGGCGATCGCGGGAGGCTTAATGGAGCTGAGTTTTCCTTTGATCGTCAATTATTTTATTGATACCTTGCTTCCGGGCAGGGACTGGGGGCTGATCATCGCGACCTCAATCGGCTTATTTGCGGTGTACGCGCTCAGCTCCGCACTCCAGTATATCGTCACATACTGGGGGCACATGCTCGGGATCAATATCGAGACCGATATGAGAAAGTCGCTTTTTGACCATTTGCAAAAGCTCTCATTCAAATTTTACGACAACAACAAGACAGGAACGCTGATGTCGAAGCTGACGAACGATTTAATGTACATCGGCGAAGTTGCCCATCACGGCCCGGAAGATTTATTCATTGCCGTCATGACCATTCTCGGGGCGTTCGGGGTGATGCTGTTTATTAACTGGCAGCTGGCATTATTAACGTTTATCATCATGCCGATTGTTATTTGGCTTGCGCTTTATTTCAACAAAAAAATGACCAAAGCATTTACCACGCTGAACAAAGATATCGGAGACTTCAGCGCACGGGTAGAAAATAATATCGGCGGGATTCGGCTCGTGCAGGCGTTCGGCAATGAAGCGTTTGAAAAAGAACGCTTCGCCGTCAACAATCAGCGTTTCCGTGTCACAAAGCTTTCCTCATACAAAATCATGGCGAAAAACGGTTCCATCAGCTATATGCTGACTCGGTTTGTCACGCTGTTTGTCCTTTTGTGCGGAACGTGGTTTGTCATTCGCGGTTCCTTATCGTACGGGGAATTTGTGGCGTTTGTGCTCCTGACGAATGTACTGTTCAGGCCTATTGACAAAATTAATGCCATTATCGAAATGTATCCGAGGGGGATCGCCGGTTTTAAAAGCTATATGGAACTGATGGAGACAGAGCCGGATATTCAGGATTCTCCGGATGCGAGAGTCGTTTCCGGCCTGAAGGGCAATATCCGCTATGAAGATGTTTCATTTGGCTATGATGACCACCACAACGTCCTCAATGACATTAACCTGTCTATTCAAGCGGGGGAAACGGTTGCGTTCGTCGGTCCGTCAGGCGCGGGAAAATCAACGCTTTGCAGTCTGCTTCCGCGCTTTTATGAAGCATCGGAGGGCGACATTACGATCGACGGCATCAGCATTAAAGATATGACACTGTCTTCACTGCGGGGGCAGATTGGCGTCGTGCAGCAGGACGTTTTCTTATTCTCGGGCACGCTTCGAGAAAATATCGCCTACGGCCGATTAGACGCATCAGAAGAAGACATTTGGCAGGCTGTGAAACAGGCGCATCTGGAAGAGCTCGTCCATAACATGCCGGATGGATTGGATACCATTATCGGTGAACGCGGCGTGAAGCTCTCCGGCGGGCAAAAGCAGCGGCTGTCAATTGCACGGATGTTCTTGAAAAATCCGTCAATCCTGATTCTCGACGAAGCAACCTCGGCTCTTGATACAGAAACAGAAGCGGCGATCCAAAAGGCGCTTCAAGAATTGTCGGAGGGGCGCACGACGCTCGTGATCGCCCACAGATTGGCGACGATCAAAGACGCGGACAGAATTGTGGTCGTCACAAACAACGGTATTGAAGAACAAGGCCGCCATCAAGACCTGATTGAAGCCGGAGGCCTATACAGCAGGCTGCATCAAGCGCAATTCGGGCAAATGGTTCAGCAATAG
>YZ01|ctg00001_00240 cls
ATGCTGAAAAGGAGACTGGAGTTTTTCTTTTTATATATGATGCTTATCGGGGCATATGTTATATGGTTTTTTCCGGTTTCTAGACTTGAGTTTTACGGAGGATTGCTTTGCTATGGAAGTATTATTTTGTTCAGCATCTATTCGTTAATTCTTGAAAACCGCACCTCGCAGCACACGCTGTTATGGATTCACATTCTTGTCTTTTTTCCGATCGCCGGCTATATGTTTTATCTGTTTTCCGGACAGCTTTATGTGAAGGGAAAGCTGTTTAAGACAAAACGAATGTACAACAGGGAAAAGCTCAGGAAGCTGTTTGACATGGAGGAAACGCCGGAAGTGACAGGGCTGAAGGACAATCAGGAAAGGTTCTTTACGTATTCCATCAGGGCTGCCCATATGAATATCAATACGAAAAGCAATATCAAAGTGCTGAAAAACGGTGAAGAAACCTTCCCGGACATTTTCAAAGCGATGAGGAAAGCGGAATTTTATATACATATTGAATACTACATGTTTAAATCAGACATGCTCGGCCGCGGCATGATGGACATTATGATGGAGAAAGCGCGCCAGGGTGTCGAGGTGCGGTTTTTATATGACGCCGCAGGGAGCATCAAGCTGGCAAGCAGAGATATCATGAAAATGAAACAAGCGGGAGTGGACATCGTTCCGTTTTCTCCCCTGAAATACGGGTTCTTCAATCAGAAACTGAATTTTAGAAATCACCGGAAAATCGTGATCATCGATGGGAAAATCGGTTTTGTGGGCGGATTAAATGTCGGGAAGGAATATATCAGCAGAGATCCGTACATCGGGTTTTGGAGAGATACTCACCTGCGGCTGGAAGGAGAAATTGTGCAAACGCTTCACGCCATTTTTATGCTGGATTGGGAATATGTCTCCAATGAAGTGTTAATTGATCAAGAGGCGTACAATACGCCGGTTCCCGTGGAGGGAGGGGGCATTTATCAAATTGTCGCGACAGGCCCTGACATGAAGGAAAGCATGAGCGACCTTTATTATGAAATGATTTCTTCAGCGCAGAAATCAGTATGGATTGCCACGCCCTATTTTGTCCCGAATGAGTCCATTCGCACGGCGCTGAAAGCAGCGGCGACAAAAGGCGTGGAGGTAAGGGTGATGGTGCCGGAGAAGAACGACAGCTTTTTGACGCAATACGCGTCGAGATCCTATTTCCCAGAGCTGCTTCTGGAGGGCATTGAAGTGTATTCGTATCAAAAAGGCTTCATGCATCAAAAAGTCATGATCGTTGATGGCGACCTCGCCTCCGTCGGCACCGCGAATATGGACATGCGCAGCTTCCAGCTCAACTTTGAAGTGAACGTGTTCTTCGCAGATGCCGAAGCGATTCGCACCCTTGAAGCCCATTTCGAAGAGGATATGGTGGATAGTGAAAAACTCAGCCCTGTCGGCTTTTATAAAAGGGGAATGGCCGACCGGACAAAAGAATCCTTTGCCCGTCTGTTTTCAGGTGTTCTGTAA
>YZ01|ctg00001_00242 narI
ATGAGCGGGCAGATCCTGTGGGGCGTGATGCCATACATTGTATTGACGATCTTTATCGGCGGCCATATTTACCGCTATCAGCATGACCAATTTGGCTGGACGGCGAAATCAAGCGAGCTGTTGGAAAAGAAAAAACTTGCGGCGGGCAGCACACTTTTTCACTGGGGCATGGTGTGCGTTATCGGCGGGCATCTCATGGGGATTTTGATCCCGGAAGCCTTGTACTCTTCCATTGGCATTTCAGAGCATGTGTATCACAAAATGGCGATTGGCGCAGGCCTGCCGGCGGGGATCGTGGCATGTACCGGACTTATCATCCTGACGTACAGAAGGCTGTTTGACAAAAGAATCCGCAAAACCAGCTCGCCATCGGATATCCTTACGCTCCTCCTGCTGTTGTTCATGATGCTGTCGGGTGTTGCAGCCACGTTTCTCAACATTGATTCGAAAGGATTTGATTACCGGACAACTGTAGGGCCGTGGTTCAGGGAAATCGTTTTGTTCAGGCCTGACGCCTCCTTGATGGAGAGTGTCCCGCTATGGTTTAAGCTTCATATTATTATAGGATACGTCGTTTTTATCCTGTGGCCGTTTACGAGATTGGTTCACGTGTTCAGCCTTCCGCTCAAATATTTGACACGAAGCTATGTCGTGTATCGGAAACGCTCGTAA
>YZ01|ctg00001_00243 narJ
ATGAACACCACAGATCGGCAAATCACGTTCTCCGCTCTTTCCTATCTTCTTTCTTATCCGGATGAAGAGTGGAGAGCCGAGCTTCCCGATTGGAAGGCTCTTATCCTTGAAATCGGCAACCAGCAAATCCGGGAGAAGCTGCTGCACTTTTTCGATGCGACAGCCGGCTTTTCTCAAGAAGCGCTGATTGAACACTATGTCTATACGTTTGACTTCGGGAAAAAAACGAATATGTACGTCACCTACTTTAACTCAGGCGAGCAAAGGGAACGAGGCATTGAATTGCTGCAATTAAAAAACACATACGAGCAATCCGGCTTCCTGCCGACAGAGAAAGAGCTGCCTGATTACCTGCCGCTTATGCTGGAATTTGCCGCGATTGCGGAGATTGAAGCAGCAAGAAGTGTGTTTGAGAAATATCTGTCCAATGTGAGGGAGCTGGCATCCCGTCTCGAAAAAAATGACAGCATCTATGCTGAGCTGCTGCACGTGCTGCTGGACGCACTGGAAAACATCGGCATGCGTGAAAGCGTTGAAGGGGCTGTTCAGGCATGA
>YZ01|ctg00001_00244 narH
TTGAAGATTAAAGCGCAAATCGGTATGGTCATGAACCTGGATAAATGCATCGGCTGCCACACGTGCAGCGTCACCTGCAAAAACACGTGGACAAACCGTTCCGGTGCAGAATATATGTACTTCAATAATGTAGAAACAAAGCCGGGCATCGGCTACCCGAAGCAATGGGAGGATCAAGACAAATATAAAGGCGGCTGGACATTGAAAAAAGGTAAGCTCGAGCTGAAATCAGGCCCGAAAACAAACCGGCTTGCAGGCCTTTTCTATAATCCGAACCAGCCGTCGATTGATGATTACTATGAACCTTGGAACTATGATTATGAAACATTAACAAACAGCCCGCAGAAAAAACACCAGCCAGTGGCGCGCCCGAAATCGTCCTTGACCGGGGACTTTATGAATATTGAATGGGGCCCGAACTGGGAGGATGATCTCGCAGGCGGCCATATTACGGGACTTGAAGATCCAAACGTGCAAAAGATGGAGGAATCGATCAAAACAGAATTCGATGAGGTCTTTATGATGTATCTGCCGCGTATTTGCGAGCACTGCATCAACCCAGCGTGTGTTTCGTCTTGCCCGTCCGGCGCCATGTACAAACGCGAGGAAGACGGCATTGTGCTTGTCGATCAAAACGCATGCCGTTCATGGAGATATTGCGTCTCATCCTGTCCATATAAAAAAGTCTATTTTAACTGGCAAACGAACAAAGCGGAAAAATGCACACTCTGCTTTCCGCGCTTGGAGGCGGGACTGCCGACCATCTGCTCTGAGACGTGTGTAGGCAGAATCCGCTATCTCGGTGTCATGCTGTATGACGCGGACAAAGTGGAGGAAGCGGCATCTGTTGAAAATGAAAAGGATCTCTACCATTCCCAATTGGACGTTTTTCTTGATCCGAATGATCCTGAGATTGCCAAATTGGCAAAAGAACAAGGCATCCCGGCTGAATGGATAGAGGCCGCGCAGCAATCGCCGGTCTATAAAATGATCATTGATTGGAAGATTGCGCTGCCGCTTCATCCTGAGTACCGCACGCTGCCGATGGTTTGGTACATTCCGCCGCTTAGCCCGATTATGAATCTCTTTGAAGGAAAAGGCAGCCGGCAATCTGGGGAAGATATTTTTCCGGCTATCGACCAAATGAGAATTCCGATTGACTATTTGGCACAGCTATTAACGGCCGGTGATACCGATCATATTCGGTCAACATTAAAGAAAATGTCTGTCATGCGCCAGTATATGAGAGCGGTCCAGACGAATAAAACCGTCGACCCGGCACTGATTTTCAGTGTCGGCTTAACAGAACAGCAAATTGAAGACATGTATCGGCTGCTTGCGATCGCCAAATATGATGACCGCTTTGTGATTCCGAGCAGCCATCGAGAAGAAGTGTCTGATTTATACGCTGAGCAAGGGAGCTGCGGCTTATCATTTTCAGGCGGTCCCGGCTCTTGTTTCTAA
>YZ01|ctg00001_00245 narG
ATGAAGAAAAAGAAAATGAGTCCGTTGTTTAGGAGATTGAACTATTTCTCTCCTATCGAACACCATTCAAATAAACATAGCCAAACCACCCGCGAAGATCGCGATTGGGAGAATGTATACAGAAACAGATGGCAGTACGACAAAGTCGTTCGCTCCACCCACGGCGTCAACTGCACGGGGTCCTGCAGCTGGAATATTTATGTGAAAAACGGAATTGTCACATGGGAAGGACAAAACTTGAATTATCCTTCAACAGGCCCGGATATGCCTGATTTCGAACCGAGAGGCTGTCCGCGGGGGGCCAGTTTTTCATGGTACATTTACAGCCCGCTCCGTGTGAAATATCCGTACGTGCGCAGTGTGCTGATCAATTTGTGGCGGGAAGCACTGCAGGCTCATCAAAATCCATTGGAAGCCTGGAAATCGATCGTTGAAAACCCTGGAAAAGCGAAGTCCTATAAACAGGCAAGAGGGAAAGGCGGGTTTGTGCGTGCTGAATGGCCGGAGGTGCTGAAGCTGATTTCAGCCTCTCTGCTATATACAGTTATGAAATACGGGCCTGACCGGAATGTCGGTTTTTCTCCGATTCCGGCCATGTCCATGATCAGCCACGCGTCAGGCTCCCGGTTTATGTCATTAATCGGCGGCCCTATGCTCAGTTTTTATGACTGGTATGCGGATCTTCCTCCGGCGTCCCCGCAAATTTGGGGTGACCAGACAGACGTTCCGGAAAGCAGTGATTGGTACAATTCAGGCTATATCATCACATGGGGCTCCAACGTTCCGTTAACGAGAACACCTGACGCGCACTTTTTGGCGGAGGCCCGCTATAAAGGCGCTAAGGTCATTTCGATCAGTCCGGATTTTGCGGAATCCTCAAAGTTCGCGGATGACTGGCTGAGTATCCGCCAAGGGACTGACGGGGCGCTTGCGATGGCGATGGGTCACGTCATTTTGCAGGAATTTTACGTGAATCAAGAGACGGAACGTTTTATTAAGTACGCGAAGCAATACACGGATTTTCCATTCTTCGTTACCCTGTCAAAAGAAAATGGCGTATATACAGCGGGGCGGTTTCTGCATGCCAAGGACATCGGGCGGCAGACAAAGCATGATCAGTGGAAGCCTGCGGTCTGGAATGAACAGACAAACGCATTTGCCATACCGCAAGGGACAATGGGCTCCCGCTGGGACGGGCAGCAGAAGTGGAACCTCCACATGGTCGATGAAGAAACCGGAGAACCGATTGAGCCCCGTCTCTCTGTGCTCGGAATAGAGGACGAAATCGGAACGGTGCGCATCCCGTATTTTTCAAATGACGGAAACAAAGTGCTTGAGCGGGATCTTCCTATTAAAAAACTGGACCTGAACGGTGAAGAGGTATGTGTCACAACCGTGTTTGACTTGATACTGGCCAACTACGGCGTAAACCGGGGCATCGGTGAACAATCAGCCGTCTCTTATGATGATCCTCACCCGTTTACACCTGGCTGGCAGGAACAGATGACGGGAATCAAAAAAGAAGCCGTCATTAAAATTGCCAGAGAGTTTGCCCAAAATGCGATTGATACAGACGGCCGCTCCATGATTATCGTAGGAGCGGGGATCAACCACTGGTTCAACTCCGACACGATCTACCGAGCGGTGTTAAATCTAGTTTTACTGGTAGGCGCCCAAGGCGTAAACGGCGGAGGCTGGGCCCATTATGTGGGGCAGGAAAAACTCCGTCCTGCTGAAGGGTGGCAGACGATTGCCAATGCAAAGGACTGGGAGGGCGTGCCCAAGCTGCAAAACGGCACCTCATTTTTCTATTTTGCGACAGACCAGTGGCGTTACGAGGACCAGCCGATCAGTGACCTGGCTTCACCGATCGCTGCGTCATCCCGCTACAAGCATCACGCCGATTATAATGTGCTGGCGGCGCGCTTAGGGTGGCTGCCGTCCTACCCGACATTCAATAAAAACGGCATTGATCTATACAAAGAAGCTGAAAGAGCGGGGGCGGCAACACCTAAAGACGTCGGTGCGTATGTGGCCTCACAGCTTCAAGAGAAAAAACTGAAGTTCGCGATTGAAGATCCCGACAATGAAGCCAATTTTCCAAGGAATCTCTTCGTATGGCGGGCAAATCTGATCTCCAGCTCAGGAAAAGGGCATGAATATTTTCTCAAGCATCTGCTGGGGACGACGAACGGTTTGATGAATGACGACAGCGACAGCATCCGCCCTGAAGAAATCAAATGGCGGGAGCAGGCGCCGGAAGGAAAGCTCGACTTATTAATCAACCTTGATTTTCGAATGGCGGGTACGGCGCTGTATTCCGATATCGTGCTGCCGGCGGCGACATGGTATGAAAAACATGATCTCAGCAGCACGGATATGCATCCGTTCATTCATCCTTTCGCTCCGGCCATCTCGGCTCCATGGGAATCCAAATCAGACTGGGATATTTTCAAGGCTCTGTCAAAAGCCGTTTCCGATCTGGCAGAAGAAGTCGATATGGAGCCGGTGAAAGAAGTGGTAGCAACGCCGCTCCTCCACGACACGATGCAGGAATTGGCCCAGCCGTTCGGCAAAATCAATGACTGGAGCAAAGGCGAATGTGAAGCCATTCCGGGAAAAACGATGCCGAACATCCAAGTCGTTGAACGGGATTACAAGCATATTTTTCATAAAATGACCGCGCTCGGGCCTTACGCCGGTTTAAAACCGAGCGGAACAAAAGGGATGAGCTGGTCGATAGCTGATGAATATGAATCACTCAAAAAGAGGCTGGGAGAAATCACCTCGGACAGCATCGCGAAGGGATGTCCGAATATAAGTGAAGCAAAACAGGCGGCAGAAGCAATTTTAACCCTATCATCCACCTCGAATGGAAAAGTCGCAGTAAAAGCATGGGAATCACTTGAAAACATCACAAACCTGAAGCTGAAAGACTTGGCGGAAGAACGGGAGGAAGAATGCTTTACGTTTGAACAAATTACAGCCCAGCCGAAAACGGTCATCACGTCTCCGGCATTTACCGGCTCAGAAAAAGGAGGGCGCAGGTACTCGCCGTTTACGACGAACGTTGAAAAATTAATCCCATGGCGGACGCTGACGGGCAGACAATCTTATTATGTCGATCATGAACTGATGATGGAATTCGGTGAAACGATGGCGACATTTAAACCGATCCTCCAGCATCGTCCGTTCCTAAGCAAGCGGCCTGATCAAGAGGGCAAAGAAATCGTCCTTAATTATTTGACGCCGCATAATAAATGGTCCGTCCACAGCATGTATTTTGATTCCTTGCCGATGCTGACGCTGTTCCGCGGCGGGCCGACCGTGTGGATGAATAAAGATGATGCAATGGATACGGATATCAAAGACAACGATTGGATTGAATGTTTTAACCGAAACGGCGTTGTCGTCGCGAGAGCGGTTTTGTCTCACCGGATTCCTAAAGGAATGGCGTTTATGCACCATGCCCAAGACCGCCACATCAATGTGCCCGGCACAAAACTGACGAATAACCGCGGAGGCACCCATAACAGTCCGACAAGGATTCACGTCAAGCCGACACAGATGATCGGGGGCTATGCCCAGCTCAGCTACGGCTTTAACTATTACGGTCCAACAGGGAATCAGCGCGACCTGAACGTCGTCATCCGCAAGCTGAAGGAGGTCGATTGGCTTGAAGATTAA
>YZ01|ctg00001_00246 arfM
ATGAATCAGTGTGACTATTTATTATTTCTGAAACAACTTCCCATGTTTAATGAAGTGCCTCTATCCATTGTCGAAACCTTGCTGAAAAACGGGACGTTGATCCGCGGCTCATCTGATCAGTCTCCATCCTTTCTCCATTCTCAATCCGTTTATATTGTATTAAAAGGAAGTATCCGTTTTATGGACAGCAGGCTCCCTGAAGGATCGAAAACCGTTGCGCTTTTGGAAAAAGGCGATGTGTTTCCGATTGATGAAAAAGGCGGGCTGTATTTATCGCCTTTTATCTCAGTCAATGCCTCTCAAGACATTCTGATACTCAATATCCCTTATTACATATTTAAAAAAATGATGTCTTACAATCCGCAGCTGCAAATGAATTTTTTGGCCATGCTTCAGCAAAATGTCTTTTGTTCCTATCAATTATTTTTGCGGTATCTGCATTCATCACAGGATGAAAACGCCGAACCCGGTTCTTAA
>YZ01|ctg00001_00247 ywiC
ATGAAGGCACTGATTCCGAAGCAGCACGGCGCATGGGCGATGCTGCTGATTCCATTTTTACTCGGCATGATCAAGGGAGGTCCCGTTTTCTGGCATATTCCGCTATTCCTAGGCTGGCTTTTCCTTTACTTGGCGGTTTATCCTGTTACGCTCGCCTTAAAAAAGAAACAAATCAAACCCTATCAAAAGTGGATTTGTTATTACGGTTTTCCAGCCTGCTGCTTTTTATTAGCCTCTGTCTTTCATAAGCCGCCGCTCATCTGGGTTGGCGTTTCTTTATTGCCGCTGTTTCTCATACATATGTATTACGCCCGCCGAAAAAACGAACGAGCGCTAGTGAATGATATTGCAGGTGTCTTGTTCTTTTGTTCAGGCGGACTTGCAAGCTGCTGGCTGGGGAATGGAACCCTTGACGGCTGGGCTTGGTTTATTTTCTCTCAATCTGCTTTATTTTTTATCGGGAGTTCCTTTTATGTGAAGTCGGTGATCCGGGAGAGAAAAAACAGCGCATTTGCATACTGGTCATGGGGATATCACCTGCTGCTCCCCTTTTTATCTGGTCTTCTCGGAGCAGGATGGGCATTTCTTGCTTTTATCCCAAGCAGTTTGCGGGCATGGTTTTTTCACGGAAGGGATTGGCCTGTGAAAACGATCGGCATTCTGGAAATCGTAAATGCCTGCTTCTTTTTCGCCGTCATGTGTATATTTATCACAAGATAA
>YZ01|ctg00001_00248 fnr
ATGAATTTTCTCTCTGTTCGACCATCTGACAGTGACTTTCTTTCCAGCGATCTGCATGAATTGCTGGAATCAATCAGCACGAAAAGAAAAATGGAAAAACACACGTATTTGTTTCAAGAAGGAATGGATGCAGAAGAGCTTTATCTGATTCAATCAGGACTCATTGAAATCGGCAAGCTGACGTCTGACGGAAAAGACCTGACACTTAGAATCTGCCAAAAAAACGATATCGTCGGGGAATTAACACTTTTCACTGAAGAACCGAGATATATGCTCAGTGCGAAAGTGCTAGAGGATGGCGAGGTGCTCGTCATTAATAAAAGCAAGCTGGAAAAGGAATTAACCCAAAACGGTGCTTTGACATTTGAATTTATGAAATGGATGAGCACCCACCTCCGGAAAATTCAGTCCAAAATCAGAGATCTGCTTCTTCACGGCAAAAAGGGGGCGCTCTACTCCACTCTTATCCGCTTATCAAACAGCTACGGGGTGGAACGAAGCGACGGCATTCTGATTAACATTGTGCTGACAAATCAGGATTTGGCAAAGTTTTGCGCGGCGGCAAGGGAGAGTGTCAACCGGATGCTGGGAGATCTCCGCAAACAAGGGGTGATTTCGATAGAAGAATCCGGAAAAATTATTTTGCACAAGCGGGACTATTTGCGATGCGAGATTGAGTGTGAAAATTGTCCGCTGGAGATTTGCAATATTGACTGA
>YZ01|ctg00001_00249 narK
ATGATAAGACTGATTATTGAATCATTGAAAGGGGCAAGCCAAATGATCAACCGTCAACACATTCAATTATCGTTACAGTCATTAAGCTTGGTGGCAGGGTTTATGGTTTGGGTGCTGATTTCATCACTCATTTCCCAAATCACATTAGATATTCATTTAAGCAAAGGCGAGATTTCTTTGGTGACAGCGATTCCCGTAATCCTCGGGTCGCTTCTCCGCATTCCTTTAGGGTATTTAACGAACAGGTTTGGCGCAAGGCTGATGTTCATGATCAGCTTCATCCTGCTTTTATTTCCTGTGTTTTGGATCAGTATCGCGGATTCTCTGTTTGATTTAATCGCGGGCGGTTTTTTCTTAGGGATTGGGGGAGCGGTATTCTCCATTGGGGTGACATCCCTGCCGAAATATTATCCGAAAGAAAAGCACGGTGTCGTCAATGGGATTTACGGGGCCGGAAACATCGGAACCGCCATTACCACATTTGCCGCGCCGGTTATCGCTCAAGCTGCGGGATGGAAAACAACTGTGCAGATGTATCTGGTTCTGCTGGCAGTTTTCGCATTGCTGCACGTATTATTCGGCGACCGGCATGAGAAGAAAGTGAATGTTTCCATAAAAACTCAAATCAAAGCCGTTTACCGAAATCATGTACTGTGGTTTTTGAGCCTGTTTTATTTTATTACGTTCGGCGCCTTTGTCGCTTTCACCATCTATCTGCCGAACTTTCTAGTTGAGAACTTTGGGCTGAATCCTGCGGACGCCGGTTTGCGGACGGCTGGATTTATTGCCGTATCAACGCTGCTCAGGCCTGTGGGAGGACTCTTGGCTGATAAAATGAGCCCGCTCCGCATCTTGATGTTCGTTTTTGCGGGACTTACATTATCAGGCATTATCTTATCGTTCTCGCCGACGATCGGTCTTTATACGTTTGGGTCATTAACGGTGGCAGTCTGCTCAGGCATAGGAAACGGGACCGTTTTTAAACTGGTGCCTTTCTATTTTTCGAAGCAAGCGGGGATTGCCAATGGTATTGTGTCTGCTATGGGCGGACTAGGCGGTTTTTTCCCTCCGCTGATTTTGACGAGTGTGTTTCAGGCAACAGGACAATATGCGATCGGCTTCATGGCGCTTTCGGAAGTTGCGTTAGCCAGCTTTGTCCTTGTCATATGGATGTATTGGCATGAAAGAATGAAAACGCACACGGAGAGAAACAGTCAGAGCGTCAACTAA
>YZ01|ctg00001_00250 argS
ATGAACATTGCGGAACAAATGAAGGACGTGCTGAAAGAAGAAATCAAAGCGGCCGTTCTGAAAGCGGGACTGGCTGAAGAAAGCCAGCTTCCCAATGTCATTTTAGAAACACCGAAAGATAAAACACACGGCGATTATTCAACGAATATGGCGATGCAGCTGGCTAGAATCGCAAAAAAAGCGCCGCGCCAAATCGCTGAAGAAATTGTCGCTCATTTTGATAAAGGAAAGGCTTCGATTGAAAAACTAGATATCGCTGGCCCGGGTTTTATCAATTTCTATATGAACAATCAATATTTAACGAAGCTGATTCCGTCTGTATTGGAAGCAGGAGAAGCATACGGGGAAACGAACATCGGAAACGGTGAACGAGTCCAGGTAGAATTCGTATCAGCGAATCCGACGGGAGACCTCCACCTCGGTCATGCGCGCGGTGCGGCTGTCGGCGATTCCTTGTGCAATGTGCTTTCAAAGGCTGGTTACGATGTGAGCCGCGAATACTACATTAACGATGCCGGAAACCAAATCAACAACCTGGCGCTTTCTGTGGAAGTCCGTTACTTTGAAGCGCTCGGCTTGGAAAAACCGATGCCGGAGGACGGCTACCGCGGCGAGGATATCATTGCGATCGGAAAGCGTCTCGCTGAGGAATACGGCGACCGTTTCGTCAACGAAGAGGAAAGCGAACGCCTCGCATTTTTCCGTGATTACGGTCTGAAATACGAGCTGGAAAAGCTTCGCAAGGACTTGGAAAACTTCCGTGTGCCGTTTGATGTGTGGTATTCCGAAACTTCACTGTACCAAAACGGAAAAATCGACAAGGCGCTTGAAGCGCTCCGCGAAAAAGGCCATGTCTATGAAGAAGACGGCGCAACTTGGTTCCGCTCTACGGCGTTCGGCGATGATAAAGACCGTGTATTGATCAAGAAGGACGGCTCGTACACGTACCTGCTGCCTGATATCGCGTACCATAAGGATAAGCTTGACCGCGGCTTTGATAAGCTGATCAACGTTTGGGGCGCCGATCACCATGGCTACATCCCGCGTATGAAAGCGGCAATCGAAGCGCTTGGCTATGAAAAAGGAACGCTTGAAGTAGAAATCATTCAGCTCGTTCACCTTTACAAAAACGGCGAGAAAATGAAAATGAGCAAACGGACGGGTAAAGCGGTAACGATGCGCGACCTGATTGAAGAAGTCGGCTTGGATGCCGTGCGTTACTTCTTTGCGATGCGCAGTGCGGATACGCATATGGATTTTGACTTAGATCTTGCTGTATCAACATCTAACGAAAACCCTGTGTATTATGCACAATACGCACATGCCCGTATTTGCAGCATGCTTCGCCAAGGGGAAGAGCAGGGACTTAAGCCGGCGGCGGATCTTGATTTCAGCCATATTCAATCAGAAAAAGAATATGACCTGCTGAAAACGATCGGCGGCTTCCCAGAGGCAGTGGCGGAAGCGGCAGAAAAACGAATTCCGCACCGTGTCACAAACTATATTTATGATCTGGCTTCTTCTTTGCACAGCTTCTACAATGCGGAGAAAGTCATCGATCCTGAAAATGAAGAAAAAAGCCGTGCGCGTCTGGCTTTAATGAAAGCAACGCAAATTACGCTGAACAATGCGCTTCAGCTGATCGGCGTATCGGCTCCGGAAAAAATGTAA
>YZ01|ctg00001_00251 ywiB
ATGAAGCAAGAGACACCGATAACACTCCATGTGAAGTCTGTGATCGAGGATGACGGAAACCAGGAAGTCATCGAATTCCGCACCACCGGATTTTACTATGTAAAACAAAATAAAGTGTATCTATCTTATTATGAGGAACACGACTTAGGCAAAGTGAAAACGATTGTGAAAGTAAGCGAAGGCGAAGTGCTGGTCATGAGGTCAGGCGCTGTCAAAATGAATCAGCGTTTCGTAACGGGAGCTTCCACAATTGCTAAATATAAAATGTCATTTGGTGAGCTTGAGCTGAAAACAAGCACAAAATCGATTCAATCTGATCTCGGCGAAGAAAAAGGCCGTATCAGCATCGCATATGACATGCATGTCGGAGACGAGCAGCAGCATTTACATAATATGACGATCACGTATGAGGGAGGAACTCACGCATGA
>YZ01|ctg00001_00252 sboA
ATGAAAAAAGCTGTTATTGTAGAAAACAAAGGTTGTGCAACATGCTCGATCGGAGCCGCTTGTCTAGTGGACGGTCCTATCCCTGATTTTGAAATTGCCGGTGCAACAGGTCTATTCGGTCTATGGGGATAA
>YZ01|ctg00001_00253 albA
TTGTTTACAGAGCAGATGTTTCCATATATTAATGAAAGTGTAAGAGTTCACCAGCTTCCTGAGGGCGGCGTGTTAGAAATCGACTACTTGCGCGATAATGTCTCCATTTCTGACTTTGAGTATTTGGATCTTAACAAAACGGCTTACGAGCTTTGCATGCGAATGGATGGGCAAAAAACGGCTAAACAGATTTTAGCGGAGCAATGCGCAGTGTACGATGAATCACCGGAGGACCATAAGGACTGGTATTACGACATGCTCAACATGCTTCTGAACAAGCAGGTCATCCAGGTTGGAAATCGGGCCAGCCGCCACACAATCACCACGAGCGGAAGCAATGAATTTCCGATGCCGCTGCACGCCACCTTTGAGCTGACGCACCGCTGTAATTTGAAATGCGCTCACTGTTATTTGGAAAGCTCGCCGGAAGCGCTCGGCACCGTGTCGATTGAACAATTCAAGAAAACGGCTGATATGCTGTTCGACAACGGTGTGTTGACATGCGAAATCACGGGCGGAGAAATTTTTGTCCATCCGAACGCCAATGAGATTCTTGACTATGTATGCAAAAAGTTCAAAAAGGTTGCTGTCTTAACGAACGGAACACTCATGCGAAAAGAGAGCCTTGAGCTGTTGAAGACTTACAAGCAAAAAATCATCGTCGGCATATCTCTCGATAGTGTGAATTCCGAGGTCCATGATTCCTTTAGAGGGAGAAAAGGCTCTTTTGCCCAAACTTGTAAAACGATAAAATTGTTGAGTGACCACGGGATATTTGTCAGAGTCGCCATGTCCGTTTTCGAAAAAAACATGTGGGAAATCCACGATATGGCCCAAAAGGTTCGGGATCTCGGGGCGAAGGCGTTCTCTTACAATTGGGTTGATGACTTCGGAAGAGGCAGAGATATCGTCCACCCCACAAAAAATGCCGAGCAGCACCGCAAATTTATGGAATACGAGCAAAATATCATTGATGAGTTTAAAGATCTGATACCGATTATTCCTTATGAGAGAAAACGCGCGGCAAATTGCGGCGCTGGCTGGAAGTCCATCGTAATCAGCCCGTTCGGAGAAGTACGTCCGTGCGCGCTCTTTCCAAAGGAATTTTCATTGGGAAATATTTTTCATGATTCATATGAAAGCATCTTTAACTCCCCTCTCGTCCATAAACTGTGGCAAGCGCAGGCGCCGCGATTCAGCGAGCATTGCATGAAAGACAAATGCCCGTTCAGCGGCTATTGCGGAGGCTGTTACTTAAAAGGGCTGAACTCTAACAAATATCACCGGAAAAACATTTGCTCCTGGGCGAAAAATGAACAATTAGAAGACGTGGTCCAGCTTATTTAG
>YZ01|ctg00001_00254 albB
TTGTCACCAGCACAAAGAAGAATTTTACTGTATATCCTTTCATTTATCTTTGTCATCGGCGCAGTCGTCTATTTTGTCAAAAGCGATTATTTATTTACGCTGATTTTCATTGCCATTGCCATTCTTTTCGGGATGCGCGCGCGGAAGGCTGACTCGCGATGA
>YZ01|ctg00001_00255 albC
ATGAGCATTTTGGATATACACGATGTCTCCGTTTGGTATGAACGGGACAACGTCATCTTAGAACACGTGGATTTACATTTAGAAAAAGGCGCTGTTTACGGATTGCTTGGGGTAAACGGCGCCGGAAAAACGACACTGATCAATACGCTGACCGGGGTGAACCGTAATTTCAGCGGGGGCTTTACGCTGTGCGGCATTGAAGCGGAGGCCGGCATGCCGCAGAAAACATCAGATCAGCTGAAGATTCACCGTTACTTCGCCGCCGATTATCCGCTGCTGTTTACAGAAATTACGGCGAAGGACTATGTGTCTTTCGTTCACTCGCTTTATCAAAAGGATTTTTCAGAACAGCAGTTTACCAGTTTGGCCGAGGCCTTTCATTTTTCCAAATACACCAACAGGAGAATTGCGGAGCTGTCCTTGGGGAACAGGCAAAAGGTTGTGTTGATGACAGGCTTATTGCTGCGGGCTCCCCTGTTTATTTTAGATGAGCCGCTCGTCGGTTTGGATGTGGAATCGATAGAAGTCTTTTATCAAAAAATGCGCGAGTACTGTGAGGCAGGCGGAACCATTCTGTTTTCTTCCCATCTGCTTGATGTCGTGCAGAGATTTTGTGATTATGCGGCCATTCTTCACAACAAACAGATCCAAAAGGTTATTCCGATTGGTGAGGAGACCGATCTGCGGCGTGAATTTTTTGAGGTGATCGGCCATGAATAA
>YZ01|ctg00001_00256 albD
ATGAATAACATATTCCCCATCATGTCTCTGCTGTTCAAACAGCTTTACAGCCGGCAAGGGAAAAAGGACGCCATTCGCATTGCCGCAGGGCTTGTGATTCTCGCCGTGTTTGAAATCGGGCTGATCCGTCAGGCCGGCATTGACGAATCGGTGTTGGGAAAAACATATATCATACTCGCGCTTCTTTTGATGAACGCATATATGGTATTTCTTTCTGTGACATCTCAATGGAAGGAATCTTATATGAAGCTGAGCTGCCTGCTGCCGATTTCTTCACGGAGCTTCTGGCTCGCCCAGAGTGTCGTTCTGTTTATCGACACCTGTTTGAGAAGAACATTATTCTTTTTTATTTTACCGCTGTTCTTATTTGGAAACGGAACGCTGTCAGGGGCGCAAACGTTCATTTGGCTTGGCAGATTTTCGTTTTTTACCGTTTACTCAATAATATTCGGCGTAGTACTAAGCAACCATTTTGTCAAAAAGAAGAACTGGATGTTTCTGCTGCATGCAGCCGTTTTCGCCTGTGTATGCTTCAGTGCCGCTTTTATGCCGGCCGTTACGATCCCGCTATGTGCGGTTCATATGCTATGGGCGGTGGTCATTGACTTTCCTGTCTTTCTGCAGGCGCCTCCGCAGCAGAGCAAGATGCATTCTTTTTTGCGGAGATCTGAATTTTCGTTTTACAAAAGGGAATGGAACCGATTTATCTCCTCTAAAGCGATGCTGTTAAATTACGTGGTGATGGCGGCGTTCAGCGGATTCTTTTCGTTCCAGATGATGAATACCGGCATCTTCAATCAGCAAGTGATTTATATTGTGATTTCCGCCCTTCTGCTGATCTGCTCGCCGATCGCCCTATTGTACTCTATTGAAAAAAACGATCGGATGCTGCTCATCACGCTTCCGATTAAACGAAGAACGATGTTTTGGGCGAAATACCGCTTTTATTCAGGCCTATTGGCAGGCGGATTTCTCCTTGTCGCTATCATTGTGGGCTTCATCAGCAGCCGTCCGATTTCAGCTCTTACTTTTGTGCAGTGTATGGAATTGCTGCTGGCGGGAGCGTTTATCCGGTTAACCGCGGATGAAAAAAGGCCGTCCTTCAGCTGGCAGACGGAACAGCAGCTCTGGAGCGGTTTCTCAAAATACCGGTCTTATCTATTTTGTCTTCCTCTTTTCTTAGCCACATTAGCCGGCACCGCTGTCTCCTTGGCGGTTATTCCGATTGCCGGGCTGATCATAGTCTATTACCTGCAAAAACAGGATGGTGGTTTCTTTGATACAAGCAAAAGAGAACGGCTTGGAAGTTAA
>YZ01|ctg00001_00257 albE
TTGATACAAGCAAAAGAGAACGGCTTGGAAGTTAACCTGCTGAAGACTCATCAATTTTCAACAATCTCAATCGCCGCGAGCTTTCTGAAGCCAATCGAAAGCGCGGCGGAACCTGAAGAAGAAACAATCTATTTTTACGGCGCCGCCGCCCACCTGAAGGAGCAAATCATTGACGCTTTCGGTTATGCTGCCGGCAGCCGCTTTATGTATTCAGCGAATCTCTTTTTTGACCAGCAGCTGAAAACCTGCGGAACCCGTTTGATTCACCCGTTATATGACAAGAATCTTCATGTTGATGCCCTGATGAAGACATTTGCAGACATATCCTTCCCTTCTTCTCTTTCAGCCGAAGCTGTTGAAAGGGCAAGGAATGAGCTGCTGCTGAAGATCGAAAAAAAATTCGCTGACCCCTTCTCCTACTCGGCGGCCCGCTTGGCGGAGGAGGCCTTCGGAAATCCAATGTACGGTACAGCCATGTTTGGCCGGAAAGACAAGATACAGGCGATCCATCCTAAACGGTTTCTCGACGCAACGGACTTCATCGTTGATTTATTGTCCCAGCAAAAACAGCTGAACATATTGGGACACGTACAAGCCTGTGATGTTCCGGGACATGCCCAGCAAACGTCTGCCATGACGGCCGGAAGATTACCCGTGAACCGGCATGTTTTTGAAACAGAGACACGCAGCGCAGAAGGCCCTTCCGTCTTGACACTCGGGTTTGACTGCGGGGAGATGAAAGACGCCAGCGATTATATCAACATTCAGCTGATAGACGGATTACTCGGAAAATACGGTCATTCCGCTTTATTCAAACATTTTCGCGAGAAGGATCTGGCAGTCTATCACGTCATCACCCGATACGACATCATGAACAATTTGCTGCTTGTTTCAATATGTACGGATCAGCTTCATGAGAAAGAGATTCCCCCGCGCGTTTTAGAAGCTGTCTCACATTTTCAAACGGATGAACAGGAACTAGAACAGGCAAAGCAATTTTTACGCAATGAAATGCTGCTGCAATTCGATTCTCCAGAAGGGCTTTTGGCCTATATGGGGATTCTGCGCCGCTTCTCCTGCACGAAGGAAGACTTGCTGGATGGCATCTCAGCGGTTACGTGCCGTGATGTGTTGGAATTCATAGCGACTATCAATTATATCGGAGCTCATGTAGTAAGGGGATGA
>YZ01|ctg00001_00262 rapF
GTGACAGGTGTCATATCTTCTTCTTCCGTCGGAGAAAAGATTAACGAATGGTATATGTACATACGCCGATTCAGCATACCTGATGCAGAATATTTGCGAAGAGAAATCAAGCAAGAGCTGGATCAAATGGAAGAAGATCAAGACCTTCATTTGTACTATTCACTGATGGAATTCCGGCACAACCTGATGCTTGAGTACCTTGAACCGCTAGAAAAAATGCGGATCGAGGAACAGCCGAGACTGTCTGATCTGCTGCTTGAGATTGATAAAAAACAGGCTCGTTTAACTGGAGTCCTTGATTATTACTTTAATTTCTTCAGAGGCATGTATGAGCTGGACCAGCGGGAATATCTGTCGGCTATTAAATTTTTTAAAAAGGCCGAAAGCAAGTTGATATTCGTTAAGGATCGAATAGAGAAGGCAGAGTTTTTCTTTAAAATGTCTGAGTCTTATTACTATATGAAACAAACGTATTTTTCAATGGACTATGCACGGCAGGCATATGAAATATACAAAGAACATGAAGCTTATAATATAAGATTGCTTCAGTGTCACTCTTTATTTGCTACCAATTTCTTAGATCTGAAACAATATGAGGATGCCATATCACATTTTAAAAAAGCTTACTCTATGGCGGAAGCTGAGAATCAGCCCCAATTAATGGGAAGAACATTGTACAACATCGGGCTTTGTAAAAACAGCCAAAGCCAATATGAGGATGCCGTAACATATTTCAAAAGAGCAATAGCTGTTTTTGAAGAATCTAATATTATACCTTCCCTGCCCCAAGCCTATTTTTTAATTACACAAATTCATTATAAAATGGGAAAAATGGATAAAGCCCATGCATATCATAGTAAGGGAATGGCTTATTCTCAAAAGGCCGGAGATTCAATATATTTATCGGAGTTTGAATTTTTGAAATCTTTATACTTATCAGGCCCTGATGAAGAAGCAATTCAAAGTTTCTTTGATTTCCTCGAAAGTAAAATGTTGTATGCTGATCTTGAAGATTTCGCTCTTGATGTGGCAAAATATTATCATGAACGTGAAAATTTTCAAAAAGCTTCTGCTTATTTCCTAAAGGTGGAACAAGTAAGGCAACTTATTCAAGGAGGAGTGAGATTGTATGAAATTGAAGTCTAA
>YZ01|ctg00001_00265 speB
ATGAGATTTGATGAAGCTTATTCAGGAAAAGTATTTATCGCGAGCCGTCCCGAGTGGGAAGGGGCGGACGCCATCCTTTACGGCATGCCGATGGATTGGACGGTCAGCTATCGTCCGGGCTCACGCTTTGGCCCGAGCAGAATCCGCGAGGTGTCAATCGGCCTTGAAGAATACAGCCCGTATTTAGACCGTGATCTGGCCGACCTGAACTTCTTTGACGCCGGCGACATTCCGCTGCCGTTCGGAAATCCGCAGAGAAGCCTTGATATGATTGAGGAGTATGTGGACAGCATTTTAGAAAAAGGGAAGTTCCCGATGGGAATGGGCGGAGAGCATCTTGTGACATGGCCTGTCATTAAGGCGATGTACAAGAAATACCCAGACCTTGCGATTATCCATTTTGACGCACATACAGATCTTCGCGTAGATTATGAGGGAGAACCGCTTTCTCACTCCACACCGATCCGCAAAGCGGCAGAATTGATCGGACCGCAAAATGTATATTCATTCGGAATCCGTTCCGGCATGAAAGAAGAGTTTGATTGGGCGAAGGAAAACGGCATGCACATCTCCAAATTTGAAGTGCTTGAACCGCTGAAGGAAGTGCTTCCGAAGCTGGCGGGCCGTCCGGTATATGTCACAATCGACATTGACGTATTAGACCCTGCACACGCACCGGGAACGGGAACGGTTGACGCCGGCGGCATCACATCTAAAGAACTGCTTGCATCCGTCCATGAAATCGCGCGTTCAGAGGTAAACGTGAAGGGCGCTGATTTAGTGGAAGTCGCACCGGTGTATGACCACTCAGAACAAACGGCAAACACAGCCAGCAAAATCATCCGTGAAATGCTGCTTGGGTTTGTGAAATAA
>YZ01|ctg00001_00266 speE
TTGAGCGAACTTTGGTACACAGAGAAGCAGACGAAAAACTTTGGCATTACAATGAAGGTTAATAAAACGTTACATACAGAACAAACGGAGTTTCAGCATTTAGAAATGGTGGAAACAGAAGAGTTCGGCAACATGCTGTTTTTGGACGGCATGGTCATGACATCTGAAAAAGACGAATTCGTTTATCACGAAATGGTGGCGCATGTCCCATTATTTACACACCCAAATCCGGAGCACGTTCTTGTTGTCGGCGGCGGTGACGGCGGCGTCATCAGAGAAATCCTGAAGCATCCAAGCGTGAAAAAAGCGACACTTGTTGATATTGACGGCAAGGTCATCGAATACTCTAAAAAGTTTCTTCCTTCTATCGCAGGTAAACTGGATGATCCGCGCGTTGACGTTCAGGTGGATGACGGATTTATGCACATTGCGAAATCTGAAAATCAATACGACGTAATTATGGTAGATTCAACTGAACCTGTCGGACCAGCTGTAAACCTGTTTACAAAAGGATTCTACGCAGGAATCGCGAAGGCGCTGAAAGAAGACGGCATTTTCGTCGCTCAAACGGACAACCCATGGTTTACGCCTGAATTAATCACAAATGTACAGCGCGACGTGAAGGAAATCTTCCCGATTACGAAGCTGTATACGGCGAACATTCCGACATACCCAAGCGGTTTGTGGACATTTACAATCGGCTCGAAAAAATATGATCCGCTTGCAGTGGAAGACAGCCGTTTCTTCGATATTGATACGAAATATTACACAAAAGATATTCATAAAGCGGCGTTTGTTCTGCCGAAATTTGTGAGTGACCTGATTAAATAA
>YZ01|ctg00001_00267 pbpG
GTGGATGCAATGACAAATAAACGGCTGAGACTGACGCTGAAAACCGTTCGCGCCTTCATCTTTTTAGGGGCTTTTGCGGCCTTAGCGGCAGCTGCTGTGTTTATGACTGTCATTTTGATAGCCAAATACCAGGGCGCTCCCTCGGTGCAAGTGCCGCAATCCACGATTTTGTATGCCAGTGACGGCTCAAAGCTCGGGGAAACGAACTACGGCGAAAAGCGCTATTGGGTCCCCTTAAAGGACATGAATCCGACGATTGTAAAAGCGACAGTGGCGATTGAAGACCAAAATTTCTACGATCACCACGGCTTTGATTATAAACGCATGGCCGGCGCGGCGCTTGCAGATCTGAAAGCATTTGCCAAGGTTCAGGGCGCAAGCACCATCACCCAGCAATATGCGAGAAACTTATACCTTGAACACGACAAAACGTGGAAACGGAAATGGAATGAGGCGTTCTACACGATCCGCCTGGAACAAAACTATTCTAAGGACGAGATATTAGAAGGCTATTTAAATACAATTTATTACGGACACGGCGCATACGGCATTGAAGCTGCTTCCCGCCTGTATTTCGGCAAGCATGCAAAAAACCTGACGGATGCGGAGGCTGTGTTATTGGCGGGAATCCCGAAAGGCCCTTCCGGCTACTCGCCGTATGTCAATGAAACAAAGGCCAAGGATCGCCAGAAAACAATTGTGCGGATGATGGAAAAGCAGCAGATGATCGGCCATAAAAAAGCGAATGAACTGATCAAAGAACCTCTTTCCTATCAGCCTTTGAATAAACAAGTTTCCAAGAGAAAGGCCCCATATTTCTATGACAATGCGATGAGAGAGCTGGAGAAAAAGCTCGGCATGACGCGGGAGCAAATTGAAACGAGCGGGTTAAACGTCTATACAACGGTAGATAAACGGATGCAGCGCATCGCTGAGGAGACCATTACCGAAACCGTTAACGCCGGCTCTGACATTCAAGTCGGGTTTTCAGCCATTGATCCCCGCACAGGAAACGTTCTCGCCCTTGTCGGCGGCAGGGATTATCAAAAAAGCCCGTTTGACCGGACGACACAGGCGAAGCGCCAGCCTGCTTCGACGATTAAGCCGTTACTGTACTATAAAGCGATCCAGAGCGGATTTACGCCAGTCACCTTGATGAAAAGCGAAGAAACCGAGTTTCAAATTGATGCAAGGGGAGAAACCTATTCTCCAAGCAACTATAACGGATACTACGCCAACAAGCCGATTACGCTTCTGCAGGCGCTGGCGCTTTCCGACAACATTTACGCTGTGAAAACACATCTCTTTCTCGGAATGAATAAGCTTGTACAATCGGCAAAGGAATTCGGCATCACTGCGCGTCTTCAAGCACTGCCTTCCCTTGCGCTCGGCACCGAACCCGTACGTCCGATTGAGATGGTCAACGCCTACGCCATGCTCGCAAATGGCGGGAAGAAAATCGAACCGACTTTTATTTCAAGAGTTACGGACGCGACGGGACATGTGCTGTACGAAAACCCGAGCAAGCATAAACAGGTGCTCGATGAAAAAGCCGCTTTTGTCACGGCGAGTATGATGACAGGCATGTTTGATACGGATTTAAACGGCTATACGTCGGTAACCGGACGGACGATCGCCAACCGCCTGACAAGAACATATGCGGGAAAATCAGGAACCACAAGCGCAGACAGCTGGATGATCGGCTTCAATCCGAAGCTGGCCGCAGGTGTTTGGACCGGCTATGACAAAAACAGCACCATCGACTCGGTCGAAGAAAAAAGCTATGCCAAAACGATTTGGGCTGACTTCATGGAGGATGCGCTCAAAGGTGAACCGGAAACTGCGTTCAAACCGCCAAAAGGCGTAACCGGCGTGTACATTGATCCAGAAACAGGCTACACATCCGGTCCCGGATGCGCAGCCAAGCATTACACGTATTTTGTGAAAGGCACTGAGCCATCAAACGTATGCTACGGGGCAGAACCCGCTAAACAATCAAAAGACCGGCTTCCAGCCAAAGAAAAACCCGCTTCCGAGAAAAAATGGTGGGATAAATGGCTGGGGCGGAATCATTAA
>YZ01|ctg00001_00268 ywhD
ATGGAAGAAAAAAAGAAAAAATCAATCGGGTTTAATATTATCAAAAGTGATCCGACAGATGGACACGGCGGCTTCGGTGTAGGGGCGCTAAGCCTCGATAACATTTCTCCCGTATTCGTCGATGTAGAGGAAAAAGAAGCGTTCGTTGACATCGGCGCCATGCACGCCCGCAGCACCGTTGAAAAAGGAATTAAATTTCTGCCGAATAAAGAAGAAGTTCCTAACGGAAAACCATACTGGCTTGTGTGGGTAACGATTGACAGAAAAGAAGAGGGGCCTTATTACGCTGGTGTGACAGCCTGTGAAATGACGGTCGACAGAAGCATCAGAAGAGGCTACAAGTCGCTGCCTGAGCATGTGAATCTGATGGATAAATCCATGAAGCGGAAAATTATCATCGATAAAATGGACGACAGCTCGAAACGTGTACTAGGCGAATTTCTGAAAAAACATGATCAGGGCCTATGGGACCGGTCCTCAGATGAATTAAAAACAGGCCTGCTTCCAGAAGACAATTAA
>YZ01|ctg00001_00269 ywhC
TTGGACCGTTTTTTATATTATCCGTTATCGTTAATGCCATACCTCGTCATCACGTTAATTGTGTCGTTTACGATGCACGAGCTTGCCCATGCCTATGTCGCGTACAAATTCGGTGACGATACAGCGAAAAGAGAAGGAAGGCTGACGCTGAATCCCATTAAACACCTTGATCCGTTCGGAACCATTTTGATTCTGGTGGCCGGATTCGGATGGGCGCGCCCTATTCCTGTCAATCGCCGCTTCTTTAAGAAACCTCGGCTTGCCGGCGTGCTCGTATCCATCGCCGGGCCCGTCAGTAACCTGATTCTTGCGTTTGTCGGTTTCTTTTTGTTAGTGTTGATGCATGCATACGGAATGGAGATGCTTGCGGCGTTCAGCACGGGGCTGGATCAGTTTTTTTCCATTTGGATACAGCTGAATCTTGTCTTGTTTTTATTTAATCTGCTGCCGCTTCCTCCGCTCGATGGCTATCGTATTATTGAAGATCTCGTTCCGCCAGGGGTGCGTGCCAAGATGACGCAGGCGGAGAGCTACGGCTTTATCGTCTTTTTGGTTCTGTTTGTGACACCGCTCGGATCTTACGTGCTTTGGCCGCTGCTAAATGCCGGAAGAGATCGGATTTTACAGCTGTTTTCAGCGATATTTCAACCGCTTTTGTAG
>YZ01|ctg00001_00270 hmtB
ATGCCATACGTAACCGTCAAAATGCTCGAAGGCCGTACAGACGAGCAAAAACGCAATCTTGTCGAGAAAGTAACAGAAGCCGTAAAGGAAACCACCGGTGCTTCTGAAGAAAAAATTGTTGTGTTTATAGAAGAAATGAGAAAAGACCATTATGCCGTCGCAGGCAAACGCCTGAGCGATATGGAATAA
>YZ01|ctg00001_00271 ywhA
ATGGACCATGACAAACTGGAAGCAAATTTGCTGGATCACGCACTTACAAAATATTTGAAAAGCACGAAGCAATTAGATGAAGCCACCGTTCCGAAACACGTAAATAATGTAAGAGGATTTATTCTGCGGATCATATACAGGCATGGGAGCTGCACCATAAAGGATATTCTGAAGGAGGTCACACTGTCTCCCTCTGCTACGACCACTGCTCTTAATCATTTAGAGCAGGAGGGATTCATTGAGAGATCCAGAAATAACAATGACCGCCGCACTGTATGGATTACGCTTTCTGAATCGGGCAGGGCAGCGGCTGAGCAAATGATCGAAAACCGCCAGGGACTGATTGACGGCATGTTTGAACGTTTGACAGCAGAAGAGAAAAAGGCGTTATTAGCGATTATTGCGAAGCTGACCCAATAA
>YZ01|ctg00001_00272 thrS
ATGAGTAAACATGTACACATTCAGCTTCCGGACGGACAGATCAAGGAATATCCGAAAGGCGTCACTATTAAAGAAGCGGCTGGTTCTATCAGTTCCAGTCTGCAAAAGAAGGCGGCTGCGGGCCAGGTCAACGGCAAGCTTGTTGATCTCAGCTTCAAGCTGGAGGAGGATGCTGAGCTTTCGATTGTCACACTTGATTCCCAAGAAGGCTTGCAGGTGCTTCGCCACACATCAGCGCACGTGCTGGCTCAAGCGGTGAAACGGCTGTACGGCGACGTGTCATTGGGGATAGGTCCAGTGATTGAAGACGGCTTCTACTATGACATGAAGCTGGAGAAAAGCTTAACATCAGGAGACTTAAAGGCCATCGAAAAAGAAATGAAGAACATTATAAATGAGAACCTTGAAATCAAACGAAATGAGGTTTCTTACGAAGAGGCTGAAGAGCTGTTTGCCAAAAAAGGCGAGCCGTTTAAGCTGGAGATTTTGAAGGATATTCCGCGGGGGGAGGACATTGCGCTGTATCAGCAGGGAGAATTCGTTGACCTGTGCCGCGGGCCTCATCTTCCTTCTACAGGAATGATCAAGGCGTTCAAATTGACAAGAGTATCGGGCGCTTATTGGCGCGGAGACAGTGAAAATGAAGTCCTCCAGCGGGTGTACGGGGTTGCGTTTCAAAAGAAAAAAGATCTTGATGCGCATCTGCATATGCTGGAAGAAGCGGCAAAACGTGATCACCGCAAGCTGGGCAAACAATTAGAGCTGTTTATGTTTTCTGAAGAAGCGCCGGGGATGCCGTTTTATTTGCCAAAAGGGCAGATTGTCCGCAATGAGCTGGAACGCTTCTCGCGTGAGCTGCAAACAAAGGCCGGCTATGATGAGGTGCGTACGCCGTTTATGATGAATCAGCGGTTATGGGAGCAGTCAGGCCACTGGGATCATTATCGGGACAATATGTATTTTTCAGAAGTTGATGATACAAGATTCGCAATGAAGCCGATGAATTGCCCGGGCCACATGCTCATCTTTAAAAACAGCTTGTATTCTTATCGGGATCTGCCGATTCGCATGGCGGAATTCGGCCAGGTGCATCGCCACGAATACAGCGGTGCTTTAAACGGAATGCTTCGCGTCCGTACGTTTTGCCAGGATGATGCCCATATCTTCGTTCGGGAGGATCAGATTGAGAGTGAGATCAAAGAAGCGATTGGGCTGATTGATGAGGTATATCGTACATTTGGCTTCGAATATTCGGTCGAACTCTCGACTCGCCCGGAGGATTCATTAGGCGATGACAGCCTTTGGGAAGCATCGGAACGTGCCTTAGCAAACGTCCTTGAGGAGCTCGGCCTGCCTTATGAGGTTAATGAAGGCGATGGGGCGTTTTACGGGCCGAAGATTGATTTTCACATAAAAGATGCCCTGAAACGGAGCCACCAATGCGCGACAATTCAGCTTGATTTTCAAATGCCGGAAAAATTTGATTTAACATATATCAATGAACACAATGAAAAGGTTCGTCCTGTTGTCATACACAGAGCGGTATTCGGCTCGATCGACCGTTTCTTCGGCATTTTGATCGAGCATTTCGGCGGGGCATTCCCAGTCTGGCTTGCACCGATCCAGGTTCAAATCCTACCGGTTTCGCACGTTCACTTGGACTATTGCAGAAAGGTGCAGGAAGAGCTGAAGCAGCTGGGGATAAGAGCAGGCATTGATGAGCGCAATGAGAAGCTGGGCTACAAAATCAGAGAGTCGCAGGTGCAGAAAGTCCCGTACGTGCTGGTGCTTGGAGATCATGAAGAGCAGGAAGGTGCGGTAAACGTCCGACAATTCGGACATCAGCAGAATGAACACGTTCCTTTTCAGACGTTTAAAGAAAAACTTGTCAAACAGGTGAAAAATCGAAGTATCTAG
>YZ01|ctg00001_00280 ywgA
TTGTTGAAAGAACATGCAAAACTGATGAAGGTGTTCTCGGATTCTGGAGAAATCATCGGGCGGAAGAAGCTGCAGAAAATGATTTATATCGCTAAAAAAATGCAGTTTCCTTTCTATGAGAAATATGATTTTCACTTTTACGGACCGTATTCAGAGGAACTGACGCTCCAGATTGAAGAGCTGTGCAACCTTGGATTTCTGCATGAGGTGAAGGAAAAAAAGGGCGGCTACTTTCAATACCGTTATTCACTGACTGAGACAGGCTCCGCGTTTTTAGACCATGCTGATCTGGATATGCCGGATATTAAAGGCTATATCGACAGTGTAAACAGCCGTTCATCACGGTTTTTAGAGCTGGTTTCCACGATCCTTTACTTTGACGGGCTTGAGGCTGAGGAAAAGAAAGAAAAAGTCTTTACAATCAAAAGCAAGCAAAAATATACAAATGAAGAATATGACGAAGCGCTTCAATACATAGAGGAACTGAAGCAGATTTGTTAA
>YZ01|ctg00001_00281 ywfO
ATGGCGTATCCAAATGGAAAATTATCAGAAGAAAAAGTGTTTAAAGATCCGGTGCACCGCTATGTTCATGTACGGGACAAGCTGATATGGGATTTGATCGGAACCCGCGAATTTCAGCGTCTCCGCAGAATTAAGCAGCTCGGCACGACGTATTTGACGTTCCATGGCGCTGAGCACAGCCGGTTCAACCATTCTCTCGGTGTCTATGAAATTGTCAGGAGAATGGTTGATGACGTCTTTAAAGGCCGCCATGAATGGGATGACAGTGAGCGCGAACTCTGTTTGGCCGCGGCGCTGCTTCATGATCTCGGGCACGGGCCGTTCTCGCATTCATTTGAAAAAGTCTTTCACCTTGACCACGAAGATTTTACAAGAGATATCATTTTGGGGGACACTGAGGTCAATCAGGTGCTCAGAAAGGTGAGCCCACGTTTCCCGCAGGATGTTGCTGAAGTCATTGCCAAAACATATAAAAACAAGCAAGTGGTCAGCCTAATTTCGAGTCAGATTGACGCAGACCGCATGGATTACCTGCAGCGCGACGCTTATTATACGGGCGTCAGCTACGGCCATTTTGATATGGAGCGGATTCTTCGGGTGATGCGCCCGCGCGAGGATCAGATCGTCATTAAAGAAAGCGGGATGCACGCTGTCGAAGACTATATCATGAGCCGCTACCAAATGTACTGGCAGGTGTATTTCCATCCTGTGACAAGAAGCGCAGAGGTTATTTTAACGAAGATTCTTCACAGGGCGAAGCAGCTGCACGATGAAGGCTATGTGTTCACTCACGCTCCGGTTCATTTCTATTCTATTTTTGAAGGGAAATTGACGCTGGAGGATTATTTGAAGCTGGATGAATCTATTATTTTGTATTACTTCCAGGCCTGGGAGGATGAAGAAGATGCGATTTTATCCGATTTGTGCCGCAGATTCATTAACCGCCAGCTGTTCCAATACGTTGAATTCAATCCGAACGAAGAAATGTCGGCATATTTTGAGCTGACTTCATTGTTCAAAGAGGCGGGAATCGATCCGAGCTATTATTTGGTCGTCGATTCTTCTTCAGATCTGCCATACGATTTTTACCGTCCGGGAGAGGAAGAGGAGCGTCTGCCGATCCATCTCTTGACGCAAAACGGCCAAATTAAAGAGCTGTCCAGACAGTCGGCTATTGTCGAATCCATCTCCGGAAAACGGCGGACGGACCACAAGCTGTACTATCCGAAGGACCTGATTTGTGACGGCTCTGAACATCCGGAAGCGAAAATGAAAATCCGGCAGCTGCTGGGACTGACATAG
>YZ01|ctg00001_00282 ywzC
ATGGCTAATGAATTTCGAGTGTGTGATGATTGCCAAGCCACTAATATCAAAACATTGCTGCCGCGTTTAAAAGAAGTGGACCCGGACGCAAAGGTTGAGGTAGGATGCCAATCTTATTGCGGGCCCGGACGGAAAAAATCATTTGCTTTTGTGAACAATCGTCCGCTGTCAGCTCCGACAGAGGATGAGCTGATTGACAAAGTAAAAAAGAAAATAAAAAAGTAA
>YZ01|ctg00001_00283 rsfA
ATGACAAAACAGCGACAAGACGCTTGGTCAGAAGAAAATGATCTGCTTTTAGCCGAAACAGTGCTTCGGCATGTGAGGGAGGGCAGCACCCAGCTGAACGCCTTTGAAGAAGTCGGTGATAAATTGAACCGGACATCCGCAGCCTGCGGATTCAGATGGAACGCGGTAGTCCGCCATCAATATGAAAAAGCGCTACAGCTTGCGAAAAAACAGCGAAAACAGCGGATGAGAGCGCTCGGAAACGGGCAGCCAGCGAAAAAAAGACTATTATATCAGCCTCCTGCGGTTGATCCTGGAATCATTCAAGAAACCGCTGCAGAGGAGCCGGCCAAAACGGACGCACCATCAGCCGAAAATGAGCAGCAGCCTTTAATGTCAGGCGAACACATGCCTTTTGTGGATGAAAGCTTTAAGGAAGAGTTAGCTAGTCTATCACACTTATTGTCTCCTCAAACGCCTGCTGCTGCGCCTGAGATGACAATGAATGATGTGATCCGCTTCCTGCAGAATTACGAAGGCAATAACGAGCAATCATCGGCATTAAAAATGGAAAATGAACGTTTAAAGAAAGAAAATCAGGAATTGCAAAGCAAAACGGAACAGCTTGAGGCAGAAGTTCAAAAGCTTGAAAAAGACCAAAAAACGATCCAAGAAGATTATGAAACCTTGGTAAAAATTATGAATAGAGCCAGAAAGCTAGTTTTATTTGAAGAAGATGAACATGCCTCTCCGTCCTTCAAAATGGATCGGAACGGCAATTTAGAAAAATTAGCGGAATAA
>YZ01|ctg00001_00284 ywfM
ATGCTGCTTGCGGTTTGGATCAGCAGGAAGCTTCATGTGAAAAATTGGTCATCAGCAGCAGTTTGTATGGCGTGTTACCAGCCGCTGTTTTTCACAGCCGTTAAAGAAACCGGAATCGCTGTGGGGACTGTGATTGCGATCGGCAGTGCACCTATCATTGCCGGGAGTATGGAGTGGGCCGTATTGAAAAAACGCCCGCGAAACTCTTGGTGGGTCGCGACTGTACTGGCTTTAGCGGGTTGCTGGCTCCTGTTTTCCGACAGTTCCAATGTTCGGGTTGATGCTGCTGGTGTTCTAATGGCGCTTGGAGCGGGTGCTTCTTTTGCGGGCTATACGCTAATCAGTAAATCGATGATGAAAACCCAGCCTCCGCGAGCGACTTCCGCCGTTGTCTTTATGATCAGCGCCATCTTGCTGACGCCGCTTTTATGGCAGTCAGATATCTCGTGGATATTGACCCCGAGAGGACTGGGAACGAGCCTTTACATCGGGTTAATTGCAACATGTGCCGCTTACTTTTTGTTTGTGAAAGGGCTTACCGGGGTTCCGGCCTCGGCGGCGGTCACGCTGTCTTTAGCTGAACCGCTGACGGCCTCATTGCTGGGCGTGTTTTTCATAGGGGAAATGCTTTCACTTTCCTCGTGGCTCGGCATTGCACTTATGCTGCTGGGGCTTCTGGTCATTTCCGCTGCGCCTCGTAATCAAAAAACGGCTGAGACAGCTCACATGTCTTAA
>YZ01|ctg00001_00286 lipL
ATGGCAAACCAACCGATTGATTTACTGATGCAGCCGACATGGAGAGTCATTGACCAATCCAGTCTCGGCCCTTTATTTGATGCGAAGCAATCCTTCGCAATGGACGATACGCTGTGCATGTCCGTCGGAAAAGGCGTGTCGCCGGCGACAGCGCGCTCATGGGTGCACCACAATACGATTGTCCTTGGGATTCAGGATACGCGCCTCCCGTTTTTGCAGGACGGCATCTCCTTGTTGGAGAACGAAGGATACCGCGTCATTGTACGCAATTCCGGCGGTCTGGCTGTTGTTTTGGATGAAGGCGTTTTAAATATCTCTCTCATATTCGAGGACGAAAAGAAAGGCATCGATATAGACAAAGGGTATGAAGCGATGGTTGAGCTGATGAGACGGATGCTCAAGCCGTACAACGCAAAGATCGAAGCCTATGAAATTGAAGGGTCATATTGTCCCGGCAGCTATGACCTCAGCATAAATGGCAAAAAATTCGCCGGCATCTCTCAAAGACGCGTTCGCGGCGGAGTCGCTGTTCAAATCTATCTCTGCGCGGATAAAAGCGGCAGTGAAAGGGCCGACTTGATCCGGCGATTCTACCAAGCGGCGCTGAAGGACAAACGAAACGATAAAAAAGGCGTCTATCCCGAGATACGTCCGGAAACAATGGCGTCCTTAAGCGAGCTTCTGCAAACAGACATCTCCGTACAAGACTTAATGTTCGCTTTACTGACGGAATTAAAAGCGTTAAGCACTCATCTTTACTCAGCAGGACTGTCCATGGATGAGGAAATGGAATTTGAGAAAAACCTCGTCCGGATGGCTGAGCGGAATGCTAAGGTATTTGGGTGA
>YZ01|ctg00001_00287 cysL
TTGTATTACGACGTGCTGAAAACGTTTATAGCGGTAGTAGAAGAAAAAAACTTCACAAAAGCAGCGGAAAAGCTGATGATCTCCCAGCCCAGCGTCAGTCTGCATATCAAAAATCTTGAGAAAGAATTTCAAACGGCTCTCCTGAATCGGTCGCCAAAACACTTTACAACAACGCCGACAGGAGACATTTTGTATCAAAGAGCAAAGCAAATGGTATTTCTCTATGAGCAAGCCAAGGCTGAAATCTATGCGCACCATCACTATGTGAAAGGCGAATTGAAAATAGCTGCCAGCTTTACGATCGGAGAGTATATTCTTCCGCCGCTTCTGGCCCAGCTGCAAAAGCTGTATCCAGAGCTGAACCTCGATGTCATGATCGGCAATACAGAGGAGGTCAGCGAGCGTGTGCGGATGCTTCAGGCTGATATTGGGCTGATTGAAGGACATACAAACGAGAATGAACTGGAAATTGAACCGTTCATGGAGGATGAAATGTGTATCGCCGCGCCGAATCAGCACCCGCTGGCCGGGCGGAGAGATATTTCGATCAGCGATTTGCAAAACGAAGCATGGGTGACAAGAGAGAAAGGCTCCGGGACGAGAGAATATCTCGATCATGTGCTCAGCTCAAACGGACTGCGGCCGAAGTCGATGTTCACCATCAGCAGCAATCAAGGTGTAAAAGAAGCGGTGATCAGCGGCATGGGGCTATCTGTTCTATCCAGAAGCGTGCTGCATAAGGATTTGATCCACCGTGAAATTTCAATTCTCCATATTAAGGATTTCTCATTAAAGCGCAAGCTGTCTTACATTCATTCTCCTCTCATGGAGAATACGAAAAATAAAGAAATTTTTATTACGATGCTGAAAAGCAATTATCAATCACAGCGGCTGAAATGA
>YZ01|ctg00001_00288 pta
GTGGCAGATTTATTTTCAACAGTGCAAGAAAAAGTAGCTGGAAAAGACGTTAAAATTGTATTTCCTGAAGGCTTAGACGAACGTATTTTAGAAGCGGTCAGCAAGCTTGCAGGAAACAAAGTGCTGAATCCGATTGTGATCGGCAATGAAAATGAGATCCAAGCAAAAGCAAAAGAATTGAACCTTACGCTGGATGGCGTTAAGATTTATGATCCTCATACATATGAAGGCATGGAAGACCTTGTACAAGCATTCGTAGAACGCCGTAAAGGCAAAGCGACAGAAGAACAAGCTCGTAAAGCATTATTAGACGAGAACTACTTCGGTACAATGCTGGTGTACAAAGGCCTTGCAGACGGACTTGTAAGCGGAGCGGCTCATTCAACAGCCGACACTGTCCGCCCGGCTCTTCAAATCATCAAAACAAAAGAAGGCGTGAAAAAGACTTCTGGCGTCTTCATCATGGCTCGCGGAGAAGAGCAATACGTGTTCGCAGATTGCGCGATCAACATTGCGCCTGACAGCCAAGATCTTGCCGAGATCGCGATCGAAAGTGCCAATACGGCAAAAATGTTCGACATTGAGCCTCGCGTGGCAATGCTCAGCTTCTCTACAAAAGGCTCAGCAAAATCTGACGAAACAGAAAAAGTAGCGGATGCTGTGAAAATCGCGAAAGAAAAAGCGCCTGAACTGACACTTGACGGCGAATTCCAATTCGATGCTGCATTTGTTCCATCTGTAGCTGAGAAAAAAGCGCCAGATTCCGAGATCAAAGGGGACGCTAACGTATTCGTATTCCCAAGCCTTGAAGCAGGAAACATCGGCTATAAAATCGCTCAGCGTTTGGGCAACTTTGAAGCAGTAGGACCAATCCTGCAAGGTTTAAATATGCCTGTAAACGACCTTTCAAGAGGATGTAACGCTGAAGATGTTTACAATCTCGCATTAATTACAGCGGCGCAAGCACTGTAA
>YZ01|ctg00001_00289 hemQ
ATGAGTGAACAGCAAATGACGAATGAAGCGGCGAAAACGCTTGACGGCTGGTATGCGTTACATGATTTCCGCACAATGGACTGGACTTCCTGGAAGCTGCTGTCCAGCGATGAGCGCCAATCTATCATACATGAATTCACAGGATTGCTTGAAAAATGGGGCGTGGCCCAAAAAGAAGGAAAAGGATCACAGACTCTTTACAGCATCGTCGGCCAAAAAGCTGATTTTATGCTGATGATTCTTCGTCCTACAATGGAAGAATTAAATGAAATTGAGCTCGAATTCAACAAATCAAGACTTGCTGAGTTCACCATTCCGGCTTACTCCTACGTATCAGTGGTTGAACTGAGCAACTACTTGGCAAGCGGCGACGGCGACCCTTACGAAAACCCGCATGTACGTGCGCGCCTTTACCCTGAACTGCCGGAATCTAAATATGTATGCTTCTATCCAATGGATAAAAGAAGATCCGGCAACGACAACTGGTACATGCTTTCAATGGAAGAACGCAGAAACTTGATGAGAAGCCACGGCTTAATCGGCCGCAGCTATGCGGGCAAAGTCAAACAGATCATCACCGGCTCCGTCGGCTTTGACGATTACGAGTGGGGCGTTACATTATTCAGTGATGATGTGCTTCAATTCAAAAAGCTTGTGTATGAAATGCGTTTTGACGAAGTCAGCGCTCGCTACGGCGAATTCGGTTCATTCTTTGTCGGCAACCGCCTTTCGCTTGATACACTTCCTCAATTCCTATATGTATAA
>YZ01|ctg00001_00290 bacG
TTGTCAAAACGAACCGCATTTATTATGGGAGCCAGTCAAGGGATCGGAAAAGCAATCGCTCTGAAATTAGCAGACCAGCATTTTTCTCTCGTCATTAATTCACGAAACTTGGACAATATTGAGCCTGTCAAAAAAGACATTTTGGCCAAGCATCCTGAAGCGAGCGTCATTGTCCTTGCGGGTGATATGTCTGACCAGCATACGAGAGCCGGCATTTTTCAAGAAATCGAATCTCAATGCGGACGCCTTGATGTTCTGATTAATAATATTCCGGGCGGCGCGCCTGACACATTTGATAACTGCAATATAGAGGATATGACGGCCACGTTCACACAAAAGACCGTTGCCTACATTGACGCTATCAAGCGTGCTGCCTCACTGATGAAACAAAACGAGTTTGGCAGAATCATCAACATTGTCGGAAATCTGTGGAAAGAACCCGGCGCCAATATGTTTACAAACAGTATGATGAATGCCGCTTTAATTAACGCCAGTAAAAATATTTCCATCCAGCTTGCTCCTCACAATATTACTGTCAACTGCCTGAATCCTGGTTTTATCGCTACAGACCGTTACCATCAATTTGTGGAAAATGTGATGAAAAAGAACAGCATATCCAAACAGGAAGCAGAGGAACAGATTGCTTCCGGGATTCCGATGAAACGGGTCGGATCAGCCGAAGAAACCGCAGCGCTCGCCGCGTTTCTCGCCTCCGAGGAAGCCTCCTACATCACGGGACAGCAAATTTCCGCTGACGGCGGCAGCATGAAAAGCATATAA
>YZ01|ctg00001_00291 bacF
ATGGAAATAACACCGTCCGACGTCATCAAGACACTTCCAAGGCAAGAGTTTTCTCTCGTTTTTCAAAAGGTGAAGGAATTGGAAAAAACGGGGGCGCATATCATTAATCTCGGACAGGGAAACCCTGACCTTCCCACTCCGCCGCATATTGTGGAGGCCTTGAGGGAGGCGTCTCTGAATCCATCGTTTCACGGATACGGCCCATTCAGAGGCTATCCTTTTTTGAAGGAAGCAATCGCTGATTTCTACAAAAGAGAATATGGAGTGTCAATCAATCCTGAAACGGAAGTTGCACTCTTCGGCGGCGGGAAAGCCGGATTGTATGTGCTGACACAATGCCTGCTCAATCCGGGAGACATCGCTTTGGTCCCGAATCCGGGCTACCCTGAATACTTATCAGGAATTACGATGGCGCGAGCTGAGCTGCACGAAATGCCGCTGTATGAAGAAAATGGCTATCTGCCGGATTTTGAAAAGATTGATCCTGCCGTGCTGGATAAAGCGAAGCTCATGTTTTTAAACTATCCGAATAACCCGACGGGAGCTGTGGCCGATGCGGCTTTTTATGCAAAAGCGGCTGCTTTTGCGAAAAAGCACAACATCCACTTGATCCATGATTTTGCGTACGGCGCGTTTGAATTCGATAAAAAACCGGCCAGCTTTCTTGAGGCAGAGGATGCCAAAGCTGTCGGGGCAGAGCTTTATTCATTTTCAAAAACATTTAATATGGCAGGCTGGAGAATGGCGTTTGCGGTCGGGAATGAAAAGATCATTCAGGCCGTCAATGAGTTTCAGGATCATGTATTTGTCGGCATGTTCGGCGGACTGCAGCACGCGGCGAGTGCGGCGCTTTCAGGAGATCCGGAGCAAACGGAATCCTTGAAACGAATCTACGAGGAACGAATTGATTTTTTTACGGAGCTGTGTGAAAAGGAATTGGGCTGGAAGATGGAAAAGCCAAAAGGAACGTTTTACGTATGGGCTGAAATTCCGAAAACCTTCGAGACATCTCACCAATTCTCTGATTACTTACTGGAGCATGCCCACGTCGTTGTCACACCGGGTGAAATATTCGGAAGCAACGGAAAAAGGCATGTCAGAATATCGATGGTGTCAAAGCAGGAGGATCTGCGGGAATTTGTCATGCGGATTCAAAAGCTGAACCTGCCGTTTGCATCATTACAAGAAGTATCCCGCTAA
>YZ01|ctg00001_00292 bacE
ATGAAACAGCTGAAGCCAAACTCTAAATATTTGCTTTACGGGCAGGCGCTATCGTTTATGGGAGACTATTGTGTTCTCCCTGCCCTGCTCATTTTGTCTACATATTATCATGATTATTGGGTGACATCGGGGGTCATCGTGGTCAGAAGCATTCCGATGGTATTTCAGCCATTTTTGGGGGTTCTGGTCGATCGGTTAGATAGAGTTAAAATCATGCTGTGGACGGATATCATCAGGGGCCTTATCTTTTTGGGGCTCACATTTCTTCCAAAAGGCGAGTACCCGCTGATTTTTCTCGCCCTGCTGTTTATCTCTTATGGAAGCGGTGTGTTTTTTAATCCTGCCCGTCTTGCGGTCATGTCCTCGTTGGAATCAGATATTAAAAACATCAACACGTTATTCGCAAAAGCGACGACCATCTCGATTATCGTCGGTGCGGCTGCCGGAGGGCTTTTTCTGTTAGGCGGATCTGTAGAGCTGGCTGTTGCTTTTAACGGTGTGACATACTTGATTTCGGCCGTTTTTATCAGCCGCATTAAGCTGCAATTCGTGCCGATTCAATCTGAAAACATAAAAGAGGCCTTTCAGTCTTTTAAAGAAGGACTCAAGGAAATCAAAACCAATGCTTTCGTATTAAATGCCATGTTTACGATGATTACGATGGCGATGCTGTGGGGAATTGTGTACAGCTATTTTCCAATCGTCAGCCGCTTTCTGGGTGACGGGGAAATCGGCAACTTTATTCTCACGTTCTGTATTGGCTTCGGCGGCTTCATCGGAGCGGGGCTTGTCAGCAAATGGGGCTTTAACAACAATAGAGGCCTGACGTATTTTACCATTTTATCGATTGTCTCGCTGGCACTGTTTTTATTCACGCCGATTTTCGCTGTCTCGGTCATCGCCGCTATCCTCTTTTTCATTGCGATGGAATACGGGGAAGTGCTTGCAAAGGTGAAGGTTCAGGAGAACGCGGCAAACCAGATTCAAGGGCGCATTTTTTCGGTGGCGGAAGCGTCAATCGGATTATGCATTTCTGTTGGTTCGATGTTAATCAACGTTTTAAACGCTCCGGTCATTATGGGGCTGATTGTTGTGATGGTAAGCGGATTGTTTCTGCATACGAAGCTCGTCAACAAATCGTTTTTGGAACGGGATAACAAAACGGAGCAAAAAGGAGTCTTTTAG
>YZ01|ctg00001_00293 bacD
ATGGAGAGAAAAACAGTATTGGTCATCGCTGATCTTGGAGGCTGCCCGCCGCACATGTTTTATAAAAGCGCTGCTGAAAAATATAACCTGGTCAGCTTTATTCCAAGACCTTTTGCAATTACAGCCTCTCATGCAGCACTGATTGAAAAATACTCGGTCGCGGTCATAAAGGATAAAGACTATTTTCAGAGCTTAGCTGATTTTGAGCATCCCGATTCCATTTATTGGGCGCATGAAGATCATGACAAGCCTGAAGAAGAGGTCGTCGAGCAAATCGTTAAGGTTGCCGAAATGTTTGGGGCGGATGCCATCACAACAAACAATGAATTATTCATTGCCCCGATGGCAAAAGCCTGCGAACGTCTGGGCCTGAGGGGTGCCGGAGTGCAGGCCGCCGAAAATGCCAGAGATAAAAATAAAATGAGAGACGCTTTTAATAAGGCCGGAGTCAAATCGATCAAAAACAAACGCGTCACAACGCTAGAGGATTTCCGTGCTGCACTTGAAGAGATTGGCACACCTCTTATCTTAAAGCCTACATATTTAGCGAGTTCAATCGGCGTAACGCTGATTACGGACACTGAGACGGCAGAAGATGAATTTAACAGAGTCAATGACTACCTGAAATCAATTAACGTGCCAAAGGCGGTCACGTTTGAAGCACCGTTTATTGCTGAAGAATTTTTACAGGGTGAGTATGGAGACTGGTATCAAACAGAAGGGTACTCCGACTATATCAGCATAGAAGGCATCATGGCAGACGGTGAGTATTTCCCAATCGCCATTCATGACAAAACGCCGCAAATCGGATTTACAGAAACATCACACATTACGCCGTCCATTCTGGATGAAGAGGCGAAAAAGAAAATTGTCGAAGCCGCCAAAAAGGCAAATGAAGGGCTTGGACTGGAAAATTGCGCAACACATACAGAGATCAAGCTAATGAAAAACAGAGAACCGGGTTTAATAGAGTCGGCAGCGAGATTCGCAGGCTGGAATATGATTCCTAATATTAAAAAGGTCTTCGGCGTTGATATGGCGCAATTATTATTAGATGTTCTCTGCTTCGGAAAAGACGCCGATCTGCCGGATGGATTATTAGATCAAGAGCCTTGCTATGTCGCCGACTGCCATTTGTACCCTCAGCATTTTAAACAAAATGGCCAGATTCCGGAAACTGCTGAGAACTTGGTGATCGAAGCGATCGATATTCCGGACGGGCTTTTGAAGGGTGATACCGAAATCGTTTCTTTTTCGGCAGCAGCACCAGGGACATCAGTTGATTTGACACTGTTTGAAGCCTTCAATTCCATTGCTGCATTTGAACTAAAAGGCAGCAATTCACAGGATGTGGCTGAATCCATCAGACAAATTCAGCTGCATGCGAAGCTGACGGCAAAGTATGTGCTGCCAGTATGA
>YZ01|ctg00001_00294 bacC
ATGAACCTCACTGATAAAACCGTCCTCATAACAGGAGGCGCATCAGGAATTGGTTATGCGGCGGTTCGGGCTTTTTTGAGCCAGCAGGCAAATGTGGTTGTGGCGGATATTGACGAGGCTCAGGGAGAAGCAATGGTCCGGAAAGAAAATAGTGACAGGCTGCACTTTGTGCAAACAGATATCACAGACGAAGCTGCCTGTCAGCACGCTGTTCAATCGGCGGTCGATACATTTGGAAGGCTGGATGTATTGATTAATAATGCGGGCATCGAAATCGTGGCTCCCATTCACGAGATGGAGCTCAGCGATTGGAACAAGGTGCTCCAAGTCAATTTGACCGGCATGTTTTTAATGAGCAAGCACGCACTCAAGCATATGCTCGCTGCCGGCAAGGGCAACATCATTAATACGTGCTCAGTCGGCGGGCTCGTGGCATGGCCTGATATTCCTGCCTATAACGCCAGCAAAGGAGGCGTTTTGCAGCTGACGAGGTCGATGGCCGTTGATTATGCGAAACATCAAATTCGCGTCAACTGCGTATGCCCGGGGATTATCGACACACCGCTAAATGAAAAATCATTCCTTGAAAATAATGAAGGCACACTTGAAGAGATCAAAAAAGAAAAGGCAAAGGTAAATCCGCTGCTGAGGCTTGGGAAACCCGAAGAAATCGCAAATGTGATGCTGTTTTTAGCCTCGGATTTATCAAGCTATATGACCGGAAGCGCCATCACTGCAGACGGAGGATACACCGCACAATAG
>YZ01|ctg00001_00295 bacB
ATGAAAACTAAAGAAGATATGCAGGAGCTTTATTTCCCGACACCGAAATTAATAGAATGGGAAAACGGAGTGAGACAGTATTCAACCGTGCGGGGCGACACCGAGGTGTTAATGTCTTACGTTCCGCCGCATACCAACGTTGAACCCCATCAGCATAAGGAAGTCCAGATCGGCATGGTTGTTTCTGGTGAGCTGATGATGACTGTCGGAGATGTGACAAGAAAAATGACGGCCTTGGAATCTGCCTACATTGCGCCGCCGCATGTGCCTCATGGGGCAAGAAACGACACAGACCAAGAAGTCATTGCCATTGATATCAAACGGCTGAAAGCTGATGAAACATATACAAGTCCTGAAGACTATTTTTTGAATATTTTCAAAACGAGAGACCTATTGCCTGGCATGGAAGTCACGTTCTTTGTTGAGGATTGGGTTGAAATCATGCTGGCCAAAATCCCTGGAAATGGCGGAGAAATGCCTTTCCATAAACATCGAAATGAGCAAATTGGCATCTGCATCGGCGGCGGTTACGACATGACGGTCGAAGGCTGCACAGTCGAGATGGAATTCGGCACAGCCTATTTCTGTGAGCCTCGGGAAGATCACGGCGCCATCAACCGTTCAGAAAAAGAATCAAAATCGATTAATATCTTCTTCCCGCCGCGCTACAACAGAGCAAAAGCAAAAAAAATAAAGGCGGATGAGTAA
>YZ01|ctg00001_00296 bacA
ATGATTATATTGGATAATAGCATTCAGACAAAAAACAGAACTGATTCAATATCCAAACTGATTACAGTCAACACGCTCGGCCCTGAGGGGACAAGCAGTGAGTACGCAGCAAAGCATTTCATCTCCAATTTTACTCTTCAACAGGGGCTGAACAGTAAATTGTCCTTGCATGATACATTTGAATCATGTATCGAAAGGACCCTTCAAAGCCCGCTGGAATATACCATCGTCCCACACGCTTACGACGGCATTAAGCATTTCTACATGAGGCCGGATTTGCAGCTTTTGCAGATCTTCAGGTGTGATACACCAATGTACGGCCTGGCTGTTCGTCCTGATTTTGAATTCAGCGACGATATGCTTGATACATCTGTTATTGTTTCACATCCATCACCTATAAATTTAATAAAATATTTTACCCGCAAAGAAGTACGTTTCAAACTGGTCAATTCGACCAGTCAAGCTGCAAGAAAAGTAAAAGAAGGCCTGTATGACATTGCCTTAACCAATGAGCTTGCACGGCAAAAGTACGGGCTTGCATTTGTGAAAACATTTAAAAGCATTCCTATGAGCTGGTCATTATTCGGAAAAGGAGACGTTGATTATGAAAACTAA
>YZ01|ctg00001_00297 ywfA
ATGAACAGCAAACAAAACAATGACATCGAAACAAAACATCATTTTCCGCTATTTTTAGCACTGGCTTTAACGATGGGGGTATTTGCGGCAGGGTCTGAAGAGCTTGTGATCTCACCGCTGCTGCCGGATTTAGCAAATGCCTTCAACTCAGATGTCAGTGTCCTTGCGTTATCTATCAGTATTTACGGTGTAATGATATTTATCGGTGCGCCGCTCCTGGTTCCTTTAGGCGATAAATACTCCAGAGAACTCAGTTTACTGGCCGGACTTATGATCTTTATTATAGGAACAGTGATATGCGCTTTAGCTCAAAATATCTTTTTCTTCTTTTTAGGCCGGGCACTTTCGGGATTGGCTGCGGGAGCGTTCGTGCCGACCGCTTACGCAGTTGTCGGGGATCGTGTTCCTTATACATACAGGGGCAAGGTGATGGGACTGATCGTTTCAAGCTGGTCGCTGGCATTGATTTTCGGTGTGCCGCTCGGATCATTTATCGGCGGCGTCCTGCATTGGAGATGGACATTTTGGATTTTCGCCTTGATGGGCGTTTTAGTTGTTTTGCTGATCTTGCTTGAAATGCGCCGCCACGCCGAACATAAAAACAACGGCAAGGAAGAAAAAGAAGAACCGGCTGGAACATTCCGGGATGCGCTGAAAGTCCCGCGTGTACCTGTTTATATCACGATAACCTTTTGTAATATGATTGGTTTTTACGGTATGTATTCATTTTTAGGCTCCTATCTTCAGGACGTTTTTACCGGAGGAAACACAGCAGCGGGCTTATTTATCATGATTTACGGTATCGGGTTTTCCATGAGTGTCATTACAGGAAAGATGGCTGACCGCATCGGAAAAATGCGCTCCCTTTTGATTGCACTGGGGGTCATCAGCGTGCTGCTGGCATGTTTAGCATATGCGCCGGCTTCAATGATTCTGTTAATCGTCAGCCTATTTATTTGGGGATTAATGCAAAGCTTGACGGTGACGCTGCTCAGCACCATTTTAAGTGACTGCTCAGAGCGTCATCGCGGGAAAATTATGGCGTTTTACAGCCTCGCCTCGAATCTGGCTGTGACATTAGGCTCTGCTTTGATGGGGCCTGTATATGTGGGATACGGGTATGCAGCTGTCGGATTTATTTGCGCCGCCATCACAGTGCTCGGATTTGTGCTCAGTGTATTCGCATATAAAAAGTACGGCAAGCATGAGCAGAAAGCGGATCATTCTTTATCCCAATAA
>YZ01|ctg00001_00298 rocE
ATGATTGCCTTGGGAGGGGTGATTGGAACCGGGCTGTTTTTAGGCTCCGGTTTTACCATCAGCCAGGCGGGACCGCTCGGCGCCATTGCCGCATATATCATCGGCGGATTTTTAATGTATCTTGTCATGCTCTGTTTAGGAGAACTGGCTGTTGCCATGCCGGTGGCCGGATCGTTTCAGGCCTACGCCACTAAATTTCTGGGACCGTCGACAGGCTTTATGATCGGCTGGCTGTATTGGTTCAGCTGGGCGAATACAGTAGGCTTGGAGCTGACGTCAGCGGGCATTTTGATGCAAAGGTGGCTGCCCTCCGTTCCGATCTGGATATGGTGTCTCGTGTTTGGCATCGTCATCTTTTTGATTAATGCGCTGTCTGTCAGAAGCTTTGCCGAAATGGAATTTTGGTTTTCAAGCATCAAAGTGGCAGCGATCGTACTATTTATCGTGATCGGCGGCGCTGCTGTGTTTGGCTTGATTGACTTTAAAGGCGGACAGGAAACGCCATTTTTGTCTAACTTTATGACTGATAGGGGCCTTTTCCCTAATGGGGTGCTGGCCGTTATGTTTACGCTGGTTATGGTGAATTTCTCCTTTCAAGGGACGGAGCTTGTCGGCATTGCAGCAGGGGAAAGTGAAAATCCGGAAAAAACACTGCCAAAGTCCATTCGAAATGTCATTTGGCGCACACTGTTTTTCTTTGTGCTTGCTATGTTCGTCTTGGTTGCCATTCTTCCGTACAAAACGGCGGGGGTCATTGAAAGCCCGTTTGTAGCGGTACTCGATCAAATCGGCATCCCATTTGCGGCTGATATCATGAACTTTGTCATCTTAACGGCGATTTTATCTGTTGCCAATTCGGGTTTGTATGCGGCGTCGCGCATGATGTGGTCACTTTCATCAAATCAAATGGGCCCGTCCTTCCTCACCAGACTGACAAAAAAAGGCGTGCCGATGAATGCCTTGCTGATTACACTCGGCATTTCCGGCTGTTCACTGCTGACAAGTGTCATGGCTGCAGAAACGGTATATTTATGGTGTATCTCAATCTCAGGCATGGTGACAGTTGTCGCGTGGATGTCCATTTGTGCTTCGCAATTTTTCTTTCGCAGACGTTTCCTCGCTGAAGGCGGAAACGTGAATGACCTGGAGTTCAGAACGCCTTTATATCCGCTAGTCCCGATTCTCGGATTTGGTTTATACGCATGCGTATTGATCAGCCTTATTTTCATTCCGGATCAAAGAATCGGCTTGTACTGCGGCGTGCCGATCATTATTTTCTGCTATGCGTACTATCATCTAAGCCTCAAAAAACGTATAAATCATGAACCGACAGAAAAAGAGCAGGCAGAGGCGCAATAG
>YZ01|ctg00001_00299 I33_3926
ATGCTGTATACAAAAATCAGTCACATGAAGCCGGCTGAAAGAGTGGAGGCACTGACAACATCTCTGGTCAGTCTCAGCAGTGTGAACGGCACTGTCGGAGAAGGGACAAAAGCAGATTTCATCAAAGAAGTGATCATGAGCTATCCTTATTTTCAGGAAAATCCTAGTCATGTGTGGGAACAGGCCATTCCGAACGACCCATACAATCGCAAAAATATTTTTGCGTTTATTGAAGGACATGGAGAAAGCCGAAATACTGTCATTTACCATGCCCATCTGGATACAGTCGGAATTGAAGATTTCGGCCCTTTAAAGGATATCGCTTTTGATTGTGAAAAATTGGCCGCGTACTTCAGCCGTTATGAGTTCGACCAAGACGTTCAGCGGGATGCCAAATCGGGCGAGTGGATGTTCGGAAGAGGATCTGTCGATATGCAAAGCGGCATCGCCGTTCATTTAGCCAATCTCCTGCATTTTTCAGAGAACCTCGATACATTGCCGGGAAATCTATTGTTTATGGCAAGTCCGGATGAGGAGAGTCAGCATTCCGGCGTTCTCGCCAGCATTTCAGAGCTGAACCGGCTCAAAAAAGAAAAACAGCTTCACTATCTGGCTGCTATTAATACAGATTTTATTACGCCGCTTTACGATGGTGATGAGACAAGATATATCTACACCGGAGCCGCGGGAAAACTGCTGCCTTGCTTTTACATCTATGGGCGAGAAGTCCATGTTGGCGATACGCTGGCAGGGATTGATCCAAATTTGATTTCATCTGAAATCACAAGCCGTCTCCACAATAACATTCATCTGGCAGAAAAGATTGAAGGCGAGTTGGTTCTGCCCCCATCCTGTTTGTATCAGCGTGATAACAAAGAAGCCTATAATGTGCAAACGGCTGTCAGCAGCTGCTTGTATTTCAATTATTTTATTTATGAAAGAACAGCAAAGGAAATTATGGACCTGCTTATTGAAGTCGCTGAGGAAGCGTGCCGGGACACAGAACAAAAATTATCAGATTATTACGAAGAATATGTAAAAAGAACCAATCTTCCGAAGAAACATTTATCATGGGACATTCAAGTGTACAGTCTGGAGCAATACTTAGAAAAGCTGAGAAGCCGCGGCGTAGATCCTGAGCAGTGTATCGAGCAGACATTCAAAGCCAATGAGCACCTTGAACTTCGTATAAGATGTTTTAAGGCAATCGAAGAGCTTCAAAAGCTTGACCCCGATCAAGGCGCAAAAGTCATTCTATTTTACGCACCTCCCTACCTGCCGCATAACTATTTAAAAGAAGATAGCGCAAGAGATCAGCTTTTGCAGCATGTGATTAAAGAAGCGGCTGACAAAACCGCTGAATCGACAGGCGAAACATTTGTCTTCAAAAAGTTTTTCCCCTACTTGGCAGACGGCAGTTTCTTATCGCTGCACGAAACCGATGGTGAAATTCATTCCTTTATCAGAAACTTCCCTGGGTGGAATATGATTGGAACCATTCCGTTCAAGGATATACGCAAGCTGAATATTCCATCCATCAACATGGGCGTATACGGAAAAGAAGGTCATAAATGGACAGAACGAGTCTATAAACCGTACACATTTCACGTATTGCCCCACCTCATACAGCAGACCACTGTTCACCTTTTGCAAAGCTACCGGATGACCATCACGACACAAGAACTGAAGGGGGAAGGATGA
>YZ01|ctg00001_00300 group_3009
ATGACAGTATCATACGCGCACGAACCATTTACTGATTTTACGGAAGCAAAGAATAAAACAGCATTTCAAGAGTCATTGGCATTTGTAAACACTCAGCTCGGCAAGCATTATCCGCTTGTGATAAATGGAGAAAAAATTGAAACGGACCGCAAGATTGTTTCCATTAACCCGGCAAATAAAGAAGAGGTGATTGGGTACGCATCAACAGCGGATCAAGAGCTTGCTGAAAAAGCGATGCAAGCCGCACTGCAGGCATTTCAATCATGGAAAAAACAAAGACCGGAGCACCGCGCGAATATCCTCTTTAAAGCAGCGGCTATCTTGCGCAGAAGAAAGCATGAATTTTCAAGCTATCTTGTGAAGGAAGCGGGAAAACCGTGGAAGGAAGCCGATGCGGACACGGCTGAAGCGATAGACTTTTTGGAGTTCTATGCGCGCCAAATGTTAAACCTCAAGGAAGGGTCTCCGGTGAAGAGCCGGGCAGGCGAGTTCAATCAATACCATTACGAAGCGCTTGGCGTCGGCATTGTCATTTCTCCATTTAATTTCCCGCTTGCGATTATGGCAGGAACAGCGGCGGCAGCAATTGTGACAGGAAATACGATTCTCTTAAAACCGGCTGACGCAGCGCCCGTAGTAGCTGCAAAATTCGTCGAGGTCATGGAGGAAGCGGGCTTGCCAAACGGCGTTCTGAATTACATTCCGGGAGATGGAGCGGAAATTGGTGATTTCTTAGTGGAGCATCCGAAAACACGGTTTGTCTCATTTACAGGTTCCCGTGCAGTCGGCTGCCGGATTTATGAGCGTGCCGCCAAGGTGCAGCCGGGCCAAAAATGGCTGAAACGGGTCATTGCTGAAATGGGCGGAAAAGACACGGTGCTTGTCGACAAGGACGCTGATCTTGACCTTGCTGCATCCTCTATCGTGTATTCAGCGTTTGGATATTCAGGACAGAAGTGTTCAGCAGGCTCCCGCGCAGTCATCCATCAGGATGTCTATGATGAAGTGGTGGAAAAAGCTGTGGCGCTGACCAAAACGCTGGCTCTCGGCAATCCGGAAGATCCTGATACGTATATGGGACCCGTGATCCATGAAGCGTCCTACAACAAAGTCATGAAATACATTGAAATCGGCAAATCTGAAGGCAAGCTGTTGGCCGGAGGCGAAGGCGATGATTCAAAAGGCTACTTTATTCAGCCGACGATCTTTGCAGATGTTGATGAAAACGCGCGCCTGATGCAGGAAGAAATTTTCGGCCCAGTTGTTGCGATCTGCAAAGCGCGTGATTTCGATCATATGCTGGAGATTGCAAATAACACGGAATACGGATTAACAGGCGCTCTGCTGACGAAAAATCGTGCGCACATTGAACGGGCCCGTGAGGATTTCCATGTCGGAAACCTATACTTCAACAGAGGCTGTACCGGAGCGATTGTCGGCTATCAGCCGTTCGGCGGTTTTAATATGTCCGGAACAGACTCAAAAGCAGGCGGCCCGGATTATTTAATTCTTCATATGCAAGCCAAAACAACGTCCGAAGCTTTTTGA
>YZ01|ctg00001_00301 rocG
ATGTCAGCAAAGCAAGTCGCGAAAGATGAGGAAAAAGAAGCTCTAAATTTATTTTTGTCTACCCAAACGATCATAAAGGAAGCCCTTCGAAAGCTGGGCTATCCGGGCGATATGTATGAACTCATGAAAGAGCCGCAGAGAATGCTCACAGTCCGCATTCCGGTCAAAATGGATAACGGCAGCGTCAAGGTGTTCACAGGGTACCGGTCGCAGCACAATGATGCGGTTGGTCCGACAAAGGGAGGCGTGCGCTTCCATCCTGAAGTCAATGAAGAGGAAGTAAAGGCATTATCCATTTGGATGACGCTCAAGTGCGGGATTGCCAATCTTCCTTACGGCGGCGGAAAGGGCGGTATTATTTGTGATCCGCGGACAATGTCATTCGGAGAACTGGAAAGGCTGAGCAGGGGATATGTCCGTGCCATCAGCCAGATCGTCGGTCCGACAAAGGATATTCCGGCTCCCGATGTGTACACCAACTCGCAAATTATGGCATGGATGATGGATGAGTACAGCCGGCTGCGGGAATTTGATTCTCCGGGCTTTATCACAGGGAAACCGCTCGTTTTAGGCGGATCGCAAGGCCGGGAAACGGCAACGGCACAGGGCGTCACGATTTGTATTGAAGAGGCGGTTAAGAAAAAAGGGATCAAGCTGCAAAACGCGCGCATCATCATACAGGGCTTTGGAAACGCTGGCAGCTTTCTGGCCAAATTCATGCATGATGCCGGCGCGAAGGTGATCGGGATCTCGGATGCCCATGGCGGGCTCTACAACCCGGACGGCCTTGATATCCCTTATTTGCTCGATAAGCGGGACAGCTTCGGCATGGTCACGAACTTATTTACAGACGTCATCACAAATGAGGAGCTGCTTGAAAAGGATTGCGATATTTTAGTGCCGGCCGCGATCGCCAATCAAATCACAGCCAAAAACGCACATAACATTCAGGCGTCAATCGTCGTCGAAGCGGCGAATGGCCCGACAACCATTGACGCCACTAAGATCCTGAATGAAAGAGGCGTGCTCCTCGTGCCTGATATTCTGGCGAGTGCCGGCGGCGTCACGGTTTCTTATTTTGAATGGGTGCAAAACAACCAAGGATATTATTGGCCAGAAGAAGAGGTTGCAGAAAAACTGAGAAACGTCATGGTCAATTCGTTCGAGACGATTTATCAGACAGCGGCAACACATAAAGTGGATATGCGCTTGGCGGCTTACATGACGGGCATCAGAAAATCGGCAGAAGCATCGCGATTCCGCGGGTGGGTATAA
>YZ01|ctg00001_00302 bslB
ATGTTAAAAAGAACTTCATTCGTATCTTCATTATTGATCAGTTCAGCTGTCTTACTATCAATCTTGCTTCCTTCAGGCCAAGCTCATGCGCAGTCCGCAACAATTGAGGCAAAAACGATCAACAGCACAAAAGAGTGGACCACTTCTGATATTGAAGTGACATATAAACCAAATGCGGTGCTTTCTCTTGGTGCGGTAGAATTTCGGTTTCCCGACGGGTTTCATGCTACAACAAGAGATTCAGTGAATGGAAGAACGCTGAAAGAAACACAGATCTTAAACGATGGAAAAACTGTCAGACTCCCGCTTACGCTTGATTTGTTAGGGGCATCCGAATTTGACCTTGTCATGGTGCGCAAAACCCTTCCGCGCGCAGGCACTTACACGATTAAAGGCGATGTTGTAAACGGTTTGGGAATCGGCAGTTTTTATGCTGAAACGCAGCTGGTGATTGACCCTCGTTAA
>YZ01|ctg00001_00305 rfbB
ATGGCAAAATCATATTTAATTACGGGCGGGGCCGGCTTCATCGGCCTCACGTTTACAAAGCTCATGCTGAAGGAAACGGAGGCGCGCATTACCGTTTTAGATAAACTGACGTACGCCAGCCACCCGGACGAAATGGAAACATTAAAGGAAAACAGCCGATTTCGCTTTATAAAAGGGGATATCAGCGTTCAGGAGGATATCGACCGGGCGTTTGATGAGAACTATGACGGCGTGATTCACTTCGCTGCGGAATCGCATGTGGACAGAAGCATTTCCCAAGCGGAGCCGTTTATCACCACTAATGTCATGGGGACATATCGCTTGGCGGAAGCGGTCCTGCGGGGAAAAGCCAAGAAGCTGATTCATATTTCAACAGATGAGGTGTACGGGGATTTAGAAGCAGATGATCCCGCGTTTACTGAAACGACGCCGCTTTCTCCTAATAACCCTTATTCAGCCAGCAAGGCAAGCTCTGATTTGCTCGTGTTATCGTATGTGAAAACCCACAAGCTTCCGGCCATTATTACACGATGCAGCAACAATTACGGCCCCTATCAGCACAGCGAAAAAATGATCCCGACGATTATCCGCCACGCGAAGCAAGGGCTTCCGGTTCCGCTGTATGGCGATGGGCTTCAGATCCGAGACTGGCTGTTTGCGGAGGATCATTGCCGTGCCATCAAGCTGATCTTAGAAAAAGGAACTGACGGCGAGGTGTATAACATCGGCGGCGGAAATGAACGCACGAATAAAGAGCTGGCGAGCATCATCATGAAGCAACTGGGCTGTGAGGAATTGTTCGCCCACGTGGAAGACCGAAAAGGGCATGACCGGCGCTATGCGATCAATGCATCAAAGCTGAAAAACGAACTGGGCTGGCAGCAGGAAGTGCCATTTGAAGAAGGCATTGCGCGTACGATTCGCTGGTATACAGACAATGACCGATGA
>YZ01|ctg00001_00306 spsI
GTGAAAGGTGTTATTTTAGCCGGAGGAAACGGCTCACGCCTTATGCCCTTAACCAAAGCCGTTAACAAGCATTTGCTTCCTGTAGGCCCGTATCCGATGATTTACTGGTCGATTATGAAGCTGGAGGAAGCCGGAATAAAAGACATTTTACTCATCAGCCAAAAAGAGCATATGCCGCAATTTTATAAACTGCTTGGGAACGGGGAAGAGCTTGGCGTGACAATCACTTATCAGGTTCAGCCAGCCGCATCGGGCATTTCGGATGGGCTGTCTTATGCAAAACGCTTTACGAAAAAAGAGCCTTTTATTTTATTATTAGGTGATAATATATTCGAAGATTCATTAAAGCCTTTTACGGAGCGCTTTGAACAGCAGAGAAAAGGAGCAAAGGTGCTGCTGAAAGAAGTTGATGATCCGGAACGCTTCGGGATTGCTGAGATTGATGAGAAAAACAAGCGGATTCGTTCCATTATCGAGAAGCCCACACACCCGCCGACCAACCTTTGTGTGACCGGCATTTATATGTATGATGCGGAGGTTTTTTCGTATATTGAACAAATATCACCGTCAAAGCGCGGCGAGCTGGAAATCACCGATGTGAATAATCTATACATCGAAAACAGCCAGCTTACGTATGATGTGTTATCAGGCTGGTGGGTCGATGCCGGAACTCACGAATCGCTACATCTCGCCTCCCAGCTTGTACACAAGGCTTTACAGAAAGGACAGGACGAAAAGTGA
>YZ01|ctg00001_00307 spsD
GTGTATACGGTAAAAGAAAATGTCTCCAAAGAGGCGATTGAGGAATTTATCCAAAGAAGGCAGCTTACACTGAACGTTCCGTATCAATTTTCCCTCGGCCTTTTTGAAAACAGCAGGCTCCAAGGCATCTTGCTTTACGAAGATTCTCTGTGGGAAAGCCGGATACTTCAGAAAAAAGTCATGAACGTCAAATTTCTTGCGGCAAATAGCGCTGGGCAGTTGAAGAGGCTGTTTCAAGCCTTTTATTCTGTACGGCAAATGGATGAAACTGATTTTATCTCTGTTCGTGTTTCGGCTGAAGATATCGGTGCCGCGCATGTGATACAGCAGCAGCCATCCTCTTACTTTGTCGGCAGTTTGCTTAAGCTGGCAAAGCCCCCGTCTTTTTATGACAAAACACCGCCATTTTTTGAACTGGGCCCGCCTGAGCCCGGAGACACAGAAGCGATATGTGAGCTGGCCCGAGACTCGTTTACAAAAAGCAGATATTTTCAAGATCCTCATCTCAGCCGCGAAGCAGCAAACAAGATCTTTCAGGAGTGGACACGAAACAATCTCAATGGAAGGGCGGCTGTCAATATTGTCGCTAAGCACAATGGCGAGGTCATCGGCTATCTTCAAGGCCTATCCAGAGGCGATGAATCCATTCTCGATTTGATGGCTGTGAAGCCGGGATTTGAAGGAAAACGTATCGCGTTTCATTTATTGGCGAATTTCATAGAACAACCTGAGACCCAGGAGCATAAAACGGTAACAGCGGAGACGCAGCTTCACAATGTAAGGGCGATCCGCCTTTATGAAAGAATGGGATTCACCGCTGAACAATCGTATTACGATTATCATATTTGGCCGGGCAAGGAAGCGAAATAA
>YZ01|ctg00001_00309 spsB
GTGGAGCTTTTTGACGGACTTCGCTACAAGGGGATTCCTCTTGGGCTTATCAGTAATTTTTATCAATACATCAGCCCTGAGCTGCGAGTGATGATGGAAGAAGAACCGGAGTTATTCGGACCGGTGGATCAGTATGTCGATGAAGGACAAATTCAGCCGTTTTTTAATGAAAAAATACAAAGTATGGTCAAAACAAATGACGAACCTGCTAAGGGGAAAGTCATTTTGCATTTTGATTACCTGCGTTTTTCAAACGAAAATTACTATCAATTTGATCCTGAAAAAACAGCTGTTTTGGCCAGATGGAGTTTGCCGCATTATTGTGATCTGCCTGTCATTAGCAAGCGTGAACTTGCGGAATCATGCCAAAAAGGCGATTCGAAGCCGTATCTCGAAACAGCCGTTTCGATTCTCGCCGCTTTTGATGACCACCCGGCATTCGGTGATCAAGCATTTCGCGACAGGCTTTTCAAAGATATTCCTTTATTTATGGAGGCCATTGATGCGGTTGATGCGCTGTTTGAGCAGGAGAAGATTTCGGCCGTTGTCGTCGGAACGGCAGAAGACATTTACAGCAGGGTGCTCGCGCTCATGTGTGAAAGGAGAGGGGCCGTCAGCATTTGTCTTCAGCATGGCGCGTTGATGGGAGATGAAGCCTTCATTCCTGTTTTTACAACCTATCAAGCCGTTTTTGGTGCGTATGAAGCGGAGTGGTATATACGAAAAGGCTGTAAACCCGAGCAGATTCTTATAACGGGACATCCCCGCTTCGATCAGATTTTTAACAGAACCCCTATGGACATGTCCACATTCTATCGAAAACTCGCTTTTCATCCGTCTAAAAAAATCGTGCTCATTGCGACCCAGCCCTTTTCAGATGATTTTTATTCCGGTGTGCTAGAAGGGCTTTCTGATCAGAAACAGTTGCAAATTATCATCAAACCCCATCCTTGGGAAATCGGAAAAAACAAGCTTGATCTGTATTACGCCGCGGCGAAAAAACATAAAGCATGCAGAGTCATCAAAAAGGAGCTTGATCTGTATGATTTGCTTCCGTATACTAACGCGGCAGTGACGCAAACCTCGACAGTCGGACTTGAAGCCATGCTGTTTCAAAAGCCTGTGCTGATCGGGAAATCATCCGGAAACCGCACGTATCCGTACTATGAATCTCTTGGCGATTTTATGTTTGATCATCCGGATGACCTGGTGCGCACCTTGATTGAGGTTCTTCGAAGTCCCGCCGTGCACCAAAAAGCAGAAGAGGCGCGTCTGGCGTTCACAGCAGCCAATTATCCGGTGGCAGAATCAACAAACGCTCTATTTGCGGAACTGAAAGCCAAAACAGGGATTGATTACAGGCGGGAGGATATTGATTAA
>YZ01|ctg00001_00310 spsA
TTGCCGAAAGTGTCAGTCATTATGACAAGCTATAACAAAAGTGATTATGTGGCAAAGTCCATTTCTAGCATACTCTCACAAACCTTTTCAGATTTTGAATTGTTTATTATGGATGACAACTCCAATGAAGAGACGCTGAATGTAATCCGTCCTTTTTTGAATGATAACCGAGTGCGTTTTTATCAAAGCGATGTATCTGGAGTGAAGGAAAGAACGGAAAAAACGAGATACGCGGCGCTGATCAATCAGGCGATTGAGATGGCGGAGGGTGAATATATCACTTATGCGACGGATGATAACATCTATATGCCGGACCGCCTCCTCAAAATGGTGCGGGAGCTCGATGCTCATCCTGAAAAGGCTGTGATTTACTCAGCCTCCAAAACCTATCATTTAAACGAGCATCGCGACATTGTAAAAGAAACTGTCAGGCCTGCAGCTCAAGTGACGTGGAACGCGCCGTGCGCCATCGACCATTGCTCGGTGATGCACAGATATTCGGTGCTTGAGAAGGTGAAGGAGAGGTTTGGCTCCTATTGGGATGAAAGCCCGGCGTTTTACCGGATCGGTGATGCCCGCTTCTTTTGGAGAGTCAATCATTTTTATCCGTTTTACCCGCTGGCCGAGGAGCTGGATCTGAATTATATTACCGACCAATCGATTCACTTTCAGCTGTTTGAATCAGAAAAAAATGAATTCGTCCGGAACCTTCCTCCGCAGCGCAATTGCCGCGAACTGCGTGAATCATTAAAAAAGCTTGGAATGGGGTGA
>YZ01|ctg00001_00311 gerQ
ATGAAACCGAAAAAAAATCAATATCAGCAAATGCAGGCATATGATAATATGCAGGTGTATCAGCCTCAGTACGGCGCCAATCCGTACCCGCAGCAAGGTCAAGGCCCACAAATGCAGACGATGGGGATGCAGCAAACGATGCCGATGCAGCAGGGACAGCAAGGCTTCGGATTCCCCGGCCAGCAGCAGGGCGGCGGGTTTCAAATTCCATCGGGGCCGACACCGTCAGCGCCAGGCCAAAGCGTTCCCGGTATGCTGCCTGTTGAGGAATCATACATTGAGAACATTTTGCGCCTGAACAGGGGAAAAACGGCGACCATCTATATGACTTTTGAAAACAGCAAGGAATGGGGCTCGAAGATCTTTCGCGGCGTCATCGAGGCTGCGGGCCGGGATCACATTATCCTCAGCGATCCGAAATCAGGAACACGCTACCTGCTCCTGACAATCTACCTCGATTACATTACATTTGATGAGGAGATTGCGTATACGTATCCATATTCCATGGCGTCCTATTCGCCAAGATAA
>YZ01|ctg00001_00312 ywdK
ATGAAAGTTTTTATCATATTAGGGGCCATTAACGCCCTGCTTGCCGTGGGACTCGGGGCATTTGGCGCTCACGGATTAGAAGGGAAAATTCCTGATAAATATCTTCAGGTTTGGCACACTGGTGTGCAGTATCATATGTATCACGCTCTTGGGCTTTTCGTTGTCGCGTTTCTGGCCGATAAATTATCCGGCATCGGCAGTGTCACGACAGCGGGCTGGCTGATGTTTGCGGGAATTGTACTGTTTTCCGGAAGCTTATATATTCTCAGTGTAACGCAAATCTCCATCCTCGGGGCCATTACCCCGCTCGGCGGTGTGGCATTTATTATTTCTTGGATTATGATCGTTGTCGCAGCCGTCAAATATTTATAA
>YZ01|ctg00001_00313 ywdJ
GTGAAATTGGTTCTTGGCGCTCTGCAATGGACAGCGTTTATCATTGCTGCGGCGATTGTTGTTCCGGTGGCGGTTGCCCAGTCGTTTCATCTGGATCACTCCGATTCTGCGAGATTGATCCAAAGCACTTTTTTTGTACTGGGAATTGCCGCCGTCATTCAGTGTTTGAAAGGCCACAGACTGCCGATCAACGAGAGCCCCGCCGGTTTGTGGTGGGGAGTGTACACGATCTACGGCGGGCTGACGGGAACTGTATTTGCGACATATGGGGATACATTGCGCGGTTTGCAGGGAGCTCTTCTTGTAAGCGCTGTATGTTTCTTTTTGTTAAGTGTCTTCAAGGTCATTGACCGGCTTGCCGCCTTGTTTACCCCGGTTGTGACCGGCGTCTATTTATTGCTGCTTGTGATGCAGCTGAGTCAGCCGATTATAAAAGGAATTCTCGGAATCGGCTATCGAAAAGACAGTGTGGACGGTCTTGTATTTGTCCTGGCGCTTGTTGTTGTCACCGCCGCCTTTATGATGACAAATTCGAACATTATGTTTTTGAAGCAATATTCTATTTTATTGGCCCTGTTCGGCGGGTGGGTGCTGTTTGCGGCTGCCGGAGCGGCAAAGCCGATTGAAATGCCGGATCGGCTGTTTCAGCTGCCTTCCCTGTTTCCTTTTGGGACCCCGTTATTTAACAGCGGCCTGATCATCACCTCAATTTTTATTACCATCTTGCTGATTGTGAATATGCTGGCGAGCATGAAGGTTGTGGACATCGCTGTGAAAAAATTCGGCAAAAAGCCGGATGAACAGCATCACGAACGCCAAGCCGGTTTTGCCGCCTCATTCAGCCATCTGCTGAGCGGTTTGACGGGAGCCATTGCACCGGTTCCGATTTCGGGAGCTGCGGGTTTTATTGAGACGACCAAAATGCCTTCTAAAAAACCGTTTATGATCGGCAGTATTCTGGTTGTCGCGATCAGTGTGATCCCGTTTTTTATGAATGCGTTTGCGAGCCTGCCGTCACCTGTTGGGTTTGCAGTGAACTTTGTTGTGTTCTCCGCGATGGGCGGCTTGGCCTTTGCAGAATTTGATTCATATGAGATAGCAGAACTGAAAAGGGTGCGGTCTGTGATCGGCATCTCGCTGCTGACAGGGGTCGGTATTATGTTTGTGCCTGAAACTGCATTAAAGGGTTTGCATCCGGTATTTATTTCTCTATTAAGCAACGGGCTTGTATTAGGAACGCTTGCTGCAATAGCGGCAGACCAGTTTCAGCTTTGGCGCAGGAGAAAATCCGACAATCTCGTGTCATCGGAGAACAAACATTGA
>YZ01|ctg00001_00314 ywdI
ATGAACATTCACATATCTGCTTTGATTCAAAAGATGGAAGAGGAGCTGAAAAAAGCAAAGGCGGCTGAACGTGATGAGGAGCTGAAGCGTTACGTAGCGGTTGTCCGTTCTTTGTGTGACGTCGTGCTGGATCAGCCGGAGACCGCGAGCGCGCCCCGCATACAGCCGAGCATCACGCCGAGTCCTGCCGCGCCGCCATCGACAGACCAGCTGATGATGGAAAAAATGATGGGAAGCGCGGGATTAAACAAATATCGAAAGCAGGAAAAAGAGAAGAAGGAAGAGGATGGAAACGGAGAGTCTTTATTTGATTTTTAA
>YZ01|ctg00001_00316 ung
TTGAAACAGCTTTTACAGGACAGCTGGTGGAATCAGCTGAAGGAAGAGTTTGAGAAACCGTATTATCAAGAGCTCAGAGAAATGCTGAAGCGAGAATATGCGGAGCAAACGATATATCCGGACAGCCGGGATATTTTTAATGCGCTGCATTATACCTCATACGATGATGTCAAGGTGGTGATACTCGGCCAAGATCCGTATCACGGGCCTGGACAGGCTCAAGGTTTGAGCTTCTCCGTAAAGCCGGGTGTGAAGCAGCCGCCTTCATTAAAAAATATCTTTCTTGAGCTGCAGCAGGACATCGGGTGCAGCATCCCGAATCACGGGTCGCTTGTCAGCTGGGCGGAGCAAGGAGTTCTTTTGCTGAATACTGTGCTGACAGTAAGGCGCGGACAGGCGAATTCCCATAAGGGAAAAGGCTGGGAGCGTCTGACGGACCGAATGATTGACGTGCTGAATGAAAGGGAGCGGCCGGTGATCTTTATTTTGTGGGGCCGGCATGCCCAAATGAAAAAAGAACGGATCGACACGTCCAAGCATTTTATCATTGAATCGACGCATCCCAGCCCATTTTCGGCAAGGAACGGATTTTTCGGGAGCAGACCGTTTTCCCGGGCGAATGCGTTCTTGGAGAACATGGGAGAGGCACCGATTGATTGGTGTATAAAGGATTTGTAA
>YZ01|ctg00001_00317 ywdF
ATGAAGATTTCTATCGTAATTGTGACCTATAATCGGATTCCGGCTTTGTGTGAGCTTCTGGAGTCGATTTCGAAGCAGACCATGAAGCCGTATGAAATCATTATTGTGAATGATGCCGGGGAATCGGTCGTGCCGGTCAAAGCACTGTATCCGGAGCTGCCGATTGCTGTCATCAATTTAGAAAAGAACTCGGGGCATGTGGCTGCGAGAAATGCCGGTGTAAAAGAGGCGTCTGGCGATTGCATTATGCTTTGTGATGACGATGATTTCTTTACGCCGGGACATGTGGAGAGAATGGCGAAGGAAATCGAGACGGCAGATTTCGTTCATTCTGATGCGGAAATTGTTTCGTTTGAAGAGAAAAACGGAACAAGATATCCAGTTTCGCGAAAGCTGTTTGCTTATACCGCTGACTATGAGGATATGAGAGTGTTTTCTACATACGTGCCGTCGGGCAGCATGTACAGACGTTTTCTGCATGATGAAATCGGGTATTTCGATGCTGATGTGCACAATTATTGGGACTGGGATTTTTATTTGCGCGCGGCGAAGGAGTACCGGGTGAAGCGTGTCCCTTGCGCCAGTGTGATTTATGCCTTCAGTGACGCGGGAGACAATCAGTCCGCGGACCTTGGCGCCAAGCGGAAACAATATTTGGACCGTTTAAGTGAAAAGCACGGACTCGGGGAACTGCCGACGAAAAACTTTGCCGTCCTGCTTGAGGAGCCTGATATGAAAAGACGGGAAGCACAAAGTGAAATCGTTTGGGATGGCAAGCCTGTCTATTCCAGGCTTCATCGTTCGTAA
>YZ01|ctg00001_00318 pdxK
ATGTCTATGCATAAAGCACTCACCATTGCCGGCTCAGATTCCAGCGGCGGTGCTGGGATTCAAGCTGATTTAAAAACATTTCAAGAAAAAAACGTATACGGGATGACCGCCTTAACGGTGATCGTTGCGATGGACCCGAACAACAGCTGGGACCATCAAGTCTTCCCGATCGATACTGATACAATCCGCGCCCAGCTTGCAACGATTACGGACGGCATCGGTGTGGACGCCATGAAAACAGGAATGCTGCCAACCGTTGACATTATCGAGCTTGCAGCAAAAACGATCAAAGAAAAACAATTGAAAAATGTGGTAATTGACCCGGTCATGGTTTGCAAAGGAGCAAATGAAGTCCTGTATCCGGAGCACGCCCAAGCCCTGCGTGAACAATTAGCGCCGCTAGCCACTGTCATTACGCCGAATCTGTTTGAAGCCAGCCAGCTCAGCGGCATGGATGAATTAAAGACAGTTGACGATATGATCGAAGCTGCGAAAAAAATTCATGCGCTCGGCGCTCAATATGTCGTCATTACAGGCGGAGGCAAACTCAAACACGAAAAAGCGGTTGATGTTCTCTATGACGGAGAAACAGCGGAAGTCCTTGAAAGCGAAATGATCGATACGCCTTATACACATGGCGCAGGCTGTACGTTCTCAGCAGCCGTGACAGCGGAGCTCGCCAAAGGTGCGGAAGTCAAAGAAGCCATTTACGCAGCGAAAGAATTTATTACCGCTGCCATTAAAGAATCCTTCCCGCTCAACCAATATGTCGGGCCAACGAAGCATTCTGCGCTGCGCCTGAATAAATAA
>YZ01|ctg00001_00319 BSBS38_03937
TTGAATATACATGAACAGAAGATAACACCGGAATGTTTGGAAAAGGCTGCGGACCAAGTTGAAGATAAGCGGGAAGAATATAAGGATGTGCTGCTTCAGCTGAAAAAAATGCTTGGCGGGACAACGCCGCACAGTGAAACGGCGGAAATTCTTTCGCGAGCATATGAGCAAATGAAGGAATATGCACTTTTTGTTCAGTCGATAGAAACATTTTTAAGGAAATCTGCGAACCATTTAAAAATCAAATAA
>YZ01|ctg00001_00320 sacA
ATGACAGCACTTGATCAGGAGCTTCGTCGCCGGGCTTATGAAGAAGTGGAGAAAAAAGAGCCTATCGCGAACAGCGATCCGCACCGCCAGCATTTTCACATTATGCCGCCGGTTGGGCTGCTGAATGACCCGAATGGCGTGATTTATTGGAAGGGCAGCTATCATGTGTTTTTTCAGTGGCAGCCGTTTCAGACGGGGCACGGGGCGAAATTTTGGGGGCATTATACGACACAGGATATTGTGAATTGGAAGCGGGAAGAGATTGCGCTGGCCCCGAGTGATTGGTTTGATAAAAACGGCTGCTACTCGGGCAGCGCTGTCACGAAAGACGATCGGCTCTATCTGTTTTACACAGGAAATGTCAGGGATCAGGATGGGAATCGGGAAACGTATCAATGCCTTGCTGTATCTGACGACGGGCTGTCCTTTGAGAAAAAGGGTGTCGTCGCCCGCCTCCCTGAAGGATACACGCCGCATTTTCGCGATCCGAAGGTATGGGAGCATGAAGGAACATGGTATATGGTGGTCGGTGCGCAAACGGAGAATATGCAAGGACACGCTGTTTTGTTTGCTTCTGATAACCTGACAGAGTGGAGATTTCTCGGCCCGATAACTGGCGCGGGCCTCAGCGGGCTTGACGCTTTTGGGTACATGTGGGAGTGCCCTGACTTGTTTTCCCTTCAGGGGTCTGACGTGCTGATTGTCTCGCCACAAGGGCTTGAGACTGACGGTTTTCGTTATCAGAACGTGTATCAATCGGGTTATTTTGTCGGGCGTCTCGATTATAACAAGCCTGAATTGAAGCATGGCGATTTTACGGAGCTTGATCAAGGTTTTGATTTTTACGCTCCGCAAACACTTGAAGACGATCAGGGAAGGCGAATTTTGTTTGCATGGATGGCTGTGCCTGATCAGGATGAAGGGACTCATCCGACGATTGACTATCACTGGATTCACTGTATGACGCTGCCGAGACAGCTGACGCTATCTGGGCAGAAGCTGATTCAGCAGCCGCTGCCTGAGCTGAAAGCCATGCGCAGGAATGAGAAAAAAGTGCAAATCAACATGCATGGATCATCTGGTACGCTTCCAGTTGAAAACCCTGAAAGAGCTGAGATCTTGATTGAAGACATTGATACGGAGTCTGGCTTTTCAATCAGTATCCGCGGTACGGCTGTGTTTTCCTTTCAAAAGGACGAGGGGATTGTTACGTTGGAGCGGACGAGCTTCGACGGAAAAAGAACAGAAGCGAGACATTGCTGCATCAAGGATTTGCATACCGTGCACATGTTTATCGACGCTTCGTCTGTGGAAATCTTTGTCAATAATGGAGAAGAGGTCTTCAGTGCGAGATATTTTCCTTTCCCGGGAAATCATGAAGTGACAGCCAGTTCGACAGGAAAATCTGAAATGAACGTCGGAATTTGGACCCTTATGTAG
>YZ01|ctg00001_00321 scrA
ATGGATTACAAAGAGACTGCAAAACGCCTCATTGAGCTTCTCGGGGGGAAAGAAAACATGATCAGCGCGGCTCATTGTGCAACAAGACTGCGTTTAGTGATTAAAGATGAATCAAAGATAGATCAAGCACAAGTAGAAGAGCTTGATGGCGTCAAAGGCGCTTTCAGCAGCTCTGGCCAGTACCAGATCATTTTCGGAACAGGCCTTGTCAATAAGGTGTACGATGCTTTTTCAAAGGAAGCAGACTTTGAGCGTGAAGAACACGTAAATCACCAGGAGGCGGCAAAAGAAAAAATGAATCCCGCTGCGAGATTTGCGAAAACGCTTTCTAATATTTTTGTTCCAATCATCCCGGCTATTGTGGCCAGCGGCCTATTAATGGGATTACTGGGTATGGTCAATGCGTTTCATTGGATGAGCAAGGATTCTGCGCTGCTGCAGCTGCTTGATATGTTTTCAAGTGCAGCATTTATTTTCTTGCCGATTCTAATCGGGGTAAGCGCTTCAAAAGAATTTGGCAGCAATCCGTACTTGGGAGCGGTTATCGGTGGAATCATGATTCATCCGACGCTTTTGAATCCATGGGGATTGGCGGAAGCGACACCTGATTATATGAATCTTTTCGGATTCGATATCGCGCTTCTCGGCTACCAGGGAACTGTTATCCCTGTCCTGCTGGCGGTTTATGTGATGAGCAAGGTAGAGAAATGGACGAGAAAAGTGGTCCCTCATGCGGTAGATTTGCTTGTTACACCTTTTGTCACAGTGATTGTCACCGGGTTTGTCGCTTTTATCGCGATTGGTCCTCTGGGCAGAGCGCTTGGCTCCGGCATTACGGTTGCTTTAACTTATGTATATGACCATGCAGGTTTTGTCGCGGGTCTGATTTTCGGTGGCACGTATTCACTTATCGTGCTGACAGGCGTTCATCACAGCTTCCATGCGATTGAGGCAGGGCTTATTGCAGATATCGGCAAAAACTACTTGCTGCCGATCTGGTCAATGGCGAATGTCGCACAGGGCGGCGCCGGGCTTGCCGTCTTCTTTATGGCGAAAAAAGCAAAGACAAAAGAAATCGCGCTTCCGGCTGCATTTTCCGCTTTTCTTGGCATTACTGAGCCCGTCATCTTCGGAGTCAATCTGCGCTACCGAAAACCGTTTATCGCCGCGATGATTGGAGGCGCATTGGGCGGTGCATATGTCGTCTTTACACATGTTGCTGCAAACGCTTACGGGTTAACGGGTATTCCGATGATCGCCATTGCTGCGCCGTTTGGCATGGGCAACTTGATCAACTATCTGATTGGGATGGCCATTGCGGGAGTATCAGCGTTCATTGCAGCGTTTATCATGAAGATTAATGAGGATGAGGAGAGGAAAAAATGA
>YZ01|ctg00001_00322 nirC
ATGGAAACTCAAGCATTGCAAAAGGTTGAACAGTACGCTTTGAGAAAACAAAATATATTTGTTTCAAGCAAAATCCGATATTTGCTCCGATCCATTTTGGCCAGCATGTTTATCGGTTTCGGTATTACAGCCGCAAGCAAAACAGGCAGCTATTTCTATATGGCTGACTCTCCATTTGCATTTCCGGCAGCCGCTGTCACTTTCGGGGCCGCTATTCTGCTGATTGCTTACGGCGGCGGGGATTTATTTACCGGCAACACCTTTTATTTCACCTATACCGCACTCCGAAAAAAAATCCGTTGGCGCGACACTCTGTACCTGTGGATGTCAAGCTATGCTGGCAATTTGATTGGCGCTATTTTATTTGCCATCCTGATCAGCGCGACAGGACTTTTTGAGGAGGCTTCTGTTCATTCCTTTTTGATTCATCTGGCAGAGCACAAAATGGAGCCGCCCGCTTCCGAACTGTTTTTCAGAGGAATGCTGTGCAATTGGCTTGTGTGCCTCGCCTTTTTCATTCCGATGTCTCTCAAAGGAGAAGGAGCCAAGCTGTTTGCCATGATGCTTTTCGTTTTCTGCTTCTTTATTTCCGGTTTTGAGCACAGCATTGCCAATATGTGCACATTCGCCATCTCACTTTTGATCGAGCACCCTGATACGGTGACACTGATGGGAGCAGTCAGAAACTTAATTCCTGTTACGCTCGGCAATCTGGCCGCAGGAATTGTAATGATGGGCTGGATGTACTATACGCTCAATCCCGATAAATAA
>YZ01|ctg00001_00324 BCV50_14480
ATGAAACGTTTGCTTGTATCTTTACGGGTGTGGATGGTCTTTTTGATGAACTGGGTGACGCCGGACAGAAAAACTGCGGCTGCCGCGGTCTATTCGGCTCAGCGTACATACCAAAGAAAAGCGGCGGTGCAGGCCGCAGGACTTGTTTCGTTTTATGAATGGCGGATGGCTGTGAATGAGGAAGAAAAGCAGAAAGCGAAAGCCGCTGCGCTTTATAAAAGAAGATGTCTGCAAGCCTTCAAGGAATCGCCAAAGCAGGAGAGAGCTGGCCCGCATCTTTACATGGCGGTCAAAAGGAGGTAA
>YZ01|ctg00001_00325 vpr
TTGAAAAATGGAATCATTCGCTTTCTGCTCCTAAGTTTTGTTTTATTTTTTACGTTATCCACAGGTATGACAGGAGTACAGGCGGCGCCGGTTTCTTCAAAAACGTCGGCTGACCTGGAAAAAGCCGAGGTATTCGGTGATATCGACATGACAACAAGCAAAAAAACAACCGTTATCGTGGAATTAAAAGAAAAATCCTTGGCAGAGGCGAAGGAAGCGGGAGAAAGCCAAACGAAAAGCAAGCTGAAAACCGCTCGAACAAAAGCCAAAAACAGTGCTGTCAAAGCGGTGAAAAACGGAAAAGTAAACCGGGAATATGAGCAGGTGTTTTCAGGCTTTTCTATGAAGCTCCCAGCTAATGAGATTCCAAAACTTCTTGCAGTAAAAGACGTAAAGGCAGTATACCCGAACGTGACCTATAAAACAGACAATATGAAGGATAAAGACGTCACGGTCTCCGAGGACGCCGTATCTCCGCAAATGGATGACAGCGCGCCGTATATCGGAGCAAACGACGCATGGGATTTAGGCTACACAGGAAAAGGCGTGAAGGTAGCGGTTATTGATACTGGTGTTGAATACAATCACCCTGATTTGAAGAAAAACTTCGGACAATATAAAGGATATGATTTTGTAGACAATGATTACGACCCGAAAGAAACACCAACCGGCGATCCGAGAGGTGAAGCCACTGACCACGGAACGCACGTGGCCGGAACTGTCGCCGCAAACGGAACGATTAAAGGCGTGGCGCCTGATGCCACACTTCTTGCTTACCGCGTGCTGGGCCCTGGCGGAAGCGGCACAACAGAAAATGTCATTGCCGGCGTGGAACGTGCTGTACAGGACGGAGCAGATGTGATGAACCTGTCTCTCGGAAATTCATTAAACAACCCGGACTGGGCGACGAGCACAGCGCTTGACTGGGCCATGTCAGAGGGCGTCGTTGCGGTTACGTCAAACGGCAACAGCGGACCGAACGGCTGGACAGTCGGATCGCCAGGCACATCAAGAGAAGCGATTTCTGTCGGCGCGACTCAGCTGCCGCTCAATGAATACGCCGTCACTTTCGGCTCTTACTCTTCGGCAAAAGTAATGGGGTATAACAAAGAGGACGATGTCAAAGCGCTCAATAACAAAGAAGTTGAGCTAGTTGAAGCCGGACTTGGCGAAGCAAAGGACTTTGAAGGAAAAGATCTGACAGGCAAAGTCGCCGTTGTCAAACGGGGCAGCATTGCGTTTGTGGATAAAGCCGACAATGCTAAAAAAGCCGGCGCCATCGGCATGGTTGTGTATAACAACCTCTCCGGAGAAATTGAAGCCAATGTACCAGGCATGTCTGTGCCGACGATTAAGCTTTCATTAGAAGACGGCGAAAAACTCGTCAGTGCCTTGAAAGCAGGCGAGACAAAAACAGCATTCAAGTTGACGGTCTCAAAAGCGCTTGGTGAGCAAGTAGCTGATTTCTCTTCCCGCGGCCCTGTAATGGATACGTGGATGATTAAGCCTGATATTTCCGCACCAGGCGTCAATATCATCAGCACCATTCCGACACACGATCCTCAAAACCCATATGGCTACGGATCAAAACAAGGAACAAGCATGGCATCTCCTCATATTGCCGGAGCGGTTGCCGTTATCAAACAAGCAAAACCAAAGTGGAGCGTTGAACAGATCAAAGCCGCCATCATGAACACCGCTGTCACCTTAAAGGATGGCGACGGAGAAGTGTATCCGCATAACGCCCAAGGCGCAGGCAGCGCGAGAATCATGAACGCGATCAAAGCCGACTCACTCGTCTCACCTGGAAGCTATTCATATGGAACATTCTTGAAGGAAAACGGAAACGAAACGAAAAAAGAAACCTTTACGATTGAAAACCAATCTTCCATTAGAAAGTCATACACACTTGAATACTCATTTAACGGCAGCGGCATCTCCACATCCGGCACAAGCCGAGTTGTGATTCCGGCACATAAAACCGGAAAAGCCACTGCAAAAGTAAAGGTTAATACAAACAAAGCAAAAGCTGGCACCTATGAAGGAACGGTCATCGTCAGAGAAGGCGGAAAAACCGTCGCCAAGGTACCTACATTGCTGATCGTCAAAGAGCCGGATTATCCGAGAGTAACATCTGTCTCCGTCAGCGAAGGGTCTGTACAAGGCACCTATCAAATTGAAACCTACCTTCCTGCGGGAGCAGAAGAGCTGGCGTTCCTCGTCTATGACAGCAACCTTGATTTTGCAGGCCAAGCCGGCATTTATAAAAATCAAGATAAAGGCTATCAGTACTTTGACTGGGACGGCACAATCAATGGTGGAACCAAGCTTCCGGCCGGAGAATATTACTTGCTCGCCTATGCCGCGAATAAAGGCAAATCAAGCCAGGTTCTGACTGAAGAGCCTTTTACCATTGAATAA
>YZ01|ctg00001_00326 ywcH
ATGATTTCATTAAGTATATTAGATCAATCTCCAGTATCAGAGGGCAGCAGTGCAGAAACAGCATTACAGCAAACGGTTGCGCTTGCACAGGCTGCTGAGGATTTTGGATATAAGAGATTTTGGGTTTCTGAGCATCACTTTTCAAAGCGGCTGGCAGGGTCAAGCCCAGAGGTGCTGATCAGTCATATAGCGGCAAAAACAAAGCGAATCCGTGTTGGATCAGGGGGAGTCATGCTGCCGCATTACAGCGCTTATAAAGTAGCTGAGAATTTCCGTGTGCTGGAGGGGCTGACACCGGGAAGAATTGATCTTGGGCTTGGCAGAGCACCGGGGGGAATGCCGATTGCATCCTGGGCGCTGAATGACGGCGGGAAGCGCAATGCTGATCAGTATCCGCAGCAAATCAAGGAGCTGACCATGTATCTGCATGATTTGGCGGATGACAAACACCGTTTTCCGAATTTGACGGCTGCGCCGCATATTTCCACCGCGCCGGATGTGTGGCTGCTTGGCTCATCTGGAGAAAGCGCGCTGCTCGCCGCTGAGTCAGGCGCTGGCTATATGTTTGCCCACTTTATCAATGGAGAGGGCGGAGAGGATACTGTCAGACAGTATAAGAGACGATTTAAGCCGTCTGTCTTAGGAGACACGCCCCGAGCGGCAGTCGCTGTTTTTGTTCTTTGTGCTGACACGGAGGAGAAGGCGGAGGAGCTTGCGGCAGTGCTTGATTTTACGCTTTTGGCAGGGGAGCAGGGCATTCCTTTAGAAGGAGTTCCTTCGTTTGAAGCTGTTCGAGAAAATACGTACTCCCCCTATGAACAGAGACGAATTGCTGATAATCGAAATCGAATGATTGTCGGCACGAAAGAACAGGTGAAGGAGCAGTTGTTAGCTTTGAGTAAGGCGTATGGAACAGAGGAAATCATGGCGGTGACCATTACGCATCATTTTGAAGATAAGCTCCATTCTTATCGTTTATTGCAGGAGGCATTTGCGAATTAA
>YZ01|ctg00001_00327 nfsA
ATGAATAACACAATCGAAACCATTTTGAATCATCGGTCAATCCGGTCTTTTACTGATCAGCTTTTGACAGCTGAAGAAATTGATACATTAGTGAAAAGTGCGCAGGCTGCATCAACGTCCAGCTATGTGCAGGCATATTCGATAATCGGTGTTTCCGATCCTGAGAAAAAACGTGAGCTGTCTGTGCTTGCCGGAAATCAGCCTTACGTTGAGAACAACGGACACTTTTTTGTATTTTGCGCGGACTTGTACCGCCACCAAAAACTAGCTGAGGAAAAAGGCGAAAATATCTCTGAGCTGCTTGAAAATACGGAAATGTTTATGGTGAGCTTGATTGATGCGGCGCTGGCAGCGCAAAATATGAGCATTGCTGCTGAATCAATGGGGCTTGGCATTTGCTATATCGGCGGCATTCGGAATGAACTGGACAAGGTGACAGAGGTGCTGCAAACGCCTGACCATGTGCTTCCGCTTTTCGGTCTGGCAGTAGGCCATCCTGCCAACCTATCCGGCAAAAAACCGAGATTGCCAAAGCAGGCTGTCTATCATGAGAATACGTATAATGTGAATGCAGACGATTTCCGGGAAACCATGAATGCGTATGATCAAACCATTTCTGATTATTATAGAGAAAGAACAAACGGACAGAGGGAAGAAACGTGGTCTGATCAAATTCTGAACTTTATGAAGCAGAAGCCTCGTACGTATTTAAATGACTATGTCAAAGAAAAAGGATTTAATAAAAACTAA
>YZ01|ctg00001_00329 ywcE
ATGGACATGTTTTTTGCTTATTTATTGGTTGCCAGCGCAACTCCTCTCTTTATTTGGCTTGATAACAAAAAAGTCGCACTCTCAGCTATTCCGCCAATCATCTTAATGTGGGTATTCTTCTTCTTTTACGCAACAGAAAGCCTTTCTCCACTAGGACACACTCTCATGATTATCTTGTTTGCCGTCAACGTCATTGTCGCTCATATCGCCGCATTTATCATTTACGGTCTTCCGTATCTTCGCAGAAAGCGAAGCAGCTGA
>YZ01|ctg00001_00330 qoxD
ATGGCAAACAAATCTGCTGAACACAGTCACTTTCCATGGAAGCACATTGTAGGTTTTGCACTGTCTATCGTTTTGACCCTGCTGGCTTTATGGGTTGCAGTGTATACTGACCTAAGCTCATCAGCAAAACTTTGGATCATTTTCGGATTCGCCTTCATTCAGGCGGCACTGCAGCTTCTCATGTTCATGCACATGACAGAGAGCGAAAACGGCAGTATCCAAGTCGGTAACACGCTGTTCGGATTCTTCGGCGCGATCGTTATCGTGCTTGGATCCATCTGGATTTTTGCGGCTCACTATCACCATGGTGACCATATGGACGGAAATCCTCCTGGAGGCGCTAAGCACTCAGAGCATTCAGGCCACAACGAATAA
>YZ01|ctg00001_00331 qoxC
ATGGAACATGCAGAACACGGCAATTCTAACGCGCCTATGGAATATCAATCTGAAACCGGCAGACTTAATATTCTCGGGTTTTGGATCTTTTTAGGGGCAGAAATTGTGTTGTTCTCAACACTATTTGCAACCTTCTTCGTTCTTCAAAACAGAACAGCAGGAGGTGTCTTACCGGACGAACTGTTTGAAGTGAATCTGGTAATGATTATGACGTTCTTGCTGCTTATCAGCAGCTTTACCTGCGGGATCGCTGTTCATGAAATGCGCCGCGGAAGTTTAAAAGGCGTAGTCATTTGGACAATTATCACTCTTCTTCTTGGCGCCGGCTTCGTCGGTTGCGAGATCAACGAGTTTGTCCACTATGTACATGAAGGAGCATCTCTCGGTACAAGTGCGTTCTGGTCTGGATTCTTTGTTTTACTTGGAACTCACGGAACTCACGTAACAATCGGTATTTTCTGGATCATAGGAATTCTGATTCAGTTGAAGAAACGCGGCTTAACTCCGCAAACTTCATCTAAAATCTTTATCTCAAGCTTGTACTGGCACTTCTTAGATGTTGTATGGATTTTCATCTTTACAGGTGTCTATCTCATGGGATTGGGGGGTCTGTAA
>YZ01|ctg00001_00332 qoxB
ATGAAATTCAAATGGGATGAATTTTTCGTAACAGGTGACCCATTAATTCTGGGCGCACAAGTTTCCATCGCACTATCTACCATTGCCATCATTTTTGTACTGACCTACTTCAAGAAATGGAAATGGCTCTGGTCTGAATGGATAACAACTGTTGACCATAAAAAACTCGGAATCATGTATATTATATCTGCTGTAATTATGTTATTCCGCGGCGGTGTCGACGGTCTGATGATGCGTGCCCAGCTAGCGCTTCCGAATAACAGTTTTTTAGACTCAAACCACTATAATGAAATCTTTACAACTCACGGTACGATCATGATCATCTTCATGGCGATGCCGTTCCTAATCGGTCTTATCAACGTTGTTGTACCTCTTCAAATCGGTGCTCGCGACGTTGCGTTCCCTTACTTGAACAACCTGAGCTTCTGGACGTTCTTCGTAGGGGCGATGCTTTTCAATATTTCTTTCGTTATCGGAGGTTCTCCGAACGCAGGCTGGACAAGTTACATGCCGCTTGCAAGTAACGATATGAGCCCTGGACCGGGTGAGAACTACTACCTCCTCGGACTTCAGATTGCCGGTATCGGTACCCTGATGACAGGGATCAACTTTATGGTAACAATCTTAAAAATGAGAACAAAAGGCATGACATTAATGCGTATGCCAATGTTCACATGGACAACACTGATCACAATGGTTATTATCGTGTTTGCGTTCCCTGTACTTACAGTAGCTTTAGCACTTTTATCATTTGATCGTTTGTTCGGTGCTCACTTTTTCACATTGGAAGCAGGCGGTATGCCGATGCTTTGGGCGAACCTGTTCTGGATTTGGGGACATCCTGAAGTATATATCGTTATTCTTCCGGCATTCGGTATTTTCTCTGAGATTATCTCAAGCTTTGCGAGAAAACAATTGTTTGGTTACACAGCGATGGTTGGTTCTATTATCGCCATCTCCGTATTGAGTTTCCTAGTTTGGACTCACCACTTCTTCACAATGGGGAACAGTGCGTCCGTTAACTCTTTCTTCTCAATTACGACAATGGCCATCTCGATTCCGACCGGGGTTAAAATCTTTAACTGGCTCTTTACCATGTATAAAGGCCGAATCAGCTTTACAACGCCTATGCTGTGGGCGCTTGCATTCATTCCTAACTTCGTTATCGGCGGGGTTACAGGGGTTATGCTTGCGATGGCAGCAGCGGATTATCAATACCATAATACGTACTTCCTTGTATCTCACTTCCACTATGTGCTGATCGCAGGTACTGTATTTGCTTGTTTCGCCGGATTTATTTTCTGGTATCCAAAAATGTTCGGCCACAAGCTGAACGAAAGAATCGGAAAATGGTTCTTCTGGATCTTTATGATCGGGTTCAATATTTGTTTCTTCCCGCAATATTTCTTGGGGCTTCAAGGCATGCCTCGCCGTATTTACACATACGGACCGAATGACGGCTGGACAACATTGAACTTTATTTCAACTGTCGGAGCTTTCATGATGGGTGTAGGATTCTTAATCCTTTGCTATAACATCTACTACAGCTTCCGCTACTCTACTCGTGAAATCAGCGGAGATTCATGGGGTGTGGGACGCAGTCTTGATTGGGCGACTTCTTCTGCGATTCCGCCGCATTACAACTTTGCGGTGCTTCCTGAAGTCAAATCTAAAGATGCATTCCATCATATGAAAGAAGAAAAAACTGAGTTATACCCTGAAAGCAAATTCAAGAAAATCCATATGCCAAGCAACTCAGGCAGACCGTTCTTTATGTCTGTTGCCTTCGGTATCGCCGGCTTTGGACTTGTCTTTGAATGGTACTGGATGGGCGTAGTCGGATTGATCGGAGTCCTGCTCTGCATGGTTCTGCGTTCATTCGAATACGACAACGGCTACTACATTAGTGTTGATGAAATAAAAGAGACGGAAAGAAAGATTTCCGAATAA
>YZ01|ctg00001_00333 qoxA
ATGCACTTCAGATTTATTACATCAATAGGAAGGATGGTGATCTTCTTGTTCAGAGCATTAAAACCGTTACTTGTATTTGCGCTGTTAACTGTGGTTTTCGTCCTTGGGGGATGCAGCAATGCCTCAGTACTAGATCCGAAAGGGCCTGTGGCTGATCAGCAAAGTGATTTAATCCTGTTATCTATCGGATTTATGCTGTTTATCGTCGGGGTCGTCTTTGTTCTATTTACCATTATTTTAGTAAAATACCGCGACCGTAAAGGCAAAGATAATGGATCTTATAACCCAGAAATTCACGGTAACACGTTCTTAGAAGTAGTCTGGACAGTGATCCCAATTTTAATCGTCATTGCACTTTCTGTGCCAACCGTACAGACGATATATTCGTTAGAAAAAGCTCCTGAAGCAACAAAGGATAAAGAGCCTCTTGTTGTTTACGCTACTTCGGTAGACTGGAAATGGGTATTCAGCTACCCTGAACAGGATATTGAAACGGTTAACTACTTAAACATTCCTGTCGACCGCCCAATCTTGTTTAAAATCTCATCTGCAGATTCAATGGCTTCGCTATGGATTCCTCAGCTTGGAGGACAAAAGTACGCGATGGCAGGAATGCTGATGGATCAATACTTACAGGCTGATGAAGTGGGAACTTATGAAGGCCGCAACGCGAACTTCACAGGCGAACATTTTGCCGACCAAGAGTTTGATGTGAATGCTGTAACAGAAAAAGACTTTAACAGCTGGGTGAAAAAGACTCAAAACGAGGCTCCTAAGCTGACAAAAGAGAAGTATGATCAATTAATGCTTCCTGAAAATGTGGACGAATTAACGTTCTCTTCTACTCACTTAAAATACGTTGACCACGGACAAGACGCAGAGTACGCGATGGAGGCCCGCAAACGCCTTGGCTACCAAGCTGTTTCACCGCACTCTAAAACAGATCCGTTTGAAAACGTAAAGGAAAATGAATTTAAGAAGTCTGATGATACAGAAGAATGA
>YZ01|ctg00001_00334 ywzA
ATGATGAGTTTTATTATTTCACTTATCGTCGCTATTATTATCGGATGGCTTGGCAGCCTGTTTGTAAAAGGAGATATGCCTGGAGGAATTATCGGGTCAATGATCGCAGGCCTTATCGGCGCCTGGATCGGACACGGGCTGCTTGGAACATGGGGGCCGAACCTAGCCGGATTTGCTATTATTCCTGCGGTGATCGGCGCAGCCATTGTTGTATTTCTAGTAAGCCTGTTAGCCAGAAAAAGAGGATAA
>YZ01|ctg00001_00335 galT
ATGAGTATTGTTGAACATCTGGAACAGCTGCTGGAGTATGGCCTGGAACGAAAACTGATTTCGATCTGGGATCGGGAATATACGAGAAACCGTCTTTATGAAGCGTTAGACATCAAGCACCCCGAGCCGGTCTCCCACACATGCATCAAGCAGGCACAAAGCCTGCCGGACTTACTTGCTCCTATTTACAAATGGGCTGCGGAAACCGGCCGTATGGAAGCGGATACAGACACATACCGTGACTTGCTCAGCGCAAAGCTGATGGGGTGTTTCGTACCTGCTCCGTCTGAGGTCATTCGCAAATTTGAAGAGACAAAAGCTTTATACGGCCCAAAACAGGCGACAAAGGAATTCTATCAATATGCAGAGGATGTCTACTATATTCGGTCCGACAGAATCGCCAAAAATGTTCATTGGACGGTGCCGACTGAATATGGCGAGCTGGAAATGACTATTAATCTATCAAAGCCCGAAAAGGACCCAAAAGCGATTGCGGCTGCAAAAGAGCAGGCGCAGACAAATTATCCGAAGTGTTTGCTGTGTAAAGAAAATGTCGGGTTTGAGGGAAGCGTGAACCATCCAGCCCGCCAAAATCACAGAATCATTCCGGTTATTCTTAAAGATGAAGAATGGTATTTGCAGTTCTCGCCATACGTCTATTATCCAGAGCATTGCATCGTCTTAAAAGGTGAACATGAACCAATGGAGATCAGCAGAAAAACATTTGAAAGGCTGCTGTCATTTCTCGGGCAATATCCGCATTATTTTATCGGTTCAAATGCGGATCTGCCAATTGTCGGCGGCAGCATCCTAAGCCATGACCATTTCCAAGGCGGGGCGCACGATTTTCCGATGGCGCGTGCAGAAGCGGAAGAAATATATGAATTAAATGATCATCCAGGCGTGTCGCTGGGCTTAGTGAAGTGGCCGATGTCCGTGCTCAGGCTCCAAGGAGACAAACCGGATCAAGTCGCCGAAGCTGCTGATCATATATTCCGCACGTGGCAAGCGTATTCCGATGAAAAGGCCGACATAGCCGCCTATACAGGCGATACGCCCCATAATACGGTTACGCCGATTGCACGGCGCAGGGGAGACTTGTATGAACTCGATATCGTGCTGAGAAACAATCGGACGGATGGGGAGCATCCATTAGGAATATTTCATCCTCATCAGGAAGTTCACCATATTAAAAAAGAAAATATCGGCCTGATTGAGGTCATGGGATTGGCGATATTGCCGGGCCGTTTACAGGAAGAAATGAAAGAAACGGCAGCGGCGCTTTGCTCTGCTAATCCGAAATCAGCTTTAGAACAAAATCCGCTCACAGCAAAACATAAGGAGTGGGCTCTTCGGATTACGGAAAAAAGAACGATAACAAAAGAAAATGCCGATCTAGTCATAAAAGAAGAGCTTGGACATGTATTCGCGCGCATACTTGAACACGCCGGTGTATTTAAACAGACAACGGAAGGAAAACAGGCCTTCAGCAGGTTTATCGACCATTTAGGCGTCAAACCAGTCAAAAGCCTCAACCGCTAG
>YZ01|ctg00001_00336 galK
ATGCGGGAAGAGCTAAAGGGGATATTTGCAAGTGTATTCGGAGAAAAAGAGGGGTTACGGTTTTTTTTCGCACCTGGAAGAGTGAATCTGATTGGAGAACATACAGACTATAACGGCGGGCATGTGTTTCCGTGCGCGCTGACAATGGGTACATATGCTGCTGTTGCAGAAAGAAACGATGGGGTTGTCCGGATGTATTCAGACAACTTTAAAGACGCAGGCATTAAAGAATGCAGCCTTGACGACATCCGCTATCAAAAAGAAGACGACTGGGCGAACTATCCGAAAGGCGTCATTTATGAATTTCAGCAAAGGGGCTATTCAGTTCCCCATGGCTTTGACATTGTATTTTCAGGGAATATTCCAAACGGTGCGGGCCTCTCGTCCTCCGCTTCTATTGAACTGCTGATGGGAGTGGTGCTCCAAAGCTATTTCCATCCTGAAGTGGATGCGCTTGAGCTTGTAAAAATGGCGCAGCATGCGGAAAACACTTTTATCGGTGTCAATTGCGGAATTATGGATCAATTTGCAATCGGAATGGGGAAAAAACATCATGCGATGCTGCTGAACTGCGACACGCTGGACTATGAATATAGCAAACTCGATGTCTCAGGCCTCGCACTGGTCATCGCGAACACGAACAAAAAAAGGACATTGGCAGACTCGAGCTATAATACAAGACGTCAAGAGTGCAATGACGCATTGCTTGATCTGCAAAAAGCACTCGATATTGTCTCGCTGGGCGACATCAAGCCCTCTGATTTCGATGCTAATTCCGGCCTGATCCAAAATGAAACGAACAGACGCCGGGCAAAGCACGCCGTATACGAAAATCACCGCGCCATCAAGACGGCCCAGATGTTCAAAGAAAACAATATAGATGAAATCGGGCTGTTAATGAAGGAATCCCATCTTTCACTGAAGGATGATTATGAAGTGACCTGCCCTGAACTTGACGAGCTTGTGTTTGCGGCGTGGGAGCACGAAGGCGTGATTGGATCAAGAATGACGGGAGCTGGCTTCGGCGGCTGCACCATCAGCATTGTCAAAGATGCGTTTGTTGAAGATTTTATCCAAAAGGTTGGAGACAGGTATCAAGAAAAAACAGGGCTCAAAGCGGATTTTTATGTCGCTGATATCGGAGAAGGAGCGAGAGAACTAAAGGGGGAGTGA
>YZ01|ctg00001_00337 ywcD
GTGAAGTATAGAGAAATGATTATGTATATCATTATGGGGGTTTTCACAACCATTGTGAACATCGCCAGCTTTTATATATTGGTAGAGATCATGAATATGGATTACAAAGCCGCCACTGTCGCCGCTTGGATTTTGTCCGTGCTGTTTGCATACATAACAAATAAATTATATGTGTTTCAGCAAAAAACACATGACCTGCAGAGCCTGCTGAAAGAGATCACTGCCTTTTTCAGCGTTCGGGTCCTGTCTCTCGGCATAGATTTAGGCATGATGATCATTCTTGTCGGCCAGTTCAATACAAATGAAACCTTGGCCAAAATACTCGACAACGCGGTCATCGTTGTCGTCAACTATGCTGCAAGCAAATGGCTCGTCTTTAAAAAGACAAAAGAAGAAGGGGTATGA
>YZ01|ctg00001_00338 slrC
ATGAAAAAAAACAAATTTCAAATGAAAAGAGAAGCAACCTTTGAAAGTTTTATAGACGCTGGCTTGAATTTGTTGATTGACCGAGCGTATGATCCGGTTTCTGTTGAGGATATCAGCAGAGCGGCCGGGTACAGTAAAGGAGCATTTTATGTTCATTTTGTCAGCAAGGAGGATTTTCTGCAGCATCTTCTCGAAAAACGCCAGATGAAAAAAGCGATCATCGTAGGGTATCTTGATCAAATGGAACGAACATCGGTGAAACCGCTGACATTGGACGAGGCTGCAAAACATGCCGCAGAGCTGCTTTATTCCTATTACATAAATAAGCCGTCGTGGGACATTACCTCGTTTGCCATGAATATGCCGACGTATAAAGTCCTTCAGAAATGCAAGGCCTATGTCCGGCTGTACGAATTGTGGGTGGAAGAAAATGCGTTATATATTAAGTGGCTGAAGGAGAGAAAGCTGATTGGCGCCTGTATTGATCCGGAATATACGGCTAAAATAATATGTGCAGTGCTCGACGGAATCATCAAACAATCGTATGTATTGGGCCAGCCCGCCACATTCCGCAGCTTTTTAGACGCACTCTCGGTTTTCTTTGCTCCAGACAGAGAGCACGTGAGGCCAAGAATTTTGAAAAGTTTTTCAGAAAGCGAGGAACATCAGTGA
>YZ01|ctg00001_00339 slrA
ATGAAAACTCATGTTAAAAAAGATTTGGACAAAGATTGGCATATGTTAATACAAGAAGCTAGATCTATTGGGTTAGGCATTCGTGATGTGAGACAGTTTTTAGAATCTGAGACAGCATTGAGAAAGAATAATCACAAAAAAACCGTCCGCCAAGACTAA
>YZ01|ctg00001_00340 vbfB
ATGTACAAAGCTGATTATAAACAGATTGCTGCAACTCCGTCTTTTCAAGCTTTTTTAAAGCAGAAACGCGCTTTTATTGTTCCTTCTGCGATTTTCTTTTTTGTCTTTTATTTTTCACTTCCTGTTTTGACGTCTTATTTCACCTTTTTGAATAAGCCGGCAATTGGGGCTGTTTCATGGGCTTGGCTGTTTGCCATCGCCCAATTCGCCATGACCTGGATACTGAGTACGGTGTATTCCCGAAAGGCGGCTCATTTCGACCGATATGTAAGCGCTCTAAAGGCGGATCTGAAGGGTGAACAGACATGA
>YZ01|ctg00001_00341 vbfA
ATGAATATGACTGCTTTTCTATTATTTTTAGCGATTGTCGGCCTGACGCTTATCATCACGTATTTTGCCGCAAAGAAAACGAAAACGACGAGTGAGTTTTATACGGCCGGCGGCGGGCTCACCGGTGTTCAGAATGGACTGGCAATTGCCGGTGACTACATGTCTGCAGCCTCGTTTCTTGGGATTGCCGGAATGATTGCGTTATATGGATTTGATGGATTCTTTTACAGCATCGGTTTTCTAGTGGCTTATCTCGTTGTCTTGTACATCGTGGCGGAACCGCTTCGGAATCTTGGGAAGTATACGATGGCGGACATGATTGCGGCTCGCTTTAAAGAAAAGAAAATCCGCGGCGTCGCGGCTCTGAATACCATTGCCATCTCTACTTTTTATATGATCGCCCAGCTCGTGGGGGCGGGCGCGCTGATCAAACTGCTGCTTGGGCTAGATTATACCGCGGCGGTTCTCATCGTCGGGGTGCTGATGACCATTTATGTCGTGTTTGGCGGTATGATCGCGACAAGCTGGGTTCAAATTATTAAAGCTGTTTTACTGATGGCCGGCACACTCGTGATTTCGATCATCGTGTTTTCGAAATTCGGCTTTAACCTTAATACCATGTTTGAGCAGATGAAAACAGCCACTCCGCTTGGCGCTGATTTCTTAAATCCCGGAAATAAATACAAGGTGCCGCTTGAGACCTTGTCGTTAAACTTGGCACTCGTGCTGGGAACCGCCGGGCTTCCGCATATTTTGATCCGGTTTTATACCGTTAAGGATGCCAAGACGGCCCGGACATCCGTTGTTTCAGCGACATGGATTATCGGTGTATTTTACATTATGACGGTGTTTCTCGGCTTTGGCGCCGCTGCATTTGTCGGCTTTGATGCGATAACGGCGGCTGATCAAGCGGGAAATATGGCGGCTCCGCTTTTGGCAAAAGCGCTCGGGGGAGATTTTCTGTTCGCGTTTGTGTCAGCGATCGCTTTTGCAACCATTTTAGCGGTCGTGACAGGATTGGTGCTGTCTGCCGCCTCAGCATTTGCCCATGATATCTACAGCCAGATTATCAGAAAGGGAGAAGCAACTGAAAAAGAACAGATGAAAGCGGCCAGATGGGCTTCTGTCGCCGTGTCGGTGCTCTCGATTCTCCTTGCGATTTTCGCACAGTCCTTAAATGTAGCGTTCCTTGTCGCACTTGCGTTTGCGGTAGCGGCCAGCGCAAACCTCCCGCTGATTGTGTTTACGGTCTTCTGGAAGAGATTCAATGCTACAGGCGCTTTGTGGGGCAGCCTGACAGGCCTGATCAGCGCGCTTGTGCTTGTATCGATGAGCCCTAGTGTGTGGGACCCGTCCGGAGGTGCTATATTTACCGGCAATCCGCTCATTCCGCTTTCTAATCCGGGCATTATTTCCATCCCGCTCGGCTTCCTCGGCGCGTGGCTCGGAACGGTGCTGTCGTCAGATAAAACGGTTAATGAAGATACGTTTGCAGAAATACAGGTGAAGGCGCATACCGGCATTCATATGGAACAGGAGTAA
>YZ01|ctg00001_00342 ywbO
ATGACAGTACACATCAAAGTTTATTCAGATTACGTTTGCCCATTTTGCTTCATTGGAAAAGCCGCTTTTGAAGAAGCGATAAAAGGAAAGGATGTTGACGTCGAGTGGCTGCCGTTTGAACTGCGCCCAAGTCCATCTCCTCAGCTTGACCCGGTCAATGATCCTTCCAAACAGTACATGTGGCAGACATCCATTCAGCCAATGGCGGAGAAATTAGGAGTCGACATCAATTTTCCGAACGTCTCGCCTCATCCATATACAGATCTGGCGTTTGAAGGCTTCCACTTTGCCAAGGAATACAATAAAGGACATGAATACAACACCCGTGTCTTTCAAGCATTTTTCCAAGAGGGCCAAAATATTGGCGACATTGACATCTTGACGAAGCTTGCCGAGGAAGTGGGACTAGACGGAGCCTCATTCAAATCCGCACTGGAATCAAGAACATATCAGGACGTACAGCGCCAAGCCTTAAAGCACGCCTATGAAGAGGCTGACATCACAGCCGTTCCAACTTTTATCATTGGCGACACCGTCATTCCGGGAGCAGCCGGCAAGGACGTATTTGAAAAAGCAATTTCTGATGAGCAGCAGAAAAAGTAA
>YZ01|ctg00001_00343 efeB
ATGAGCGATGAACAAAAAAAGCCAGAACAAATTCATAGACGGGACATCCTAAAATGGGGAGCGATGGCAGGCGCGGCCGTTGCGATCGGTGCCAGCGGACTCGGCGGTCTCGCTCCGCTTGTTCAGACCGCGGCTAAGTCGTCGAAAAAGGATGAAAAAGAGGATGAGCAGGTCGTTCCGTTTTACGGAAAGCATCAGGCCGGAATCACAACTGCCCATCAGACGTATGCTTATTTTGCGGCGCTGGATGTAACTGCAAAAGAGAAGAGCGACATCATTACATTATTCAGAAACTGGACAAGTCTGACACAGATGCTGACGTCTGGAAAGAAAATGTCAGCTGAGCAGAAAAATCAATATCTGCCGCCGCAGGATACAGGTGAATCGGTTGATTTATCCCCTTCCAATTTAACGGTCACATTCGGATTTGGGCCTGGCTTTTTTGAAAAAGACGGAAAGGACCGCTTTGGGCTGAAAAACAAAAAACCGAAGCATCTTGCCGCTCTTCCAGCGATGCCGAATGACAATCTGGATGAGAAGCAGGGAGGCGGAGACATCTGCATTCAAGTATGCGCAGACGATGAACAAGTGGCGTTTCACGCACTGCGGAACCTGCTGAATCAAGCGGTCGGAACCTGTGAGGTCCGCTTTGTGAACAAAGGCTTTTTAAGCGGAGGAAAAAATGGTGAAACGCCGCGCAACCTCTTCGGGTTTAAAGATGGAACAGGCAACCAGAGCACGAAGGATGACACCTTGATGAACTCGATCGTGTGGATTCAGTCCGGTGAACCCGACTGGATGACGGGCGGTACCTATATGGCCTTTCGGAAAATCAAAATGTTCCTTGAGATATGGGACCGCTCTTCCCTCAAGGATCAAGAGGATACCTTCGGCCGCAGAAAAAGCTCGGGAGCGCCTTTTGGCCAGAAAAAAGAAACAGACCCCGTGAAGCTGAATCAAATCCCGGCAAATTCACACGTTAACCTTGCGAAATCTACGGGAAAACAAATTTTGCGAAGAGCTTTCTCTTACACAGAAGGACTTGATCCGAAAACCGGCTATATGGATGCGGGTCTCCTGTTTATCAGCTTTCAAAAAAATCCCGACAATCAGTTCATCCCCATGCTGAAGGCTCTTTCAGCAAAGGATGCGTTAAACGAATACACGCAAACAATCGGTTCTGCTTTATATGCATGCCCAGGCGGCTGCAAAAAAGGAGAATATATTGCCCAGCGTTTGCTGGAATCATAA
>YZ01|ctg00001_00344 efeM
ATGAATTTCACAAAAATCGCTGTATCAGCCGGCTGCATCCTTGCGCTGTGCGCAGGCTGCGGAGCCAATGACACATCCTCAACCAAAGAAAAAGCTTCATCTGAAAAAAGCGGGGTCAGCAAAGAGATCGCCGCATCTGTAGATAAAATGGAAACCATCATTTCCAAGCTGAATGATTCAGCGGAAAAAGGAGACCAAAAGGAAATTGAAAAGAAGGGGAAAGAGCTAAACAGCTACTGGCTTTCCTTTGAAAATGATATCCGCGGCGACTATCCATTCGAATATACAGAAATCGAAAAGCACCTTCAGCCCATCTATACAGAAGCACAGAAAGACAAACCGGATACAGACAAAATCAAGACAGAATCCGAGTCACTGAAAGCGTCCTTAGAAGACCTGACAGAAGCGAAGAAGAGCAGCAAAAAGGCAAGCGATCAGCTGGAAAAAGCAGCGGACGAATATAAAAACTATGTTAAAGAGCAGAGCGATCAGCTTGTAAAAGCGACTGAAGCATTTACAAGCGCTGTGAAATCCGGCGATATCGAAAAGTCTAAAACGTTATATGCGAAAGCGCGTGTTTATTATGAGCGAATTGAACCGATCGCTGAAAGCCTTGGTGACCTTGATCCGAAAATTGACGCCCGTGAAAACGATGTAGAAGAAGGAGACAAATGGACAGGTTTCCACAAGCTTGAGAAAGCCATTTGGAAGGATCAAGATATTTCCGGGGAAAAGGCAACGGCTGACCAGCTTCTCAAGGATGTAAAAGAGCTTGACGGTTCAATTGAAGCACTGAAATTAACACCTGAACAAATTGTAGCAGGCGCGATGGAGCTTCTGAACGAAGCCGGCATTTCGAAAATCACGGGAGAAGAAGAGCGCTACTCACGAATCGATTTAGTCGACCTCATGGCGAATGTGGAGGGCTCCGAAGCTGTTTATCAAACAGTGAAAAGCGCGCTTGTAAAAGATCACTCTGACCTGACGGAAAAACTGGATACGGAGTTCAGCGAATTTGAAGTTTTAATGGCAAAATACAAAACAAATGATCAGTCCTATACGTCTTATGATAAATTAAGTGAAGATCAAATCAGAGAGCTGAGCACAAAGCTGACGACTCTTTCTGAAACCATGTCGAAGATTGCGAATGTGCTATAA
>YZ01|ctg00001_00345 efeU
ATGGCTCGGGGGCTGGCACTTATTTTATTCAGCTTGTTGATGGTTTTCGGTTCTGCGGCACATGCGGAAGACGATCCGATCGCTGCACTGATTCAATTAAACAAGCAAATGATCGAATCTGTAAAAGACGGAGATATAGACTCGGCACAACAAACATTTGAAACATTCAAGGCGAAGTGGAAAAAAGAAGAACCTTCTATTAAAAAGGAAAATCTTTCTTCCCACAGCAAAATGGACTCGAATATCGCGATGATTTCTCTTTCTTTCATCAATCAAGACGCAGACAAGCTCAAAACGCAGCTTGAAGAGCTTTCTTCTCATTTAGAAACCTATCAGCAGGCTGTCGTGCTGAAAAAGACATCCTCGGGTCAATCAAGGGCGTCCTTAACAGCCTATATACAAAGCTTAAAAGACACAAAACAGCTAATACAAAAAAACCAATTGGATCAAGCATCATCCGCAATCGACAATTTAATTACATCCTGGCTCGCTGTTGAGGGGGACGTCGTTTCCCAATCGAAGGAAGCCTATACGACATCAGAGGAAAACCTGGCGCTGATGAAGGCTGAAATCGACAGTCAACCCGAAAAGGTATCAAAGCAAATTGACGAAATGATTCAATTGCTCGAGCCAATCGCTTTAAGCAGCTATAGCTGGTGGGATGCGGCACTCATTCCGATTCGTGAAGGGATGGAGGCCCTGCTTGTGATCGGGGCGCTTTTAACCATGACAAAAAAAGCCCGTGTCACGCGTTCCTCTACATGGATCTGGGGCGGAGCATCCGCTGGCTTGGTTGTTTCCTTGGCAGCCGGCATAGGTGTCACGCTTCTGTTCTCCTCCAACATATTCGGGGAAAACAATTTCTTGCTTGGCGGGGTTACCGGCGTGCTGTCCGCTGTCATGCTTTTGTATGTAGGAGTATGGCTGCACAGAAATGCCTCAATGGACAAATGGAGAGAAAAAATCAATACCCAGAAGTCACAGGCCCTAAAAAAACGAAGTCTGCTTTCCTTCGGCCTGATCGCATTTCTGGCAGTGGTGAGAGAAGGGCTTGAAACGGTCATCTTTTTCATCGGGCTTGTCGGGAAGCTACCGCTCATTGAACTGATTGGCGGAACTGCCGCGGGGCTTATCGTTCTCGTTATCGTCGGTGTTCTCATGATTAAGCTCGGAATGCGTATCCCATTGAAGCCGTTTTTCCTGCTGTCCATGGCGGTCGTCCTGTATATGTGCGTGAAATTTCTCGGAACAGGCGTTCACAGCCTGCAGCTGGCGGGCATTCTCCCGTCTGATGCAGAGAGCTGGCTGCCGTCTGTATCGGTGCTTGGAATTTATCCGTCCGTGTACAGCACGGTCCCGCAATTGCTGATTTTACTCTTTTTACTGATTGCGCTTGTCTCAGAAGCGGCAAAACATTTTACAAACGGAAAGGAACTGACAAAATGA
>YZ01|ctg00001_00346 thiE
ATGACACGTATTTCTCGGGAAATGATGAAAGAGTTATTATCTGTTTACTTCATTATGGGGTCGAATAATACGAAAGCCGATCCTGTCACTGTCGTACAAAAAGCGTTAAAAGGCGGCGCCACTCTTTACCAATTTCGTGAAAAGGGCGGGGACGCGCTGGCAGGGGAGGCGCGGATTGAATTCGCTAAAAACGTGCAGGAAGCCTGCCGTGAAGCCGGTGTTCCATTCATTGTCAATGATGATGTGGAGCTGGCCCTGACGCTGAAGGCTGACGGTATCCACATCGGCCAGGAAGACGCCAGCGCAAAAGAAGTAAGAGACGCTATAGGTGATATGATTCTTGGCGTTTCCGCCCATACAATGTCTGAGGTGAAGCAAGCTGAAGAAGATGGCGCGGATTATGTAGGACTCGGGCCAATCTATCCGACAGAAACGAAAAAGGATACGAGAGCCGTACAGGGTGTATCTCTTATCGAAGCGGTTCGCCGCCAAGGCATCGGCATACCAATTGTGGGCATCGGCGGCATCACAATCGAAAATGCCGCTCCTGTTATCCAAGCGGGGGCCGACGGTGTCAGTATGATCAGCGCCATCAGTCAGGCGGAGGATCCAGAAGGTGCCGCACGCAAGTTTCATGAAGAAATTCAAACGTATAAAGCGGGAAGATAA
>YZ01|ctg00001_00347 thiM
ATGGATGCACAATCAGCAGCAAAATGTCTTACTGCTGTCCGCCAGCATAGCCCTCTGGTGCACAGCATAACTAACAATGTCGTAACGAATTTTACAGCAAACGGCCTGCTCGCCCTCGGCGCATCACCGGTTATGGCGTACGCGAAAGAAGAGGTCGCCGACATGGCGAAGATTGCGGGTGCGCTCGTATTAAATATCGGGACGCTGAGCAAGGAATCAGTCGAAGCGATGATCATCGCGGGAAAATCAGCCAATGAACATGGCGTCCCTGTCATTCTTGATCCTGTCGGGGCCGGAGCAACACCGTTCCGTACTGAATCGGCACGAGGCATCATTCGTGAGGTGCATCTCTCTGCGATCAGAGGAAACGCGGCGGAAATTGCCCATACCGTCGGCGTGACCGATTGGCTGATCAAAGGCGTTGATGCGGGAGAAGGCGGAGGCGACATCATCCGGCTGGCCCAGCAGGCGGCACAAAAACTCAACACGGTCATTGCGATTACTGGCGAAGTCGATGTCATAGCCGACACGTCAAACGTATATACCCTTCATAACGGCCACAAGCTGCTGACGAAAGTGACAGGCGCCGGATGCCTGCTGACGTCTGTTGTCGGTGCGTTTTGTGCTGTGGAAGAAAATCCATTGTTTGCTGCTATTGCTGCCATTTCTTCGTATGGTGTTGCAGCTCAGCTTGCCGCACAGCAGACAGCTGACAAAGGTCCGGGAAGCTTTCAGATTGAATTGCTGAACAAGCTTTCATCTGTTACTGAACAAGATGTCCAAGAACTGGCGACAATAGAAAGGGTGACTGTCTCATGA
>YZ01|ctg00001_00348 cidR
ATGGATATACGCCATTTAACATATTTCTTGGAAGTCGCTCGTTTAAAAAGCTTTACGAAGGCTTCCCAATCCCTATATGTTTCTCAGCCGACGATATCAAAAATGATCAAAAATTTAGAAGAGGAGCTCGGGATCGAACTGTTTTACCGAAACGGCAGGCAGGTGGAACTGACTGACGCCGGCCAGAGCATGTATGTGCAGGCACAGGAAATTATTAAATCATTTCAAAACCTGACGTCAGAATTAAATGATATTATGGAGGTCAAGAAAGGGCACGTGCGGATCGGACTGCCGCCGATGATCGGATCAGGATTTTTCCCAAGAGTGCTCGGGGATTTTCGTGAAAACTATCCGAATATCACCTTTCAGCTAGTCGAAGACGGTTCTATAAAAGTCCAAGATGGCGTTGGGGACGGCTCTCTTGATATCGGCGTTGTGGTTCTTCCTGCAAATGAAGATATTTTTCATTCGTTTACAATCGTAAAAGAAACCTTAATGCTTGTCGTTCACCCTTCCCACAGGCTGGCAGACGAAAAAGAGTGCAGGCTGCGTGAGTTGAAGGACGAGCCTTTTATTTTCTTCAGGGAGGATTTTGTCCTGCACAATCGAATTATGACGGAATGTATCAAGGCTGGATTCAGGCCTCATATCATTTATGAAACCTCACAATGGGATTTTATCAGTGAGATGGTGTCAGCCAACCTTGGAATCGGGCTTTTGCCGGAACGAATCTGCCGCGGACTTGACCCGGAAAAAGTAAAAGTCATTCCGCTTGTCGATCCAGTCATCCCTTGGCACCTCGCCATTATTTGGAGAAAGGACCGTTACTTGCCCTTTGCGGCCAGAGCTTGGCTCGAACATACGAAATCGTATTTATGGGACCCGAAAAAAGATAGTAAAGGATGA
>YZ01|ctg00001_00349 cidA
ATGAAAAAACTGTTGCTAACCGTTATTCAAATCGCTCTGTTATTTATATTTGCTCGGCTGATTAATTGGGTGACAGCCCTTCTTCATATAAATATTCCCGGCAGTATAATTGGGATTGTGATTCTTTTCACATTATTACACTTTAAGATCATCAAGCTTGAATGGATAGAGCTTGGCGCTGCGTGGCTTCTCGGGGAGCTGCTTTTATTTTTTATCCCGTCTGCCGTCGGAGTGATTGAATACGGAGACATTATGTCGAAATTTGGTGTCAGCATTCTGCTTGTTGTCATCATCAGCACGTTTGTCGTGATGGTGTCTACAGGAACGCTTACACAAATCATTGCAAAAAGAAAGGAGAAAAAGCATACGTGTTCATCGGAATTGTAA
>YZ01|ctg00001_00350 cidB
GTGTTCATCGGAATTGTAAGTTTGTTTTTAACGGTTTTGGTGTATTTAGGAGCAAAAAAAGTATATCAACGGTTTCCGCGTGTCTATACGTCGCCGCTATTGGTGACGCCCGCTGTGTTAGTCGGTCTGCTGCTGCTGGTGAATGTCCCGTACGAGTCATATAATCTCGGCGGCGAATTGCTGACCGATATGCTTCAGCCGGCTACCGTGGCATTCGCGATCCCGCTATATAAATATTTCCCTGTTTTAAAGAAATACGCAGTGGAAATTATTTTGAACGTGGCCGTCGGTTCATGCATCGCGATTATTTCAACCGCTCTTATTGCGAAATGGCTTCACCTCGGCACCGGCTTAATTGACAGCCTCGTCCCGAGATCAGTGACAACACCGATCGCAATGAACGTATCGGAAATGATCGGCGGAATGCCTGCCGTCACAGCCGTGTTTGTGATTTTGACCGCTTTGTTAGGCACAGTGATCGGCCCGATGGTCATCCGCTATTTCCGCATTGATAATGAAATCGCGCGGGGCGTGCTGCTTGGTACAAGCGCACACGGAGCGGGAACGTCAAAAGCATTTGAGCTTAGCTCTGTGTCCGGCACGATTTCCAGTGTGTCGATGATCTTAGCTGCGATTATGACGCTTTGCGCGGCGCCGTTTTTACTTTCATTTATGTAA
>YZ01|ctg00001_00351 ywbF
ATGCACAACTTGCAGGTGAGACGGCATTACGCCGCGTTAAAAGGATTTTATTTGTTTGCTTTTCTTGGCACGGGCAGCATTATTCCCTTACTCAGTATGTATTTAACGAAAGAACAGCATGTAAGCGGATCACAGGTCGGCTTGATCATGTCACTCGGCCCGATTGTGATGATTTTCTTTCAGCCGTTTTGGGGCATGCTGAGCGACTATACGCAAAAAACGAAAAGCCTGCTGGCGGTTTGCACATCAATCACAGGCATCATTGGATTAGGCTATATTGCATTTGACGGCTTTCCTCTGTTTATTTTGATCGCGGCCTGTTTTGCAGCCTTTCAAAGCACGATTATTCCATTATCGGACAGCATTTCACTAAGGTACACTCAAGAAACAAACGGCAACTACGGCGGAATTCGCCTGTTTGGTTCTCTCGGCTTCGGCATCGCAGTGTTTGCCATGGGACAGGTAACGAATCAGCTGTACCCTATTCACGTGATCTTTATCTTTGGCTGTGCCTTTCTGTGCATCGCCGCCATATTGGCCTCACAAATGCCTGGCCAGCAGAAAACAAAAACAAAGGTCAATATCCACAAAGGATTCCGGGAGCTTATCAGCAACAAAACGTTCCTCATCTTTATGATCATCACCTTTACGACATTTGCTCCAAACTTAGCGAACAATACGTATTTCAGTCTTTTTCTGGACAAAAGCGGCGCGTCACTTTCCGCTATCGGCATTTTATTTTTCATCGGCGTCATTTCGGAAATTCCATTTATGCGATTTGCCCAAACATTTATAGATAAAATGGGGCTGCTCAACGTCATTATGCTGTCAGGCGGGGTCTCATTATTCAGGTGGGCGCTCTATTTCACAGCGCCTTCATTATGGATCATTTATGCGACGGTCTTTCTTCAGGGAGTTGCGATCGGTTTATTTATCCCGGCGGCGCTTCAATATGTAAAAAAGATTACGCCAAACCACGTTGAAGCGACGGCGCTGACCATGTACGCCGCCATCGGCAATGGATTCGGCAACTGGTTCTGTACATTTACAGGCGGATACATTTTTGACTACATATCAATCTTCGCAGTCTACTTGCTTTTTGGCATTCTGAGCATAGCAGGCTTTGGGCTGACATTATATTTAATGAAGGCTGAAAAAAAACAAAAATACACTTCATCAGCCGGCTGTTACTTTTAA
>YZ01|ctg00001_00352 ywbE
ATGTACGCTATGAACGGGCAAGAGCGAAGCAGCATTTCGAAAGGATTACAGGTTGATATTGTATTGAAAGCAGATCAAAAAACAGGAAAACTGACGAGAGGGACAGTAAAGGATATTTTAACGAAATCAAGCTTTCATCCGCACGGCATTAAAGTCCGGCTTGAAGATGGCCGCATCGGCCGCGTCCAGCAGATCATTTCTACATAA
>YZ01|ctg00001_00353 rlmI
ATGAAGCTACTCACCCTAAAGAAAGCACATGCTGCAAAAATCAAAAAAGGCTATCCGCTCATCGAAAAGGAAGCTCTCGCAGGGAGTGCGGGGCACGTGAAAGAAGGAGACCTCGTTGATATCGTGTCTGAGAGCGGCGAGTTTCTTGCGCGGGGCTATTATGGCCTGCAAAACAAAGGGGTCGGCTGGACGCTTACCCGCAATAAGCATGAACAGATTGACCAAGCATTTTTTCTCAGCAAATTAACAAAAGCGGTTCAAGCGCGCGCCAAACTTTTCACGGCCCAAGATACAACGGCTTTTCGCATGTTCAATGGTGAGGGAGACGGCGTTGGCGGCATCACGATTGACTATTATGACGGCTATCTGCTGGTTCAATGGTACAGCAAAGGCATTTACGCCTTTAAAGACATGCTGATTTCCGCTTTGGATGAGCTGGAACTGAACTATAAAGCCATTTACGAGAAAAAACGCTTCTACACGGCGGGACAATATGTTGAAGATGATGACTTCGTGAAGGGGGAAAGAGGCGAGTTCCCAATCATCATTCTGGAAAATGGCATTCAATACGCAGTGGATCTGAATGAAGGCGCCATGACGGGCATCTTTTTGGATCAGAGACATGTTCGCAAGGTGATCAGAGACCGCTATGCAAAAGGAAAAACAGTGTTAAATACGTTTTCTTATACGGGGGCATTCTCCGTGGCAGCGGCGCTTGGCGGAGCGGAGAAAACAACAAGCGTAGACGTGGCAAACCGGAGTCTTGCCAAAACGATTGAGCAATTCAGCGTGAACAAGCTGGATTACGAGGCACACGACATTAAAGTGATGGACGTGTTTAACTATTTTTCGTATGCAGCGAAAAAGGATCTGCGCTTTGATCTGATTATTCTCGACCCGCCTTCCTTTGCGCGTACAAAAAAACGCACCTTCAGCGCGGCCAAGGATTATAAAAACCTGCTGAAGGAAACGATCGCCATCACAGCTGACAAGGGCATCATCGTTGCTTCCACAAACAGCAGCGCCTTCGGCATGAAGAAATTCAAAGGCTTTATCGATGCCGCCTTTAAAGAAACAAATGAACGCTACACCATCATTGAGGAATTTACACTGCCGGAGGATTTCAAAACGATTTCGGCGTTCCCGGAAGGCAACTATCTAAAAGTGGTTTTTCTGCAGAAAAAATAA
>YZ01|ctg00001_00354 glxA
ATGGCAAAACGAATTGACCATACAGGCATTATGGTAAGGGATATCAACGCGTCCATCACATTTTATGAAGAGGTTCTCGGCATGAAATTGAAGGATCGCATCACACATACGAACGGCGTAATCGAGCTTGCTTTTCTTGGCTTTGAAGACGGTCCGGAAACAGAAATCGAACTGATTCAAGGCTACAGCAGTGAGCTTCCCGTCGAAGGAAAAGTGCACCACATTGCCCTGCTGACGGATGACATCGCGGCTGAATATACAAAAGCGGAAAGAATGAACGCGAAATTTATCGACGAAGAGATCACAACTCTTCCAAACGGGTACCGTTACTTCTATATTGAAGGTCCTGATGGCGAGTGGATTGAGTTCTTTCAGCGTTAA
>YZ01|ctg00001_00357 epr
ATGAAAAACATGTCTTGCAAACTCATTGTATCAGCCACTCTGTTTTTCAGTTTTCTCGCCATAGGCCCTCTCGCTCATGCGCAAAACAGCAGCGAGAAAGAGGTTATTGTGGTTTATAAAAACAAAGCCGGCAAGGAAACCGTTCTGGACAGCGATGCTGAGGTTGAACAACAGTATAAGCATCTGCCGGCGGTAGCGGTCACAGCAGATCAGGAGACAGTGAAAGAATTAAAACAGGATCCTGATATTTTGTATGTCGAAAACAATGTCTCCTTCACCGCAGCAGGCAGCACGGATTTCAAAGTGCTGTCAGACGGCACTGACACCTCTGACAACTTCGAGCAGTGGAACCTTGAGCCCATTCAGGTGAAACAGGCTTGGAAGGCAGGACTGACAGGTAAAGATGTCAAAATTGCAGTCATTGACAGCGGGATCTCCCCCCACGATGACCTGTCGATTGCCGGCGGGTTTTCAGCTGTCAGTTACACCTCTTCTTACAAAGATGATAACGGCCACGGAACACATGTCGCAGGGATTATCGGAGCCAAGCATAACGGCTACGGAATTGACGGCATCGCACCGGAAGCACAAATATACGCGGTTAAAGCGCTTGATCAGAACGGCTCGGGGGATCTTCAAGGTCTTCTCCAAGGAATTGACTGGTCGATCGCAAACGGGATGGACATCGTCAATATGAGCCTTGGCACGACGTCAGACAGCCAAATCCTTCATGACGCCATGGACAAAGCTTATGAACAAGGCGTTCTGCTTGTTGCCGCCAGCGGGAACGATGGGAACGGCAAGCCAGTGAACTATCCGGCGGCATACAGCAGCGTCGTTGCGGTTTCAGCAACAAACGAAAAGAATCAGCTTGCCTCCTTCTCAACAACTGGAGATGAAGTTGAATTTTCAGCGCCGGGAACAAACATCACGAGCACTTACTTAAACCAATTTTATGCGACAGGAAGCGGAACATCCCAAGCGACACCGCACGCCGCTGCCATGTTTGCTTTGTTAAAACAGCGTGATCCTGCCGAGACAAACGTGCAGCTTCGTGCAGATATGCAGAAAAATATCGTTGATCTTGGAACAACAGGCCGCGATCAGCAATTTGGCTACGGCTTCATCCAGTATAAAGCGAAGGCAACAGATTCAGCGTACGCGGCGGCAGAGCAAGCGGTAAAAAAAGCGGAAAAGACAAAAACACAAACCGATATCAACAAAGCGAGAGAACTCGTCAGCCAGCTGCCGAATTCTGACGCCAAAACAGCCCTGCAAAAAAGACTGGATAAAATACAGTCAAACAGAAATGTAAAAGATGCGAAAGACAAAGTCGTAAAGGCAGAAAAGTATAAAACACAGCAAACCGTCGATACAGCCCAAGCTGCCATCAACAAGCTGCCGAACGGAACAGACAAAAAGAACCTGCAAAAACGCTTAGACCAAGTAAAACGCTATATTGCATCAAAGCAAGCGAAAGAGAAAGTGGCGAAAGCGGAAAAAAGCAAAAAGAAAACAGATGTTGACAGCGCCCAATCAGCAGTCAGCAAGCTGCCGGCAGGTGCAGAAAAAACGTCCCTGCAGAAGCGCCTTACCAAAGTGAAAAGCACCAATTTGAAAACGGCGCAGCAATCAGTCGCAGCAGCAGAAAAGAAATCAACTAATGCAAATGCGACAAAAGCACAATCGGCAGTCAATCAGCTTCAATCAGGCAAAGACAAAACGTCCTTGCAAAAACGGTTAGACAAAGTGAAGAAAAAAGCAGCGGCAGCCGAAGCAAAAAAAGTCGAAACTGCCAAAGCCAAAGTGAAGAAAGCGGAAAAAGACAAAACAAAACAATCAAAGGCATCCGCTCAGTCTGCAGTGAATCAATTACAAGCATCCAATGAAAAAACAAAGCTGCAAAAACGGCTGAATGCCGTCAAACCGAAAAAGTAA
>YZ01|ctg00001_00358 sacX
TTGCAAAAAGAGATTGCAAAAGAATTATTGCTCCTCGCAGGAGGAAAAAGCAATATTATCAGCATCAGTCATTGTACGACCCGTCTTCGTTTTGAGGTAAAAGACGAGACGAAAATCGATATACATGCCATAGAAAATCTGCAAGGTGTACAGGGCACCTTTTTCCGATATGGGCTATTCCAGATTATCTTCGGAGCAGGCATCGTCAACAAAATATATAAAGAAGTCGTTCACGTGTGGGAGGCCGCGCCTTCTGAAGAGTCTGTTCAACAGAAAAAGGCCAGCCGGAAGCTGAACCCTGTCGCAGCATTTGCAAAAACACTGTCCGATATTTTTGTGCCGATTATCCCGGCAATAACAGCAAGCGGCCTGCTCATGGGGCTGATCGGAATGATTAAGGTGTTTCACTGGTTCGCAGCTGACAGCCCGTGGATCAAAGTGCTCGACCTCGTGTCCAGTACAGCCTTTATTTTGCTGCCGATTTTGGTCGGCTTCAGTGCCGCACGGCAATTTGGCAGCAACCCATATTTAGGGGCAGTGATAGCAGGGCTCCTGACGCATCCTGATCTGCTGGACCCGTCTATGCTCGGCAGTAAAACCCCCGCTTCCTTAGACATCTGGGGGCTGCATATACCAATGATGGGCTATCAGGGCTCCATTATCCCGATTCTTCTCTCCGTTTATGTCATGAGCCAAATCGAGAAGCTGTTAAAATCGATTGTGCCGAAGTCGCTCGATGTCGTCATCATTCCTTTTATTACGGTTATGATGACAGGGTGCCTCGCGCTGATTGTGATGAATCCCGCCGCGTCTATCATCGGCCAGATCATGACACAGTCGATTGTCTATATTTACGATCACGCCGGCATTGCCGCCGGAGCCCTGTTCGGCGGCATCTACTCCACCATCGTTCTATCTGGCTTGCATCATAGCTTTTATGCGATAGAGGCAACGCTGCTTGCTGATCCGCATGTAGGAGTGAACTTTTTAGTGCCGATATGGTCGATGGCGAATGTGGCCCAAGGCGGAGCGGGGCTTGCGGTTTTCTTCAAAACGAAACAATCAAGCCTGAAGAAAATTGCGCTCCCTGCCTCCCTGACCGCGTTTTTAGGCATTGTGGAGCCGATTGTATTCGGAGTAAATGTCAAACTGATCCGCCCCTTTATCGGAGCTGCCATCGGCGGCGCTATTGGCGGAGCATACATGGTTGCGGTACATGTCGTGTCGAATTCCTACGGACTGACAGGCATTCCGATGATTTCAATCGTGCTGCCGTTCGGCGCAGCTAATTTTGTTCATTATATGATCGGTTTTTTGATCGCGGCCGTCTCTGCTTTTATAGCTACATTGTTTCTCGGGTTTAAAGAAGAGACAGAATAA
>YZ01|ctg00001_00359 sacY
ATGAAAATTAAAAGAATCTTAAATCATAATGCTATCGTCGTAAAGGATCAAAATGAAGAGAAGATTCTCTTAGGTGCAGGAATTGCGTTCGATAAAAAGAAGAATGATATTGTCGATCCGTCAAAAATAGAAAAAACCTTTGTCAGAAAAGATACACCTGACTATAAGCAGTTCGAAGAGATTTTAGAAACATTGCCGGAAGACCATATTCAGATTTCCGAGCAAATTATCTCCCATGCCGAAAAAGAGCTGAACATCAAAATCAACGAGCGCATTCACGTCGCTTTTTCAGACCATCTTTCCTTTGCGATCGAACGCCTGAGCAATGGAATGGTCATCAAAAATCCGCTGCTGAATGAGATCAAAGTTCTTTATCCGAAGGAATTCCAGATCGGCTTGTGGGCCAGAACGCTAATTAAAGATAAACTTGGGATTCACATTCCTGATGATGAAATCGGCAATATTGCCATGCATATCCACACAGCAAGAAACAATGCCGGTGATATGACACAGACGCTTGATATTACAACAATGATCCGTGATATTATCGAGATTATTGAAATTCAGCTGTCAATCAATATTGTTGAAGATACCATTTCTTATGAACGGCTTGTGACCCATCTCCGCTTTGCCATTCAGCATATCAAAGCGGGTGAATCCATTTACGAGCTGGATGCAGAAATGATCGACATTATTAAAGAGAAGTTTAAGGATGCCTTCCTGTGTGCCCTAAGCATCGGCACATTTGTGAAGAAGGAATACGGCTTTGAGTTTCCTGAGAAAGAATTGTGCTATATCGCCATGCATATTCAGCGGTTTTACCAACGGTCAGTCGCACGCTGA
>YZ01|ctg00001_00360 gspA
TTGAAGAAAGATGAAATTATGCATATCGTGTCATGCGCAGATGATAATTATGCTCGTCATTTAGGTGGGATGTTCGTTTCTTTATTGACAAATATGGATCGGGAGAGAGAGATAAAATTATACGTCATTGATGGTGGAATTAAGCCTGATAACAAAAGAAGACTGGAAGAAACCACATTGAAATTCGGCGTCCCGATTGAATTTTTAGAAGTGGATACCAATATGTATGAACATGCGGTAGAGAGCAGCCATATTACAAAAGCGGCGTATTACCGCATTTCGATTCCTGACTTAATTAAGGATGAGAGCATCAAACGAATGATTTATATCGACTGTGATGCGATTATCCTTGAGGATATTTCGAAACTGTGGGACTTGGATATTGCGCCATATACGGTTGCTGCTGTTGAGGATGCGGGGCAGCATGAACGCCTGAAAGAAATGAATGTCAGTGATACAGGGAAGTATTTTAACTCAGGTATCATGATTATTGATTTTGAACCTTGGAGAAAGCAAAACATCACAGAAAAAGTCATCAACTTTATCAATGAAAACCCGTCTGAAGACTTTCTTGTGCTGCACGATCAAGATGCACTGAATGCGATCTTGTATGATCAGTGGTATGAACTTCATCCGCGCTGGAACGCTCAAACCTATATCATATTAAAACAAAAAACGCCTGCGACGCTGTTAGGTCAGAAACTTTATAGAGAAACGAGAGAAAACCCGGCCATTGTCCACTTCTGCGGCGGAGAAAAGCCTTGGAATTCCAATACGAAACACCCGTATCGCGATCAGTATTTCCATTACATGTCGTATACGAAGTGGAATACAATCAGCAATCCGGCGATCAACCAATAA
>YZ01|ctg00001_00361 ywaF
TTGCAAAAATATGTTCAATCCGTCTATAAACATGATCCGTTTCACCTTTTTTCAGCAGAGCATGTGGTGACGTTAGCGATTATCGCTCTTTTGGCCATTCTGTTGTTTCTGTTCCGCAAGGCGGTCAAGCGGCCTAATGTCAGCCGGTTTCTGCGCTATTTGTTTGTATTTCTGTTGCTTGGTTCGCAAATCGGCTATCAAATATGGATGATTGCCACGGGCAGGTGGTCGGTGCGCACTTCATTGCCTCTCCAGCTTAGTGACCTGTCGGTGTATTTGTCAGCCATCATGCTGGTGACCAAAAGCAGGAGGCTGTTTGTATTTTTATATTTTGTCGGCATCGGCAGCTCGATTCAGGCTCTTTTGACACCTGACCTCGGTATGTTTTCATTTCCGCATGTGCGATATATCCTCTTTTTTATTTCGCATGGGTCTGTGTTTTTATCCTGCCTGCTGATGGCGGTGGTCGGCACTTACAGAATGGGCCAGCGCTCATTATGGGTGACCGTCCTGATTGTCAATGTGTACGGAGTCTGCATTTATCTGCTTGACCGCTGGATTGGCGCGAATTACATGTATTTGACGAAAAAACCGGGCGGTTCTTCTCTCCTGGATGTTCTCGGGCCGTGGCCGTGGTATATCGCTTCGGCTGAAGCCATTACGATCGCAAGCTTTTTTGTCCTTTATTGGCTATATCGCATGTTCAAAAAGTGA
>YZ01|ctg00001_00362 ywaE
ATGGAACGTTCCTATCAACATCAGCAGCTTCGGAAAGAAGAACATGACACACTTTCTAAGCTTAAACAAATGCCCGTTGAGTCACTGAACCTGGAAGCCATATCGATTGCGACGAACCTGTATCGGTCTGCGCAAAAGCTCCGTGTCAAAATGGAGACTGAGGTTCTTTCTTCTTATAAACTTTCTTGGACCGCTTTCTCCATTCTTTATGATCTATGGGTATGGGGGAAGCTCGAAACGAGAAAAATTGCTGAACTGTCAGGCATTTCAACAGCTACAGCAAGCAACGTGATCAAAACGCTCGAAAAAAAGAGTTTTTGCCGTAAAAGCATCGACACAAGAGATCGACGACTCGTGTTTGTCTCCATCACCGATTCCGGCAAACAAGCGATCGAAGAACTCTACCCGGAGTTTCACAAAGGGGAAGCAGAGCTCATTGCGGGAATGACGAAGGACGAACAGAAAACACTGACAGAGCTGCTTAGAAAGGTAGCTGACAATCTTCATACCACATAA
>YZ01|ctg00001_00364 tyrS
ATGAAAATATTTGATCAGCTTACAGCTGCACAGCAAAAAGAAGTCGAAAGACAGCTTCAGTTATACATGACAGGCGCCCATGAGGTCATACCGCCCGAGGAATTAAAGGCGAAGCTCGTTAAATCGATTTCCACAGGCACACCGCTTAAAATTAAGCTCGGATTAGATCCATCTGCACCAGATGTGCATTTGGGCCATACAGTTGTGTTAAACAAGCTTCGCCAATTTCAAGAAAACGGCCACATTGTTCAGCTGTTAATTGGGGATTTCACAGGAAAAATCGGGGATCCGACCGGAAAATCAGCAGCCAGAAAGCAGCTGACTGATGAAGAAGTTCAGCACAACGCCAAAACATACTTTCAGCAATTCGGAAAAGTGCTTGATCAAGAAAAAGTCGAGCTTCACTACAACTCGAAATGGCTGAAAACATTGAATCTGGAGGATGTCATTGAATTGGCAGGCAAAATAACGGTAGCCCGCCTGATGGAGCGCGACGACTTTGAAGAACGCATCGCCATGCAAAAACCGATCTCACTCCATGAATTCTTTTACCCGCTGATGCAGGGATACGATTCCGTTGTTCTCGAAAGCGATATTGAATTAGGCGGAACAGATCAGCATTTCAATGTGCTGATGGGACGGCATTTCCAAGAACGATACGACAAAGAAAAACAAGTTGTCATCCTTATGCCGCTCTTGGAAGGCTTGGACGGCGTTGAAAAAATGTCGAAGTCAAAACACAACTACATCGGCATTGACGAACATCCAAACGACATGTACGGAAAAACAATGTCACTGCCCGACAGCCTCATGAAAAAATACATTCATTTGGCAACGGACTTAGAGCTTGAAGAGAAAAAAACAGCTTGTGAAAGACTTAGAAACCGGCGCCGTTCATCCAAGGGATGCCAAAATGCTTTTAGCCAAAACGATTGTCCGAATGTATCACGGAGCAGAAGCCGCTGA
>YZ01|ctg00001_00366 ywaD
ATGAAAAAGCTTTTGACTGTAATAACGATGGCTGTTTTAACTGCCGGAACGGTTCTCTTGCCGGCACAGAGTGTCACCCCTGCCGCCCGCGCTGTTCAAATATCAGATAGCGAGCGAGAGCTCCCATTCAAAGGAAAGCGTGCGTATTCCACCATTTCTCAGCTCAGTGAAGCAATCGGCCCCAGAATAGCCGGAACTGCCGCTGAAAAAAAGAGTGCCTTATTGATCGCCTCAACCTTGAGAAAATTAAAGCTTGATGTGAAGGTTCAACGATTCGGTATCCCTGACCGGCTTGAGGGAACGCTGTCTTCAGAAGGACGCGACATTCTTCTCCGGGCGGCATCCGGCTCAGCCCCGACTGAGGAAAAAGGGCTGACGGCTCCGCTTTACAATGCCGGCTTAGGTTATCCAAAGGACTTCACCGCTGACGCCAAGGGCAAAATCGCCTTGATTGCCAGAGGAGATCTGACATTTTACGAGAAAGCCAAGAACGCCGAAGACGCCGGAGCGAAGGCTGTCATCATTTATAACAACAAAGAAAGCCTCGTGCCTGTGACGCCAAACCTGTCGGGAAATAAAGCCGGCATTCCTGTCGTTGGAATTAAGAAAGAAGACGGTGAAGCCCTTACCCAGCAAAAAGAAGCCACCTTAAAACTAAACGCATTCGCAAACCAAACCTCCCAGAACATCATTGGTATCAAAAAACCAAAGAACATCAAACATCCAGACATTGTGTACGTGACGGCCCATTACGACAGTGTTCCTTTTTCGCCCGGAGCAAATGACAACGGCTCAGGAACCTCTGTCATGCTGGAAATGGCGCGCGTTCTAAAAAGCATTCCTTCTGACAAAGAAATCCGCTTTATCGCTTTCGGCGCTGAAGAGCTCGGCCTGCTCGGCTCCTCTCATTATGTAGAACATCTATCGGAAAAAGAGCTGAAACGAAGTGAAGTGAACTTTAACTTAGACATGGTAGGCACAAGCTGGGAGAATGCGTCTGAGCTGTATGTCAACACATTGGACGGCCAATCTAACGCTGTTTGGGAATCCAGCCATACGGCCGCTGATAAAATTGGGTTTGACAGCCTGTCTCTGACACAGGGAGGATCATCTGATCATGTGCCGTTCCACGAAGCCGGCATTGATTCCGCCAACTTTATTTGGGGAGACCCGGAAACCGAAGAGGTTGAGCCTTGGTATCATACTCCTGAAGACTCGATCGAGCATATCAGCAAAGAACGCCTCCAGCAGGCGGGCGATCTTGTGACAGCCGCTGTCTATCAAGCTGTGAAAAAAGAGAAGAAACCGAAAACCAATAAGAAACAAATGAAGGCCAAAGCCTCTGACATTTATGAAGATATTAAATAA
>YZ01|ctg00001_00370 ywaC
ATGGATTTATCTGTAACACATATGGACGATTTAAAAACGGTAATGGAAGATTGGAAAAATGAATTATTAGTTTATAAATTTGCGCTCGATGCGCTGGATACAAAGTTCTCGATTATCAGCCAGGAATATAACCTCATTCACGGACACAACCCGATTGAACATACGAAATCCCGTGTCAAAAGCTTTGAAAGCATCGTGAATAAATTAATGAGAAAGGGCTGTGAGATTACGACAAAGGAAATGAAGGAGCACATCAACGACATTGCCGGTGTGCGCATCATTTGTTCCTTTATTTCTGATATTTATAATGTCGTTAACGTCTTAAAGCAGCATGAAGATTTGAGAATCGTAAAGGTGAAGGATTATATTCAGACGCCAAAACCGAACGGCTACCGAAGCCTGCATTTAATCATTGAGATGCCTGTGAATTTAACGAACCGTGTGGAATACGTCAAAGCAGAAATTCAAATCAGGACGATCGCGATGGATTTCTGGGCGAGCCTTGAACATAAAATTTACTATAAATTAAACAATGACGTTCCTAAGCAATTAACAGATGAGCTAAAGGAAGCCGCGGAGATCGCCCATTATTTAGATGAGAAAATGCTTGGGATTAAGAAAGAAGTGGATTGA
>YZ01|ctg00001_00371 menA
ATGAACCAAACAAATAAGGGTGAGGGTCAGACAGCGCCGGAAAAAGAAAGCATGGGGCAGATCCTTTGGCAGTTAACCCGTCCTCATACGTTAACCGCATCGTTTGTGCCTGTGCTGCTCGGAACGGTTTTGGCGATGTTTTATGTGAAGGTTGATCTGCTGCTGTTTCTGGCTATGCTGTTTTCTTGCTTATGGATCCAAATTGCGACGAACTTATTTAATGAATACTACGATTTTAAACGCGGGCTAGATACAGCAGAATCTGTCGGAATCGGAGGTGCGATTGTACGCCACGGAATGAAGCCTAAGACGATTTTGCAATTAGCCCTCGCATCATACGGGATTGCCATTCTGCTTGGTGTCTATATTTGCGCAAGCAGCAGCTGGTGGCTCGCTGTGATCGGCCTTGTCGGCATGGCGATTGGCTACCTGTATACAGGAGGTCCGCTGCCGATTGCATACACGCCGTTCGGTGAGCTATTCTCAGGCATTTGCATGGGTTCAGTGTTTGTGCTGATTTCGTTTTTCATTCAGACAGATAAAATCAATATGCAAAGCATTTTGATTTCGATCCCGATTGCGATTCTTGTCGGCGCGATTAACCTGTCGAACAACATCCGCGATATTGAAGAGGACAAAAAAGGCGGACGCAAAACATTGGCGATTTTGATGGGGCATAAGGGAGCTGTCACTCTCTTAGCTGCGTCGTTTGCTGTCGCTTATATTTGGGTTGTCGGCTTGGTCATTACCGGTGCCGCAAGCCCGTGGCTGTTTGTCGTCTTTTTGAGCGTGCCTAAGCCGGTTCAGGCAGTGAAGGGCTTCGTCCAAAAAGAATTGCCGATGAATATGATTGTCGCAATGAAATCAACAGCCCAAACGAATACATTTTTCGGATTCCTGCTATCGATCGGATTATTGATCAGCTACTTCCGATAA
>YZ01|ctg00001_00373 ywzH
ATGAAACTTTTTGAGCATCTAATCGTCAAATACTCATGTGATTGTCGAAAAAACGGGAAGGGAATTTTTGATATGCTGCAATTGATGAAACAGCTGTATGAAAAGCCCGCTGTCAAGTGGACATGTCATACAGGATTTTATTTGATGATACTGCTTGTTTTGTTTTTTATGTATGGTTTTCACACCGCGAATACCGGTTCATATATTTATAACGATTTCTAA
>YZ01|ctg00001_00374 dltA
ATGAAACTTTTACATGCTATTCAAACACATGCGGAATCTTATCCGCAAACCGATGCCTTCCGCTCTCAAGGCCAGTCGCTCACGTATCAGGAATTATGGGAGCAGTCTGACCGAGCGGCTGCCGCGATTCAAAAACGCATTTCCGGGGAAAAGAAATCTCCTATCCTTGTGTACGGCCATATGGAGCCCTGCATGATCGTTTCCTTCTTAGGAAGCGTCAAAGCGGGACATCCTTATATTCCGGTTGATCTGTCCATTCCGTCCGAGCGGATTGCGAAAATTATCGAAAGCTCTGGAGCAGAATTGCTGATCCATGCAGCCGGACTTTCAATTGATACAGACAGCCAGCAGATTCAGACGGTTTCAGCAGAAGAACTGCTGGAAAACGAAGGCAGCTCTGTCAGCCAAGATCAATGGGTCAAGGAACACGAGACGTTTTATATTATTTACACTTCCGGAAGCACGGGAAATCCAAAAGGCGTGCAGATTTCCGCGGCGAATCTTCAAAGCTTCACAGACTGGATTTGTGCAGACTTTCCAGTCAACGGAGGAAAAACATTTTTAAACCAAGCGCCGTTTTCATTTGATTTATCTGTCATGGATCTTTACCCATGCCTTCAATCAGGCGGGACTTTACACTGCGTGACAAAGGATGCTGTGAATAAGCCGAAAATCTTATTCGAAGAGCTGAAGAAGTCCGGGCTGAATGTGTGGACATCAACGCCTTCCTTTGTGCAGATGTGCCTGATGGACCCAGGTTTTTCACAAGACCTGCTGCCTGATGCAGACACATTTATGTTTTGCGGAGAGGTTCTACCGGTTTCTGTGGCAAATGCGCTGCTTGAGCGTTTTCCGAAAGCAAAAATCTTTAATACGTATGGTCCGACTGAAGCGACAGTGGCTGTCACATCCGTTGAAATTACAAGTGACGTCATCAGCCGCAACGAATCGCTTCCAGTCGGCTTCGCCAAGCCAGATATGAACATTTTCATTATGGATGAACAGGGACAGCCGCTTCCTGATGGAGAAAAAGGAGAAATCGTCATTGCAGGGCCGAGCGTAAGCCGAGGCTACCTTGGTGAGCCAGAGCTGACGGAAAAAGCGTTTTTCTCTTATGAAGGACAGTGGGCATACCGGACTGGCGATGCTGGCTATATCCAAGATGGTCAGATTTTCTGCCAGGGACGTTTGGATTTCCAAATTAAACTTCACGGCTACCGAATGGAGCTTGAGGAAATTGAGTTCCATGTCAGACAGTCTCAGTACGTTCGTTCTGCTGTTGTGATTCCGTATCAGCCAAACGGAACAGTCGAGTACCTGATCGCTGCTGTTGTGCCTGAGGAGCATGAGTTCCAGAAGGAGTTCCAGCTGACAAGCGCCATTAAAAAAGAGCTTGCCGCTTCCCTTCCGGCATATATGATCCCGAGAAAATTCATCTATCAGGATCACATTCAAATGACGGCCAACGGCAAAATTGACCGGAAGCGCATCGGCGAAGAGGTTCTTGTATGA
>YZ01|ctg00001_00375 dltB
ATGACGCCTTACAGCTCGTTTTTATTCTTTATACTGCTTGGCATTCTTCTTCTGCCGACGATCATTCTCGGCCTGAACGGAAAAAGATTTCAAGCATACAACATGTTCATATCTATCATTATATTGGCTTTAATTTTTTCGCACGACTTACATGGGGTCATCGCACTGTGTCTGTTTACGATATGGCAGGTGCTCTTGATCAGCGGCTATCTGGCGTACCGGCAGAAAGCGAACAGCGGCTTTGTCTTTTGCGGAGCTGTTATCGCGGCGATTCTGCCTTTATTCTTGTCAAAAATATGGCCGTTTCTTTCACACCCGCAGCCGCATCACCCGCCACATAACCTGATCAGCTTTTTAGGGATTTCGTATTTAACCTTTAAAGGCGTTCAGCTGATTATGGAAGCAAGAGACGGTCTGCTGAAGGAACAGCTGCCGCTGCACCGCCTACTGTATTTCATCCTGTTTTTCCCGACGATTTCCTCCGGTCCGATCGACAGATACCGCCGGTTCGTCAAGGATGAACAGAAGGCTTGGACGAAAGAAGAATACGCCGACCTATTGTATACAGGGATTCATAAGATCTTTATCGGTTTCCTGTACAAGTTTATTATCGGCTATGCAATCAATACGTACTTCATCATGAATCTTCCCGCGATCACGCACAATAAGATTCTTGGGAACCTGCTGTACATGTACGGCTACAGCATGTATTTATTCTTTGATTTCGCCGGCTACACGATGTTTGCCGTCGGGGTCAGCTATATCATGGGCATTAAATCACCGGAAAACTTTAATAAACCGTTTATCAGTAAAAATATTAAAGATTTCTGGAATCGCTGGCATATGTCTCTGTCATTTTGGTTTAGAGATTATGTGTTTATGAGATTCGTATTTTGGATGACAAAGAAAAAGTGGATCAAAAACCGTATGGCTGTCTCAAACATCGGGTATTTCCTGCTGTTTATGCTGATGGGGGTTTGGCACGGGCTTGCGCCGCAATATATCATCTACGGCCTCTATCACGCCTTGCTGATGACGTGTTACAACTTTTTCGAGAAGTGGAATAAGAAATATAAATGGCTGCCGTCCAACCGCTGGACAACCGTTCTCGCTATTGTGATCACGTTCCACTTCGTTTGCTTCGGGTTTTATATTTTCTCAGGAAAATTATTTCATCACCACCATTAA
>YZ01|ctg00001_00376 dltC
ATGGATTTTAAACAAGAGGTATTAGACGTTTTAGCAGAGGTTTGCCAGGATGACATCGTAAAGGAAAATCCTGATATTGAAATTTTTGAAGAAGGTTTGCTTGATTCTTTTGGAACAGTAGAATTGTTGCTTGCGATTGAAAACCGTTTTGATATTTTAGTGCCGATCACTGAATTTGACCGGGATGTTTGGAATACGCCTAACAACATTGTAAACCAGCTGTCTGAGTTGAAATAA
>YZ01|ctg00001_00377 dltD
ATGAAAAAGCGTTTTTTCGGTCCAATTATTTTGGCGTTTATTCTATTCGCAGGCGCCATCGCAATTCCATCTTCATGGCTGACAGGCTTCATCACCGATAAACGGGTGAAAGAGTCAGCAACAGCCTTGAACCCAAGTATGTTTCAAGGGCTTTATTTACAAGATCAAATGCTCAAAGATCCGACATATCTTCCGATTTACGGGTCTTCTGAGCTTTCCCGGCTGGACGAGTTCCACCCATCTAATTATTTTCAAGTAAACAATGAGGGGTTCACGCCATACCTTGTCGGCAAAGGCGGGTCCCAGTCATTGATTCATTCTTTAAACTTCGCTGCCCATATGGATCAGCTGAAGGGCAAAAAAATCGTATTCATCGTGTCTCCGCAATGGTTTATTAAGCGCGGGTCTGATGAACAGCATTTCGCCCCGAACTATTCTGCGCTGCAAGGGCTAGATTTGGCATTTAACGAGCAGATCGACCCTGATGTGAAAAAGAAAATGATGAAACGCATGCTGCGCTTTAAGGCCGTGCAAAACGATGCGATTCTTTCCGAGCTGTACAAAGCAATGGTAAACGGCCAGACATGGAAAGCAAACGCGCTGAAGCCGGCGGCAAAAGTCTATTACAGCATGCTGGAAAAGAAAGACATGTATTATTCAGCGATGGAATCATCCGGGCCAAAGCGTTATATCTCGCAGTCAGTAAAGGATAAGTCATGGTCTGAATTAAATAAACTCGCAGATCAATCAGGCAAACGCCACTCCGGATCTAACGATTTTCATATCGACAATCCAGTTTATAAAAAGCTGAAGCCGAAAGTGCCAAAGCTGAAAGGGAAAAACAAAGGAAGATCGTATGCAGTGTCACCGGAATACGGCGACTTTGAAATGATGCTTGATATCCTGAAGGATGCGGGTGCAGAGCCTATGTTTGTCACCATCCCTGTTAACGGAAAATGGTACGACTACACAGGCTTCCCGAAAAAAGGCCGCACCGACTATTACAAAAAAGTGAATAAACAGATTAGAGCGAAGGGCTTCCAGGTTGCTGATTTTTCAGGACATGAATATGACCCGTATTTCATGAAAGATACCATCCACATCGGCTGGAAAGGCTGGGTGTACGTCGATAAAGCAATTGACGAATTTTATAAAACCGGAAAAGTCACTTCATCCTGA
>YZ01|ctg00001_00378 dltE
ATGAAGATGACAGGCAATACGGTTTTAATTACAGGGGGTTCCGCAGGCATTGGGCTTGAACTGGCCAAGCGGCTGCTGGAATTCGGCAATGAAGTCGTGATTTGCGGACGCAGCGAAGCGCGGCTTTCAGAAGCGAAGCAGCAGCTCCCAAACATCCATACAAAGCAATGTGATGTTGCAGACCGTTCGCAGCGGGACGCATTGTTTGAATGGGCTCTAAAGGAATTTCCGAACCTGAATGTTCTCGTCAACAACGCCGGCATTCAAAAGGAAATCGACTTCAAAAAAGGGACAGAGGAGCTTTTTGTGGACGGAGATGAAATTGAACTTAATTTCCAAGCGCCTGTCCATTTATCAGCCCTTTTCACACCTCATTTGATGAAGCAGCCCGAGGCGGCAATCGTTCAGGTCACGTCCGGCCTTGCATATAACCCGTTAGCTGTTTATCCGGTGTACTGCGCAACAAAAGCGGCGCTTCACTCGTTCTCGCTTACACTCAGACACCAGCTTCGGGATACGAGCGTGGAAGTGATTGAAATGGCGCCGCCTATGGTGGACACGGGATTAAACCAAAAATCACGCGATAAACAAGGCCTGACATACCGGGGCATTTCAGCTGAAGAATATGTTCAATATTTCTTGGACGGCTTGAAAGAAGGCAAACAAGAGATTACAAATGAACGTGTTGAAGGTCTTCGGAATGCCACTCGCGCCGATTATGACAGGGTGTTCGAACAAATGAACACGCAGGAGAATTAA
>YZ01|ctg00001_00379 ilvK
ATGACTAAACAAACGATTCGTGTTGAATTGACATCAACAAAAAAACCGAAACCAGACCCAAATCAGCTTTCGTTCGGAAGAGTGTTTACAGACCACATGTTTGTAATGGACTACGCGGCGGATAAAGGATGGTACGACCCAAGAATCATTCCTTATCAATCTATTTCAATGGACCCAGCGGCAATGGTATATCACTACGGCCAAACCGTGTTTGAAGGGTTAAAGGCTTACGTGTCAGAGGATGACCATGTCCTGCTTTTCAGGCCGGAAAAAAATATGGAGCGCCTGAATCAATCAAACAACCGCCTCTGCATCCCGCAAATCGATGAAGAACAGGTTCTCGAAGGCTTAAAACAGCTTGTCGCGATCGATAAAGACTGGATTCCGAATGCGGAGGGCACGTCCCTTTATATCCGTCCGTTCATCATCGCCACCGAGCCTTTCCTTGGTGTTGCGGCATCTCATACGTATAAGCTCTTTATCATTCTTTCTCCGGTCGGCTCATATTACAAAGAAGGCATCAAGCCGGTCAAAATCGCTGTTGAAAGTGAATTTGTCCGTGCGGTAAAAGGCGGAACGGGAAATGCCAAAACCGCAGGGAATTACGCTTCAAGCTTAAAAGCGCAGCAGGTAGCCGAAGAGAAAGGATTTTCTCAAGTACTCTGGCTGGACGGGATTGAAAAAAAATACATCGAAGAAGTCGGAAGCATGAACATCTTCTTCAAAATCAACGGTGAAACAGGAGAAATCGCAAAAAAACTATATGACACGATTACAGGCATTCAAAAAGGCACTGTCGCGGATGAATTCGGATGGACGACTGAAGTTGCAGCGCTGACTGAAAGCAAATAA
>YZ01|ctg00001_00380 licH
ATGACAAAAGGATTGAAGATTGTAACGATTGGCGGAGGTTCAAGCTACACGCCAGAGCTTGTGGAAGGGTTCATTAAACGGTATGATGAGCTGCCTGTCCGTGAATTATGGCTCGTCGATATCCCTGAGGGCGAAGAAAAGCTGAATATTGTCGGCACGCTCGCCAAACGGATGGTTGAAAAAGCCGGCGTCCCAATCGACATTCACCTTACGCTCGACCGGAGAAAAGCGCTGAAAGACGCAGACTTTGTCACGACTCAATTCCGCGTCGGGCTTCTGCAGGCAAGAGCCAAGGATGAACGTATCCCATTAAAATATGACGTCATCGGCCAGGAAACGAACGGCCCGGGAGGCCTGTTTAAAGGGTTGCGAACGATTCCGGTCATCCTTGAGATCGCAAAGGATATCGAAGAGCTCTGCCCGAATGCATGGCTCGTCAATTTCACAAACCCTGCCGGCATGGTGACAGAGGCCTTGCTTCGCTACTCTAACCTGAAGAAAGTCGTCGGTCTCTGTAACGTTCCGATCGGCATCAAAATGGGTGTGGCCAAAGCGCTTGACGTAGATGTGAACCGCGTAGAAGTCCAATTCGCCGGATTAAATCACATGGTGTTCGGGCTGGATGTTTTCTTGGACGGCGTAAGTGTGAAGGATCAAGTAATCGAAGCGATGGGTGATCCGAAAAACGCAATGACGATGAAAAACATCTCAGGAGCAGAGTGGGAGCCGGAATTTTTAAAAGCGCTCGATATCATCCCTTGCGGCTACCACCGTTACTACTTCAAAACGAAAGAGATGCTGGAGCACGAACTGGAAGCATCACAAACGGAAGGCACCCGCGCTGAAGTTGTACAGAAGGTCGAAAAAGAGCTGTTCGAACTTTACAAAGATCCGAACCTTGCGATCAAACCGCCGCAGCTGGAAAAACGGGGCGGTGCTTACTACAGCGATGCAGCGTGTAACTTGATCAGCTCCATTTACAATGATAAACACGACATTCAGCCGGTGAACACGGTCAATAACGGCGCAATCGCCAGCATCCCAGACGATTCCGCGGTTGAAGTGAACTGCGTGATGACGAAAAACGGCCCTAAGCCAATAGCTGTCGGCGACTTGCCGGTGTCTGTCCGGGGCCTCGTCCAGCAAATCAAATCCTTTGAGCGTGTCGCGGCAGAAGCGGCGGTCACAGGCGACTATCAAACAGCACTCCTCGCCATGACGATTAACCCGCTCGTTCCATCCGACACTGTGGCCAAACAAATTTTAGACGAAATGATGGAGGCGCACAAAGCGTACCTGCCGCAGTTCTTTAACAAAATTGAAGCGTAA
>YZ01|ctg00001_00381 licA
ATGGAGGCCATTGCCGCTGCGAAAAGCGGTGACGCAGAAGAAGCGCGGAAAAAGCTTCAAGAGTCAGGAGAAGAATTAACAAAAGCCCATCATTATCAGACAGAGCTGATCCAAAATGAAGCGGGCGGAGAAAAAACGGAAATGACGCTTCTGATGGTGCATGCACAGGATCATTTAATGAATGCGATGACAGTCAAGGATCTGGCGGCGGAGTTCATTGAGTTATATGAAAAAATCACTGAGCAAAGGGGAGCAAGCATATGA
>YZ01|ctg00001_00382 licC
GTGAATAAAGTCAATCAGATCTTAGAAGAAAAGGTCATGCCTATAGCGGGAAGAATTGCGGGACAGCGCCATTTGCAGGCGCTGCGTGACGGTATCATCCTTACGATGCCGCTGATTATCATCGGTTCCTTTTTCCTCATCATCGGCAACCTCCCGATCCCGGGATACGCTGAGTTTATGGCAAAAACGTTTGGCAGCGCCTGGTCTGAAAAGCTGGCCTACCCAGTTGACGCCACCTTTGAAATTATGGGTCTGGTCGCCGCGTTCGGCATCGCCTACCGGCTCGCCGAGAAATACGGTGTTGATGCCTTGTCGGCCGGAGCTATTTCACTTGCGGCATTTTTGTTAGCGACACCGTATCAAGTGCCGTTTACGCCTGATGGTTCGACGAAAGAGATTATGGTCGGCGGCGGGATTCCGCTTTCACTCATGGGAAGCAAAGGCCTGTTTGTCGCCATGATTATCGCGATGGTGTCCACAGAGATTTACCGCCTCATTATCCAGCGCAATTTGGTCTTCAAAATGCCGGATGGTGTTCCGCCGGCAGTCAGCAAGTCATTTGTCGCGTTAATCCCCGGCTTTGCCGTCATCTTCCTGATTTGGGCAGCCCGGCTGATTGTTGAAGCAACACCGTTTGAAAGCCTTCATAATATTGTAAGCGTTTTACTGGGGACGCCGCTATCCATTCTTGGCGGAAGCCTCGGAGGCAGCCTTGTCGCAGAAGCTGTCAAAATGCTTTTATGGGCCTGCGGCCTTCACGGCGCCAACATTGTCGGCGGCGTCATGGCACCGATTTGGTACGGCGCCATGGATGCCAACCGGATCGCGTTCCAAGCGGGTGAGGAGCTGCCTAAGATTTTCACCCAGCAGTTTTTTGATATCTGGATTAATATCGGCGGAAGCGGAGCCACTTTGGCACTGGTTGTCACGATGTTCCTGCGCGCCCGAAGCAAACAAATGAAGCAGCTCGGAAAGCTTGCGATCGGGCCGGCCATCTTCAATATTAACGAACCGATTATTTTCGGAATGCCGATCGTCATGAACCCGATGCTCTTACTTCCGTTTATCATCACGCCGCTTGTCACAGTGACACTCACATACATCGGAATGAGCACCGGACTTGTTGCTAAACCGGCGGGTATTGCAGTTCCATGGACCATGCCGCCGATCTTTTCAGGCTATCTGGCGACAGGGGGAAAAGTCTCAGGTGCGGTCATGCAAGCCATTAATATCGCCGTATCCTTTGTTGTCTACTACCCGTTCTTTAGAATGTGGGATAAACAGAAGCTGAAAGAAGAAAACGATCTGGAGCTCGTCCAAACGCCTGCAGCATCAGATGACAAAGAAGCGGCTCTGTAG
>YZ01|ctg00001_00383 licB
ATGAATATATTACTCGTTTGTGCAGCAGGCATGTCTACTAGCTTACTGGTGAGCAAGATGGAAAAAAGTGCGCAGGAACAAGGAAAAGACTATACCATTTGGGCAGTTTCAGGTGATTCTGTACAAAATCATATTGATAAAGCGGATGTATTGCTTCTCGGCCCGCAAGTCCGTTATATGCTTCCGCAGCTAAAAAAACTAGGAGAGTCAAAGGGGGTTCCGGTAGACGTCATTAATACCGTCCATTATGGCACGTGCAACGGGGCAGAAGTGCTGAAATCGGCTGAACAGCTTGGACATGTGTCATAG
>YZ01|ctg00001_00384 licR
ATGCTTCATGGGCGACTTCGTGATATTTTGCGCTTGCTGATGGCGGCTGAAGCCCCGGTGACAAGCTCGTTTTTTGCCGCGCAATTAAACGTGACGACGCGGACGGTCCGCAATGATATAAAGGAATTGCAAGGCGTGCTAAGCGGTCATGGTGCCTTTGTCCAATCGGTAAGAGGCTCTGGTTACAAACTCCGCATTCACGACGAGCAGACATTCAGAATGCTGCTGCAAGATGTATTTCAGCAAAAAAAGGGCCTGCCGGTGTTGCCGGAGGAGAGAATGGCCTATCTCATGAAACGTCTGCTGCTGGCGGAGCATTACCTCAAGCTCGATGAATTGGCTGAAGAACTATTTATCTCAAAATCTACACTCCAAACGGATTTAAAAGAAGTAAAGAAACGTCTGCTGCCCTATCGCATCGTCATGGAAACACGCCCGAATTACGGCTTCAAGCTGCGCGGGGACGAGGTCCAGATGAGGTACTGTATGGCAGAGTACATTGTCGATGAAAGAGAAACAGAGATTGATGTTCTGAATGAAAAGGCTGATATATTGCCAGATGAAGAAATCGAAATCATCCGTTCAGCCATCCTGAAAAAAATCAAAAACGACCGCATCCCTCTGTCTAACTTAGGGCTGAATAACCTCATCATCCATATTGCCATCGCTTGTAAACGGATCAGAACGGAAAACTACGTATCTCTTTTCCCGGAAGATATGGATCATATCCTGGATCAAAAAGAATACCTGGCTGCCGAAGCCATCGTAAAAGAGCTGGAATCAGCACTTGCCGTTACGTTTCCGAAAGACGAGACGGCCTATATCGCCATGCATCTCCTCGGCACAAAGCGAATGACACAACCACAATGCGGGGAGGATACATTTTCAATAGACGAAGAAACCGATCAGCTGACATTTGCTATGATAAAGGCCGTTGATCGTGAACTGAAGCTCGGAATCTTGCATGACAAAGAGCTGAAAATCGGCTTAGCGCTCCATATAAAGCCGGCGATCAGCCGCAACCGATACGGCATGAACCTGAGAAATCCGATGCTGGCAGCGATCAAGGAACACTATCCTCTCGCTTTTGAAGCCGGGATCGTTGCCGGAATGGTGATAAAGGAACAAACGGGCATCGACATTCATGAAAACGAAATTGGTTATTTGGCCCTCCACTTTGGCGCCGCGATTGAACGAAAAAAAACAGAAAGCCCGCCGAAGCGCTGTATCATTGTGTGCGCATCAGGTGCCGGGAGCGCTCAGCTATTGCGTGAAAAACTCCGCTCCCATTTCGGCAAACGGCTCGATATTCTAGGAACTGCTGAGTATTACAGTCTTGACCAGATGTCCTATGAATCCATTGATTTTGTCATCAGCACCATCCCGATCAAAAAAGAGCTCCCTGTACCAGTGCTGAAGGTCAACACACTCTTGGGCGGAACCGACTTTATAAAAATTGAATCCATTCTGAGTGATGAAAAAGAAAAAGCAGCCCGCTACCTTAAAAAAGAACTCGTGTTTTTCCAGAAGGATCTGCGCTCAAAAGAGGAAGTGATTCAATTTTTAGGGCAGAAAGCAGTTGATTGCGGCTATGCCGAAAAAGAAATCATAGAATCCATTTTTGAACGAGAAGACATGTCGCCAACGTGCTTTGGCAATCTTGTTGCCATACCGCACCCGCTCGTTCCGCAGACAAAAACAACATTTTGGGCCGTTTGTACGCTCAAAAAACCGATAGATTGGGAGAATCAGCGTGTTCAATTTGTCTGTTTGCTTTGTGTCGAAAAGGAGAACAAAGCGGATTTGCAAAGCATGTATAAACTGCTTGGCAGCATTTTGGATGACCCGGCGGCGGTGAACCAGCTGATCAAATGCCGTTCGTATCAAGAGCTTTCGGATGTGTTTGACCAAAAAATGCTGAACTGA
>YZ01|ctg00001_00385 BSSX_4063
ATGGTTGAGAAAAAAGAAGGGAGAATCGGAGCTTTGAAAAAGATGATCAAAACCGTTATCAAATGGGCGCCGGTCATTTACCCGATTGTTCGAAAAATCATGAAGGATCGCAAGGCGTCTAAACAAAAGAACATGTCCGCTTCCCGAACAGCCGGCTGA
>YZ01|ctg00001_00386 aag
GTGACGAGAGAAAAAAATCCGCTGCCCATCACGTTTTACCAAAAAACCGCTCTTGAGCTTGCCCCGTCGCTTCTTGGCTGCCTTCTGGTAAAAGAAACAGATGAAGGCACAGCGTCAGGCTATATTGTGGAAACAGAGGCCTATATGGGCGCCGGAGACAGAGCGGCCCACAGCTTTAACAATCGCCGGACGAAGCGGACTGAGATTATGTTTGCGGAAGCCGGACGAGTGTATACATACGTGATGCACACCCATACGTTGCTGAATGTCGTTGCCGCAGAAGTGGATGTTCCGCAAGCGGTATTAATCAGGGCGATTGAGCCTCATGAAGGCCAGCTGTTAATGGAGGAGAGAAGGCCGGGCCGGCGTCCGAGGGAATGGACAAACGGGCCCGGAAAGCTGACGAAAGCGCTTGGCGTCACGATGAATGACTACGGACGCTGGATCACGGAACAGCCGCTTTACATTGAAAGCGGGTACACACCGGAAGAGATTTCTACCGGGCCGCGCATCGGCATTGACAACAGCGGAGAGGCGCGCGATTATCCGTGGCGTTTCTGGGTGACGGGAAACAGGTACGTGTCACGTTAG
>YZ01|ctg00001_00387 katX
ATGAATGATGATCATCAGAAAAAACATCACGGAACAAATGCCCAAAGCAGCGAGGATACGCTTTCTCATAAGACGTCCGGGAAAAACGAGTCAGAGGATACCTTAACGAACAGACAGGGGCACCCTGTCACTGACAACCAAAATGTAAGAACTGTCGGGAATAGAGGGCCTACAACACTTGAGAACTATGATTTTCTCGAAAAAATCAGCCACTTTGACCGTGAACGCATTCCTGAGCGGGTTGTTCATGCCAGAGGAGCGGGTGCACACGGGTATTTTGAAGCGTACGGAAGCTTTGGAGACGAACCGATTTCAAAATACACCCGGGCTAAGCTCTTTCAGGAAAAAGGCAAGAAAACACCGGCATTTGTCCGTTTTTCTACGGTGAATCATGGAAAACACTCACCTGAAACATTGAGAGACCCGCGCGGTTTTGCCGTTAAGCTTTATACCGACGACGGAAACTGGGATTTGGTCGGGAACAATCTGAAAATCTTTTTTATTCGCGACCCGCTGAAATTTCCGGATCTTGTGCACGCATTTCAGCCTGATCCAGTAACCAACATCCAAGATGGTGAACGTATTTTCGACTTCATCTCTCAGTCTCCTGAAGCGACACATATGATCACCTTCTTGTTTTCGCCTTGGGGCATCCCAGCCAACTACAGGCAAATGCAGGGTTCAGGCGTACACGCCTATAAGTGGGTGAATGAGGAAGGCAAGGCCGTTCTCGTGAAATACCATTTCGAACCAAAGCAGGGCATCCGCAACCTGACACAGAAGGAAGCGGAAGAGATTCAAGGGAAAAACTTTAACCATGCAACACAGGATTTGTATGAAGCGATTGAAAATGGAGATTATCCGGAGTGGGAAGTGTATGCCCAAATTATGAGCGATGATGAGCATCCCGAACTGGACTTTGACCCGCTCGATCCGACAAAACTGTGGTATAAAGACGATTTCCCATGGAAGCCGATCGGCAAATTGGTGCTTAATAAAAACCCGGAAAACTACCATGCGGAAGTGGAGCAAGCTTCTTTCGGAACGGGAGTGCTTGTTGACGGGCTTGATTTCTCAGATGATAAGCTGCTTCAGGGCCGGACGTTTGCCTACTCTGATACGCAGCGCTACCGTGTAGGCGCAAATTACCTGCAGCTTCCGATCAATTCGCCGAAAAAGCATGTCGCCACCAACCAGGAAGGCGGGCAAATGCAATATCGGGTCGATAGAGCAGAAGGCCAAAACCCGCACGTCAACTATGAGCCCTCCATTATGGGCGGGCTGAAAGAAGCGAAGCAGGATGGAAAAGATCATACGCCGCATGTCGAGGGCGATGTAAAGCGTGAGGCGATCGACAGAACGAACAACTTCGGTCAGGCCGGAGAAACATACCGGAGATTTACTGAATTTGAACGGAACGAATTGATCACGAACCTGGTTAATACGCTTTCTACATGCCGCAAAGAAATCCAGGATCAGATGATTGAGAATTTCACAAAAGCTGATCCGGACTACGGGAAACGCGTGGCAGAAGGACTGAAAAAGGCCTCCGAGAATAACAGCAACGGACCGATCGGCACAACAGAAACGGAACAGGCTACAAAACAGGCTGAACAGGAAAGCCATCCGTCTGATCCGTATTAA
>YZ01|ctg00001_00388 yxlH
ATGGAATTACAGCAGGATATGATTCCTCAGAAAAAAACAATCGGCGCTTTAGATCACGCCGTTTTTTTATGCATGATATTTTGTTTTTGGTTTTCAGGCTATATTTATGTTCCTGTATTCAGCCTGTATTTGGAGGATCTGCACTTTTCATACGGCGCAATCGGCATCATCCTCGGCAGCTACGGGGTCACGCAAATCCTTCTGCGATTCCCGCTCGGCCTTCTGTCAGACATCCTGTTTTCTCTGCGCAAGCAATTGTTAATTGCCGGGTTTGGGTTTTCCGTCCTCAGCAGTCTGCTTTTTCTGATGTTTGACTCTTTCCTCTTCGTGCTGGCCGCGCGGCTGTTTGCGGGGATAACCGCTTCTATGTGGGTAATGGCGACCATTTTATACGCGCACTATTTCAACAATAGCAATGCGTCAAAAGCAATGGGCATCATGCAGTTTTTCACCGTCATGCCTCAGTTTGTCAGCATTGTGTTCTGCGGGCTTGCGGCAGCCCATTTAGGCAGGCAGGTCCCGTTTTGGATGGCGCTGGCAGCCTCGGCCGCCGGTCTGGTGATATGCTGCTTTATTAAAGACCCGTCGGCTTCTCCAGTGAACCGCGACACAATTCGTGTGCAGCAATACATCAAAGACACATTGCGGCTGCCGAAGCTGAAGCTTTTCACCATCCTCTCTATGACAGCTCATGCGGTGTTATTTATGACAGTGTTTGGATTTACGCCGCTTTTCATTAATCAGCTCGGAATGGGTGATGCGGAGCTGCTTTGGGTGATGAGCGCTTTTTTCCTCCCTCACGCAGCCGCCACACTAAGCTTTGTGTTTCTGCGCTTCACAAGCCGAATTGCTTACTTCGTGATGCTCATCAGTTTTGCTGTCACCGGAGTCTGTTTGCTATTCGTTCCTTTTTCAGCTACATTGTTCACGGTTTGCATCACACACGCCTGCATCGGTCTGGCGCTCGGTTTCGTATTTCCTTTGCTGCTAAGCCGGGTCGTCGATATCAGTTCTGCCCGTTTGAAAATGTCAGTGATGGGGTTTTATCAATCGTTTTATGCGCTGGGCATCTTCCTCGGACCCCTTCTTGCCGGAAAAACCGCACAGCTTTTCGGGCTTGCGGAGGTTTTTTATGGAGCCGGGTTACTGGCATTTGCCGCCTTTCTTGTGATGCTCGTGAAAATGCGTAACATGATTAATTAA
>YZ01|ctg00001_00389 yxlG
ATGAAGGTGATGATGACGTTATTGCAGAAAGAATGGCTGGAAGGGTGGAAAAGCGGCAAGCTGATCTGGCTGCCGATTGCGATGATGATCGTAGGGCTCACACAGCCGCTGACCATTTATTATATGCCAGAAATCATTGAACACGGAGGAAACCTTCCTGACGGCATGAAAATCAGTTTTACGATGCCTTCCGGGTCTGAAGTGATGGTCAGCACGCTTTCCCAATTTAACACGCTTGGCATGGCTCTGATCATTTTCAGCGTTATGGGCAGCGTAGCAAATGAAAGAAATCAAGGCGTAACGTCGCTGATCATGTCGCGGCCTGTGACTGCAGCCCATTATATCGTGAGCAAATGGCTCACCCAAAGCGTGATCGGCATCGCGTCGTTTGCAGCTGGATACGGGCTTGCTTATTATTACATCTGGCTGCTGTTTGAGGACACATCATTCAGCCGTTTTGCCGCAAGCCTTGGACTTTACGCTCTTTGGATCATGTTTATTGTGACTGCTGGCCTTGCCGGAAGCACGATGTTTCGGTCTCTCGGAGCAGCTGCGGCTTCCGGTATCGGGCTGACAGCTGCAGTTTCCTTTGCTGTTTCGCTATTTCCTGATGGTGCGAAATGGCTTCCGGCTGCGCTTTGCAAGCAGGCGGAGCATATCCTTCTTCATGGAGAGAGAGCGGATTTCTTTGGATGGTCGCTCACATTCTCCATTTTGTGCATCATGCTTCTGGCCATGTTTTCTGTGTGGCGCTTCCGGCAGTATGAAAGCTATTAA
>YZ01|ctg00001_00390 yxlF
ATGCTGTCTATTGAGTCATTATGTAAATCGTATCGGCATCATCGGGCTGTAAAGAATGTCAGTTTTCACGTGAATGAAAACGAGTGTGTCGCACTATTAGGCCCTAATGGAGCCGGTAAAACCACAACGCTGCAAATGCTGGCCGGGCTGCTTTCGCCAACCTCTGGAACCATCAAGCTGTTAGGGGAGAAAAAGCCGGACCGGCATTTGATTGGGTACCTTCCGCAGTATCCTGCTTTTTATTCATGGATGACCGCAAACGAATTTTTAACATTTGCCGGAAGACTGTCCGGTCTTTCGAAGAAAAAATGCCAAGAGGAAATCGGCGGGATGCTGGAATTTGTCGGCTTGCAGGAATCCGCGCACAAAAGGATCGGCGGCTTTTCAGGCGGCATGAAGCAAAGACTCGGTCTGGCACAGGCCCTGCTCCATAAACCGAAGCTTTTGATATTGGATGAACCGGTTTCTGCACTTGATCCGTCAGGACGGTTCGAGGTGCTGGACGTGATGCGGGAGCTGAAGAAGCATATGGCTGTTCTGTTTTCTACACACGTTTTGCACGATGCGGAGCAGGTGTGTGATCAGGTGGTGATCATGAAAAACGGAGAGGTTTCATGGAAAGGGGCGTTACAGCAGCTGAAAAAACAGCATCAAACGAACGTTTTCACCCTTACTGTAAAAGAGAAACTGAAGGGCTGGCTTGAAGAGAAGCCTTACGTATCAGCTATTGTCTATATGAATCCGTCCCAAGCTGTTTTCGAACTGCCTGATATACAAGCTGGCCGGACATTGTTGAGTGATTGTATCCGAACGGGATTGACGGTCACCCGTTTTGAACAGAAAACGGAGTCTCTTGAAGACGTCTATCTAAAGGTGGTGCACGCATGA
>YZ01|ctg00001_00391 yxlE
ATGAATATTTCTTGGGAAATGATTTTGCCGCTGATTGTATTGCAGCTTGTGCTGGCGGTGTTCGCTCTCATCAGCTGTATAAAGGAAGAGCGGACAAACGGGCCAAAGTGGATGTGGGCTGCAATCATTGTATGTATCAATATTATCGGGCCGATTTTATTTTTTACCGTCGGCAGAAAGCAAAGGTGA
>YZ01|ctg00001_00392 yxlD
ATGACACAAACAGAAATTGTCATCATGGTTGCGGCTTATCTCATCGTATTGGCACAGGGGATCTTTTTATTTATTGATGCGAAAAAACGTAATCGCATGGCATGGGTATGGGGGATTGTCGGATTGATTACAGCACCGATGCCTCTGATTTGTTATTACTTTTTTGTCATTAGGCCGGACCGGAAGAAAAGGGGGATCAAGCAATGA
>YZ01|ctg00001_00394 sigY
TTGGATACACATGAAGAACAGCAGCTGATTCAGCAGGCGAAAGAGGGAAACGACGAGGCGTTTACAGCCCTTTTCCACTATCATTATTCTTTTTTATATAAATACTTGTTAAAACTTTCCCTTCATCCTGACCTCAGCGAGGAGCTTGTTCAGGAAACCTTTCTGAAAGGGTACATTCATTTAAGAAGCTTCCAAGGCCGTTCCAAATTCTCCACGTGGCTGATTTCTATAGCATCCAGGCTCTATCTCGATCACCAGAAAAAGAGAAAGAGAGAATGGAAACGGAATCAGGCAGTTACGGAGGAAACAATCCGCAAGATCAAGTGGGACGTGTCAGTGAAAGGGGGAGAATGGAGCGAAACGCTGGATATGTTTTCAAAGCTGGAACCTAAATTGCGCACGCCAGTTTTATTAAGGCATTACTACGGCTATACCTACGCCGAAATCGGGCTGATGCTGCAGATCAAGGAAGGCACGGTGAAGTCCAGAGTTCATAAAGGGCTCCAGCAAATCAGAAAGGAGTGGAACGATGAATAA
>YZ01|ctg00001_00395 yxlA
TTGAAAGTAGAAAGGCGAACGATTGAATATATTCCGAATGAAGAAAGACATGGTAAAGCGAAAGATTTATTTCCCGTATGGTTCGGGGCTAATATGCATATCACCACGTTAGTGACTGGCACGATTCCCGTTGCAATGGGACTTAATCTGTTTTGGAGTGTTGCCGCTATTATTTGCGGAACCTTAATCGGTGCCATATTTATGGCGTCTCATTCCGCGCAAGGCCCTCAGCTTGGCATCCCGCAAATGATTCAAAGCCGTGCCCAATTCGGCGTAATTGGAGCGATTCTTCCCCTCTTCCTAGTCATGTTTATCTACCTTGGTTTCTTCGCAAGCAGTACGATTCTGGCGGCTGGAACCTTAAGCAGCTTTGTTCCCATCCCGGGATCATGGAGCATTATAGGCTTAAGCGCCGTATGTTTTTTACTCACGATTTTCGGCCATGATTTGATTCACAAAATGCAAAAAATCCTTTCTTGGACCTCTTTTGCTGTATTTTTTGCTGCAACGATACTCATTTTTAAATTGCCGATTCCGGCAGGCAGCTGGATTCCCGGAGCGGTTGATCTGCCAATTTTCTTGGTGGCGGTCAGCGCAGTCGCGACGTGGCAGCTTGCATACGCACCGTATGTTGCCGATTATTCAAGATATCTGCCAGTTAAAACGCCGGCGTCCAAAACGTTTTGGTACAGCTATGCAGGTACATCTGTCAGCTCCATCTGGATGATGCTGCTCGGCGCTTTGCTGACGACGGCACTTCCTGACTTTACGGCAAACTCAGGCAGCCAGATTGTCCAATTGTTCGGCCCCTTCTCGTTCATTATGCTGATCATTGTGTTATTTGGGCAAATGGCGATCAATGTCTTTAACCTGTATGGGGCTTTCATGTCCACGACAACAACGCTTGAGCCGTTTCTGAAATTAAAGGTCACGCCCAAAGTCAGAATCATCATGATCCTCGGCGTCACGCTCGTCGGCACAGTCTTAAGCCTTCTCGGGCAAAGCAATTTTATGGAGCTGTTTTTGAATTTTATCTTTTTCATCAGTTATTTCTTAATTCCGTGGACAGCAATTAATCTAGTCGATTACTACTTCGTCCGGCACGGAAAGTATCAAGTCAAAGCCATGTTCGATGTGAACGGGCCATATGGAAAAGTCAATTGGATCACCACGATTGCGTTCGTTCTGTCCATCTTGCTGGAAATCCCGTTTATCAATACATCCTTTTACATCGGACCGCTGGCCAAAATGTTTGGCGGCGGAGACATCGCATGGATTGTCGGCTTGGCCGTTCCTTCTGTTCTTTATTATGTATTGATGAAACCGCGTCTGAAAAAACGAGCAGGTTATCAAGAAAAGCTGTCTTCTCTATGA
>YZ01|ctg00001_00396 nnrA
ATGAATGTGCCAATTTGGACGGAAGAGCATGTGAGAGCCTCGCTCCCTGAAAGAGATGCGGAGAGCCATAAAGGAACGTACGGTACGGCTTTGCTGCTGGCGGGAAGCAACGACATGCCGGGCGCAGCGCTTCTTGCGGGGCTTGGGGCGATGCGGAGCGGTCTCGGAAAGCTTGTCATCGGCACGTCTGAAAGCGTGATCCCGCTGATTGTTCCTGTTTTACCCGAGGCGACCTATTGGCGTGACGGCTGGCAAAAAGCAGCGGACGCTCAGCTTGAAGAGACGTACCGGGCCATCGCCATCGGATCAGGGCTTCCGCAAACTGAAAGCGTACAGCAGGCAGTTGATCATGTGCTTGCGGCGGATTGCCCCGTTATTTTGGATGCCGGAGCGCTGGCGAAGCGCACGTATCCGAAACGGGAGGCGCCCGTCATCCTCACGCCGCACCCGGGTGAGTTTTCCCGCATGACAGGGGTGCCGGTGAAAGAATTACAAAACAAAAGAGCGGAATACGCAAAGGAATGGGCGGCTCAGCTTCAGGCTGTCATTGTGTTAAAAGGAAATCAAACCGTTATCGCGTTTCCCGATGGTGATTGCTGGCACAACCCAACCGGAAACGGGGCACTCGCCAAGGGCGGCACCGGTGACACACTGACCGGCATGATATTAGGCATGCTCTGCTGCCATAAAAATCCGAAGCATGCCATATTAAACGCGGTTTATCTGCACGGTGCGTGCGCCGAGCTCTGGACAGACGAGCACTCCGCCCATACGCTGCTCGCTCATGAGCTTTCTGACATGCTGCCTCGCGTGTGGAAGCGATTTGAATGA
>YZ01|ctg00001_00397 cydC
ATGAAGAAAGAAGAATGGATTCTGCCGTATATCAAGCAAAATGCCCGCCTGTTCGTTCTGGTTATCTTTTTGGGCGCGGTGACGATTTTTTCTGCTGCTTTTCTCATGTTCACCTCAGGGTTTTTGATCTCCAAGGCGGCGACAAGGCCGGAAAACATCCTGCTTATTTATGTGCCGATTGTCGCTGTGCGCACCTTTGGGATCGCGCGGTCTGTGTCACGATATGTGGAACGCCTCGTCGGCCATCACATCATTTTGAAAATCGTGTCCGACATGCGCGTCCGCCTTTACAACATGCTTGAGCCGGGTGCCTTGATGCTGCGTTCCCGTTTTCGCACGGGGGATATGCTCGGCATTTTGTCTGAGGATATTGAGCATTTGCAGGATGCCTTCTTAAAAACGATTTTTCCTGCGATCTCAGCCTTGCTCCTGTATGCTGTTTCAGTGATTGCGCTTGGGTTCTTCTCTTGGCCGTTTGCCATATTGCTTGCGCTTTATTTGTTTGTTCTTGTTGTGCTGTTTCCGGTTGTGTCTTTGCTCGTGACCAGAGCGAAGAATGCGAAGCTGAAAAGCGGGCGGAATATGCTGTACAGCCGTTTGACAGATGCTGTGATGGGTGTCAGCGACTGGATGTTCAGCGGACGCCGGCATGCGTTTATTGATTCCTATGAAAAAGAGGAACATGATTGGTTTGAGCTTGAACGGAAAAAACAACGCTTTACAAGATGGCGGGACTTTGCCGCGCAATGCCTTGTCGCCGGCCTTATTTTGCTGATGTTATTTTGGACGGCGGGTCAGCATACAGACGGTGAACTGTCCAAAACGATGATTGCGGCTTTTGTGCTTGTGGTGTTCCCGCTAACGGAAGCCTTTCTGCCACTTTCTGATGCCTTGGGTGAAGTGCCCGGCTATCAGGATTCCATCAGACGCATGAACAAAGTGGCTCCTCAGCCGGAGGCGTCACAAACAGAATCAGCGGCTGAAACGCTCGATCTCCAAGATGTCACACTGTCCTTTCGTGATGTGACGTTTTCTTATGACGACAGCAGCCAAGTGCTGCACAACTTTTCCTTTACGCTGCGCCAAGGAGAAAAAATGGCGCTGCTCGGCCGGAGCGGGTCTGGGAAATCAACGTCCCTCGCATTAATCGAGGGCGCTTTAAAACCGGACTCAGGAACTGTAACGTTAAACGGAGTGGAGACAGCGCTGTTAAAGGATCAGATTGCTGATGCGGTGGCCGTGTTAAATCAAAAGCCGCACCTCTTTGATACAAGCATTCTAAACAACATCAGGCTTGGAAACGGAGAAGCAAGCGACGAGGATGTGCGCCGCGCCGCAAAACAGGTGAAGCTGCATGACTACATCGAGTCACTGCCTGACGGATATCATACCTCTGTTCAGGAAACCGGCATCCGGTTTTCCGGTGGAGAGCGGCAGCGGATCGCACTCGCCCGGATTTTACTTCAGGATACGCCGATCATCATTCTCGATGAGCCGACAGTCGGCCTCGACCCCATCACCGAACGCGAGCTGATGGAAACGGTGTTTGAAGTGCTGAAAGGAAAAACGATTCTATGGATTACGCACCATCTCGCGGGAGTGGAAGCGGCCGATAAAATCGTGTTTCTCGAAAACGGAAAAACGGAAATGGAAGGAACGCATGAGGAACTGCTGGCGTCAAACGAACGGTATCGCCGCCTGTATCATCTTGACGTTCCTGTAAAATAG
>YZ01|ctg00001_00398 cydD
ATGGGAAAAGACCTGTTTCGATATAAAGGAATGAAGCGGATTCTCACCGTGATTACTTGTTTAACGCTGATTCAGACAGCCGCCATTATTATGCAGGCAGAGTGGCTGAGTGAAGCCGTAACCGGGCTGTTCAACGGGAAGAGCATTGCCTCCCTGTTTCCGGTGATCGGCTTTTTCCTCATCGCTTTTGTCGCCCGGCACGGGGTGACGGTGGCGCGCCAGAAAATCGTCTATCAATATGCCGCCCGGACAGGAGCAGATTTGAGAAAGAGTTTTCTTGATCAGCTGTTCCGGTTAGGCCCCCGCTTTGCAAAGAAAGAGGGGACAGGGCAAATGGTGACGCTGGCAATGGAAGGCATCAGCCAGTTCCGGCGCTACCTGGAGCTGTTTCTGCCGAAAATGGTCAGCATGGCGATTGTGCCTGCGGCGGTTGTCATTTATGTATTTTTTCAGGATCGCACATCAGCTATCATTTTAGTCGCTGCCATGCCGATTCTGATTATTTTTATGATTCTCCTCGGCCTTGTCGCGCAGAGAAAAGCGGATCGTCAGTGGAAATCCTATCAGAGACTTTCCAATCATTTTGTTGATTCTCTTCGCGGGCTGGAGACATTGCGTTTCTTAGGTTTGAGCAAGTCACATAGCAAAAATATTTTCTACGTTAGTGAACGGTATCGCAAAGCAACGATGAGTACGCTTCGGGTGGCATTTTTATCTTCATTTGCCCTCGATTTTTTCACGATGCTGTCGGTGGCGACAGTTGCAGTGTTTCTTGGCCTGCGCCTCATTGACGGCGATATTTTGCTTGGGCCCGCTTTAACGGCGCTTATTCTCGCACCTGAGTATTTTCTGCCGGTGCGGGAAGTGGGGAATGATTATCATGCAACGCTAAACGGGCAGGAAGCAGGCAAAACCATTCAAGAGATTTTGTCGCAGCCTGGTTTTAAAGAAGAGGCGCCGCTTCAGCTTGGGACGTGGTCCGAACAGGATGAGCTGAAGCTGTCAGGTGTGTCAGTCGGCCGGTCGGTGTCCGATATTGACCTGTCATTCAAAGGCAAGAAAAAAATCGGCATCATCGGTGCAAGCGGTGCCGGAAAATCAACATTAATTGATATCCTCGGCGGTTTTTTGGAGCCGGATGGCGGTATGATCGAGGTCAATGGGTCACGCCGGTCCCATTTGCAGGACGGCAGCTGGCAGAAAAACCTCCTCTACATCCCGCAGCATCCGTACATTTTTGATGATACGCTGGCGAATAACATTCGCTTCTACCACCCAAGCGCTTCGGCCGGGGATACAGCCCTCGCAGCTGCAGCGGCGGGACTGACGGAGCTGGTGGACAAACTTCCGGACGGATTAGAGGGCCGGATCGGGGAAGGCGGCCGGACGCTCAGCGGCGGCCAGGCTCAGCGTGTCGCGCTGGCTCGCGCCTTTTTGGGTAACCGTCCGATTCTGCTGCTGGATGAGCCGACCGCCCACCTTGATATCGAAACAGAATATGAAATAAAAGAAACGATGCTGGATTTATTTGAGGATAAGCTCGTCTTTCTCGCAACTCACCGCCTTCACTGGATGCTCGATATGGACGAAATTATCGTGCTGGACGGGGGCAGGGTTGCAGAAATCGGAACTCACGATGAATTGCTGGCGACAAACGGTGTGTACACCAAACTCGTGGAGGCACAACTGGGGGAAAGAGCATGA
>YZ01|ctg00001_00399 cydB
ATGGCATCTCTTCATGATCTTTGGTTTATACTCGTTGCTGTATTGTTTGTAGGATTCTTCTTTTTGGAAGGCTTTGATTTCGGGGTCGGCATGGCGACCCGTTTTCTTGGCCATAATGAATTAGAACGCAGAGTGCTGATCAACACGATCGGACCGTTTTGGGATGCGAATGAAGTATGGCTTTTGACTGGTGCAGGCGCCATTTTCGCTGCATTTCCGAACTGGTATGCAACGATGCTGAGCGGTTATTACATTCCGTTTGTCATTGTGCTGCTTGCGTTAATGGGCCGCGGGGTCGCGTTTGAGTTCCGCGGCAAGGTCGATCATTTGAAATGGGTAAAGGTTTGGGACTGGGTCGTTTTCTTCGGCAGTCTGATTCCTCCGTTTGTGCTTGGTGTGCTGTTCACGACATTATTCCGCGGGATGCCGATTGATGCCGATATGAACATTCACGCACATGTATCTGATTATATCAATGTATACTCTGTACTTGGCGGTGTGACTGTAACACTTCTTTGCTTCCAGCATGGATTAATGTTTATCACGCTGCGTACGATTGGTGATTTGCAAAACCGCGCCCGGAAAATGGCACAAAAGATAATGGGTGTTGTTTTTGTAGCGGTTCTTGCCTTCGCGGCCCTTTCTGCCTATCAGACAGACATGTTTACACGCCGCGGCGAGATTACCATTCCGCTTGTTGTTTTGATTGTCATCTGCTTTATGCTTGCTGCTGTATTTATCCGTAAGAAAAAAGACGGCTGGACATTCGGAATGACAGGCGCGGGGCTGGCGCTGACTGTAGGGATGATCTTTATTTCATTATTCCCTCGGGTGATGGTCAGCTCGATTCAAAGCGCGTACGATTTAACAGTAGCTAACGCTTCTTCCGGTGATTATTCGCTTAAAGTCATGTCAATTGCAGCATTAACCCTATTGCCGTTTGTAATCGGCAGCCAGATCTGGAGCTATTATGTCTTCCGGAAGCGCGTCAGCCATAAGGAGCCTATGACTTATTAA
>YZ01|ctg00001_00400 cydA
ATGAGTGAATTGGTATTAGCCCGTATTCAATTTGCATCAACAACGTTGTTTCACTTCTTGTTTGTGCCGATGTCTATCGGGCTTGTGTTTATGGTTGCGTTGATGGAGACTCTTTATCTTGTGAAGAAAAATGAGCTGTACCTCAAAATGGCAAAGTTTTGGGGGCACTTATTCTTAATAAATTTCGCAGTCGGTGTCGTAACGGGGATTTTGCAAGAATTCCAGTTTGGATTAAACTGGTCTGATTACTCCAGATTTGTCGGAGATGTATTTGGCGCTCCGCTTGCGATTGAAGCATTATTGGCGTTTTTCATGGAATCTATTTTTATCGGATTATGGATTTTCGGCTGGGACCGCCTGCCGAAAAAAATTCACGCTCTCTGCATTTGGCTCGTGTCATTCGGAACGATTATGTCGTCTTTCTGGATTTTAACAGCGAACTCCTTTATGCAGGAGCCGGTCGGCTTTACGATCAAAAACGGCCGCGCAGAGATGAATGACTTTGGCGCGCTGATTACAAACCCTCAGCTTTGGGTTGAATTCCCGCACGTCATTTTCGGTGCGCTCGCCACTGGGGCTTTCTTTATCGCCGGAGTGAGTGCTTTTAAACTATTGAAGAAAAAAGAAGTGCCGTTCTTTAAACAATCTTTTAAACTCGCAATGATCGTCGGCCTTTGTGCCGGTCTTGGCGTCGGCCTTAGCGGGCACATGCAGGCTGAGCACTTGATGGAATCACAGCCGATGAAAATGGCTGCCAGTGAAGGCCTTTGGGAAGACAGCGGTGACCCTGCTGCTTGGACGGCTTTTGCCACAATCGATACAAAAAATGAAAAAAGCTCAAATGAAATCAAAGTTCCTTATGCCTTGAGCTACCTGGCATATCAAAAATTCAGCGGAAGTGTCAAAGGGATGAAAACACTTCAGGCTGAGTACGAAAAAATATACGGAAAAGGCGACTACATTCCGCCTGTCAAAACGACGTTCTGGAGCTTCCGCATCATGGTAGGAGCAGGTGTTGTCATGATTCTTGCTGCGCTAGGCGGCCTTTGGCTAAACCGCCGCAAAAAGCTTGAAAACAGCAAATGGTATTTGCGCATCATGATCGCTTTGATTTCCTTCCCGTTTATCGCGAACTCTGCTGGCTGGATTATGACAGAAATCGGGCGTCAGCCTTGGACGGTTATGGGCTTGATGACTACGGCTCAATCCGTGTCGCCTAACGTAACGGCGGGCTCCCTGCTATTTTCAATCATCGCCTTCGGAGTGATGTACTTGATTCTGGGTGTGCTGCTTGTCTTCTTGTTCATCCGTGAGATTAAAAAAGGTGCAGAGCATGATGAGCATCATGATGTGCCTGTATCAACAGATCCATTTAGTCAGGAGGTATACCATGGCATCTCTTCATGA
>YZ01|ctg00001_00401 cimH
ATGGAAGAGCTTCAAACACAAATGCAATTGCAAACGGATACAATTCACGAAGGGGTTCGAAAAGAGAATTGGTTTGCAAGAGCCATGAATATAAAAGTAGGCATCATACCGCTTCCTGTGTACGCCTTGCTGTTTATATTAATCACTGTTTTTGTTATGCATCACGATGTAAAAAGTGACATCTTGACATCCATTGCCGTCATGGCATTTTTCGGGTTTACCTTTGCCCAAATCGGCAAATCGATACCGATTGTTCGTTCTATCGGCGGCCCGGCCATCCTAGCTACTTTTATTCCGTCCGCTGTCGTCTACTATCACCTGCTGCCTCATGATATCGTCAAATCCACCACAGAATTTACAGAAAACTCAAACTTTCTATACTTGTTTATCGCAGGAATTGTCGTGGGAAGCATCCTCGGCATGAAAAGAGAAACACTCGTAAAAGCATTCATGAAAATCTTTATTCCGCTTATTGCCGGTTCTGTCGCGGCCGCTATTGTCGGACTGGCTGTCGGCACATTGCTCGGACTCGGATTTCAGCATACACTGCTGTACATTGTCATTCCGATCATGGCAGGAGGAGTCGGAGAAGGCGCTATCCCGCTGTCCATCGGTTATTCTGACATTATGCCCATGACTCAAGGGGAAGCGTTTGCACTTGTTCTGCCGTCGATTATGCTTGGCAGCCTGTGCGCGATCATTCTAGCGGGATTGCTGAACAGAATCGGAAAGAAAAAACCGAAATGGACAGGCAACGGCAAAGTGGACCGATCTGAAGAAGTGTCCCCTGCGCTGGAGGAATCACAAAGCGGCCAGCAAATGTTCAACCTTTCCTTATTTGCGTCAGGCGGTATCCTTGCCGTTTCTTTATATTTAGTCGGCATGCTCGCTCACGACTTTTTTGGATTTCCGGCACCCGTTGCCATGCTGTTACTGGCTGTCATGATTAAGCTGTTCAGATTGGTGCCTGCCTCAATTGAAAATGGCGCGTTTGGGGTGTCCCGCTTCTTTTCAACAGCTGTAACCTATCCGCTGCTCTTTGCGATCGGCGTGTCTATGACGCCGTGGGACAAGCTTGTCGCTGCCTTCAACCCCAGCAATATCATTACGATTCTGTCTGTCGTTGTGACCATGATGGCCGTCGGCTTTTTCACCGGAAAATGGCTGAACATGTATCCAATTGAGACAGCTATTATCAATGCGTGCCATTCAGGGCAAGGGGGCACCGGGGACGTCGCCATTTTAAGCGCCGCAGAAAGACTTGAACTGATGCCATTCGCCCAGGTGTCTACCCGAATCGGGGGAGCGATTACAGTGTCCTTAACCTTATTGCTGCTTCACCAGTTTTATTGA
>YZ01|ctg00001_00403 yxkH
ATGAAACGATTGATTTTAAGCGCCTTTCTTTTAGGCGGCTGCTTTGCTCTCGCGGCTTGCGCTGATCAAGAGGCAAACGCGGAGCAGCAGATGCCGAAAGCAGAACAAAAGAAACCGGAAGAAAAGACAGTACATATTCAGAAAAAAGAAGACGATACATCCGCATGGATTAAAACAGAGAAACCGGCAAAGCTGCCGATTTTGATGTATCACAGCATTTCCTCAGGAAACAGCCTCCGTGTCCCGAAGAAAGAATTCGAAGCACATATGAAGTGGCTGCACGATAACGGCTATCAGACATTAACGCCGAAAGAAGCGTATCTCATGCTGACGCAGGATAAAAAGCCGAGTGAGAAATGCGTGCTGATCACGTTTGATGACGGATACACAGACAATTATCAAGACGCGTATCCGGTGCTGAAGAAGTACGGGATGAGGGCGACGATTTTTATGATAGGCAAATCGATCGGACATAAACATCATCTGACAGAGGACCAAATGAAAGAAATGGCGAAGCATGGCATATCGATTGAAAGCCATACGATTGACCACCTTGAGCTGAACGGGTTAACGCCTGAACAGCAGCACAGTGAGATGGCTGATTCGAAAAAACTGTTTGACGGCATGTTTCATCAGCAAACCTCTATCATCAGTTATCCGGTGGGGCGCTACAATGAGGATACGCTAAAGGCCGCCAAAGAAACGGGCTATCAAATGGGCGTGACGACAGAACCGGGCGCGGCATCGAGAGACCAGGGAATGTACGCCCTCCATCGCGTGCGCGTGTCCCCGGGCATGTCAGGCGCATCTTTTGGTGTGTACATCGAGTCGATGAAATAA
>YZ01|ctg00001_00405 msmX
ATGGCTGAATTGCGGATGGAGCACATTTATAAATATTATGATCAGAAGGAAGCGGCTGTTGATGACTTTAACCTTCACATTGCCGATAAGGAATTTATCGTATTCGTCGGCCCGTCAGGCTGCGGGAAATCAACAACGCTGCGGATGGTTGCAGGGCTTGAGGAAATTTCGAAAGGCGATTTTTATATTGAAGGAAAACGGGTAAATGATGTAGCGCCAAAGGACAGGGATATCGCGATGGTATTTCAAAACTACGCGCTCTATCCGCATATGACGGTCTACGATAATATCGCATTCGGGCTGAAGCTTCGAAAAATGCCGAAGCCAGAAATCAAAAAAAGGGTAGAAGAAGCTGCTAAAATTCTCGGGCTGGAGGAATATTTGCACCGCAAACCGAAAGCGCTGTCAGGCGGGCAGAGACAGCGGGTTGCACTTGGACGGGCAATCGTGCGGGATGCAAAGGTGTTCCTGATGGATGAGCCTTTGTCGAACCTGGACGCGAAGCTGAGGGTGCAAATGCGGGCGGAAATCATTAAGCTCCATCAGAGGCTGCAAACCACAACGATTTACGTGACGCATGACCAGACAGAAGCGCTGACGATGGCGACACGGATCGTGGTCATGAAAGACGGAAAAATCCAGCAGATCGGGACGCCGAAGGATGTATACGAATTCCCTGAAAACGTATTTGTCGGCGGATTTATCGGATCACCGGCGATGAACTTTTTCAAAGGAAAGCTGACGGAAGGCGTAATCAAAATCGGTTCTGCAGCATTAACCGTGCCGGAAGGAAAAATGAAGGTGCTGCGTGAAAAGGGCTACATTGGCAAAGAAGTCATCTTCGGGATCCGTCCTGAGGATATTCATGATGAATTAATTGTCGTTGAATCGTATAAGAACTCTTCGATTAAAGCGAAAATCAATGTCGCAGAGCTGCTCGGTTCTGAAATCATGATTTATTCGCAGATTGATAATCAAGACTTTATTGCGCGGATCGACGCCCGTCTCGATATTCAATCAGGTGATGAGCTGACGGTTGCGTTTGATATGAATAAAGGCCATTTTTTTGACAGTGAGACAGAAGTGAGAATTCGTTAA
>YZ01|ctg00001_00407 aldY
ATGGGTTTAGAAACGTTAAACAAAAGTTTTATCAACGGAAAATGGACAGAAGGAGAAAGCGGGCGTACGGAGGACATTTTGAATCCGTATGACCAGTCTGTGATTACAACAGCATCGTTGGCAACAAGCAAACAGCTGGAGGATGCGTTTGACATTGCACAGCAGGCGCAAAAAGAGTGGGCCAAGAGCACGGCAGAAGACCGAAAAGCAGTCCTGCAAAAAGCGCGCGGCTATTTACAGGAAAACCGTGATGACATCATTATGATGATCTCCCGCGAAACCGGCGGAACGATCATTAAAGCAACGATTGAGCTTGAGCAAACCATTGCGATTTTGGAAGAAGCCATGACGTATTCCGGCGAGTTGGGCGGCGTGAAAGAGGTTCCATCCAACATTGAAGGAAAAATCAATAAGATTTACCGCCTTCCGCTCGGCGTGATTTCATCGATTTCTCCATTTAATTTTCCAATGAATTTATCAATGAGAACGATTGCACCTGCGATTGCGCTGGGAAACAGTGTTGTTCACAAGCCAGATATTCAAACCGCTCTTTCCGGCGGAACCATCATTGCAAAAGCATTTGAACACGCCGGCCTTCCTGCGGGTGTCCTCAACGTCATGTTGACGGACTTAAAGGAAATCGGGGACGGCATGCTGACCAATCCAATCCCGAAATTAATCAGCTTTACGGGATCAACCGCAGTCGGGCGTCACATCGGTGAAATCACTGGGCGTAACTTCAAGCGGATGGCCCTTGAGCTCGGCGGCAACAACCCATTTGCCGTCCTATCAGACGCGGATGTCGATCGTGCTGTAGACGCCGCGATTTTCGGGAAATTTATTCACCAGGGACAAATCTGCATGATTATCAACAGGATCATCGTTCATCAAGATGTGTACGATGAGTTTGTTGAAAAATTCACCTCCCGTGTCAAACAGCTTCCGTACGGCGATCAAACCGATCCGAAAACCGTTGTCGGCCCGCTGATCAACGAACACCAAATCGAAAAAGCGCTGGAGATCATTGAGCAGGCAAAGGCAGACGGCATTGAGCTTGCGGTTGAAGGAAAACGCGTCGGAAACGTGCTCACACCGTATGTCTTTGTCGGTGCTGACAACAACAGCAAAATTGCCCAAACGGAGCTGTTTGCCCCGATTGCCACCATTATCAAAGCCTCCAGCGATCAGGAAGCGATTGATATGGCAAATGATACAGAATACGGCCTCAGCTCGGCTGTTTTCACTTCTGATTTAGAAAAAGGCGAAAAGTTTGCCCTGCAAATTGACAGCGGCATGACCCATGTCAACGACCAGTCCGTTAATGACTCGCCGAATATCGCCTTTGGCGGAAACAAAGCAAGCGGTGTCGGCCGCTTCGGAAATCCTTGGGTGGTCGAGGAATTTACCGTGACGAAATGGATTTCGATACAGAAGCAATACCGCAAATATCCGTTCTAA
>YZ01|ctg00001_00408 gdnE
ATGAAAAAGAAAATGCTGGATGTGCTGATGCTTGTGATTGGTGCTTTTTTCTTTGCGCTTGCAGTGAATTTGTTTGCGATTCCCAATGACCTTGGGGAAGGCGGGGTCACTGGGATTACGCTGATTTTGTATTATGTGTTTCAATGGTCTCCCGGAGTAACGAACTTTATCTTAAATGCATTTCTGCTTTTAATCGGCTACAAGTTTCTAGACGGTAAAACCACTGTCTATACCATCATTGCCGTAGCGGCGAATTCGCTTTTTCTCCATCTGACACACGGGTGGAGTATTCCGTCTAATGAATTGATCATTAATACGATTTTCGCGGGTGTATTTGCGGGAGTCGGTATTGGAATGATTATTCGTGTCGGCGGCACGACCGCCGGTTCTGCGATTCTGGCCAGAATCGCTAATAAATATTTAGACTGGAATATCAGCTACGCGTTATTGTTTTTTGATTTAATCGTGGTATTTAGCTCTTATTTTATTATTGGTGCGGAAAAAATGATGTTTACGATCGTGATGCTGTATATCGGAACGAAAGTGATGGACTTCATTATTGAAGGATTGAATACGAAAAAAGCCATTACGGTCATTTCGGAAAATAAGAGTGAGATTGCAGAGCAGGTAAATACCTTGATGGATCGGGGTGTCACGATTTTATCAGGGAAGGGAAACTATACGGGCCAGTCGAAAGAGATTTTGTATATCGTCATTAACAAACAGGAGCTGTCCATGCTGAAGAAAATCATCAGAAGCTGCGACAAAAAAGCGTTTGTGATCGTCCATGACGTACGCGATGTGTTTGGTGAAGGGTTTGTTGATATATCTAAATAA
>YZ01|ctg00001_00411 galE
ATGGCAATACTTGTTACAGGCGGTGCCGGGTACATCGGAAGCCACACATGTGTGGAGTTATTGAACAGCGGCTATGAGATTGTCGTTCTTGATAATCTGTCCAACAGCTCGGCTGAGGCGCTGAACCGCGTCAAGGAGATTACGGGAAAAGATTTAACGTTCTATGAAGCGGATCTATTGGATCGGGGAGCGGTAGATTCCGTTTTTGCGGAAAATGAAATTGAAGCTGTGATTCATTTTGCGGGGTTAAAAGCAGTCGGTGAATCTGTGGCGATTCCGCTCAAATATTATCATAACAATCTGACAGGAACGTTTATTTTATGTGAGGTCATGGAGAAATACGGCGTCAAAAAAATCGTATTCAGTTCGTCTGCGACGGTGTACGGCGTTCCGGAAACATCACCGATTACGGAGGATTTTCCATTAGGTGCGACAAATCCTTATGGGCAGACGAAGCTCATGCTTGAACAAATTTTGCGTGATTTGCATACAGCCGACAATGAATGGAGCGTTGCGCTGCTTCGTTACTTTAATCCGTTCGGCGCGCATCCAAGCGGACGGATCGGTGAAGACCCGAACGGCATTCCGAATAACCTCATGCCGTATGTGGCGCAGGTGGCTGTCGGCAAGCTTGAGCAACTAAGCGTATTCGGAAATGACTATCCGACAAAAGACGGGACAGGCGTACGTGATTATATTCATGTCGTTGATCTTGCAGAAGGCCACGTCAAAGCGCTGGAAAAAGTATTGAACGCCACAGGAGCCGACGCATACAACCTCGGAACAGGCACAGGCTACAGCGTGCTTGAAATGGTCAAAGCCTTTGAAAAAGTGTCAGGGAAAGAGGTTCCTTACCGTTTTGCGGACCGCCGTCCTGGAGACATTGCGACCTGCTTCGCAGATCCTGCAAAAGCCAAGCGGGAACTGGGCTGGGAAGCGAAACGAGGCCTTGAGGAAATGTGTGCTGATTCTTGGAGATGGCAGTCTTCTAATGTGAATGGGTATAAGAGTGCGGAATAA
>YZ01|ctg00001_00415 pepT
ATGAAAGAAGAAATCATTGAACGGTTTACTACATACGTAAAGGTCGACACACAGTCCGATGAATCCGTCGACACCTGCCCTTCCACACCCGGCCAATTGACGTTAGGAAACATGCTTGTCGATGAATTGAAGTCAATCGGCATGCAGGATGCAGCCATTGATGAGAACGGCTATGTCATGGCGACTCTTCCCTCCAATACTGAAAAAGACGTGCCGACAATCGGCTTTCTCGCCCACGTCGACACCGCCACCGACTTTACCGGCAAAAACGTGAATCCCCAAATCGTAGAAAGCTACGATGGAAAAGACATCGTTCTCAATGAACAGCTGCAGGTCATCCTGTCGCCTGATCAATTCCCTGAGCTGTCCGGCTATAAGGGCCACACACTCATCACCACAGACGGCACAACCCTTCTCGGCGCAGACAATAAAGCCGGCATTGCCGAAATCATGACAGCCATGGATTACCTCATCAAACACCCTGAAATCAAGCACGGCACAATCAGAGTCGCCTTTACGCCTGATGAAGAAATCGGGAGAGGCCCGCACAAATTTGATGTGAAACGATTCAATGCGTCCTTTGCCTACACAGTTGACGGCGGTCCGCTCGGCGAGCTTGAATACGAAAGCTTCAATGCCGCTGCCGCAAAAATCACGATCAAAGGCAACAACGTACATCCCGGCACGGCAAAAGGGAAAATGATCAACTCTGCAAAAATCGCAATGAAGCTGAACAGCCTGCTGCCGGCAGACGAAGCGCCTGAATATACAGAAGGCTACGAAGGCTTCTACCACCTGCTGTCGATTCAAGGAGATGTAGAGGAAACAAAACTCCACTACATTATCAGAGACTTTGACAAAGAAAACTTCCAAAGCAGAAAAGAAACAATGAAGCGAGTCGTTGAAGAACTTCAAAACGAATACGGGCAAGACCGGATTCAGCTTGATATGAACGATCAATACTACAACATGAGAGAGAAAATCGAACCTGTCATCGAAATCGTCAACATTGCCGAGCAAGCGATGAAAAACCTCGGTATCGAACCGAAGATTTCTCCAATCCGCGGCGGCACGGACGGATCCCAGCTGTCCTACATGGGACTCCCGACGCCAAACATCTTTACCGGCGGGGAAAACTTCCACGGAAAGTTCGAATACATCTCAGCTGATAACATGGTCAAAGCCGTAAACGTCATCGTTGAGATTGCAAAGCTGTTTGAAGAACAGGCGTAA
>YZ01|ctg00001_00417 BSBS38_04030
ATGATCCTTTTTATTATCATCGCATTATGCGGCTATCTTCTTTTTTCTTTCAGCAAGGACAATCGCCGCAAACCGCAAAAGACAAGCCCTCTTCCAGCAGCCGCACCTCATCACAACAACCTAATCGACCTTGACGCGATCCGCCAAAAACGCCGGATGCATCTTTCCTAA
>YZ01|ctg00001_00418 yxjI
ATGATCGAATTATTTATGAAACAAAAGATGTTCTCGTTTAAAGATGCATTTCACATTTATGACCGGGATGAACAAGAGACATTCAAGGTCGAGGGGCGGTTCTTTTCGTTAGGGGACTCGCTGCAAATGACAGATTCATCCGGAAAAACACTCGTTTCCATAGAACAAAAAGTAATGTCTTTATTGCCGCGATATGTGATTTCAATTGGCGGGGAAACAGTTTGTGAGGTGACGAAGAAACTAACATTTTTCAAACCAAAATTTGAAATTTCTAAGCTCAACTGGGAAATTGACGGTGACTTGTGGAAGGATGAATTCCAGCTGACGGACGGAAAGAATGTCCGGATGTCGGTGAGCAAGAAGTGGCTGAGCTGGGGTGATTCCTATCATTTGCAGATTGCAAACGAAGAAGATGTGCTGATTTGCACGGCCATCGCTATCGTACTGGATATGGTATTATATGACGATGAAGATGAAAGTATTTTCTAA
>YZ01|ctg00001_00420 yxjH
GTGAAAGAAGCCCGGCAGAAAAAAGCGGCCGGCGAGATCACGGCGGAACAGCTTCGTGATATTGAAAATCAAGAAATCACCCGCATTGTGGAAAAACAAAAAGAAATCGGTCTCGATGTGGTAACAGACGGAGAATTCCGCCGTTCTTGGTGGCATTACGATTTCCTGGAAGGGCTTGACGGAGTGGAACCGTTCATCCCGGCTGAAGGGATTCAGTTCCATAACGCGAAAACAAAAGCACGCAGCATCAAAGTGACGGGAAAACTTGATTTTACGAGCCACCCAGCGCTTGCCGATTATCAATTTTTACATGAGATTGCCGGCGACGCGACACCAAAGCTGACGATTCCGAGCCCGAATATGCTGTTTTTCGGTGAAAAGGCGGATAAAGGGATTTATGACGACCAAGAGGAATACTTTCATGATCTGGCCCAAGCGTACAAAAAAGCAATTAAAGCCTTTTATGACGCTGGATGCCGCTATCTTCAGCTTGATGATACGTCATGGTCTCTTTTCTTTGAGGAAAAAGGCAGAGAGGTTGTCCGGGCGCTCGGCGGCGATCCAGAAACATTGCCTGACTTGTTTGCCAAAACGATTAACGATGCAGTGGCAGACCGCCCTGATGATTTAGCAATCACGATGCACATTTGCCGCGGCAACTTCCGTTCAACTTGGGCGGCATCTGGAGGCTACGACGCTGTAGCGGAAACGATTTTGGACGGCTTAAACCTGGACGGGCTGTTCTTGGAATACGATGATGACCGCTCTGGGAATTTTGATCCGCTCCGTTTCGTGAAACGCAAGGATCTGCAAATTGTGCTTGGCTTGATCACATCGAAATACGGCGAGCTCGAAAATCCTGATGATGTGAAACGCCGAATCAATGAAGCTGCGCGTTTTGTCAGCCTGGATCAGCTGTGCCTCAGCCCTCAGTGCGGTTTTGCCTCTACAGAAGAAGGCAATCTTTTGACAGAGGAGCAGCAATGGGCAAAGCTGCGCCATGTCGTCGACATCGCCAACGATGTGTGGGGATAA
>YZ01|ctg00001_00422 yxjG
ATGTCACAACAAACAACACCCGCAGAACAAAAATCACTTCAAAGAAAAAAACCGCCGTTTCGCGCGGATCAAGTCGGAAGCCTGCTGAGATCAGAGCCCGTCAAAAAAGCGCGGCTGCAAAAAGCGGCCGGCGAGATTACGGCTGAGCAGCTTCGCCAGATCGAAAACGATGAAATCATCCGCATTGTGGAAAAACAAAAGGAAACCGGACTGAACGTCGTGACAGACGGTGAATTCCGCAGAGCGTGGTGGCATTTTGATTTCCTGGAAAACCTGGATGGCGTTGAGCCGTTTACTCCTGAGCAGGGCATTCAATTCCATAACGTACAGACAAAAGCACGCGGCATTAAAGTCACAGGCGATATCGACTTTTCAACTCACCCAATGCTTGAAGATTACTCATTTCTCCATAGCATTGCCGGTGACGCGACGCCAAAAATGACGATCCCGAGCCCGAATATGCTGTTTTTCCGTGGGAAACTTGAAAAGGATGCGTACAAAAAAGACTATCACCTTTTCCAGCACGATGTATCCAAAGCATATAAAAAAGCGATTCAAGCGTTTTATGACAGAGGCTGCCGCTACCTCCAGCTTGATGATACGGCATGGGCTGTTTTCTTATCTGAAAAAGGCTTAAAACAAATCGAGGCGTTCGGAACAACGCCTGACGAGCTTCGCCAGCTGTTTGCGAAATCGATTAACGACGCGATTGCAGACCGTCCTGATGATCTGACGGTAACCATGCATATTTGCCGCGGCAACTTCCAGTCCACTTGGACAGCGGAAGGCGGCTATGACGCAGCAGCCGAAACCATTTTTGACGGCTTGAACCTGGACGGTCTATTCCTGGAGTATGATGATTCACGCTCAGGCGGATTTGAACCGCTCCGTTATGTAAAGCGCTCTGATCTTCAGCTTGTCCTCGGCTTAGTGACATCTAAATTCGGTGAGCTTGAACATCCGGACGACGTGAAACGCCGTATCGAAGAAGCGTCCCGTTATGTGAGCTTAGACCAGCTTTGTCTCAGCCCTCAATGCGGATTCGCTTCAACTGAGGAAGGCAACAAGCTGACTGAAGAACAGCAATGGGCGAAGCTCCGCCATGTGGTTGAGATCGCTAACGATGTTTGGAAATAA
>YZ01|ctg00001_00423 yxjF
ATGAACAAACAAGTCGCATTGGTGACAGGGGCAGCCGGCGGAATCGGATTCGAAATCGCAAGGGAATTCGCCCGTGAAGGCGCCAGCGTCATCGTTTCGGATCTCCATCAGGAAGCGTGTGAAAAGGCCGCCTCCAAGCTTGCCGAAGAAGGCTTTGACGCAGAAGCCGTTCCGTGTGATGTGACAAAGGAAGCGCAAGTCGCTGATACGGTGAACACCATCCAGAAACGATACGGCCGCTTGGATATTTTGGTGAACAATGCCGGTATTCAGCACGTCGCCCCGATTGAAGAGTTTCCCACAGAAACCTTTGAGCAGCTGATCAAGGTCATGCTGACGGCGCCCTTCATCGCGATGAAGCATGTGTTTCCGATCATGAAAAAACAGCAGTTTGGCAGAATCATTAATATCGCGTCTGTTAATGGCTTAGTCGGCTTTGCGGGGAAATCCGCTTATAATAGCGCCAAGCACGGCGTCATTGGGCTGACAAAGGTCGGGGCGCTGGAAGGCGCGCCCCACGGCATTACAGTCAACGCGCTCTGTCCGGGTTATGTCGATACTCAGCTTGTCCGCAATCAGCTGAGCGATCTTTCGAAAACGAGAAATGTCCCTTACGACTCCGTACTTGAACAGGTCATTTTTCCGCTTGTCCCGCAAAAACGACTGCTTTCCGTCAAGGAAATCGCGGATTATGCGGTGTTTTTGGCAAGCGGGAAAGCGAAGGGCGTCACCGGGCAGGCTGTCGTCCTTGATGGGGGCTACACCGCTCAATGA
>YZ01|ctg00001_00424 scoB
ATGAAGGAAGCGAGAAAACGAATGGTCAAACGGGCGGTACAAGAAATTAAGGATGGCATGAACGTCAATCTTGGGATTGGAATGCCGACGCTTGTCGCAAATGAGATACCCGATGGCGTTCACGTCATGCTTCAGTCAGAAAACGGCTTGCTCGGGATCGGCCCCTATCCTGTGGAAGGAACGGAAGACGCGGATTTGATCAATGCAGGAAAGGAAACGATCACTGAAGTGACGGGCGCTTCCTATTTTGACAGCGCTGAGTCATTCGCAATGATAAGAGGCGGGCATATCGATTTGGCTATCCTTGGCGGCATGGAGGTTTCTGAGCAGGGCGATTTGGCCAATTGGATGATCCCCGGGAAAATGGTCAAAGGGATGGGCGGCGCCATGGATCTCGTCAACGGGGCGAAACGGATCGTTGTCATCATGGAGCATGTCAATAAACATGGCGAGTCAAAGGTGAAACAAGCTTGCACCCTTCCGCTGACAGGCCAGAAAGTCGTGCACAGGCTGATTACGGATTTGGCTGTGTTTGATTTTGATAACGGCCGCATGACACTGACTGAGCTTCAGGAAGGCGTCACAATTGAAGAGGTTTATGAAAAAACAGAAGCTAATTTCGCTGTAAGCCAGTCTGTGCTCAAACAAAATTCTTAA
>YZ01|ctg00001_00425 scoA
ATGGGAAAAGTGCTGTCATCTAGTAAGGAAGCTGCGGAACTGATTCATGATGGTGATACGCTGATCGCAGGAGGATTCGGGCTGTGCGGCATTCCTGAACAGCTCATTTTGGCGATAAGAGACAAGGGAGCAAAGGATTTAACCGTTGTCAGCAACAATTGCGGAGTGGATGACTGGGGGCTTGGTTTGCTTTTGGCTAATAGGCAAATCAAGAAAATGATCGCATCCTATGTCGGCGAAAATAAAATTTTTGAGTGGCAGTTTTTAAGCGGAGAGCTTGAGGTCGAGCTTGTTCCCCAAGGAACGCTCGCTGAGAGAATTCGTGCAGGCGGCGCGGGCATACCGGGATTTTATACGGCGACAGGCGTCGGCACCTCAATAGCCGAGGGAAAAGAACATAAAACATTCGGCGGCCGGACGTATGTGCTGGAGCGAGGCATTACCGGCGATGTGGCAATCGTCAAAGCGTGGAAAGCGGATACTATGGGGAATTTGGTTTTTCGAAAAACGGCGAGAAATTTCAATCCCGTTGCCGCCATGGCAGGCAAGATTACGATTGCCGAGGTGGAAGAAATCGTGGAAGCGGGAGAGCTCGATCCAGATCACATCCACACGCCGGGAATTTACGTACAGCATGTGGTGCTTGGCGCAAGCCATGAAAAACGGATTGAAAAACGAACAGTTCGGCAAGCGGCGGGAAAGGGTGAGGCGAAATGA
>YZ01|ctg00001_00426 yxjC
GTGGAACTGATCATTATTCTATTGGCGCTAGGCTTGCTGATGTTTACGGCGTATCGGGGATTTTCTGTCATTTTGTTTGCGCCGATTTGCGCGTTATTCGCGGTGCTGCTGACTGATCCAAGCCATGTGCTTCCTTTTTTCTCATCGATTTTTATGGAAAAGATGGCGGGTTTTATTAAGCTGTATTTTCCGGTATTTTTGCTCGGTGCGATTTTTGGAAAGGTCGTCGAAATGTCAGGACTTGCGGCATCGATTGCGAAAACGATTGTCAGGCTTGTCGGGGCAAAAAGAGCGATACTTGCAATTGTGCTGATGGGTGCTATCTTGACGTACAGCGGCGTCAGCCTGTTTGTTGTCGTGTTTGCCGTATATCCGTTTGCAAAAAATTTATTCCGAGAAGCAAACATACCGAAACGCCTTATCCCGGGAACGATTGCTTTAGGGGCTTTTACGTTTACGATGGACGCACTTCCGGGGACGCCGCAGATTCAAAATGTCATCCCGACGACGTTTTTTAAAACAGACATTTATGCCGCTCCTTGGCTTGGCTTGATCGGCGCAGTGATTGTGCTGGCAGCGGGTATGCTCTATTTGGAATCGAGGCGGAAAAAAGCGCAGGCATCCGGCGAAGGCTATGGCGGTTTTGATTCGGAGGATTCAGCCGCTCTCGAAAAGTCTGAGTTCGCGGCTGAACCTGACAAAAGCCCGGTGCAGCATGCGCTTGCCTTTGTCCCGCTTATACTCGTAGGTGCAATGAATAAATGTTTCACCATATACCTTCCAAAGTGGTACCCGAATGGATTTGATTTTTCGTCGATCGGATTAAAGGAGTTCGGAAAGCTTGATATTTCTTCAGCAGCTGCCATTTGGTCGGTGGAGCTCGCTCTGGTGATCGGCATCATCACAACGATTTTATTTGATTGGAGAAGAGTGTTTGCCCAAATGAAGGAGGGGCTGAATGAAGGGATCGGCGGCGCCTTGCTGGCATCTATGAATACGGGTGCCGAGTATGGTTTCGGCGGCGTTATCGCCGCACTGCCGGGGTTTCACAAGCTGAGTAGCGGAATTTCGCACACCTTTACCGACCCGCTTGTAAACGGGGCTGTCACGACAACAGCGCTGGCGGGAATCACCGGGTCGGCTTCAGGAGGTATGGGCATTGCGTTAAGCGCGATGTCGGATCAATATTTGCAGGCGATTCAGGCTTACAACATTCCGCCGGAAGTGATGCATCGGGTCATTTCGATGGCATCAGGCGGTATGGATACGCTGCCGCATAATGGTGCTGTCATCACGCTTCTGGCCGTGACGGGACTGACTCACCGGCAATCGTATCGGGATATTTTTGCGATCACGCTCATCAAAACGGCTGCCGTATTTGCTGTGATCGCGATTTACAGCCTGACGGGTCTAGTGTAG
>YZ01|ctg00001_00429 nupG
ATGTACTTTTTATTAAACCTTGTCGGTCTCATTGTGATTATGGCAGTTGTATTCCTATGTTCTCCGCAGAAAAAGAAAATCAAGTGGCGCCCGATCATTACGTTAATTGTTCTGGAATTGCTGATTACTTGGTTTATGCTGGGAACAAAAGTCGGGAGCTTGGCCATCGGTAAAATTGGTGATTTCTTCACTTGGCTGATTGCTTGCGCCAGTGACGGTATCGCGTTTGCCTTCCCGTCTGTCATGGCGAATGAAACAGTAGATTTTTTCTTTAGTGCACTTCTTCCAATTATCTTTATCGTCACATTCTTTGATATTTTAACATATTTCGGCATTTTGCCTTGGCTGATTGATAAAATCGGATGGGTGATTTCAAAGGCTTCCCGCTTGCCGAAATTAGAAAGCTTTTTCTCTATTCAAATGATGTTCTTGGGAAATACGGAAGCACTTGCGGTCATCCGCCAGCAGCTTACGGTATTAAATAACAACCGCCTGCTTACATTCGGCTTAATGAGCATGAGCAGCATCAGCGGCTCCATTATTGGATCTTACCTGTCAATGGTGCCGGCGACATACGTATTTACAGCGATTCCTTTGAACTGCTTAAACGCGCTGATTATCGCAAACCTGCTGAACCCTGTTCACGTGCCGGAAGATGAAGATATCATCTATACACCGCCTAAAGAAGAGAAGAAAGACTTTTTCTCTACGATTTCTAACAGTATGCTTGTCGGCATGAACATGGTTATCGTTATTTTGGCAATGGTGATCGGATATGTCGCATTAACGTCAGCAATCAATGGCATTCTTGGCGTTTTCGTACACGGCCTCACCATCCAGACGATTTTTGCTTATCTCTTCAGTCCTTTCGCATTCCTGCTTGGGCTGCCGGTACACGATGCGATGTACGTCGCTCAGCTGATGGGAATGAAATTGGCAACGAACGAGTTTGTTGCGATGCTTGACTTGAAAGAAAATCTCAAATCACTTCCGCCTCACACAGTTGCGGTGGCGACGACATTCCTGACGTCATTTGCCAACTTCAGTACAGTCGGCATGATTTATGGTACGTACAACTCGATCCTTGACGGCGAAAAGTCAACGGTCATTGGGAAAAACGTGTGGAAATTGCTCGTCAGCGGAATTGCGGTATCTTTACTAAGTGCTGCGATTGTCGGCCTGTTTGTGTGGTAG
>YZ01|ctg00001_00430 QNH30_19995
ATGAAATGGAATAACATGCTGAAAGCCGCGGGGATTGCAGTTTTGCTTTTTGCTGTATTTGCATATGCGGCCCCATCATCAAAAGCAGCTCAAGAGAAAACACCGACTGTCAGCAGCCATACGTACAAAAAGATCAAGGAATTAAAGTATCCACAGGTGCATCACATCGGAAATGCCGCGTTTGAAAAGAAAATCAATCAAGAGCTGAAAGCCTACATTGAACAATCGTATCAGGAATACCTGAAAAACAAAAAAGCAGGCGAACAGCAGGGATTCAAAGCGGAATATCAAACATCCTTCAGCGTCAAATACAATGCGGCAGGCAAGCTTAGCATTCAAACGCTCAATTATATTTATTCAGGCGGCGCCCATGGTTTAACATCTGTTCAGTCCTTCAACTATGACTTGAAAGCACAAAAGCGGGTGACACTGAATCAGATTCTGAACTCCAAAACAAAAATCAGCAAAACGAAAGACTACCTATACAGCTATATCAAAAAACATGACACGCTGTTTTTCCCTGACGTAAAGAAAGAGGATATTATCCTTAACCAAGACACAACGTTTTACTTTACGAAAAACGGGATCGCCATCGTCTTCGGCCAGTATGACTTGGGACCTTATGCAGCCGGAATCCGTGATGTGCAGGTGCCTTCCTCTATTTATCAATAA
>YZ01|ctg00001_00432 katE
ATGAGTGATGATCAAAACAAACGTGTAAATGAACACTCAAAGGATGAGCAGCTTGAGCAGTACAGGGTCGATAACGGCGGGAAGAAAATGACGACAAACCAAGGTTTGCGGGTGTCAGAGGATGAGCACTCGTTAAAAGCCGGGGTTCGCGGCCCGACGCTGATGGAGGATTTTCACTTCCGGGAGAAAATGACGCACTTTGACCATGAGAGGATTCCGGAGCGTGTTGTGCATGCGCGCGGGTATGGCGTGCATGGCTTTTTTGAGGTTTACGAGCCGATGACCGAGTATACACGGGCCAAATTTCTTCAGGACCCTTCAGTGAAGACACCTGTATTTGTCCGGTTTTCAACTGTTGCGGGTTCTAAAGGCTCCGCAGACACAGTGCGGGACGCCAGAGGTTTTGCGACGAAATTTTATACTGAAGAAGGAAACTATGATCTTGTAGGAAATAACATCCCGGTGTTTTTCATTCAGGATGCGATCAAATTTCCGGATTTGGTTCACGCGTTTAAGCCTGAACCTCACAATGAAATGCCTCAGGCCGCGACCGCTCATGATACGTTTTGGGATTTTGTCGCCAATAACCCTGAGTCGGCTCACATGGTGATGTGGACGATGTCTGACAGAGGCATTCCTCGCAGCTACAGAATGATGGAAGGCTTCGGCGTTCACACGTTCCGATTTGTCAATGAACAAGGAAAGGCGCGTTTTGTGAAATTCCACTGGAAGCCGGTGCTCGGCGTGCATTCTCTCGTATGGGATGAAGCGCAGAAAATTGCCGGAAAAGATCCCGACTTCCACCGCCGCGACCTGTGGGAAACGATTGAAAACGGCGGCACGGTTGAATATGAGCTCGGCGTGCAGATGATTGATGAAGAAGATGAATTCCAATTTGATTTTGATATCCTTGATCCGACAAAGCTGTGGCCGGAAGAGCTCGTACCGGTGAAGATCATTGGGAAAATGACGCTGAACCGCAACCAGGATAATGTGTTTGCGGAAACAGAACAAGTCGCATTCCATCCGGGAAATGTCGTGCCGGGCATCGATTTTACCAATGACCCGCTATTGCAGGGACGGCTTTTCTCTTATACGGACACACAGCTCATCCGTCTTGGCGGTCCGAACTTTCATGAGCTTCCGATTAACCGGCCGGTATGTCCGTTCCATAACAATCAATACGACGGCTATCACCGGATGACGATCAATAAGGGGCCGGTCGCTTATCATAAAAACTCTCTGCAAAACAATGACCCGTCGCCTGCGACAGCTGAAGAAGGCGGCTACGTCCACTATCAGGAGAAAGTCGAGGGCAAAAAAATCCGCCAGCGGAGCGACAGCTTCAACAATTATTACTCACAGGCGAAGCTGTTCTGGAACAGTATGTCTCCTGTCGAGAAGCAGCACATCATCTCTGCTTTCTGCTTCGAGGTCGGGAAGGTCAAAAGCAAGGACGTGCAGCGGCAGGTCGTTGACGTCTTCAGCAATGTGGATGCAGGCTTAGCAGAAGAAATCGCCAAAGGAGTGGGCGTGGCGCCGCCGGCGAAACGGAAAGCATCAAAAGAAATTCTTACCTCACCTGCGTTAAGCCAAGCCCGTACAGTGAAAACAGCGTCAACGAGAAAAGTCGCTGTTCTCGCCGGAAACGGATTTCATGAAAAAGAGCTGCAAACAGTGCTGGACGCCTTAAAGCAAGAAGGGATCACAGCGGATATCATCAGCCAAACGCTGGGGTACATCACAGGCGGCACCGGACAGCAGCTTGAGGCCGGCGGCACGTTCCTGACGGCTGATTCTGTTCTGTATGATGCCGTCTATGCCGCAGGAGGACCGGAGTTAAAAGGCAACAAACAAGCGATGGCGTTTATAAGAGAAGCATACAACCACTATAAGGCGATCGGTGCAGCGAACGAAGGAATTGATCTTTTTCAATCAGCTGTCGGGACAACAGAGGGGCCGGGCATCGTGACTGCGAAAGATGAAGCGGACTACACCGCCTTCAGCAACGCGTTTATCGAGGCCGTCGCCGCTCACCGCCATTGGGATAGACGAATTTGA
>YZ01|ctg00001_00433 citH
GTGCTTGCCATACTCGGTTTTGTGATGATGATTGTCTTTATGTACCTTATTATGTCTAACCGGCTTTCCGCTCTTATTGCGTTGATTGTTGTTCCTGTTGTGTTTGCCCTGATCAGCGGATTTGGCAAAGATCTTGGCGAGATGATGATTCAGGGCGTAACAGACCTCGCTCCTACCGGCATCATGCTGTTATTCGCCATCCTTTATTTCGGCATTATGATTGACTCAGGTTTGTTCGATCCTCTCATTGCCAAAATCCTTTCGCTTGTCAAAGGAGATCCGTTAAAAATCGCCGTCGGCACCGCGGTTCTGACGATGACCATTTCGCTGGACGGGGATGGGACAACAACCTATATGATTACCATTGCGGCGATGCTGCCTCTTTACAAACGGCTCGGCATGAACCGTTTGGTCTTAGCGGGAATTGCAATGCTCGGTTCTGGGGTCATGAACATTATTCCGTGGGGCGGGCCGACAGCGAGGGTTTTGGCTTCCTTAAAATTGGACACGTCGGAGGTCTTCACGCCGCTGATTCCCGCTATGATCGCCGGCGTTCTCTGGGTGATCGCCGTTGCTTATATCCTCGGAAAGAAAGAGCGAAAGCGGCTAGGCGTCATTTCGATTGAACACGCGCCGTCCTCCGATCCGGATGCAGCGCCGCTTAAGCGTCCCGCTCTCCAATGGTTTAACCTGCTGCTGACTATCGCTCTGATGGCCGCTCTGATCACCAGCCTGCTTCCGATCCCTGTTCTTTTTATGATCGCGTTCGCCATCGCCTTGATGGTCAACTATCCAAATGTCAAAGAGCAGCAGAAACGGATCTCGGCGCATGCGGGAAATGCGTTAAACGTTGTGTCCATGGTGTTTGCGGCTGGTATTTTCACAGGCATTCTCTCCGGCACAAAAATGGTCGATGCGATGGCACATTCTCTCGTTTCACTCATCCCTGATGCCATGGGCCCGCACCTGCCTTTGATCACTGCCATTGTCAGCATGCCATTCACCTTTTTTATGTCGAATGACGCCTTTTACTTCGGTGTCCTTCCCATCATTGCAGAAGCCGCTTCCGCTTACGGAATAGACGCCGCTGAAATCGGAAGGGCCTCCTTGCTGGGTCAGCCCGTGCATTTGCTCAGCCCGCTTGTGCCTTCCACCTATCTATTGGTCGGAATGGCAGGCGTCAGCTTTGGCGACCATCAAAAATTCACCATTAAATGGGCCGTGGGGACAACGATTGTCATGACGATTGCGGCACTTTTGATTGGGATTATCTCGTTTTAA
>YZ01|ctg00001_00434 bglS
ATGTCCTATCGTATGAAACGAGTGTTGTTGTTTCTTGTCACTGGATTGTTTATGAGTTTGTCTGCAATCACTTCTACTGCCTCGGCTCAAACAGGCGGATCGTTTTTTGACCCTTTTAACAGCTATAACTCCGGTTTATGGCAAAAAGCAAATGGTTATTCAAATGGAAATATGTTCAACTGCACTTGGCGTGCAAATAACGTATCCATGACGTCATTAGGTGAAATGCGTTTGGCGCTAACAAGTCCATCTTATAACAAGTTTGACTGCGGGGAAAACCGGTCTGTTCAAGCATATGGCTATGGACTTTATGAAGTCAGAATGAAACCAGCTAAAAACACAGGGATCGTTTCATCGTTCTTCACATACACAGGCCCAACGGATGGAACTCCTTGGGATGAGATTGATATTGAATTTTTAGGAAAAGACACAACAAAGGTTCAATTTAACTATTACACAAATGGTGTAGGAAACCATGAGAAGATAGTGGATCTCGGATTTGATGCGGCTAATGCCTATCATACGTATGCGTTCGATTGGCAGCCAAACTCTATTAAATGGTATGTCGATGGGCAATTAAAACATACTGCGACAAGCCAAATCCCGACAACACCAGGAAAGATTATGATGAACTTGTGGAATGGTACGGGTGTCGATGAATGGCTCGGTTCCTACAATGGTGTAACACCGCTATACGCTCATTACGACTGGGTGCGTTATACAAAAAAATAA
>YZ01|ctg00001_00437 licT
ATGAAAATTGCGAAGGTGATCAACAATAACGTGATCAGCGTGGTCAATGAACAGGGAAAAGAATTGGTCATCATGGGCAGGGGGCTCGCGTTCCAGAAAAAGTCCGGCGATGATGTCGATGAAGCCCGCATTGAGAAGGTGTTTACGCTCGATAACAAGGATGTATCAGAAAAATTCAAAACCCTTTTGTATGATATACCGATCGAGTGTATGGAAGTATCCGAAGAGATTATCAGCTATGCGAAACTCCGGCTCGGCAAAAAGCTCAATGACAGCATCTATGTGTCGCTGACCGATCATATTAACTTTGCTATCCAGCGCAATCAGAAAGGGCTTGATATCAAAAACGCCTTGCTGTGGGAAACAAAGCGGCTGTACAAAGATGAATTTGCGATCGGCAAAGAAGCACTGGAAATGGTAAAAAACAAGACTGGCGTGTCTCTGCCGGAGGATGAAGCAGGCTTTATTGCCCTGCATATCGTAAATGCCGAGCTGAACGAAGAGATGCCCAATATCATCAACATTACAAAAGTCATGCAAGAGATTTTGAGTATCGTAAAATACCATTTTAAGATTGATTTCAACGAAGAATCTCTTCACTATTATCGGTTTGTCACCCACTTAAAGTTTTTCGCGCAGCGTCTTTTTAACGGTACACACATGGAAAGCCAGGACGATTTTTTGCTGGAGACGGTGAAAGAAAAGTACCATCGCGCGTATGAATGCACGAAGAAAATCCAAAACTACATTGAGCGGGAGTATGAACACAAGCTCACCAGTGACGAGCTGCTGTATTTAACGATTCACATAGAAAGGATCGTCAAACAAACATAA
>YZ01|ctg00001_00439 yxiO
ATGAAACGTTTTACGAAACAAGAAAACAGCTGGGTTTTATATGACTGGGCAAATTCTGCTTATTCGATTGTGGTGACCACTGCGGTGTTTCCGTTATTTTATAAATCAGCGGTTGCGGAAAGCGGTGTCAGCGCTGCCCAATCGACTGCCTATTTGGGCTATACCATTGCGATTTCAACGTTTATTCTCGCCATGCTCGGGCCGATTTTAGGCACGATCGCCGACTATGAAGGGTGCAAAAAAAAGTTCTTCGGTTTCTTTGTGTCAGCCGGTGTCGCCAGTACCGCGATGCTTGCCTTTATCCCGAGTGAACATTGGCTGCTATTGTTGCTGTTTTATACGATATCGGCTATCGGTTTTTCCGGCGCCAACGTGTTTTATGATGCCTTTCTCGTTGACGTCACTTCAGAAAAACGGATGAATCTCGTCTCTGCACGGGGTTTTGGCTTAGGATACATTGGAAGCACGATTCCATTTATCATCAGCATTGCTGTCATCCTGCTTGCACAAGCAGAGACGATTCCGATGTCTGTATCTGCCGCAAGCCAATTGTCCTTTTTCATAACGGCTGCCTGGTGGGGGCTGTTTACCATCCCGATGCTGAAGCATGTCCATCAGCGCTATTACATCAAAAGAGAACCTCATATCGTCATCAACAGCTTTAAGCGGCTCGGCCAAACGATGAAGCGGATTAAGCAGTACCGGGCGCTGTTCCTCTTTTTGCTTGCTTATTTCTTTTATATCGACGGAGTCGGCACCATTATTACGATGTCGACATCCTATGGATCTGATTTAGGGATCAGCCCCACAAGCCTCCTGATCATCCTGTTTGTCACCCAGGTCGTCGCCGCGCCGTTCTCGATTGTATACGGAAAACTGGCAGAACGCTTCACGGGGAAGACAATGCTGTACGTCGGGATCGTCATTTATATGATCGTCTGCGTGTATGCCTATTTTATGGAGACAACGCTTGATTTCTGGATACTGGCTATGCTTGTCGCCACCTCGCAAGGCGGTATTCAAGCCCTGAGCCGTTCCTATTTCGCCAAGCTTGTGCCAAAGCGCCACGCTAATGAATTCTTCGGTTTTTACAACATTTTCGGAAAATTCGCCTCAATTATGGGGCCTCTGCTCATTGCCGTTACCGCCCAGCTGACCGGGAAATCCTCGACTGCGGTGTTCAGTCTGATCATTTTGTTTGTGATCGGAATCGTCATCCTCGCCTTTGTGCCGGAAGAGAACAGTGCCGATGTCAGCCAGCAGCAAAATGACCTGCCCCTTTAA
>YZ01|ctg00001_00440 dbpA
ATGAGTCATTTTAAAAACTATCAAATCAGTCATGACATTTTACGAGCATTAGAAGGACTGGGATATACAGAACCGACCAAGGTGCAGCAGAGCGTGATCCCCGCTGCCCTTGAACGAAAAGATCTTGTCGTCAAATCACAGACGGGAAGCGGGAAAACGGCTTCGTTCGGGATTCCTCTCTGTGAGCTGGCGGATTGGGATGAAAACAAGCCGCAGGCGCTTATTTTAACACCGACCCGTGAGCTGGCGGTTCAAGTAAAAGAGGATATCACGAACATCGGGAGATTTAAACGAATCAAAGCGACAGCCGTGTTTGGAAAGTCCTCCTTTGATAAACAAAAAGCTGAACTGAAGCAAAAAAGCCACATTGTTGTCGGCACGCCGGGACGTGTCTTGGATCATATCGAAAAGGGCACGCTGCCGTTAGACCGTCTTTCCTATTTAGTCATTGATGAAGCGGATGAGATGCTGAATATGGGCTTTATCGAGCAGGTGGAGGCGATTATCAAGCATCTTCCGGTTGAGCGCACGACGATGCTGTTTTCGGCGACGCTGCCGGAGGATATTGAGAAATTAAGCCGTCAATACATGCAAAACCCGGAGCATATTGAAATCAAAGCGGCCGGCTTAACCACCAGGAATATTGAACATGCGGCGATTCAAGTAAGAGAAGAGAATAAGTTTGCTTTGCTGAAAGATGTGCTGATGACGGAGAATCCCGACAGCTGCATCATTTTCTGCCGGACGAAAGATCATGTCAATCAGCTGACCGATGGATTGGATGACTTAGGATATCCATGCGATAAAATTCACGGCGGAATGATTCAGGAAGACCGGTTCGACGTCATGAATGAATTTAAACGGGGCGAGTATCGTTACCTGGTCGCGACAGATGTCGCCGCGCGCGGGATTGATATTGAAAATATCTCCCTTGTCATCAACTATGATCTGCCGCTTGAAAAGGAAAGCTACGTCCACCGCACGGGCCGGACGGGGCGTGCAGGAAACAAAGGAAAGGCCATTTCGTTTGTCACGGCCTTCGAAAAACGGTTTTTAGCCGACATAGAAGAATATATCGGGTTTGAGATTCAAAAAATAGAAGCCCCTTCTCAAGAGGAAGTGGCAAAGAAGAAACCTGATTTTCTAGCTAAATTGAATGACCGTCCGGAAACCAAAAAGGACAAAAGCGAAGAGCTGAATAAAGACATTATGAAGCTGTATTTTAACGGCGGAAAGAAGAAGAAAATCAGAGCCGTTGATTTTGTAGGAACGATTGCCAAAATTGATGGTGTGTCAGCTGATGACATCGGCATTATCACGATCATGGATAACGCCTCTTACGTGGAGATTTTAAACGGAAAAGGCCCTCATGTTCTCAAAGTGATGAAGAACACAACCGTCAAAGGGAAAAAGCTCAAGGTGAATAAAGCGAATAAATGA
>YZ01|ctg00001_00441 yxiM
ATGAAAAAATGGATGACTGCGGTTTTTGTGATGATGTTGATGTTGTGTTTCGGCGAAATTAAGAGTATGAAAGCTGCGGAGCCGAAGGTATATCAGTTTGACTTTGGAAGCGGTTCGGTTGAGCCTGATTACATTGGTGTCAGGGCGTCTAATCGCTATGACCGGTCAAAGGGCTACGGTTTTCAGACACCGGAGAATATGAAGGATGTGGCGGCGTCCGGGACTGGTGTGAAGAGTGATGCGGTCCAATTTTTGACGTATGGGACGAAAAGCGACAATACGTTTAATGTGGATCTTCCGAATGGCCTTTATGAGGTGAAGGTGACGCTCGGCAATACGGCAAGGGCCAGTGTGGCAGCAGAGGGTGTGTTTCAGGTCATCAATATGACAGGTGACGGTGCGGAGGATACGTTCCAAATTCCTGTCACCGACGGGCAGCTGAATCTGCTGGTGACAGAGGGGAAGGCAGGCACCGCTTTTACGCTCAGCGCCTTAAAAATCAAGAAATTGTCTGATCAGCCGGTAACCAATCGAACTATTTATGTCGGCGGCGATTCGACGATGTGCAATTATTATCCGCTCAACAGCAGCAAGCAGGCGGGCTGGGGGCAGATGCTGCCTCACTATATCGACAAACACACCTTTCAAGTGAGAAACATGGCGTCTGGCGGGCAGATCGCGAGAGGGTTTCGAAATGACGGTCAGCTCGAGGCGATCTTGAAGTACATCAAACTGGGTGATTATTTTATCTTGCAGCTGGGCATTAATGACACAAATCCGAAGCATAATGAATCCGAAGCGGAGTTTAAGGAGATTATGCGTGATATGATCCGTCAGGTGAAAGCGAAGGGTGCGGAAGTCATCCTATCAACACCTCAGGGCCGGGCGACAGATTTTACTTCTGAAGGCATCCATACGTCTGTAAACCGATGGTACAGGGCTTCTATTTTGGCTTTAGCCGAAGAGGAAAAAACGCACCTCATTGATTTGAATGTCCTCAGCTCGGCGTACTTTACATCAATCGGTCCGGAAAAAACACTCGCGCTGTATATGGACGGAGATACGCTGCATCCGAACCGCGCGGGAGCCGACGCACTGGCGCGACTAGCTGTTGAGGAGTTAAAACGCCAGGGAATCGATGGCTTTTAA
>YZ01|ctg00001_00445 yxxF
ATGGTGGTGTCTACCGGTATCATCCATACTGTTATTGTCTATTTGCTGTTTTTTGACAGTTTGCGATTCTTATCAACAAAATTTATTTCAATTATTGTCTTCCTCGACCCGGCTGTCGCAATCGTACTCGATACCGTCTTTACGGGTTTCCACCCAGACCTCTATCAAACACTAGGCATCGTAATGATCTTTGCGGGTATGGCTTTGACGCTTGTCAGGAGGCGGGGGAAGGCGGATGTGGTTGCTGAGAATTCTCAAATGTAA
>YZ01|ctg00001_00461 yxiE
ATGTTTAATAAAATGTTAGTTGCGATTGACGGATCAGACATGAGTGCAAAAGCGCTTGATGCCGCAGTGCATCTGGCCAAAGAACAGCAGGCGGAACTAAGCATCCTTCATGTGGGGAGAGAAGCCGTCGTCACGACTTCTTCTCTGACGGGAATTGTCTATGTGCCTGAACACTTTATTGATGAAATCAGGGATGAGGTTAAAAAAGAAGGCATGAAAATTCTTGAGAAGGCAAAAGAAAATGCAGCCGAGAACGGTGTTCAAGCTGAAATCATTTATGCGAATGGCGAGCCGGCGCACGAGATACTAAATCACGCAAAAGAGAAAGGCGTCAGCCTGATCGTAGTCGGCAGCCGGGGCATCAGCGGCCTGAAAGAAATGATGCTTGGAAGCGTCAGCCATAAAGTGTCTCAATTATCAACTTGCCCGGTTTTAATTGTTCGATAG
>YZ01|ctg00001_00462 bglH
ATGAGTTCAAATGCAAAGAGATTTCCAGAAGGATTTTTATGGGGCGGCGCAGTTGCTGCCAACCAAGTGGAAGGTGCTTATAACGAGGGCGGAAAGGGGCTTTCGACAGCTGATGTATCACCGAACGGCATCATGTCTCCATTTGATGAATCGATGACTTCTTTAAATCTGTATCATACCGGAATTGATTTTTACCATCGTTATAAAGAGGACATTGCCTTGTTTGCAGAAATGGGATTTAAGGCGTTCCGCACATCGATAGCGTGGACAAGAATTTTTCCGAATGGCGATGAAGAGGAGCCGAATGAAGAAGGCCTCAAATTTTATGACGATCTGTTTGATGAGCTGTTAAAGCATCATATTGAGCCTGTTGTCACCATATCTCATTATGAAATGCCGCTCGGTTTAGTGAAACATTATGGCGGCTGGAAGAATCGCAAAGTCATAGAGTTCTATGAACGCTATGCCAAAACGGTTTTCAAACGCTATCAGCACAAAGTGAAGTATTGGATGACGTTCAATGAAATTAACGTGGTACTCCATGCGCCGTTTACTGGCGGCGGCCTTGTCTTTGAAGAAGGAGAAGAAAAATTAAACGCGATGTACCAGGCGGCACACCACCAGTTTGTGGCCAGTGCTCTTGCCGTCAAAGCGGGACACGAGATCATTCCTGGTTCGAAAATCGGCTGTATGATTGCAGCTACGACAACCTACCCGATGACATCTAAGCCGGAGGATGTCTTCGCGGCACTGGAGAATGAGCGCAAAACACTTTTCTTCTCAGATGTGCAGGCACGAGGCGCGTACCCGGGATATATGAAGCGCTTCCTGGCAGAAAACAATATTGAAATTGAAATGGCTGAAGGCGATGAAGAGATCTTGAAAGAACATACGGTGGATTACATCGGATTCAGCTATTACATGTCGATGGCGGCAAGCACCGATCCGGAAGATCTTGCAAAATCAGGCGGCAACCTGCTGGGCGGAGTCAAAAACCCTTATTTGACATCATCAGAATGGGGCTGGCAGATTGATCCGAAAGGCTTGCGCATCACTCTCAACACCTTATACGACCGTTATCAAAAGCCGCTGTTCATTGTGGAAAACGGCCTTGGCGCTGTCGACAAAGTTGACGAGGACGGCACGATCCAGGACGATTACAGAATCAACTATCTGCGAGAACATTTAATTGAAGCACGGGAAGCCATTGCTGACGGCGTTGATTTAATCGGCTACACATCATGGGGGCCAATTGACCTTGTCAGTGCATCCACTGCGGAAATGAGAAAACGCTACGGCTACATTTATGTTGATCGGGACAATGAAGGAAACGGAACATTAAACCGTATAAAGAAAAAAAGCTTCAGCTGGTATCAGCAGGTCATTGCCACAAACGGAGAGAGTCTCTGA
>YZ01|ctg00001_00478 abnB
ATGTTCAACCGATTGTTCCGTGTATGTTTTCTGGCAGCCCTTATCATGGCCTTCACCCTGCCAAACTCCGTCTATGCGCAAAAAGCAGGAAAACCAGTATTTACAGAAGTCAGCGTCCATGATCCTTCCATCATTGAGACAAACGGCACCTTTTATGTTTTTGGATCTCATCTCGCTTCAGCAAAAACGAATGACCTCATGCAATGGCAGCAGCTGACCACCAGCGTAAGCAACAATAATCCTCTGATTCCCAATGTCTATGAAGAATTAAAAGATACCTTCGAATGGGCGCAATCCGATACCCTTTGGGCGGCTGACGTCACACAGCTGGCGGACGGCAAATACTACATGTATTACAACGCCTGCCGCGGTGATTCGCCAAGATCTGCCATGGGCGTTGCCGTCGCTGATAACATCGAAGGCCCGTACAAAAACAAAGGCATCTTTTTGAAATCAGGCATGGAAGGCACAAGCGACGATGGAACACCATATGACGCAACCAAACATCCGAATGTCGTCGACCCGCATACCTTCTTTGATCAAAACGGAAAGCTATGGATGGTGTACGGATCATACTCAGGCGGCATTTTCATACTTGAAATGAACCCGAAAACAGGCTTCCCGCTTCCTGGACAGGGATACGGGAAAAAACTGCTCGGCGGCAACCACAGCAGAATCGAAGGCCCGTATGTTCTCTACAATCCAGACACCAAATACTACTACTTATACCTATCATATGGCGGTCTCGATGCAACAGGCGGCTATAACATTCGTGTGGCCCGCTCCAAGAAACCGGACGGCCCTTACTATGATGCAGAAGGCAATCCAATGCTTGACGTCCGCGGCAAAGAAGGCACATTCTTCGACGACCGTTCCATCGAACCATACGGCGTCAAACTCATGGGCAGCTACACTTTTGAAACAGAAAATGAAAAAGGCACCGGGTACGTCTCACCAGGCCACAACTCCGCATACTATGACGAAAAAACCGGGCGTTCCTATTTAATCTTCCACACCCGCTTCCCGGGCAGGGGTGAAGAACACGAAGTCAGAGTCCACCAATTGTTCATGAACAAAGACGGCTGGCCGGTAGCAGCGCCATATCGTTACGCAGGCGAAACACTGAAAGAAGTAAAACAAAAAGACATCACAGGAACATACAAAGTCATCCAGCACGGAAAAGACATCTCAGCCGACATCAAACAAACCATCAACATCCAGCTCAACAAAAATCATACCATTTCCGGGGAAATGACCGGAATATGGAAGAAAACCGGAAAAAACAGAGCCGACATCACGTTAGCGGGCAAGACATATAATGGAGTATTTTTACGCCAGTGGGATTCGGTGAGAGAGAAGAACGTCATGACGTTTAGTGTGTTGAATGGCAGCGGTGAGTCTGTTTGGGGAGTGAACTGA
>YZ01|ctg00001_00482 hutU
ATGACTGATGTAAAAAAATCAATCCGTGCCAACAAGGGAACAGAGCTTGAATGCTTAGGATGGGAACAAGAGGCGGTGCTTCGAATGCTTCGAAACAACCTTGATCCGGAAGTCGCCGAGAAGCCGGAAGACCTCATCGTATACGGCGGAATTGGCAAAGCCGCACGGAATTGGGACGCTTTTCACGCCATTGAGCATTCTTTGAAAACACTAAAACATGATGAGACATTGCTCGTGCAATCCGGAAAGCCCGTTGGCATGTTCCGTACTCACCCGCAGGCACCGCGCGTGCTTTTAGCAAATTCTGTTCTTGTTCCGAAGTGGGCGAACTGGGAGCATTTCCACGAGCTTGAGAAAAAAGGGTTAATGATGTACGGACAGATGACGGCAGGCAGCTGGATTTACATTGGCTCACAGGGCATATTGCAAGGAACCTATGAAACTTTCGCTGAGCTTGCGAGACAGCACTTCGGAGGAAGCTTAAAAGGAACATTGACGCTGACAGCCGGGCTCGGCGGAATGGGAGGCGCCCAGCCGTTGTCTGTCACGATGAATGAAGGGGTCGTCATTGCCGTCGAGGTTGATGAGAAACGTATCGACAAGCGGATCGAAACAAAATACTGCGATCGAAAAACAGCCTCGATTGAGGAAGCCTTAGCGTGGGCTGAAGAGGCAAAGCTGGCAGGAAAACCTCTATCCATTGCTCTTCTCGGAAACGCGGCTGAGGTTCACCACACACTTTTGAACCGAGGCGTCAAAATCGATATTGTGACGGATCAGACGTCCGCCCATGACCCATTAATCGGTTATGTTCCCGAGGGCTATTCACTTGAGGAAGCTGATCGTTTGCGCCAAGACAATCCAGACCTTTACGTACGCCTTGCGAAGCAAAGCATGAAAAAACATGTGGAAGCCATGCTGGCATTTCAACAAAAGGGCTCTGTTGTATTCGACTACGGCAACAATATCCGGCAAGTCGCAAAAGATGAAGGCCTGGAGAATGCCTTCGATTTTCCGGGGTTTGTCCCTGCCTACATCCGCCCCTTATTCTGTGAAGGAAAAGGACCTTTCCGCTGGGCGGCGCTTTCCGGTGATGCGGCAGATATTTACCGTACGGATGCTTTATTAAAAGAACTGTTCCCAGCCAATAAAGCCCTTCACCGCTGGATCGATATGGCACAGGAAAAAGTCACGTTCCAAGGCTTGCCGTCCCGTATTTGCTGGCTTGGATACGGAGAACGGAAAAAAATGGGCCTTGCCATTAACGAGTTGGTCAGAAACGGGGAGCTAAAAGCGCCTGTCGTTATCGGGAGAGATCATTTAGACTGCGGGTCTGTCGCCTCTCCAAACCGGGAAACAGAAGCGATGAAGGATGGAAGTGACGCTGTCGGCGATTGGGCTGTGCTCAATGCGCTTGTCAACACGGCCTCGGGTGCAAGCTGGGTTTCCTTCCACCATGGCGGCGGCGTCGGAATGGGCTATTCCCTGCATGCCGGTATGGTTGCAGTTGCCGATGGAAGTGAGCTGGCTGACGAGCGGCTCGCCAGGGTCTTAACGAGCGACCCGGGGATGGGCATTATCCGCCATGCCGATGCGGGTTATGAACGTGCAGTTGAAGTAGCGAAAAAACAAGACATTATCGTGCCGATGCAAAAATAA
>YZ01|ctg00001_00483 hutI
ATGCCGAAACAAATTGATACGATTCTCACTAACATCGGTCAGCTTTTAACGATGGAAAGCAGCGGCCCCCGTGCAGGCAAAAGCATGCAGGATCTTCATGTGATCGAAGACGCTGTTGTCGGCATCCATGAACAGAAAATTGTGTTCGCCGGAAAAAAAGGGGCTGAAGCCGGTTACGAGGCAGACGAAATCATTGATTGCTCGGGACGGCTTGTAACGCCGGGTCTCGTTGATCCGCATACCCATCTTGTATTTGGCGGATCTCGGGAAAAAGAGATGAATCTAAAACTTCAGGGCATCTCTTATTTAGATATTCTCGCGCAAGGCGGCGGAATTTTGTCTACTGTCAAGCACACCAGGGCAGCTTCAGAGGAAGATTTGCTGCAAAAAGGCCATTTTCATCTACAAAGAATGCTGTCCTACGGCACAACCACGGCTGAAGTGAAAAGCGGCTATGGCTTGGAAAAAGAAACAGAGCTGAAACAATTGCGTGTCGCAAAAAAACTGCATGAAAGCCAGCCTGTTGACCTTGTCTCCACGTTTATGGGAGCCCATGCGATCCCTCCCGAATATCAAAACAATCCAGATGAATTTCTGGATCAAATGCTTAATCTTTTGCCGGAAATCAAAGAGAATGAGCTCGCCAGCTATGCAGATATTTTTACAGAAACAGGTGTTTTTACCGTCAGTCAATCCCGCCGCTATTTAAGAAAAGCGGCTGAGGCTGGCTTCGGGTTAAAAATACACGCAGATGAAATCGATCCGCTTGGAGGAGCTGAATTAGCGGGAGAGCTAAAGGCTGTCTCAGCCGACCATTTGGTAGGCGCCTCAGACGAAGGCATAAAGAAATTAGCTGAGTCTGGAACGATCGCCGTCCTCTTGCCGGGCACGACATTTTATCTTGGCAAAAGCACATACGCCAGGGCAAGAGACATGATTGATGAGGGTGTATGTGTCAGCTTGGCAACGGACTTTAATCCTGGCAGCTCGCCGACTGAAAATATCCAGCTGATCATGTCCATTGCCGCTCTTCATCTGAAAATGACTGCAGAAGAAATATGGCATGCGGTCACAGTCAATGCCGCACATGCCATAGGAAAAGGAGAAGAAGCCGGTCAGCTTAAAGCCGGCCGATCAGCTGATCTTGTCATTTGGCAAGCCTCGAATTATATGTATATTCCGTATCACTACGGCGTCAATCATGTACATCAAGTCATGAAAAACGGAACAATTGTAGTCAACAGGGAGGGAGCCATTCTTGGATAA
>YZ01|ctg00001_00484 hutG
TTGGATAAATACCCTTTTCTCAGAGAGGCAGGTTCTTCGTTTAAAGACCGGAATGTAACAAAAATGGGCGATCTGATAGCAAAATGGGACGGCCAAGGCATTAAGGGGCCGGCATTGATAGGTGTCCCCCTATCAAAATCCTCCATCAGTCATTCCGGCGCTTCCTTTGCCCCCGGAACAATCCGCCAGGCACTGAAACATTCATCGGCCTATTCTGCTGAGCTTGGCGGACATGTCGTATCAGATCTTCTTTACGATCTGGGGGATATCGATATTCACGTAACTGATATTGTAAAGTCACATCAGCAAATCTTCTATACCATGCATGCTCTGCTGTCGGATCATCCAGATTGGGTGCCGCTCATACTGGGGGGAGATAACTCGATCAGCTACTCCACCATAAAAGCGATCGCGCAAACGAAAGGAACGACAGCAGTGATTCAATTTGATGCCCATCACGATGTTCGGAATACGGAGGACGGGGGGCCGACAAACGGCACTCCCTTCCGCCGCCTTTTGGATGAAGAGATTATTGAGGGTCAACATTTGATTCAACTGGGGATCAGAGAATTCAGCAACAGCCTGGCATATGAAACATATGCGAAAAAACATAACGTGAACATTCACACGATGGGCATGATTCGTGAAAAAGGATTAATCCCGACGATAAAAGAGATTCTTCCTGCCGTTCAAACAAAAGCAGGCTCCATTTTTATTTCCGTTGATATGGATGTCTTAGACCAGTCCCATGCACCCGGCTGTCCAGCGATTGGCCCGGGCGGCCTCTATACAGATGAATTGCTCGAAACAGTCAATTACATCGCACAGCAATCCAATGTTGCCGGGATTGAAATCGTTGAAGTTGATCCTACCCTCGACTTTCGGGATATGACAAGCAGAGCCGCAGCTCACGTTCTGTTACACGCATTAAAAGGAATGAAACGCTCCCAATTCTAG
>YZ01|ctg00001_00485 hutM
ATGATCTCATTGGGAGGCGTCATAGGGACAGGGCTTTTCCTCAGCACGGGTTATACGCTAAACCAAGCCGGACCCGGCGGTACGATACTCGCTTATTTAATCGGCGGGTTGATGATGTACCTCGTCATGCAATGTCTCGGTGAATTGTCGGTCGCCATGCCCGTGACCGGTTCCTTTCAAAAATACGCCACAACATTCATCGGGCCATCAACCGGTTTTATGGTCGGCATCATGTACTGGGTAAATTGGGTGGTGACGGTAGGTTCTGAGTTTACCGCATCCGGTATTCTCATGCAGCGCTGGTTTCCTGACAGCAGCGTATGGATGTGGAGTGCGATTTTTGCAGTTCTCCTTTTCGTATGCAACGCATTTTCAGTCAAGTTATTTGCGGAAACCGAATTTTGGTTTTCCAGCGTGAAGATTGTCACGATCATTTTATTTATCATTTTAGGAGGAGCCGCCATGTTTGGCCTGATCTCTTTAAACGGGACGGCTGATGCTCCTATGTTGTCAAATTTCACAGATCATGGAGGATTGTTTCCAAATGGCTTTCTCGCCGTATTTATCGCCATGATATCTGTGAGCTTTGCCTTTTCCGGAACAGAATTAATCGGAGTCACAGCAGGAGAATCAGCAAATCCTCAAAAGGATATTCCGCGATCCATCCGTAATGTCGCATGGAGGACAGTCATTTTTTTCATTGGCGCTGTGTTCGTCTTATCCGGGCTGATTTCGTGGAAGGAAGCAGGCGTGATTGAAAGTCCGTTTGTAGCCGTATTTGCAGAGATCGGAATCCCTTACGCCGCAGATATTATGAATTTCGTGATATTAACAGCCTTGCTGTCCGTCGCCAATTCAGGCCTATATGCTTCAACCCGCATGATGTGGTCGTTAGCAAATGAAAACATGATCAGCTCCCGTTTTAAGAAAGTCACATCTAAAGGCATTCCCTTAAATGCCTTAATGATCAGTATGGCCGTATCCTGTTTATCTCTCGTTTCCAGTATCGTGGCGCCTGGAACTGTATATGTGGTGATGGTAGCGATTGCTGGATTTGCAGGAGTCGTGGTCTGGATGAGCATTGCGCTGTCCCAACTCTTGTTTCGCAAGAGATTTCTTAAAAAAGGAGGAAATGTAAAAGATCTGACATTTCGCACGCCGCTTTATCCTCTTATGCCTATAGCCGCTCTTTTATTATGCTCAGCTTCTTGTATCGGTCTTGCTTTTGATCCCAATCAAAGAATCGCACTATTCTGCGGAATTCCTTGTATCATCCTTTGCTATCTCATCTTCTATTTCAAAAGAAAGTTTGAGAAAACAAAAAAAATCAGCCAAGAGGAATATCCGATCGATCATATCCTTTAA
>YZ01|ctg00001_00486 pdp
ATGAGAATGGTAGATATCATCATCAAAAAACAGAACGGTAAAGAACTCACCACAGAAGAAATTCAATTTTTCGTGAACGGCTATACAGATGGAAGCATTCCTGATTATCAGGCAAGCGCGCTTGCCATGGCGATTTTCTTCCAGGATATGAGTGACCGTGAACGTGCAGACTTGACGATGGCTATGGTGAATTCCGGTGAAACGATTGATCTTTCTGCCATTGAAGGAATTAAAGTCGACAAACACTCTACCGGCGGCGTCGGCGACACGACAACACTCGTTCTCGCCCCGCTTGTTGCGGCTCTTGACGTGCCCGTTGCCAAAATGTCCGGCCGCGGCCTCGGACATACGGGCGGGACGATTGATAAATTAGAGGCGATCGACGGCTTTCACGTGGAACTGACGAAGGATGAATTTATTAAGCTCGTGAACCGTGACAAGGTCGCTGTCATCGGCCAAAGCGGCAACTTGACGCCGGCTGATAAAAAACTGTACGCGCTTCGTGATGTAACGGGAACGGTCAATTCCATCCCGCTGATCGCAAGCTCGATTATGAGCAAAAAAATCGCTGCCGGGGCGGATGCGATCGTGCTTGACGTAAAAACGGGTGCGGGCGCCTTCATGAAAACGGAAGAAGACGCGGCTGAACTCGCCAAAGCGATGGTGCGCATCGGAAATAATGTCGGCCGCCAAACAATGGCTGTTATTTCTGATATGTCCCAGCCGCTCGGCTTTGCGATCGGAAATGCGCTTGAAGTCAAAGAAGCGATCGACACGCTTAAAGGAGAGGGACCTGAGGATCTTCATGAGCTTGTCTTAACGCTTGGAAGCCAAATGGTTGTGCTTGCGAAAAAAGCCAATACTTTGGACGAGGCGAGAGCGAAGCTGGAAGAAGTCATGAAAAACGGCAAGGCACTTGAGAAATTCAAGGACTTCCTCAAAAACCAAGGCGGCGACAGCTCGATTGTTGATGATCCGTCTAAGCTTCCGCAAGCTGCATATCAAATTGATGTGCCTGCCAAAGAAGCGGGTGTCGTCTCCGAGATTGTCGCGGACGAAATCGGCGTCGCAGCGATGCTGTTAGGGGCCGGACGCGCCACAAAAGAAGACGAAATCGATTTAGCCGTCGGCATCATGCTCCGCAAAAAGGTCGGCGACAAGGTAGAAAAAGGCGAACCGCTCGTGACGCTTTATGCCAACCGCGAAAACGTCGATGAAGTCATCGCGAAAGTCTATGACAACATCCGCATCGCAGCGGAAGCGAAGGCGCCGAAGCTGATTCATACGTTAATTACAGAATAA
>YZ01|ctg00001_00487 nupC
ATGAAGTATTTGATTGGGATTATCGGTTTAATCGTGTTTTTAGGCCTCGCGTGGATCGCGAGCAGCGGGAAAAAAAGAATTAAGATCCGCCCAATTGTTGTTATGCTCATTTTGCAATTTATTCTCGGCTTCATTCTCCTCAATACCGGGGTAGGGAATTTCCTCGTTGGAGGATTTGCAAAAGGATTCAATTACTTGCTTGAATACGCGGCAGAAGGAATCAACTTTGTATTTGGCGGTTTGGTGAATGCGGACCAAACGACATTCTTTATGAATGTTCTCTTGCCAATCGTGTTTATTTCCGCTCTGATCGGGATTCTGCAAAAATGGAAGGTCCTCCCGTTTATTATTAAATATATCGGTCTTGCCCTCAGCAAGGTAAACGGTATGGGAAGACTGGAATCGTATAATGCAGTCGCTTCTGCTATTTTAGGGCAGTCGGAAGTATTTATCTCCTTGAAGAAAGAACTCGGTCTTTTAAATCAGCAGCGCTTGTACACGCTTTGTGCTTCTGCGATGTCAACCGTATCAATGTCAATCGTCGGCGCGTATATGACGATGCTGAAACCGGAATATGTTGTAACGGCGTTAGTTTTGAACTTATTTGGCGGTTTCATTATCGCTTCTATTATTAATCCTTACGATGTTGCTAAAGAAGAGGATATGCTTCGTGTTGAAGAAGAAGAAAAACAATCCTTCTTCGAAGTGCTCGGAGAATACATCCTTGACGGCTTCAAAGTAGCGGTTGTCGTCGCTGCGATGCTGATCGGATTTGTCGCGATTATTGCCTTGATTAACGGTATTTTTAACGCAGTATTCGGTATTTCCTTCCAAGGCCTTCTTGGATATGTGTTTGCTCCATTCGCTTTTCTTGTCGGTATCCCATGGAATGAAGCTGTTAATGCGGGAAGCATTATGGCAACAAAAATGGTATCCAATGAATTTGTCGCCATGACGTCGCTAACACAAAACGGCTTCGACTTCAGCGGCCGTACGACAGCGATCGTATCCGTGTTCCTTGTGTCATTTGCGAACTTCTCTTCAATCGGAATCATTTCCGGTGCCGTAAAAGGACTGAATGAAAAGCAAGGAAATGTTGTTGCTCGCTTCGGCTTGAAATTATTATACGGCGCTACGCTTGTCAGCTTTTTATCAGCGGCAATTGTGGGCTTGATTTACTGA
>YZ01|ctg00001_00488 deoC
ATGTCATTAGCTAACATAATTGATCATACAGCTTTGAAACCGCATACACAAAAAGCGGAAATTCTAACATTAATCGAAGAAGCAAAAACATACAAGTTTGCTTCTGTATGTGTAAATCCCACATGGGTGCAGCTTGCTGCAAAAGAGCTTGAGGGAACAGGAGTTGACGTTTGTACGGTCATCGGCTTCCCGCTCGGTGCCAACACAACGGAAACAAAAGCGTTCGAAACAAAAGACGCGATTTCAAAAGGTGCCACTGAAGTGGACATGGTCATTAACATTGCCGCTTTGAAAGACAAAGAAGATGATGTTGTTGAAGCGGATATCCGCGGTGTAGTTGAAGCTGCAGCCGGAAAAGCGCTTGTCAAAGTCATTATCGAAACGTGCCTTCTGACTGATGAAGAAAAAGAACGTGCATGCCGTTTAGCGGTTTCTGCGGGAGCGGATTTCGTGAAAACATCAACAGGCTTCTCTACAGGCGGCGCAACGAAGGAAGATATCGCTTTAATGCGCAAAACAGTAGGCTCTGATATCGGCGTGAAAGCATCCGGCGGCGTAAGAACGAAAGAAGATGTAGACACAATGGTCGAGGCGGGAGCGAGCCGAATCGGCGCAAGCGCAGGCGTTTCCATTGTAAAAGGAGAAAACGCATCAGGCGGAGACTACTAA
>YZ01|ctg00001_00489 deoR
ATGGATCGGGAAAAACAACAATTAAGCATAGAAGCGGCAAGGCTTTACTATCAGTCTGACTACAGTCAGCAGCAAATTGCTGAGCAGCTCAACATTTCAAGGCCGACCGTTTCCCGGCTGCTGCAATACGCAAAAGCAAAAGGATTTGTCCAGATTCGCGTCATGGACCCTTTTGAAGATTTGGATGCGCTCGGTTCCATGCTTGAAGAGAAATATGGGCTTCTCGAGGCGCATGTTGTGTTTTCTCCGACACCCGATTATGCAGGAATTACACATGACCTAAGCCGCTATGGTGCAGAATATATGCATGAAACGGTGAAAGACGGCGATATTGTCGGTGTCAGCTGGGGAACCACCATGTATCAAATCGCGCAAAACATGCAGCCGAAGCAGGTAAAAGGCGTCGAGGTCGTCCAGCTGAAAGGCGGCATCAGCCATTCCCGGGTAAACACGTATTCCGCTGAAACAATTCAGCTGTTTGCGGAGGCTTTTCAAACGATGCCGCGCTATCTCCCGCTTCCCGTCGTGTTTGATAATGCGGATGTGAAGCGAATGGTGGAGAAAGACCGTCATATTGAGCGGATCATCGAGATGGGTAAGCAGGCGAATATCGCTCTCTTCACGGTGGGCACAGTCCGTGACGAAGCGCTGTTATTCCGGCTCGGTTATTTTAATGAAGAAGAGAAAGCCCTGCTGAAAAAACAGGCTGTCGGGGATATCTGTTCACGCTTTTTTGATGCGAAAGGGAACATTTGCAGCGCCGCCATCAATGACCGGACCATCGGCGTCGAGCTTGAAGATCTCAGACTGAAGGAACGCTCCATTTTAGTGGCCGGCGGGAGCAGAAAAGTGACCTCCATACACGGTGCGTTAACGGGGAAATATGCCAACGTTTTAATCATTGACCAGCATACCGCAAGGGCGCTTGTTAATGTTTTGTGA
>YZ01|ctg00001_00491 eutH
ATGACGGTAAATGACGCGGTTGTATTCATTTTGGCTGCCTTTTTACTATGGGGAGCGGCGGATTATTGTTTAGGGAACAGATGGGGGCTTGGCGAGCGGTTTGCGGACGGCTTCAAGGCCATGGGTCCGCTGGCGCTCTCCATGATCGGAATTGTGTCGCTGGCACCCGTACTGGCGGCCATCCTGATTCCCATCGTCTCTCCGGTTTACACAGCGATTGGCGCCGATCCTTCATCCTTTGCGAATACCATCTTGGCGATTGATATGGGAGGATATGCGCTCGCTGGAGAAATGGCGAAAGATCCACAGGCCGGGCTGTTTTCATGGGTGTTTTTAGGAACGATGATGGGGCCGGCAATCGTCTTCACGATTCCCGTCGCTCTAGGCATCATCGAAAAAGAGGACCACCCGTACTTTGCAAAAGGAATATTAATCGGGCTGTGTACAGTGCCGATCGGTTGCTTCATCGGCGGATTATGCGCAGGCTTTGACATCGTCATGATAGGTAAAAACCTCCTGATTCCGAGTCTTTTGTCTGCTTTGATCGCTTTTGGGTTATGGCGGTACACCGACAGCATCATACGTTTATTTCATCTTTTCGGAAAGGCTGTCAGTGTGATTGCGATTATCGGGCTTGCAGCTGTCTCCGTTGAAACGCTAACCGGCATTGTGCTGATACCAGGAATGGAGAACATCGAAACTGGGATACAAACAACAGGCACCATCGCCATTGCCTTGGCAGGAGCTTTTCCGATGACGGCCTTTATCACAAAAGCCTTTAAAAAGCCGCTTCAGGCACTGGGGAGATGCTTTCATTTAGATGAGACAGCAACAGCAGGCTTGGTGACCTCATTGGCTCATCATATTCCAATGCTGGCTTCATTAAAAGATATGACGCCGAGAGGAAAGGTCATCAATGTCGCGTTTGCGGTTAGCGCAGCCTTTGTGCTTGGCAGCCATCTCGGTTTTGTGGCCGGAATGAAAAAAGAAATGGCGGCTGCTATGATCATTGGAAAAATAACTGGCGGAATCACAGCTGCGGCAGCGGCTGCCTGGATGACGCCCGCACAATCAGCTGATCAGCAAAAACATGTCTCAGCCGGACATGCTGAGACATAA
>YZ01|ctg00001_00492 yxeQ
ATGAGCAGACAAGGGCTGACAGCAGGTCTTGCAGAGGCTGTGAGAACGTCACAGCCTGAGCATTCAATTGACGCGATGCGTGAAGCAAAAAAAGGATTACTCGACTTTACAGCCGCTTCATTCGCAGGAAGAGAAGATAAAGGAATTCAAAAGCTCCTCCGCCTGATTGAGGATGAAGGAGGAACGCCCCTTGTCCCTATTATCGGGCAAGGAAAAAAGGCCGCGCCATTACAATCCGCGATGCTCAATGGATTTATCGCCCATGCATTGGATTTTGATGATGTCCACTCCGAAGTAAGAGGGCATCCAAGTGCAGTGATCGTGCCGGCTCTTATGGCTTCTGCCGCTCGCGGACATGACGAGCGGCTTCTTGGCGCTTATATTGTCGGTGTTGAAGTGATGGCAAGGCTGGGCGAATCAATTGGGAGCCGCCACTATGAAAAGGGCTGGCATAATACAGGAACGCTTGGCGCGATCGCTGCTGCCTGCGCCGCAGGTTACGCAGAGGAACTGACTCAAGAAGAGCTGGAAAAAGCCATTGGTTTTGCAGCTACGCAATCTGCCGGGATGAGGGCGCAATTTGGAACAGAAATGAAACCGCTGCACGCCGGGCTGGCAGCTCAGGCTGGCATACTAGCCGTTAAGCTGGCCCAATCAGAATTTGGCGGGTCCCGCACGGCACTTGATGGAGAAGCTGGTTTCTTCGGTCTGTACGGCGATTTGGAAAAAGCCCAAAACACTTTGCTTAACCGTTGGGGCGCACCATGGAGAATCGTGAAGCCGGGTCTATGGTTTAAAATTTATCCATTTTGCTCCGCGGCACACCACGCCGCAGATGCGATACGCAAACTTGTCTCCGAGCAAGCCATTTCTGCCGCCAATACCGAGCGGGTTGAAGTGATTTTTCCGCCAGGCGGAGATGCTGCATTAACGGAAAGATCGCCGAAAACTGGAGAGGAAGGCCGTTTCAGCGTTGAATATGTCATTGCCCTTGCTTTGCATGGACATGAGCTGACCGCTGAGCATTTCAACAGCCAGCCGATCCCAAGCGGCATTCAATCGACAATAGAACATATTCAGCGAGTGTATGACAATGCCATTCAGCCGGCTCCTCATGCCGTTCCAAAAGGCCGTTTCACAATTATCCGGGCCTATTTATCAGACGGCCGCATATGCGAAGCGCGTGTGGACTGTCCAAAAGGAGCTCCCGGCAATGAGCTGTCTGAAGAAGACATAAAAGAAAAATTGACATTAACGGTTCCGTATGAAAAAGCGCGAGACATCATAACAGCAGTTGAGCAAGCAGATATAAAAGAATTTTTGGCGCATATTGAATAA
>YZ01|ctg00001_00493 sndB
ATGGCCGACAAAACGTTTCATACTCGTTTAATCAATATGCGGCGTGATCTTCATGAACATCCTGAACTGTCATTTCAAGAGGTTGAAACGACGAAAAAAATCCGCCGCTGGCTTGAGGAAGAGCATATCGAGATTCTTGACGTTCCTCAATTGGAAACAGGCGTGATCGCGGAAATCAAAGGACAGGAAGACGGCCCCGTGATAGCAATACGAGCGGACATTGATGCGCTCCCGATCCAAGAACAAACGAATCTGCCGTTTGCATCAAAGATTGACGGCACGATGCATGCGTGCGGACACGATTTTCATACTGCTTCCATTATCGGCACGGCCATTTTGCTGAATCAAAGAAGAGCCGATCTGAAAGGTACTGTCCGCTTTATCTTTCAGCCAGCGGAAGAAATAGCCGCAGGAGCAAGAAAGGTAATAGAAGCCGGCGTACTTGATGGCGTTTCCGCGATTTTCGGCATGCACAATAAGCCGGATCTGCCTGTCGGGACCATAGGTGTAAAAGAAGGTCCGCTCATGGCAAGTGTTGACCGATTTGAGATCGTCGTCAAAGGGAAAGGCGGACACGCCGGCATCCCGAATAACAGTATTGATCCAATCGCTGCAGCCGGACAAATCATCAGCGGCCTGCAATCTGTGGTCAGCCGCAACATCAGCTCATTGCAAAACGCGGTCGTTAGTATTACAAGAGTTCAGGCGGGCACTTCGTGGAATGTGATTCCAGACCAGGCTGAAATGGAGGGCACCGTTCGAACCTTTCAAAAAGAAGCGAGACAGGCTGTTCCGGAACATATGAAACGAGTGGCTGAAGGAATTGCCGCGGGCTATGGGGCACAAGCAGAATTCAAGTGGTTTCCTTATTTGCCTTCCGTTCAGAATGACGGCACATTTTTGAACGCGGCATCTGAAGCTGCGGCACGGCTTGGCTACCAAACCGTTCATGCTGAGCAGTCTCCGGGCGGAGAAGACTTCGCTCTGTATCAAGAAAAGATCCCGGGATTTTTTGTCTGGATGGGAACGAACGGTACAGAGGAGTGGCATCATCCGGCCTTTACATTGGATGAAGAAGCCCTGACGGTTGCCTCTCAATATTTTGCTGAGCTGGCTGTTATTGTACTGGAGAGCATCAAATGA
>YZ01|ctg00001_00494 yxeO
TTGATAACAGTAAAAAATATTCGCAAAGCGTTTAAAGATCTCGTCGTGCTCGACGGAATCGATCTAGAGGTGAAACGCGGAGAAGTAGTTGCGATCATCGGTCCGTCCGGTTCTGGAAAATCAACGCTTCTCCGGTGCTTGAATTTACTAGAGCGTCCGGATCAAGGCCTCATTGAAATAGGGGAAGCCAAGCTGAACGCGGAAAAGTTTACACGCAAGGAAGCACACCGGCTTCGCCAGCAAACGGCCATGGTCTTTCAAAACTACAATCTGTTTAAAAATAAAACCGCTCTGCAAAACATTACAGAAGCTTTAATCGTGGCTCAACACAAATCACGTGATGAAGCAAAACGCATTGGAATGGATATTCTGAAACAAGTCGGTCTAGAGCATAAAGCTGACAGCTATCCGATCACAATGTCCGGCGGCCAGCAGCAGCGAATCGGCATCGCGCGGGCACTTGCGGTCAATCCGCATGCGATTTTGCTGGATGAACCAACTTCTGCGCTTGACCCTGAGCTCGTCACAGGGGTGCTTCAGGTTATTAAATCCATCGCGGAAAAACAAACAACGATGATCATCGTGACACACGAAATGGCATTTGCAAAAGAGGTCGCTGATAAAGTGATATTTATGGCAGATGGCCATATTGTCGAGCAGGGAACGCCGGAAGAACTGTTTGACCATCCGAAAAATGAGCGGACGAAGAGATTTATCAAGCAGGTGGGAGAGCCTGCAGAGCTTATATAA
>YZ01|ctg00001_00495 yxeN
ATGAACACAATTGATTGGGAATTCATGATATCAGCGTTCCCGACTTTAATTCAGGCTCTTCCGATTACCTTGTTTATGGCTGTAGCAGCTATGATTTTTGCCATTATCGGAGGACTTATTCTTGCACTCATCACAAAGAACAAAATCCCAGTGCTTCATCAGCTGTCAAAGCTGTATATCTCTTTTTTCCGGGGCGTGCCGACACTTGTGCAGCTGTTCTTAATCTACTACGGGCTGCCGCAGTTATTTCCAGAGATGAGCAAAATGACAGCTCTCACAGCTGCCATCATCGGATTAAGCTTAAAAAACGCAGCTTATTTAGCAGAAATCTTCCGTGCCGCCCTCAATTCTGTTGATGACGGGCAGCTGGAGGCGTGCCTGTCTGTCGGCATGACAAAACTTCAGGCATACAGACGGATTATTCTGCCGCAGGCTGTCCGAAATGCGATTCCGGCAACGGGCAATACATTTATCGGACTACTCAAAGAAACGTCATTGGCCTTTACATTAGGGGTCATGGAGATGTTCGCCCAAGGGAAGATGTACGCATCAGGAAACCTCAAATATTTTGAGACGTACTTGGCGGTTGCGATTGTCTATTGGGTTCTTACCATTATCTACAGCATTTTGCAGGACTTGTTTGAACGCGCCATGAGCAAGCCATACCGGACTTAG
>YZ01|ctg00001_00496 yxeM
ATGAAAAAGAAAAAGTGGACTGTGCTGTTAATTGCCGCATTATTAGCGGTGCTCTCAGCTTGCGGCAATGGTAACAGCAGCAGTAAAGAGGATGACAACGTACTTCATGTCGGTGCAACCGGGCAGAGCTACCCGTTTGCTTATAAAGAAAACGGAAAACTGACAGGTTTTGATGTGGAAGTGATGGAAGCGGTCGCTATGAAAATTGACATGAAGCTGGACTGGAAGCTGCTTGAATTCAGCGGGCTGATGGGGGAGCTTCAAACAGGAAAGCTTGACACCATTTCCAACCAGGTAGCGGTGACAGATGAACGCAAGGAAATGTATAACTTTACTGAACCATACGCTTATGCGGGAACACAGATTGTCGTCAAAAAAGACAATAACGACATCAAATCAGTTGACGATTTAAAAGGGAAGACGGTCGCTGCCGTTCTCGGTTCAAATCATGCAAAAAACCTTGAAAGCAAAGATCCTGATAAAAAAATCAATATCAAAACATACGAAACACAAGAAGGCACGCTGAAGGATGTTGCTTACGGCCGTGTAGACGCTTATGTCAACAGCCGAACTGTGCTGATGGCGCAAATTAAGAAAACCGGCTTGCCGTTAAAGCTTGCAGGAGATCCGATTGTTTACGAACAAGTTGCATTCCCATTTGCCAAGGACGACGCGCACGACAAGCTCCGCAAAAAAGTCAATAATGCGCTTGATGAATTGCGTAAAGACGGAACACTGAAAAAGCTCTCCGAAAAATATTTTAATGAAGATATCACAGTAGAACAGAAGCATTAA
>YZ01|ctg00001_00497 snaB
ATGAAGGCACAATATCGCCTTGCAGTTGAACGTGATGCCGAACAGCTTCTCGAGCTGACATTGCGGGCTTATGAACCGATTCGAAAGCTCGGTATTCGTTTTGCAGCCGCTCATGCGGACTTGGATTTGGTGTTAACTAACATCAGGAAAAACGCCTGCTACGTCATGGAAGAGGACGGGCGGATCATCGCGACCATCTCCTTAAGAATGCCGTGGGGACAGCAGCCGGGACCTTATGGCGTTCCGCATATCTGGTGGTTCGCTGTTGACCCTGACACCGGTCAAAAAGGAATCGGAACAAAGCTGCTTCAATGGCTTGAGGAAACGATCCTTCGTGATACGTTAAAGGTTCCGTTTGTCTCACTTGGAACAGCGGATAAGCATCCGTGGCTGATTGAGATGTACGAACGAAAAGGCTATGTCCGCGCGGGTGAACAAGACCTTGGCAAAGGGCATATGACAATCTATATGAAAAAACAATTGCGAAATGATCTATAA
>YZ01|ctg00001_00498 yxeK
ATGACAAGCAAAAAGAAACAAATCAAATTAGGGGTTTTCCTTGCGGGGACAGGACATCATGTGGCGTCTTGGCGGCACCCGGACGCGCCTTCAGATGCGAGCATGAATTTGGATTATTTTAAAGATCTTGCGAAAACAGCGGAGCGAGGCAAGCTGGATATGCTGTTTTTAGCGGATAGCCTTTCAATAGACAGCAAGTCTCATCCGAATGTGTTAACAAGGTTTGAGCCATTTACCTTGCTCTCTGCTTTGGCGCAGGTCACATCAAGAATCGGATTGACAGCAACAGCTTCTACCACATACAGCGAGCCATTTCACATTGCCAGACAGTTCGCTTCACTGGATCATCTGTCCAACGGCCGTGCCGGATGGAACGTCGTCACTTCATCTATTGAATCAACAGCGCTTAATTTCAGCGGTGAAAAGCACCTTGAACACCATTTGCGTTATCAGCGGGCAGAGGAATTTGTCGAGGTTGTAAAGGGACTTTGGGATTCATGGGAAGAGGACGCCTTTATCCGCAATAAAGAAACAGGTGAATTCTTTGAGAAAGAAAAAATGCACGAGCTTAACCATAAAGGAGAATATTTCTCGGTTCGCGGGCCTCTGAACGTTTCAAGAACGCCGCAGGGACAGCCGGTGATTATCCAGGCGGGATCATCAGGAGACGGAAAAGCGCTGGCTGCCAGAACAGCAGAAGTGATCTTCACAGCGCAAAACCATCTGGAATCGGCTCAAGAATTTTATCAATCGATCAAAGAGCAGGCAGCCGAATTCGGGCGTGATCCGGAAAAAATTGCAATCATGCCGGGGATTTTCCCGATCATTGCTGATACCGAAGAAGAAGCACAAGCCAAGTATGAGGAGCTTCAAGATCTGATTATTCCATCCGTCGGTCTGCAAATTCTCCAAAATTATTTAGGCGGAATTGATTTGTCTTCGTATCCGCTTGACGGGCCGCTGCCGAAGCTTGACGCGGATGCTTCCAATGCGGTGAAGAGCCGGTTCAAGCTTGTTCAAGAAATGGCTGAACGAGACAATATGACAATACGCGAGCTTTACAAATATGTTGCAGGCTCCAGAGGCCATCATATCTTCGTCGGTACGCCGGAGCAGCTCGCTGACAAGATGCAGGAATGGGTGGATAAGAAAGCGTGTGACGGGTTTAACATCATGCCTCCGCTTCTTCCGGAAGGAATTGAAGTGTTTGTTGAGAAAGTGGTTCCGATTTTACAGGAGCGCGGCGTGTTCAGAAAAGAATATGAAGGCACAACATTAAGAGAGCACTTCGGTTTGGAAAAGCCGGTAAACCGTTATGCAAAGTAA
>YZ01|ctg00001_00499 yxeI
ATGTGCACAAGTCTTACATTGGAAACTGCTGACCGGAATCATTTATTAGCGAGGACAATGGATTTCGCATTTCAGCTGGGGACGGAGGTCATTCTCTATCCGCGCCGTTACAACTGGAAGAGTGAAGCTGACGGAAAGGTGCATCAAACACAGTACGCGTTTATCGGTATGGGGAGAAAACTTGGAAATATATTATTTGCCGACGGTGTTAATGAAAGCGGTTTATCTTGTGCGACGCTTTATTTTATGGGATATGCGGAGTACGAAAAAACGATACGGGGAGACGGCGTTCATATTGCCCCGCATGAGTTTGTAACATGGGCGCTGTCAGCCTGCAAGTCTTTGGAAGACGTAAAAGAAAAGATCCACTTTTTAACGATTGTGGAGAAGAAATTAGATCTACTGGATACAGTTTTACCGCTGCACTGGATTTTGTCAGACCGGACGGGACGCAGCCTGACGATAGAACCGAGAGCAGACGGCATCAAAATCTATGACAATCAACCAGGTGTCATGACGAACAGCCCCGACTTTTTATGGCATGTGAGCAATCTTCGCCAATATATAGGAATAAGGCCGAAACAATTCGAGAGCAAGGAGATGGGCGGATTAACGCTGTCCGCTTTTGGCCAAGGCTCGGGTACTGTGGGTCTGCCGGGAGATTATACACCGCCTTCACGGTTTGTCAGAGCTGTTTTTCTGAAAGAACATCTAGAGACGGCGGCAGATGAAACGAAAGGAGTATCAGCAGCTTTTCAGCTTTTGGCAAACATGGCGATACCAAAGGGTGCTGTAATAACGGAAGAAGACGAAATTGATTATACGCAATATACTTCTGTGATGTGCAGCGACACGGGAAACTACTACTTTCACCACTACGACAATCGGCAAATCCAAAAAGTAAGTTTATTTCATGAAGACCTTGACCGTTTGGAGCCTAAAGTGTTTTCCGCTAAAGCAGAAGAAACTATTTTAGAGCTTAATTAA
>YZ01|ctg00001_00500 yidA
ATGTACAAACTAATTGCAATTGATATGGACGGAACACTTTTAAATGATCATCATGAAGTAACAGAGGAGGTCCGCAACGCGCTTCACGCGGCAAAAGCGGAAGGCGTCAAAATTATGCTTTGCACCGGCCGGCCTATCGGGGGCGTGCGGAGATATTTAGATGAATTAAATTTAATTGAAGAAGGTGACTATGTCATCGCGTATAACGGAGCGCTTGTTCAAAATACGCATACAAATGAAGTGGTCACGGAGCTGTCTCTCGGATATGATGATTTGGCTTCATTATATGACCTGAGCTTAGAGCTGAAGACGCCGATGCATTTCTTTGACTCATCTAACCTGTATACGCCTAACCGGGATATCAGTGAATTTACCGTATACGAATCCTATGTGACACAAGTGCCGCTTCATTACCGCAAGATTGACGAGGTGCCAAAAGATATCCTCATCCCAAAAGTGATGTTTATTGATAAACCGGAGAACTTAAGCCACGTCATTACATCAATTCCAAAAGACGTGAGAGAAAAATATACGATGGTCAGAAGCGCACCTTTCTTTTATGAAATTCTTCATCCTGAAGCCAGTAAAGGAAATGCCGTACGTCAGCTGGCGCAGCTGCTTGGAATTGAACAGGAGGAAGTTATGTGCATAGGCGACAACGGGAACGACCTGACAATGATTGAATGGGCGGGCTGCGGCGTTGCCATGGCAAACGCCATCCCAGAAGTATTGGAAGCCGCAAACTTTCAAACACGTTCCAACAATGAACATGGTGTTGCGCATGCCATTCACGAGCTTGTTTTGGCGAAATAA
>YZ01|ctg00001_00502 yxeF
GTGATCTCCTTGAGAAACAAATATAACATTTTGCTTTTAACTGCTGTATTCATCATGGTATCGGGCTGCCAACAGCAAAAAGAGGAGACGCCGTTTTATTACGGAACGTGGGATGAGGGAATGACTCCCGGGCCCATGGACGGCGTGAAATCAGCAACAGTCACATTTACCAAAGACGAGGTAGTGGAGACGGAAGTCATTGAAGGAAGAGGAGAGGTGCATCTGCCATTTATGGCGTATAAGGTGATTTCCCAAAGCACTGACGGGTCCATTGAGATTCAGTATCTCGGCTCCTATTATCCGCTCAAAAGCACGCTGAAAAGAGGAGAAAACGGGACGTTGATCTGGGAGCAAAATGGCCAGACAAAAACGATGACAAGAATCGAATCAAAGACAGGCAAGGAGGAGAAAGATGAGAAATAA
>YZ01|ctg00001_00503 cotNE
ATGAACCCTTATCAATATTACAGCCCTCAGCTGCCTCAGCAGGAACCTTACTATAGCCACTATGAGTACAATTCTTATCCGCAGCAGGATGTATACGATCCATACCAAATGGACAGACAGCCGGCATTGGAAAGAAGAATCGCAGCACTTGAACGGCAAAATGAACAGCAGTCGAGAGAATTAACCCGTCTGACAAACGAAGACCGCCGTCAAAATCGGGAAATTGCACGGATTGCCGAACAGGTCAATCAGCTAAGCCAGGCTGTTGAACGCCATACACGCCGCTTAAACCGGCTCAATCAGCGCCTCCGTACAGTAGAAAACAGGCTGAATATCCCATTTACTGCAGGCGAAGGCGGTTTTTGA
>YZ01|ctg00001_00504 BCV50_13655
ATGCATAATACACAACACGGCTTGCAGCAGCTAAACCAATGCCGCCAGACTGCTCAGCAGCTCATTCAGCAAACACAGCAAAGCAGCCAGCAATATCGCCAAATGCTTCATCAGGAGCAGCAAAACATCCAAATGCTGCAGCAGATTCTAAACCACGAACAACAAGCTGCACATACCATTCAGCAAGCGCTGCACGGACATGACATGGCGATTCAAAAATGCCAGCAGGTTGTCAACATGTGCAACCAAATGCAGCAGGAACTCACTGGGCAATCCAACGTGATGAATACGAATGTGTCTACACTTCCATTCGGCCAAAACACGCCTTTCCAGCAGCAATCCTATCAGCAGTAA
>YZ01|ctg00001_00505 BCV50_13625
ATGGGAATTACTAAAAGAGGTGCTGCTTGGGAATGGCTGCATAGCTGGTGGATGCTGTTTATTTTCATGCCTTTTGCCATTACCAGTTTTTTTGCCTTTTTATTTATTGGCATCAAGGTTAGAAATAGAAAGTGGATCATGTACGGAATCATTTATTTTTTCGTATTTGCGTTTGGTTTTGTGCTGCCCGATCTGCCCGGGATTTTTATTGTGCTCCCGCTGTGGGCTGTGACGATTATTCATGGTTTTAAAGTGCGCCCGCTGTATCTGATTCAGTTGGAGGTCTACAAGGATCATGTAGAGGCACGGGCCTTTGCCGAGGCAAGAAGTGAAGCGGAGAGCAGATTTCATGCGCCGAAACAGTCTATTCAAGATATACATATTCGAAAAGAACAGTAA
>YZ01|ctg00001_00506 frxB
ATGAAAAAGAACACATTGCTCGTGGGCATGCTGGTGCTGCTTCTCATGTTTGTCAGTGCTTGCAGCGGCACGGCTTCGAAAGGAAGCTCAAGTGATTCAGCTTCCGAAAAGACAGAAATGAGAACATACAAATCAACAAAAGGGAACGTCAACATTCCTGCACATCCGAAACGCATCGTAACTGATTTTTATGCTGGAGAATTGCTGTCTGTCGGGGCGAATGTGGTCGGCTCGGGCTCATGGTCATTTGATAATCCGTTTTTAAAATCAAAGCTGAAAGATGTGAAGGATGTCGGTGATCCGATCAGCGTTGAAAAAGTGATGGAGCTTCAGCCTGACTTAATTGTTGTCATGAATGAAGAGAATGTCGATAAATTAAAGAAAATCGCTCCAACTGTTGTCGTTCCTTATAACACAGCGAAAAACGTAGAAGACACAGTCAGCATGTTCGGGGATATCGCCGGAGCGAAAGATGAAGCTAAATCATTTATGGCTGACTTTAACAAAAAAGCAGAAGCAGCCAAAAAGAAAATTGCCGGTGTCATCGACAAAGATGCGACCTTCGGCATTTATGAAAACACGGACAAAGGCGAATTCTGGGTGTTCAATGACAATGGCGGACGCGGCGGCCAAGCTGTATACAACGCGCTTGGGTTAAAAGCGCCTGAAAAAATTGAGCAAGATGTCATCAAAAAAGGAGAGATGAAACAGCTCTCTCAAGAGGTCATTCCTGAGTATGCCGCAGATTATATGTTCATTACGGACTACAATCCGAAAGGCGAAAGCAAAACACTCGACAAGTTGAAGGAATCCTCTATTTGGAAAAACCTAGACGCTGTCAAACATAACCGTGTGTTTATCAACGACTTTGACACGTTCTACCCGTACGATCCGATTTCTGTCAGCAAACAGGTGGATATCATCACCGACATGCTGATCAAACGGGCCGAAGAAAATAAAAAATAA
>YZ01|ctg00001_00511 yxdJ
TTGAATAAGATCATGATTGTGGAAGACAGTGAAGACATTCGTGGACTGTTGCAGAATTACCTTGAAAAATACGGATATCAAACAGTGGTCACCGCGGATTTCACGGCTGTTCTTGATGTTTTTTTGCGGGAAAAGCCTGATGTAGTGCTGCTTGATATCAATTTGCCGGCATATGACGGATATTATTGGTGCCGCCAGATCCGCCAGCACTCCACAAGCCCGATCATTTTTATTTCAGCCAGAAGCGGGGAAATGGATCAGGTGATGGCGATTGAAAACGGGGGAGACGATTATATAGAAAAACCGTTTTCCTACGATATTGTGCTGGCGAAAATCAAAAGCCAGATCCGCAGGGCGTACGGGGAGTACGCCGCAAAGCAGGGGGAGAAAGTGGTTGAATATGCCGGCGTTCAGCTCTTTGTAGAACGGTTTGAACTGCGTTATCAGGATGAAAAAAGCGAGCTTTCTAAAAAAGAAAGTAAGCTTTTGGAAGTGCTGCTGGAGCGGGGAGAAAAGGTGACGGGTCGGGACCGTCTCATGGAAAAGACGTGGGACACCGACATTTTTGTCGATGATAATACACTTAACGTGTATATCACGCGGCTCAGAAAAAAACTGCGGGAGCTGAATGCGCCTGTTTCTATTGAACCGGTGCGGGGCGAAGGCTACCAGCTGAGGGCGCAGTCATGA
>YZ01|ctg00001_00513 iolI
ATGAAACTTTGTTTTAATGAAGCTACAACATTGGAAAACTCAAACCTTAAACAGGATTTAGAACTATGTGAAAAGCATGGCTATGATTATATTGAAATCCGCACAATGGATAAGCTGCCGGAGTACTTAAAAGACCATTCTTTGGATGATCTTGCGGAATATTTTCAAACCCATCACATCAAACCTCTTGCCTTAAACGCACTCGTGTTCTTCAACAACCGTGATGAAAAGGGCCACAATGAGATCATCGCTGAATTTAAAGGCATGATGGAAACGTGCAAAACCCTCGGTGTGAAATATGTCGTGGCCGTTCCGCTTGTGACTGAGCAGAAGATTGTAAAAGAAGAGATCAAAAAGAGCAGTGTAGAGGTGCTGACTGAGCTTTCAGATATCGCGGAGCCGTACGGCGTAAAAATCGCGCTTGAATTTGTCGGCCACCCGCAATGTACGGTCAATACGTTTGAACAGGCGTACGACATCGTAAACACAGTCAACCGTGACAATGTCGGGCTTGTCCTTGACAGTTTCCACTTTCATGCAATGGGTTCAAATATTGAAAGCTTAAAGCAGGCGGACGGAAAGAAAATTTTCATCTATCATATCGACGATACGGAAGATTTCCCAATCGGCTTTTTAACGGATGAGGATCGTGTGTGGCCGGGCCAAGGTGCGATTGACTTAGATGCCCACTTATCAGCCCTCAAGGAAATCGGCTTCTCTGATGTTGTATCGGTTGAGCTCTTCCGGCCTGAATACTATAAGCTGAGTGCTGAGGAAGCCATTCAAACAGCGAAAAAAACAACGGTTGATGTCGTATCAAAATACTTCAACATGTAA
>YZ01|ctg00001_00514 iolH
ATGAAATTAGCATTAGATCCATCAATGTATCGAGATGATTTAACGTTAGAGGAAATGGTCTATAAAACGGCGGAGCTTGGTTATGAATATATCGAACTATCGCCGCGCGAGGATTTTTGTCCATTCTATAAATATCCGAAAGTCGATTCAGCAAAGATCAAACAATTAAAGCGGCTTTTAAGGGATACAGGTGTTAAGCTTTCATCGCTCCTTCCTCTTTACCACTGGGCGGGTCCTGAAGAAGACCGCCGTCAGGCTGCAGTGCGCAATTGGAAAAGGGCGATCGAAATTGCGGTTGAACTAGAAGTGGATTTGATGAACAGTGAATTCAGCGGTTCAAAATATGATCCTTTAACAAGTGAAGAAAAATTTATCAAATCCATGGATGAGCTTCTGCCAGTCTTTGAAAAAGAAGGCATTAAACTCAATCTTCAAGCCCATCCGTACGATTTTATCGAAACGCACAAAGGTGCGATGGATATGATCCGCGCGCTTGACAAGGATTGGATCAATCTTGTCTACTCGACTGCGCATACGTTCTTCTATGATGACGGCAAAGGCGACATCGAGACCATGTTTGACGAAGCCGGCGACCGCCTCACACACGTTTTATTTGCAGATACCTTTAATCATAAAGCGGCTCACGGCCTGCGCTACATCGTCAATCCGCCTGACGCGAAAGTAACGGTTCACCAGCATTTGGACATTGGCCAAGGCGAGGTTGATTTTGAGACGATTTTCAGAAAGCTGAGAGAGATGAAGTTCGACGGAATTGCGACAAATGCCGTTTTTGCTTGGGTCGACGAAAGAGCAGATGAATCAAGCCGATTTATGCTTCGAAAAATGAAAGAAGAATTAGGTCTGGCATAA
>YZ01|ctg00001_00515 group_3055
ATGAGTTTACGTATTGGCGTAATTGGAACTGGAGCAATCGGAAAAGAACATATTAACCGCATCACGAACAAGTTGTCCGGCGCAGAAATCGTTGCTGTAACGGATGTCAATCAAGAAACTGCACAAAAGGTTGTTGAGCAATACCAATTAAACGCGACGGTTTATCCGAATGATGACATCCTGCTTGCAGACGAAAATGTAGATGCTGTCTTAGTGACTAGCTGGGGGCCTGCGCATGAATCGAGTGTGCTGAAAGCCATTAAAGCCCAGAAATATGTGTTCTGTGAAAAGCCGCTCGCGACAACGGCTGAAGGATGCATGCGCATCGTTGAAGAGGAAATGAAAGTGGGCAAACGCCTTGTTCAAGTCGGCTTCATGCGCCGTTATGACAGCGGTTACGTACAGCTGAAGGAAGCGCTCGACAACCATGTCATCGGCGAGCCGCTTATGATTCACTGCGCACACCGCAACCCGACTGTGGGAGATAACTACACAACGGATATGGCCGTAGTTGATACGCTTGTTCATGAAATTGATGTGCTGCACTGGCTCGTCAATGATGACTACGAGTCCGTTCAAGTTATCTATCCGAAGAAATCGAAAAATGCGCTTCCGCATTTAAAAGATCCGCAAATTGTATTGATTGAAACTAAAGGCGGCATCGTCATCAATGCTGAAATCTATGTGAACTGTAAATACGGCTATGACATTCAATGTGAAATCGTCGGAGAAGACGGCGTCATCAAGCTTCCTGAACCATCAAGCATCAGCATGAGAAAAGAAGGAAAATTCAGCACAGATATTCTGATGGATTGGCAGAGACGCTTTGTGGCTGCGTACGATGTGGAAATCCAAGACTTCATTGATTCGATTCAAAAGAAAGGCGAGGTCAGCGGACCGACGGCATGGGACGGCTACATTGCTGCCGTTACCACTGACGCGTGTGTAAAAGCCCAGGAATCTGGACAAAAAGAAAAGGTTGAATTGAAGGAAAAACCGGAATTCTATCAATCTTTTACAACAGTAGAAAACTAA
>YZ01|ctg00001_00516 iolF
ATGGGGACTGGATATATGGGCAATACCAATGCAGAATCGGCCTTCAATAAACGGACAATCGCGGCAGCATTGGCCAACTATATTGATGCCGGTTCGATTGTGGCTGGATCTGCCGGTTTATCGTTATGGGTCAGTTATCTAAAGCTATCTGATACACAAATCGGGCTGCTCGGCGCGCTAAGCGCAAATGCAATTTCTGCCGCTGTCGGCGCCCTGCTTGGCGGGTATCTGGCTGATAAAGTCGGGCGGAAGGCTGTTTATACCAATAGCATGCTGGTTTATGCATTAGGGATTTGTTTGGTTCTGTTTGGGGTTAATTTCCCCATGTTGTTAAGCGGTTACATGATTATCGGTTTATCAGTGGGAGCTGACATTACCGCATCATGGACCATTATTGCAGAAAATGCGCCAAAGAAAAATCGGGCCCGCCATTGCGGCGTGGCACAAGTCGCCTGGGCCGCGGGCGCTGTCGTTGTGCTGCTTCTCTCCGTACTGGTCGGTGATTTAGGCCTCTTGGGGAATAAAATCGTATTTGCCCATCTGCTTGTCATTGCGCTGATTACGTACATCCTGAGAATCAGGCTTCCCGAGTCAGATGCGTGGCAGCAGAAAAATCATCCCGCAGACATACAAACAGAGAAGCCGGCCGTACTGGACAAAACATCGTATTTTGATTTGCTCAAGCCAATGTATCTAAAAAGCATACTGTTTTTGATGGGTGTGTACTTGGTTTGGAATTTAGCCGCCGGTGTGATGGGCTTCTTTATGCCATACATTTATCAGCAGGTCGGCGGTGTATCTGCCAACATGGCAAACCTTTTGCAAATGGGACTGTTTATCTTCACAGGGTTGGGGGTCGCTTTCATCTTCATGCCCTTTGCCGACAAATATAGAAAAACCGTATTCGGAATCGCCGCTTTTATGGCGGTGATCGGATGGACGCTGTTTCTGCTGCCGGTTGAAGGCCTGCCGATTCTGCTCCTGTTTATTGTCGTGATCGGCATCAATAACGGAGCCGGGCAGCAAGCCAACTATCAGTTATGGGCCAGTGAAATCTTTCCTACGCAATATCGTGCTTCTGCACAAGGACTAATGTTTTTCCTCGTACGTATTTCAATAGGGATTTGGAGTCTGTTTGTCCCAATGATTATGACCAATTTCGGCATTGGAACGATGGCTGCAATTCTCCTCGGATGTGTGACGGCCAGTATGATCATCGGGCTTCTCTTCGCGCCGAATACGTCTGGCAAGTCGCTTGAACAAATTCAAGAGGAACTCTACGGATCTCCTCAGAGCCAAGTAAAGCAAGGAACAGAAAGCAAAATGATGTAA
>YZ01|ctg00001_00517 iolE
ATGGGCAAAGAAAAAATCCTGTGGGGCATTGCTCCTATTGGGTGGCGGAATGATGACATTCCTGAAATCGGAGCGGGAAACACACTTCAGCATTTGTTAAGTGATATCGTTGTCGCACGTTTTCAAGGTACGGAAGTCGGGGGCTTTTTCCCCGAACCGGCCATCCTGAACAAAGAGTTGAAACTTCGAAATTTAAGAATCGCGGGAAAATGGTTCAGCAGCTTTATCTTGCGTGACGGACTCGGTGAAGCGGCAAAGGCATTTACCCTGCATTGTGAGTATTTGCAACAAGTAAACGCGGATGTCGCAGTTGTCTCTGAACAAACACACAGTGTGCAAAGCTTGGAGAAAAATGTGTTCACAGAGAAGCCGCACTTTACGGATGATGAATGGGAACGGCTTTGCGAAGGGCTGAATCACCTTGGCAAAATTGCTGATCAGCATGGCTTGAAGCTTGTGTATCATCACCATCTTGGCACTGGCATCCAAACAGCAGAAGAAGTGGACCGCCTGATGGAAGGAACAGACCCTGCGCATGTACACCTCCTCTATGATACAGGCCATGCGTATATTTCTGACGGCGACTACATGGGAATGCTTGAGAAGCATATCAATCGCATTAAGCATGTGCATTTTAAAGATGCCCGCCTGAATGTCATGGAACAATGCAGGCTTGGAGGGGAATCGTTTCGACAAGCATTTTTAAAAGGCATGTTCACGGTTCCCGGTGATGGATGCATTGACTTTAGAGAAGTATATCAGCTGCTGTTGAAGCACGATTACTCCGGATGGATTGTCGTTGAAGCTGAACAGGACCCCGATGTAGCTAACCCACTTGAGTATGCATTGATCGCGAGAAACTATATTGATGAGCAGTTGTTGGATCTGGCTTAA
>YZ01|ctg00001_00518 iolD
GTGGGTAAGAAAATTCGCTTAACAACAGCACAAGCGCTGATTAAATTCTTAAACCAGCAGTACATCCATGTAGATGGAAAGGAAGAGCCTTTCGTTGAAGGGATTTTCACGATTTTCGGTCATGGAAACGTATTAGGGATCGGCCAGGCGCTTGAGCAGGATGCAGGCCATTTGAAAGTCTATCAAGGGAAAAACGAACAAGGAATGGCCCATGCCGCAATGGCGTACAGCAAGCAAATGCTGAGAAGAAAAATATATGCGGTCTCTACATCCGTCGGACCGGGAGCTGCTAACTTAGTGGCGGCAGCCGGCACTGCATTGGCAAATAATATCCCAGTTCTCTTAATTCCGGCAGATACATTTGCGACAAGACAGCCAGACCCTGTACTGCAGCAAATGGAGCAAGAATACAGTGCGGCGATTACAACAAACGATGCATTGAAACCTGTATCGAGATACTGGGACCGCATTACGCGCCCTGAGCAGCTCATGAGCAGTTTACTGCGCGCGTTTGAAGTCATGACTGATCCGGCAAAAGCAGGTCCGGCAACGATTTGCATTTCTCAGGATGTTGAAGGAGAAGCATACGACTTTGATGAAAGTTTCTTCGTCAAACGGGTTCACTATATTGATCGCATGCAGCCGAGCGAGCGCGAGCTTCAAGGTGCGGCGGAGCTGATTAAAGCCAGCAAAAATCCTGTGATCCTCGTCGGCGGAGGCGCAAAATACTCCGGTTCGCGCGATGAATTGGTTGCCATTTCTGAAGCGTATAACATTCCGTTAGTTGAAACGCAGGCAGGAAAGTCGACAGTTGAAGCTGATTTTGCGAACAACCTCGGCGGAATGGGCATCACAGGTACACTTGCGGCAAATAAAGCGGCCCGCCAAGCTGATTTGATTATCGGTATCGGTACAAGATATACGGATTTTGCGACATCCTCTAAGACCGCTTTTGATTTTGATAAAGCGAAGTTCCTGAACATCAATGTCAGCCGAATGCAGGCGTATAAACTAGACGCGTTCCAAGTGGTAGCGGATGCGAAAGTGACGCTTGGCAAACTGCATGGTTTGCTTGAAGGCTATAAGAGCGAATTCGGCTCCACGATCAAGGAGCTGAAGGACGAATGGCTTGCTGAACGCGAACGCCTCAGCAAAGTGACGTTTAAACGGGAAGCGTTTGATCCGGAAATCAAAAATCATTTCTCTCAGGAGATTCTAAATGAATACGCTGACGCGTTGAACACTGAGCTGCCGCAAACAACGGCATTGCTGACAATCAACGAGACGATTCCTGAAGACAGCGTGATCATCTGTTCAGCAGGTTCCCTTCCAGGAGATTTGCAGCGTTTGTGGCATTCTAATGTTCCGAATACGTATCACCTGGAGTACGGGTATTCCTGCATGGGCTATGAAGTGTCCGGCACACTGGGGCTTAAATTGGCCCACCCTGACAGAGAAGTGTATTCCATTGTCGGAGACGGCAGCTTCCTGATGCTTCACTCCGAGCTGATCACGGCGATTCAGTACAACAAGAAAATCAATGTGCTGCTCTTTGACAACTCTGGTTTTGGATGTATCAACAACCTTCAAATGGATCATGGCAGCGGCAGCTACTATTGTGAGTTCCGCACAGATGATAACCAAATTTTGAATGTTGATTACGCGAAAGTTGCTGAGGGATACGGTGCAAAATCCTACCGTGCCAACACAGTAGAAGAGTTAAAAGCGGCGTTAGAGGATGCGAAGAAACAGGACGTATCAACGTTAATTGAAATGAAGGTTCTGCCAAAAACAATGACTGACGGCTATGACAGCTGGTGGCATGTCGGCGTAGCAGAAGTGTCTGAACAAGAAAGCGTTCAGAAGGCATACGAAGCAAAAGAAAAAATGCTGGAATCTGCGAAGCAGTATTAG
>YZ01|ctg00001_00519 iolC
ATGAAGTATACATTCAATGAAGAGAAGGCTTTTGATATTGTTGCCATCGGCCGGGCATGTATTGATCTGAACGCAGTCGAATACAACCGCCCAATGGAAGAAACGATGACATTTTCGAAATATGTCGGCGGTTCACCTGCGAATATCGCGATCGGCAGCGCGAAGCTTGGCTTAAAAGCGGGCTTCATCGGCAAAATTCCAGATGACCAGCATGGAAGATTCATAGAGTCCTATATGAGAAATACCGGCGTTGACACAACACAGATGATTGTGGATCAAGATGGCCACAAAGCAGGCCTTGCATTTACAGAAATTCTCAGCCCAGAGGAATGCAGCATCTTAATGTATCGCGATGATGTGGCGGATCTTTATCTTGAGCCTTCCGAGGTAAGCGAGGACTATATCGCAAATGCGAAAATGCTGCTTGTTTCCGGGACAGCGCTCGCCAAAAGCCCATCACGGGAAGCGGTGTTAAAAGCTGTTCAATATGCGAAAAAGCATCAGGTTAAAGTGGTGTTCGAACTGGATTATCGCCCGTATACGTGGCAGTCAGCGGATGAAACAGCCGTTTACTATTCTTTGGTCGCCGAGCAGTCTGATATCGTCATCGGCACACGTGATGAATTTGATGTAATGGAAAACCGCACAGGCGGAAGCAATGAAGAATCCGTCAATCATTTATTTGATCATTCAGCCGACCTCGTTGTCATCAAACACGGCGTTGAAGGCTCTTACGCATACAGCAAATCCGGCGAGGTATTCCGCGCCCAAGCGTACAAGACAAAAGTGCTGAAAACCTTTGGAGCCGGTGACTCCTACGCGTCAGCCTTTATCTATGGCCTTGTCAGCGGAAAAGACATCGAAACGGCATTGAAATACGGCAGCGCTTCAGCCTCCATTGTGGTGAGCAAGCACAGTTCGTCAGAAGCGATGCCGACTGCAGATGAAATCGTACAGCTTATTGAAGCACAGTCATAA
>YZ01|ctg00001_00520 iolB
ATGAGTTATTTGTTGCGTAAGCCGCAGTCGAATGAAGTGTCTAATGGGGTCAAACTGGTGCACGAAGTAACGAAATCCAACTCTGATCTCACCTATGTAGAGTTTAAAGTGTTAGATCTCGCTTCCGGTTCCAGCTATGCAGAAGAATTGAAAAAACAGGAAATCTGTATTGTCGCGGTAACGGGAAACATTACAGTGACCGATCACGAGTCGACTTTTGAGAATATCGGCACACGTGAAAGCGTATTCGAACGAAAACCGACAGACAGCGTCTATATGTCAAATGACCGTTCCTTTGAGATCACAGCGGTCAGCGACGCAAGAGTGGCGCTTTGCTATTCTCCATCGGAAAAACAGCTTCCGACAAAGCTGATCAAAGCGGAAGACAATGGCATTGAGCATCGCGGGAAGTTTTCAAACAAACGTACTGTTCACAACATTCTTCCGGATTCAGACCCTTCAGCTAACAGCCTATTAGTAGTTGAAGTCTATACAGACAGCGGCAACTGGTCCAGCTATCCGCCTCATAAACATGATCAAGACAATTTGCCGGAGGAATCTTTTTTAGAAGAAACGTACTACCATGAGTTAGACCCGGGACAGGGCTTTGTGTTTCAGCGTGTATACACAGATGACCGCTCGATTGACGAGACAATGACTGTAGAAAATGAAAACGTTGTCATCGTTCCTGCAGGATACCACCCGGTAGGCGTGCCGGACGGATACACATCCTACTATTTAAATGTCATGGCAGGGCCGACGCGGAAATGGAAGTTTCATAATGACCCGGCGCATGAGTGGATTTTAGAACGTTAA
>YZ01|ctg00001_00521 iolA
ATGGCAGAAATCAGAAAATTAAAAAACTACATCAACGGTGAATGGGTTGAAAGCAAAACAGATAAATATGAAGACGTTGTGAATCCGGCGACGAAAGAAGTGCTGTGCCAAGTGCCGATTTCAACAAAAGAGGATATTGATTACGCTGCGCAAAAAGCGGCTGAGGCATTTAAAACATGGTCAAAAGTGGCGGTTCCGCGCCGTGCCAGAATTCTATTTAACTTCCAGCAGCTGCTGTCTCAGCATAAAGAAGAACTTGCTCATCTGATTACGATTGAAAATGGAAAAAACACAAAAGAAGCTCTTGGAGAAGTAGGACGCGGAATTGAAAACGTAGAATTCGCAGCTGGAGCACCTTCCCTGATGATGGGTGACTCACTTGCTTCCATCGCAACAGATGTTGAAGCTGCCAACTACCGCTACCCAATCGGAGTTGTCGGCGGAATCGCGCCTTTCAACTTCCCGATGATGGTTCCTTGCTGGATGTTCCCGATGGCAATCGCGCTCGGCAACACATTTATTTTAAAACCATCTGAGCGGACACCGCTGTTAACAGAGAAATTGGTTGAGCTTTTTGAAAAAGCGGGCCTTCCGAAAGGGGTATTCAACGTCGTATACGGTGCGCATGACGTTGTGAACGGCATCCTCGAGCATCCTGAAATTAAAGCGATCTCATTCGTAGGCTCCAAGCCAGTCGGCGAGTACGTCTACAAAAAAGGAAGCGAAAACTTAAAACGCGTTCAATCTCTGACAGGCGCGAAAAACCATACGATTGTCCTGAACGATGCGAATCTCGAAGATACGATCACAAACATCATCGGAGCAGCCTTCGGTTCGGCTGGTGAACGCTGCATGGCTTGTGCGGTTGTAACAGTTGAAGAAGGAATCGCTGATGAGTTTATGGCGAAGCTGCAGGAAAAAGTGGCTGACATTAAAATCGGTAACGGCCTTGATGACGGCGTATTCTTAGGACCGGTTATTCGCGAAGACAACAAGAAGCGCACGCTCAGCTACATTGAAAAAGGGCTCGAAGAAGGCGCGAGACTCGTTTGTGACGGACGTGAAAATGTATCTGACGACGGCTACTTTGTCGGCCCGACGATCTTTGACAATGTCACGACAGAGATGACGATCTGGAAAGATGAAATTTTTGCTCCGGTCTTGTCAGTCATCCGCGTGAAAAACCTGAAAGAAGCGATCGAAATTGCCAATAAGTCTGAGTTTGCGAACGGTGCCTGCCTGTTCACATCCAACTCAAACGCAATCCGCTACTTCCGTGAAAACATTGATGCGGGAATGCTCGGCATCAACCTGGGTGTGCCTGCTCCAATGGCATTCTTCCCATTCTCAGGCTGGAAGTCTTCATTCTTTGGAACGCTGCATGCGAACGGAAAAGACAGCGTTGACTTCTATACGCGTAAAAAAGTGGTTACGGCAAGATATCCAGCACCTGATTTCAACTAA
>YZ01|ctg00001_00522 iolR
ATGAAACTGATGCGGATTCAGGAAATGGAAGAGTACATTTTATCGCATGGCACTGTTTCCTTAGATGAGCTGTGCCAAGTGTTCAATGTCTCCAAAAACACAGTCAGACGTGATATCAACAAGTTAACAGAAAAGGGTGCGATTGAAAAAGTATACGGCGGCGTAACATCTATTGAGAAAACCGCATTAGTTCCTTTTGAGAATCGCACCATTCAGCACCAAGATGAAAAAACAAAAATTGCCCATTATGCTTCCCGTTTTATTGAAGATCACGATTTGATCTTCATTGATTCAGGAACGACAACAAAGTCTATTCTCGATACGCTTGATCCGGCCAAAAATGTCACCATTTTAACTAACAGTTTAGACATTATCAATGCGGCTTCAGCTTTGAAGAATATCAACTTAATCATGATCGGAAACAACTATAAGAGAAAAACGCGCTCCTTTGTCGGCATGGACGACCCGGCTATGCTTGATAAGTACAATATCAACAAAGCCTTTATGTCCGCTACCGGAACGACGCTGACACACGGATTGACCAATTCGGATCTGCTGGAGTACGAAATTAAAAAGAGGATTTCGGAAAAAGCAAAAGAAGTGTATTTATTGGCTGACCATTCAAAATTCGGAAAATCAACGCTTCTGACGTATGCGCCGTTTGACAGGCTGCATTGCATTGTGACATCTCAGCCATTAGATGACGAGTACACACAGTACTGCAATGAGCACCAAATCAGCATTCATCTGGCCTAA
>YZ01|ctg00001_00523 iolS
ATGAAAAAAGCAAAGCTCGGAAAATCAGACTTGCAGGTATTCCCTATCGGATTAGGAACAAATGCTGTCGGAGGACACAACCTCTACCCGAACCTGAATGAAGAAACCGGAAAAGAATTGGTGCGCGAGGCAATCCGTAATGGCGTGACGATGTTAGATACCGCTTACATTTACGGGATCGGCCGTTCCGAAGAATTAATTGGTGAAGTGCTGCGCGAATTTAACCGTGAAGATGTTGTCATCGCAACAAAAGCCGCGCACAGAAAACAAGGAAATGATTTTGTCTTTGATAATTCACCAGAATTTCTTAAGAAATCAGTTGATGAAAGCCTGAAGCGTTTGAATACGGATTATATCGATTTGTTCTACATTCACTTCCCGGACGAACATACGCCGAAGGATGAAGCAGTTAACGCACTAAATGAAATGAAGCAAGCCGGAAAAATCCGTTCCATCGGTGTCTCCAACTTCTCTTTAGAGCAGCTGAAAGAAGCAAACAGAGACGGCTTGGTAGATGTATTGCAAGGCGAATACAACCTGTTAAACCGTGAAGCGGAAAACACATTCTTCCCGTATACGAAGGAGCATAATATCTCGTTTATCCCTTACTTCCCGCTCGTATCAGGATTATTGGCAGGAAAATATACAGAAGATACAACGTTCCCTGAGGGTGACCTGCGAAACGAAATGGAAAACTTCAAGGGCGAGCGTTTCAAAGAAAATATCAGAAAGGTCAACAAGCTTGCGCCGATTGCCGAAAAGCACAACGTGGACATCCCTCACGTCGTATTGGCTTGGTATTTGGCAAGACCGGAAATTGATATTCTCATCCCGGGAGCGAAACGTGCCGATCAGCTGGTTGATAACATCAAAACAGCAGACGTGACGCTTTCTCAGGAAGATATTTCGTTTATTGATAAGCTGTTCGCATAA
>YZ01|ctg00001_00524 QNH30_20380
ATGAATAAAAAAGCTTCTTTTATTTGCTGCTCAGAACAACGGGCCGTTCCGGCGGTCTATGGAGGAAACAGAATGAAACTTAAATATGTAAAAGCCTTAGTCGCAGTAACCGTTGCTTTAGGTGTACTGCTGCCATCAACCATTTCTCATGCCAAAAGTTTTAGCGGCCGCTCATCATCCAGTTACAGCAGCCGAAGTTCAAGCTCGTCATACAGCGGAAGCTATAAATCCAGCCCGAAATCAAGCTACAGTTCAGGATCAAGCTCTTTAAGCAAAAAGTCCAAGACATCTGACGATTCATCATCGTCGATTTCGCTGAAAAAGAAATCTTCCGAAAAGTCGAGCTCATCAAGCTCTAAAAAATCGTCAGGCACATTTTCCGGCGCCACATCAAAAGTAAGCGGAAAGACATACAGCGGAAAAACGTCTAAAGCTTATGTTGGCGGACGTTATGTTTCAGTGAATCATTACTACAATGCAGGATTCTCGCCATCGGGATGGTTTGGCTATTATAGCGGATTCACAACGGGCATGTTTATGATCAGCATGATGCACCCTTGGGGTTACACCTATCATCCAGTCGGAGGCCCGGGCTATGTTTCTTATGGCGCTTCGCCGATTGCCTGGATCGTTGATGTCATCGTTCTGATCATTATTTTACTCATTGTCATCGCTCTGATTCGCGCATTCAAATCACCGAAGACGTACAGAAGGAGCTTTTAG
>YZ01|ctg00001_00525 yxcD
ATGAAATTAGTATTAAATGAGCAAGAAATTGTAGACGGGATTTGTGTGTATATATCTAATGAAGAAGAGATTTACCCTGAGGACGTTGAAGTAAAAGAGCTGTCTTACAACAAGCGTACAGGATTCTTCGCTGAAGCCAAATATGGCCTGCACCACAAGCAGCTTGATTCAGATGACATTTCAGAAGGCATTATTCAATTCTTAGAGGAATACCACAACTTCAATCCAGACGTTACAGTCGTTGAATTGCAATTTGATAAGAAAAAAGGATTCTCCGCCTTGGTTTTCGTCAACGAGAGAGAAGAATAA
>YZ01|ctg00001_00530 csbC
ATGATCTACTTTTTCGGCGCTTTAGGAGGGCTGCTTTACGGTTACGATACGGGCGTCATCTCTGGAGCGCTGCTGTTTATCAACAACGATATTCCTTTAACGACACTGACAGAGGGATTGGTTGTCAGCATGCTGCTCCTTGGCGCAATTTTCGGTTCTGCCTTAAGCGGGACATGCTCTGATCGCTGGGGCAGGAGAAAAGTTGTATTTGTCCTTTCCATCATTTTTATTGTCGGCGCACTCGCTTGCGCGTTTTCTCAAACAGTCGGCATGCTGATTGCGTCTCGGGTGATTCTCGGGTTGGCCGTTGGCGGTTCAACAGCGCTTGTGCCTGTGTACCTGTCAGAAATGGCGCCGACGAAAATCCGCGGTACACTTGGCACAATGAACAATCTAATGATTGTCACCGGGATTTTGCTCGCTTATATCGTAAACTATCTGTTTACACCGTTTGAAGCGTGGCGCTGGATGGTCGGTCTGGCTGCGGTGCCTGCCGTGCTTTTATTGATCGGCATTGCGTTTATGCCGGAATCGCCAAGGTGGCTCGTGAAGCGAGGCCGTGAAGAAGAAGCAAAACGAATCATGAACATCACTCATGATCCCAAGGATATTGAAATGGAATTGGCAGAGATGAAGCAAGGGGAAGCGGAGAAAAAAGAAACGACACTCGGCGTGCTGAAAGCCAAATGGATTCGCCCTATGCTTCTGATTGGTGTCGGCCTTGCCATTTTTCAGCAGGCTGTCGGCATTAACACGGTGATCTACTACGCGCCGACCATTTTTACGAAGGCTGGCCTTGGTACATCAGCTTCTGCGCTCGGGACAATGGGCATCGGCGTCCTCAACGTCATCATGTGCATCACTGCCATGATCTTAATTGACCGTGTCGGCCGCAAAAAGCTTCTGATCTGGGGAAGTGTCGGCATCACACTGAGTCTGGCCGCATTATCAGGCGTGCTTCTGACACTGGGACTCTCAGCATCAACGGCGTGGATGACTGTTGTCTTTCTCGGCGTTTATATCGTATTTTACCAGGCGACATGGGGTCCGGTGGTTTGGGTGCTCATGCCTGAACTCTTCCCGTCCAAAGCGCGCGGAGCCGCGACAGGATTCACCACTTTGGTGCTATCGGCAGCCAACCTGATCGTGTCGCTCGTCTTCCCGCTGATGCTCAGCGCAATGGGCATCGCATGGGTCTTTATGATTTTCTCAGTCATTTGTCTTCTCTCCTTTTTCTTCGCCCTCTACATGGTTCCGGAAACCAAAGGAAAGAGCTTGGAAGAAATTGAAGCAAGCCTGAAAAAACGGTTTAAAAAGAAGAAAAGCAGTCAAAGCCAAGTGCTGAATGAGCGCACATTATAA
>YZ01|ctg00001_00531 htpG
GTGGCGAAAAAAGAGTTTAAAGCAGAGTCCAAACGACTGCTGGATATGATGATTAACTCGATTTATACCCAAAAAGAAATTTTCCTGCGTGAGTTAATCTCCAATTCGAGTGACGCGATTGACAAAATCTATTACAAAGCGCTGACGGACGATACGCTTACGTTTGATAAAGACAGTTACTATATAAAGATCGCAGCTGACAAAAGTGCGAGAACATTAACAATCTCTGATACGGGGATTGGGATGACAAAGGACGAGCTTGAGCAGCATCTTGGAACAATTGCAAAAAGCGGCTCCCTCGCGTTTAAAAAGGAAAACGAGCTGAAAGACGGACATGACATCATCGGCCAATTCGGTGTCGGTTTTTACGCGGCGTTTATGGTTGCCGATGTCGTGACAGTCATCAGTAAGGCGCTCGGCAGCGAAGAGGCATATAAATGGGAGTCTGCGGGTGCAGACGGCTATACGATTGAGCCGTGTGAAAAGGATTCTGTCGGTACAGACATTATCCTGAAAATCAAAGAGAACACAGAAGATGATAGCTATGACGAGTTCTTAGAAGAATATCGGTTAAAAGCGATCATTAAAAAGTACTCCGACTTCATTCGCTACCCGATCAAAATGGACACAACCATTAATAAGCCGAAGGAAGGCAGCGAGAATGAATTTGAAGAGGTGCAGGAAGAACAGACGGTCAACAGCATGGTGCCGATCTGGAGAAAGAACAAAAGCGAGCTGACAGATGAGGACTACGAAAAGTTCTATGCTGAAAAGCATTACGGATTTGATAAACCGCTCACACATGTTCATATCAGTGTAGATGGAGCCGTGCGCTACAACGCGATTCTATTCATCCCTGAAAACATGCCGTTTGACTATTATTCCAAGGAATATGAGAAAGGCTTGGAGCTGTATTCCAATGGCGTGCTGATCATGAACAAATGTGCGGATCTGCTTCCGGACCACTTCAGCTTTGTGAAGGGGATGGTCGATTCTGAGGATCTGTCGCTGAACATTTCCAGAGAAATGCTCCAGCATGACCGCCAGCTGAAGCTGATTGCGAAAAACATCAGCAAAAAAATCAAAAGCGAGCTGCAAAGCCTGCTCAAAAAAGACCGAGAGAAATACGAGACGTTCTACAACTCATTCGGCAGACAGCTGAAATTCGGTGTGTACAATGATTTTGGCGCGAATAAGGATCAATTGAAGGATCTCTTATTATTCTACTCTTCTAAAGAGAAAAAACTGGTCAGCTTAGATGAGTACGTTTCCAGAATGCCTGAGGAGCAAAAATACATTTATTACGCGACCGGTGATTCATACGATCGCATTGAGAAATTGCCGCAAACGGAAATGGTCGCGGACAAAGGATATGAAATCCTCTACTTCACTGAGGACATCGATGAGTTTGCGATTAAAATGCTGGCATCTTATCAGGAAAAAGAATTCAAATCCGTATCAAGCGGAGACCTTGGCATAGACACGGATGAGGATCAAAAGCAATCCGAGGAAGAGGAAAGCAAGTACAAGGATCTGTTTGAGGAAATGAAAAACATTCTGTCAGATAAAGTGAAAAACGTCAGAATCTCAAAACGACTCAAATCACATCCGGTCTGCCTTGCTGCTGACGGCGAATTGACAATCGAGATGGAAAAAATCTTAAACGCGATGCCGGACAGCCAAAATGTAAAAGCGGAAAAAGTGCTGGAAATCAACCCGAATCATGAGGTGTTCCAAACGCTGCAGGACGCATTTGAACAGGATAAAGAAAAGCTGAGCCTGTACACAAACCTTCTGTACAATCAGGCGCTTCTCATCGAAGGCCTGCCGATTCAGGATCCTGTGGAATTTACGAACAATATTTGCAAGGTTATGGTGTAA
>YZ01|ctg00001_00532 BSBS38_04138
GTGTTGAAGGTGCAGCATAAGAAGGAGCTCAAGTTTTATTGCCTCGTCACGATTCCGTCCGCGTTTGTCGTGCTGACTGTCATCTCTTTTTTATTCCAAGAGATTACGTTTCCGGTCACAGCAAGGGCATTTCTGAATGCTTCATGGCATAATCTAGTGTTTCTGATACCGTTCGGGTTGTTTTTCTACCCGGTGCATATATGGATGAAGCGGGAGTTTGGCCGCTGGAATGATGCGGAAAAAAAGAGAGGGTGA
>YZ01|ctg00001_00533 yxbG
ATGGGAAGACTTGAAAACAAAACCGCAGTCATCACAGGCGCCGCAACAGGCATTGGACAAGCGACGGCAAAGGTTTTTGCCAATGAGGGCGCGCGCGTGATAATTGGAGACATCAATACAGATCAAATGAAAGAAACAGTTGAGGCGATCAGACAAAACGGAGGACAGGCGGACGCCTTTCACCTCGATGTGTCAGATGAAAACAGTGTGAAAGCATTTGCTGATCAAATCAAGAACGCCTGCGGAACGATTGATATTCTCTTTAATAACGCCGGCGTCGACCAGGAAGGGGGAAAAGTGCACGAATATCCGGTTGACCTGTTTGACCGCATTATCGCCGTCGACCTGCGCGGCACGTTCCTTTGCAGCAAATACCTGATTCCGCTCATGCTCGAAAACGGAGGCTCCATCATCAACACCTCCTCCATGTCAGGCCGGGCCGCAGATCTTGACCGTTCCGGCTACAACGCCGCAAAAGGCGGCATTACCAACCTGACAAGAGCGATGGCGATTGATTACGCACGAAATGGCATCCGCGTCAATTCCATTTCACCGGGCACAATCGAAACACCGCTGATTAATAAATTGGCCGGCACCAAAGAACAGGAAATGGGCAAAAAATTCCGTGAAGCCAACAAATGGATCACGCCGCTCGGACGCCTCGGCCAGCCGAAGGAAATGGCGACAGTGGCACTGTTTCTCGCTTCAGACGACAGCTCATACGTCACAGGAGAGGACATCACCGCAGACGGCGGCATCATGGCGTACACATGGCCTGGGAAGATGCTGATTGATGAGAAATGGAAGGAAGAAACGAAATAA
>YZ01|ctg00001_00534 yxbF
GTGCCGGAATCTGCTGAAGCTCAAGTGAAACAGGCGCTGCTGGCCTTATTGGAAGAAAGGGATATTCAACAAATCACAATGAAAGAAATTGCTGAAAAGGCTAAAGTGAGCCGCGGGACGCTCTACCTTTATTATGAGGACAAGTTTTCGATCATCGAGGATGTGATCGAAGACATGAAGGAAGGGCTGGGTAAAGCGCTCCATGACGCCTTCAAGCATATGGATACCCTTCATTTGAACAAAAAACGGCAAACGGTGCATCCGACTCTGTCTTTTGTTCATGAGCATCGATCCTTTTTTGGTACGATGATGAACAGAGAACATTTTCATCGGTTTTTTAAGGATGTGTTTCAGCAGGATGTCTTGCTGGCTCCGATCCATGTAAATTTAACGCCGATCGAACAGGAAATTTACGGACATTACCGGGCTTTGTACACGTACGCGATTATCCTGTATTGGCTGAATGAGGATGCGGCCGCGACTCCGGAAGCCATCAGCCAAAAGGTATGGGAGCTTGTTTCTCAAAAGCGGTTTTATTGGCTGTTTGGACAGGCTGCATCAGGGGAGCGACAGGAGGACACGCAAATCGACAGGCGTGTGGTTCGAACGAGAGAGGCGCTGCAGAAGGCTTTGCTGGATGTATTGGCGGAGAAAAAAGACTACGCGGCCATCACGATTTCAGACATTACCCGGAAAAGCAATATCCGCCGCGCAACCTTTTATGATCACTATTCCAGTAAAGAGGAATTGCTGCAAACCATGATTCAGCAATCATGTGCGAAGATCATTGATCACCTGACGGTTGCCTCCAGTCCGAATGTGCTTTCCTTAGAGGAAGCAGAGGAGGCGCTCGCCAGTCTGCTTTCTGCTTTAGACCGCATGCCCATTGTCCATTTTCTCAATCGGGACTGGGATGTTCCTCATGTGATACCTGAGATGTTTAAAGTGCTGGAATCGTTTTACCTGCATCAGCAGACTGATATTCATGCGGGGAAAAAGCTTTATGCCTATTATGTATCCGCGATGATTATCGGGTTGATTATGTATCGGCTGGATGAAGGAAAGATGCATGCGCCGGAAGTGCTGGCGAGGGAGTTTTTGCAGTTTTTGGATGTGAAGAAATATAAGGTTGTATTGCTTTGA
>YZ01|ctg00001_00535 aldX
ATGGAACAGCAAGTAAAAGACGACATTCAGCGTGTCTTTCAGCTTCAGAAAAAACAGCAAAAAGCACTGCGCGCTTCAACAGCGGAACAGCGCATAGAGAAGCTTCAACGCTTTTTAGATTCCGTCATCGCCCATGAAGAAGAAATCATCGAAGCGATTCGCAAAGACGTCCGCAAACCATATCACGAGGTCAAAAAAGCGGAAATCGAAGGAACGAAAAAAGCGATCAGAGATAATATGAACAACCTTGAAAAATGGATGGCGCCTAAAGAAGTCGGTTCATCGTTAAGCCCTGAGGCAAACGGGATTCTCATGTACGAGCCTAAAGGCGTAACACTCATCCTCGGCCCGTGGAACTATCCGTTTATGCTGACGATGGCGCCGCTTGCCGCTTCTCTCGCAGCCGGAAACAGCGCGATTGTGAAGCTGTCCGATTTTACGATGAATACGAGCAACATTGCCGCAAAAGTCATTCGGGATGCTTTTGATGAAAAAGAAGTCGCGATTTTTGAAGGAGAGGTTGAGGTGGCAACCGAGCTTCTAGATCAGCCGTTCGACCACATTTTCTTCACTGGAAGCACAAATGTCGGAAAAATCGTTATGACAGCCGCTGCCAAACACTTGGCATCTGTCACACTTGAGCTAGGCGGCAAGAGCCCAACGATCATCGACAGTGAATACGATCTAATGGACGCAGCGAAAAAGATCGCCGTCGGCAAATTCGTAAACGCCGGCCAAACCTGCGTCGCCCCTGATTATCTGTTCATTAAAAAAGACGTTCAAGACAGGTTCGCGGGCATTTTACAAACAATCGTCAACGCAGGATTTATGGAGGATGATCACAACCCAGACCGCAGCAAATTTACGCAGATCGTCAATGACCGCAACTTCAACCGCGTCAAAGACCTGTTCGACGACGCCATCGAAAAAGGGGCGGAAGTCGTATTCGGCGGCGTATTTGATGCCAGCGACCGCACGATCTCGCCAACCGTATTGAAAAACGTCACGCCTGACATGAAAATCATGCAGGAGGAAATCTTCGCACCGATCCTGCCGATGATGAACTATGAAGACATCGATGAGGTCATCGATTACGTAAATGACCGCGATAAACCGCTTGCGCTTTATGTATTCAGCCACAACCAAGACCTGATCGACAACGTCCTTCAGCATACGACATCAGGCAACGCAGCCATCAACGATGTTGTCGTTCACTTCAGTGACGTCAACCTGCCATTCGGCGGCGTCAACACAAGCGGAATCGGGTCCTATCATGGGGTATATGGATTTAAAGAGTTTTCTCATGAGAAAGGTGTATTTATTCAAGCCTCTAAATAA
>YZ01|ctg00001_00539 yxaI
ATGGAAAAACCGGCAGGATTTTGGATTCGTTTTTTAGCTTATTTTATCGATGGCATTATTGTATCTGTTCCTAGTTATATTATTCTATTTATTATTAATACTGTGTTTGTAGCTGGGGCTGTGGCAGCAAACCCTTACATGACCCAAGAGGAGTATATGGTGACATACATGACGATTGCATTTTTGCCTACCATGCTGATCATGATCGTCATCAGTGTGTTATATTACGGACTGCTCACAGCTTCTAAAATGCAGGGCACACTCGGCAAAAAAATTCTTGGCCTGAAAGTGGTCAATGAACAAGGCGAACGGGTTTCCGTCGGACAAGGAATTGGCCGTTACTTTGCATATATCTTATCAGGAATCATCTTTTATATCGGTTTTATCATGATCGCCTTTGGAGAGAAAAAAGGCCTGCATGACATCATTTGCAAAACACGTGTCGTGTATAAATAA
>YZ01|ctg00001_00540 yxaH
GTGGCTTCATTACAGCCGACTTTGTCAAATGAGCGGATCGGCGTGCTTGATGTGCTAAGAGGAATGGCGATTTTCGGCATCTTATTTGTCAATCTGGCACATTTCAGTTATCCGGATATGTACTTGTCTATGCTTGGAAAAGAGAACTTTTTTACAGAAAAGTGGTCTGCAGCAGACTTTGCAGCAGCAGACATACTGACATTCTTCATCCAAACAAAATGTATTTTGTTATTTTCCTTTTTATTTGGATTTGGCATGGTTGTCATGATGGAGAGAGCCGTAAGCAAAGGGAAGCGGTTTGTCCCGCTGTATGCGAGAAGGTTAGCGGCGCTTCTCTTGTTTGGAACGGTTCATGCCTTTTTGATTTGGGACGGGGATATTTTAACGGAATACGCCCTGCTTGGCTTTGTCCTGCTCTTATTTCGAAAAGCAAAGCCGAAAACACTGCTGATATGGGCGGTCTCTTTGTATCTCCTGTTTTCGCTTCCGTTCATGTTGACAAGCTTTGATCAATCAAACGGACAGGAATGGGTCCAAGCGGCAACTCAGCAAGCAAAGCAAGCACTTCATGTTTACGGAAGCGGCAGCTTGAAGGACATTGCGGAACAGCGGATCCACGATCGTCTTGTTTACATGTCTTCGAATGGCATGCTTACGTATAACCCGCTCAACTTCTTCTTTGCATCGATTCCTTATTTCAGCATGTTTTTGCTGGGAGCTGCGGCGGCGAAATCACGGTACTTGCACGAACCGGGAAAGTATCGCAAAGGATTGAAACAAGTGTGGATGGCTGGTCTTGTCATCGGCATGAGCGCCCAAGTGCTGTACACTGTAACAGATAAGGAAATATTCTTGCTGATTGGCGCGCCTTTCTTGATGTTTTTCTATGTCACAACGGTTGTCTATCTTTATCATAAAACAAGAGTGAGAACAGTGCTCCAATCCTTCTCCGCTGTTGGACGGATGGCATTTACCAATTATCTGATGCAGTCTATCGTGTGTACGTGGATTTTCTATCATTACGGCTTGGGGCTGTATGGGAAAGTGTACCCTGCTGCTGGTGTGCTCATCACGATTGCGGTTTGTGCCATTCAAATGGTCTTCAGCCACCTTTGGCTTCGTGTCTTTCGGATGGGGCCGTTTGAGTGGCTGTGGAGAAGCGCTACGTATATGGCGTGGCAGCCTATTGTAAAGAAAACAAAAGTCTAG
>YZ01|ctg00001_00541 qdoI
ATGAAAACATTATGTGAAAACTCATTACCTAAAGAAAAAATGCCTTATTTGCTCCGCAGCGGAGAAGGTGAGCGCTATTTGTTCGGCAGACAGGTCGCCACGGTAATGGCGAATGCGAAGAGCACAGGCGATCTGTTTGAGATCGTGCTGCTTTCCGGGGGAAAAGGAGATGCCTTTCCGCTTCACGTCCACAAGGACACACATGAAGGGATTCTCGTTTTGGACGGTAAGCTTGAGCTGACACTTGATGGAGAACATTATTTATTAGTATCAGGCGATTATGTGAACATTCCGGCCGGAACACCGCACAGCTACCGGATGCAGAGCCACAGAACACGACTAGTGTCCTACACGATGAAAGGAAATGTAGCGCACATGTATTCCGTTATTGGGAATCCATATGATCACGCTGAACATCCGCCGCACGCAATCGAAGAAGTGTCAAACGAGCGATTTGCACAAGCGGCCGCTGTGGCGGACATTGCCTTTCTGGATGATGAAAAGCCAGCAGGTGCGGCAACATTAGCGGAACTTACAGAGCTTCCGGATAGAGCCGTTCCATACGTGCTTGAGTCTGGGGAAGGCGACCGTCTGTTGACGGGGGATCAGCTTCACCGCATTGTGGCTGCACAAAAAAATACAGACGGCCAATTTATCGTCGTATCATCGGAAGGCCCTAAAGGTGATCGGATCGTTGATCACTACCATGAACACCATACAGAAACATTTTATTGCCTTGAAGGGCAGATGACGATGTGGGCGGATGGCCAGGAAATTCAGCTGAACCCGGGAGATTTTCTGCATGTCCCTGCGCACACCGTTCACTCCTATCGTCTGGATTCTCATTATACAAAGATGGTGGGCGTACTGGTTCCAGGCTTATTTGAACCGTTTTTCCGGACGTTAGGTGAGCCGTATGAAGGCCACATCTTCCCAAGTGAGCCTCAGGCTCTGCGATTTGATCGCGTCCTGCAGAATATCGAAGCATTAGATTTAAAGGTAATGAAACCATAA
>YZ01|ctg00001_00542 yxaF
ATGACTAGCAGAGGAGATTCACGTGAAAAAATCCTTCACACGGCGTCACGTCTGTTCCAGCTGCAAGGATATCACGCGACAGGTTTGAACCAGATTGTGAAAGAAAGCGGTGCTCCTAAGGGATCGCTTTATCACTTTTTTCCGAATGGCAAAGAAGAATTAGCAATTGAAGCGGTTACATATACAGGAAAATTGATTGAACATCTGATACAGCAAAGCATGGATGAATCCTCTGATCCAACAGAAGCGATTCAGCATTTTATCAAAAAAACAGCCAGCCAGTTTGACAATACAGAAAGCATTCAAGGCATTCCAGTCGGTTTGCTGGCGAGTGAGACAGCGTTAATCAGTGAACCGCTGCGGACGGTTTGCATGAAGGTGTTTAAAAGCTGGGAAGCGGTTTTTGCGAAAAAATTAATGGGAAACGGATTTGCAGAAGAAGAAGCAAATCAGCTTGGAATGCTGATCAATTCGATGATTGAGGGCGGTATCATGCTTTCGTTAACGAATAAAGACAAAACGCCCCTTCTTCTCATTGCCGAGCAAATTCCAGTGCTGGTGAGAAAAAAAGGGTAG
>YZ01|ctg00001_00543 yxnA
ATGGCAAACGATGATGCAGTCACAAATACAGAACAGCTTGAACAACAGAACCCGGGCATGAAAACGAAGCTCAAACTGAAACAACTTAAGGATCAAGTGATTGTCATTACCGGCGCTTCAAGCGGAATCGGGCTTGTCACTGCGAGAATGGCAGCTGAAAAAGGGGCAAAGGTCGTGGCAGCAGCACGAAATGAAGACGCGCTGAAGGAGCTCACTGATGAGCTTAAGGAAAAAGGGCACGACGCCATATGGGTGAAAGCGGATACCGGAAAAGAAGAAGACGTCAACCGCATCGCAGAAACCGCGATCAGCACATTCGGCCGCTTTGACACATGGGTCAACAATGCCGCCGTCTCGATTTTCGGACACGCCATGGACGTCACCGTCGATGACATGAAGCGCATGTTCGACACAAACTTCTGGGGACCTGTCTACGGAACAAGAGCAGCCGTCAAACACTACACCAGCAGAGGCGTGCCAGGTGCCCTCATCAATGTAGGAAGCCTGTTCGGCGACAGGGGCACGGTCATTCAATCCGCATATGCGTCAGCCAAATTTGCGCTTCACGGATGGACGGAAAGCATCCGAATGGAGCTCGAAAAAGAACAGGCACCCGTCTCGGTTACGCTCATTCATCCGGGCAGAATTGACACGCCTTACAACGAACACGCGCGCAGCTACCTCGACAAACAGCCGGCTCATTACCGCTCTATGATCTACCCGCCGGAAGCGGCCGCCGAAGCCATCCTGTTTGCCGCCGAACACCCGAAGCGTGACATGTACATCGGCTCACAGGCAAAAGCCATCGCCATGCTGGGTGCTCTTTTCCCCCGGCTGACCGACAGACTGATGGAAAAAATTATGTACTGCAGCCAGCATGCCGAAAGACCGTCGAACCCCCGAGAAAAAAGTGCGCTTTATGAAGCGGGCTACGGCCTGCATGACAGAGGCACAAATAAAGGATGGATGCGGTCAAGAAGCTACTACACGAAAGCCACGAAGCGCCCGATTGTATCGGCGGCTGTTCTTGCCGGGCTTGCTTGTGCATGGGCTGCCGTCAAACGAAGCAGATAA
>YZ01|ctg00001_00544 yxaD
TTGCAAAAACAAAATCCAGTTGAATTAATTGAATATGAGCTGACGACTTTTATCAGGAGAGCTGTTTATCTGGATCAATCAGAGAAAAGAACAGGGAATTTGGAGAGATCATCCTACTTATTGTTAAGACAATTGGATGAATTTGGGCCTGCCCGCGTAAAGGAGCTGGCCGATTCGTTTAAATTAGATATCTCTACTCTTTCAAGACAAGCAGCTGCATTAGAGGCGAAGGAGCTTATCTATCGTTTCTCAGACCCTTCCGATGGCAGAGTCAGTCTGTTTACCATTACAAAGCTCGGCAAACAAGCATTAAAAGCCGATAAGCAAAAGCGCCTTGAACGTTATGAACAGATGCTGAAAGAGTGGTCAACAAATGAAAAAGAAATGTTTGGCGAACTTCTGCAGCGTATGAACAAGGCCTTTATCGATTAA
>YZ01|ctg00001_00545 yxzK
GTGAAAGCCATACGAATTATTTTGCAAGTGTTGATTTTATATGTATTTTTTATGATTGGGGAAGCCATTCAGCATCTGTTTCATTTACCAGTGTCAGGAAGCATAGTCGGATTGGTATTGCTGCTGATCTGTTTAGGTCTCCGTATTGTTCCGGTCTCCATTATTGAAGACGGAGCAGGTTTTTTATTGTCCTTTCTTCCATTGTTGTTCATCCCGGCAATGACAGGAGTGATGAAATACCCGTCTCTCATTTCATTAAATGGTTTGATGCTGCTGATTACAGTCGTTCTGAGCACCATCGTCACGATCATTGCGGCTGGATTCGTCAGCCAGCTATTAGAGAAAAAAGCAAAAAAGCGTGAGGAGAAAGAGAAATGCAGCAAGCATGTATCGCAATCATTATAA
>YZ01|ctg00001_00546 yxaC
ATGCAGCAAGCATGTATCGCAATCATTATAATTCTTTTAACAGTTGCCGCTTATTTAGCGATGGTCAAACTCTATAAGCGATTCCCGTTACCATTTCTTATCCCTGTTCTGACAACGACAATATTGATTGTCGCGGTTTTGGTGTTGTTCCATGTTTCGTATGAAGGCTATATGATCGGGGGAAAATGGATCAATTCTTTGCTTGGGCCGGCTGTTGTGGCACTGGCCTATCCGCTTTATAAACAATGGCATATCATTGTAAAACATTGTGTTCCCATTATAGGCGGCGTGCTGGTCGGATTATGCATGGGAATGATCAGCGGGCTGATCTTCGCAGAAGCATTCGGGATTCATCATGATCTCTTATTATCCATTCTGCCAAAGTCGATCACAACCCCTGTCGCTATTCAGATCGCCGCCGGTCTTGGCGGTGTTCCTTCCATGACAGTCGTCTTTGTGATGATTGCGGGCTTTTCAGGCGTCATCCTCGGGCCGATGGTCTTAAAATGGCTCCGCATACGCAGCTCACTTGGCCAAGGCATCGCATTAGGCAGCGCCTCCCATGCACTGGGCACCTCAAAAGCATTCGAATACGGGGAACTGGCCGTATCCATGAGTTCCGTTTCTATGACGCTTTGTGCGGTGCTTGGCTCATTCTTTGGGCCGCTCGTCGTCTGGCTGTTTCATATTTAA
>YZ01|ctg00001_00550 yxaB
ATGACTGTGCAAGAAATCAAAGGCAAAAAACTTGTAAAAGGCATTGCGCCAAACGTTGAACCAGAAGCCCTATTAAATGATAAACGAAAAGTATTTTTGTTTGGTTCTCCGAGTTACACAAACATTGGAGACCAAGCGATTGCGTATGCGGAAGAGAAATTTATAAAAAACCGTTTTCCGTATTATGAATACATTGAGATTATGGATTATGCGACGGATGAGGGCATTGAATTGGTGAAGGAGATCATCCGTGAAGACGATATTGTCTGCTTTACCGGCGGAGGGAATTTAGGAAACCTTTATCTCGATATTGAGGAAGACAGAAGAAAGGTCTTTTCGGCGTTTAAGGACTACAAATCGATTTCTCTGCCGCAATCTGTGTATTTTGAAGATACAGAGGAAGGAAATAAAGAAAAGAAAAAAACACAGGATGCGTACCATCAAAATCCTAACTTAACGATTGCAGCGCGTGAGACGCAGACGTTGGATGTTGTAAAAGAGACATTCGATTCCAATGTGATCTTTACACCGGATATGGTGCTCTCCTTGGATATTGTGCCGAAAGAGCTCGAGCGGGACGGCGTTCTCTTTATTTTAAGAGCGGATAAGGAGAAAGTGACAGACGAAGACTTTATTTCACAGATGATGAAATGGGCAGAAAAAACAACCTATGCGGAGCGTACCGATACGGTGCTGGATACGGTCGACACCATTGATTACGCCGATCGTGAAAAGCATTTTATGGAGATGCTGGACCGCATCGGTTCCAGTAAATTGGTGATTACCGACCGCCTTCACGCGATGATTTTCTCGATTATCACCAAAACACCTTGCCTCGTCTTTGGAAACAGCTACGGCAAAGCCAAACATTCGTACCGGGATTGGCTTGAAAGCTTAAACTTCATTGAATATACGGATAAGAATGATGTTGAGGAACTGGAGCGCATGATCGACCGCCTGCTTCAAGTAGAGCCGAATGAAGTTGATTTGTCTAAGGATTTTCAGCCGTTGGTTGATTTTTTTAGAACATAA
>YZ01|ctg00001_00551 glxK
ATGAAAATCATCATTGCACCTGATTCTTTTAAGGAAAGTTTATCAGCTCTGGAGGCCGCTGACGCGATAGAAAGAGGTTTCAAATCGGTTTTTCCTGGTGCCGATTACAGAAAACTGCCGATGGCGGATGGCGGTGAGGGCACCGTTCAGTCTCTGGTTGATGCTACAAACGGATGGATCAAAGAGCAGGTTGTCACGGGGCCGCTGGGGGAACCTGTGAAAGCGTTTTTTGGCATGATGGGGGATGAAAAAACGGCTGTGATTGAAATGTCTGCTGCATCAGGGCTGCATCTGGTGTCCGTTGAAAAGCGCAATCCGCTTGTCACTACAACGAAAGGGACGGGAGAATTAATCACAGCGGCTCTTGATGCGGGAGCGGAGCGTTTGATCATTGGGATCGGCGGAAGCGCCACGAATGACGGAGGAGCCGGGATGATTCAAGCATTGGGCGGAAGGCTTCTTGATGACTCAGGCCGTGAGATCGGCCCCGGGGGCGGCGCGTTATCTCAGCTCGCATCAATAGATGTAAGCGGGCTTGATTCCAGATTGCGGACTGTCAAAATCGAAGTCGCCTGCGACGTGGACAATCCGTTAACAGGGCCAAGAGGAGCTTCAGCTGTTTTCGGGCCGCAAAAAGGCGCGACAGACGACATGGTGCGTGTACTGGATCAGCACCTGACCCATTTTGCGGATGTGGCAGAAAAAGCGCTCGGAACAACCTACAGAGAAACAGAGGGCGCCGGCGCAGCAGGCGGTCTTGGGTGGAGCCTGCTGGCTTTTCTTCATGCTGATCTGAAAAGAGGCATTGATATTGTCCTTGAAGCGGTTGATTTTGAAAATGAAGTTCAGGATGCAGATCTTGTGATTACCGGTGAGGGACGGATTGACAGCCAAACCATCTATGGAAAAACGCCGATCGGCGTGGCCAAAGCAGCTAAATCATATGATGTGCCCGTCATTGGCATTGCGGGTTCAGTGTCACGAGACAGTGATGCCGCCTATCAACACGGAATCGACGCGCTTTTCAGCATCGTTCCCGGAGCCGTGCCTCTTGAAGACGCGTTTGAACATGCCGCAGAATATATGGAAAGAACGGCTCGAGACATTGCAGCATCCATCAAATTGGCGAAAACGATATTTCTGATATAG
>YZ01|ctg00001_00552 gntR
ATGCTAGACTCCAAGGACCTGTTGTATCCCGCAAAATGGCTCTCAAAAGCGTCAACTGGTGTTCGTGTCGCATGCGAGCTGAGAATGCGGATTATTTCAGGCATGATTGAAAGCGGTACCATTTTATCAGAAAATACGATCGCCGCCGAGTTTTCAGTAAGCCGCTCGCCGGTTCGCGAAGCGTTAAAAATACTCGCATCCGAAAAAATCATCCGCTTAGAACGAATGGGAGCGGTTGTGATTGGGTTAACTGAAAAGGAAGTCGCGGAAATTTATGATGTGCGATTACTATTAGAAACATTTGTCTTTGAACGGCTTGTCAAAATAGACATTGAGCCTTTAGTTAAAGATCTCAGCAAAATACTTGAAATGATGAAAGTCTCCATCAAATACGAGGATGCTGACGAATTTTCATTTCAAGACGTGCTGTTCCATGAAACGATTGTCCGCGCCATTGATCATTCATACATTCAGATGATCTGGCACAATCTAAAACCCGTCATGGAAAGCTTTATTCTGTTGTCCATGCGGGTACGGTTAAAGGAAAAATATGAAGATTTCACAAGGATTTTAGATAACCATGAGCTTTATATTCAGGCCATTAAAGCAAAGGACAGGGCGCTGATGATTCAGTCTCTTCACCAAAACTTTGATGATGTGCAAGAAAAGGTAGAAGACCTGTGGCTCTCACAACAAATGCTGGCAAAAGGAGCTGAATACAACAATGACTAG
>YZ01|ctg00001_00553 gntK
ATGACTAGTTATATGTTAGGAATCGATATCGGCACGACAAGCACAAAAGCTGTATTGTTCAGTGAAAATGGAGACGTGGTACAGAAAGCAAGCATCGGCTACCCGCTCTATACACCGGACATCTCTACGGCTGAACAGAACCCGGAAGAGATTTTTCAGGCGGTCATCCACACAACAGCGAGAATTACAAAACAGCATCCAGACAAACAGATCTCATTCATTTCATTCAGCAGCGCCATGCACAGCGTCATCGCAATCGATGAACATGATCAGCCGCTGACGCCTTGCATCACGTGGGCCGACAACCGGAGCGAAGGCTGGGCGCATAAGATTAAAGAGGAATTGAACGGGCATGAGGTGTACAAACGGACAGGGACACCGATCCATCCGATGTCACCGTTAAGCAAAATTGCCTGGATCACAAATGAACGAAAAGAAATCGCTTCCAAAGCCAAAAAATATATCGGTATCAAAGAGTACATTTTTAAACAGCTGTTCAATGAGTATGTCATCGATTACTCCTTGGCCTCAGCGACAGGCATGATGAATCTGAAAAGCTTGGATTGGGACGAAGAAGCACTGCGCATCGCAGGCATCACGCCTGATCACTTATCAAAACTTGTGCCGACGACTCAAATCTTTCAGCACTGCAGCCCGGAGTTAGCGATCCAGATGGGCATCGATCCGGAAACACCTTTTGTCATCGGCGCCAGTGACGGCGTGCTGTCCAATCTCGGCGTCAACGCCATTAAAAAAGGCGAAATCGCCGTCACCATCGGAACAAGCGGTGCTATCCGGACAATTATTGACCAGCCGCAAACCGATGAAAAGGGACGGATTTTCTGCTACGCCTTAACGGACAAGCATTGGGTCATCGGCGGGCCGGTGAACAATGGGGGCATCGTCCTTCGCTGGATCAGAGACGAGTTTGCCTCTTCCGAAATCGAGACAGCGACACGATTGGGCATTGATCCATATGATGTGCTGACGAAGATTGCCGAACGCGTCAGACCAGGTTCTGACGGTCTGCTGTTCCACCCGTACCTCGCCGGAGAACGCGCTCCGTTGTGGAATCCGGATGTGCGCGGCTCATTTTTCGGCCTGACCATGTCGCATAAGAAAGAGCATATGATACGAGCGGCATTGGAAGGTGTCATTTACAACCTGTATACGGTGTTCCTGGCGTTAACGGAATGCATGGACAGCCCGGTAACCCGGATTCAGGCAACAGGAGGATTTGCAAGGTCTGAGGTTTGGCGCCAAATGATGTCGGATATCTTCGAATCAGAGGTTGTCGTACCGGAAAGCTACGAAAGCTCATGTCTCGGCGCCTGCATTTTAGGCCTATATGCGACAGGAAAAATTGATTCATTCGATGCCGTGTCAGACATGGTCGGCAGCACATACAGGCATACGCCGATCGAAGACTCAGCCAAAGAATACAGAACATTAATGCCGATTTTCATCAATCTATCAAGATCATTAGAAAATCAATATACACAAATCGCAAATTATCAGAGGGGCTTAATCACACACAACTAG
>YZ01|ctg00001_00554 gntP
ATGCCGTTAATCATCGTTGCACTTGGGATCTTAGCATTACTGCTATTGATTATGGGCTTAAAATTAAACACATTTATTTCCTTGCTGGTCGTATCGTTCGGCGTGGCATTGGCACTCGGGATGCCGTTCGATAAAGTTGTCAGCTCCATTGAAGAAGGAATAGGGGGAACTCTTGGCCACATCGCACTCATCTTCGGACTCGGTGCAATGCTGGGCAAGCTGATCGCCGATTCAGGAGGCGCCCAGCGCATTGCGATGACACTCGTCAACAAATTCGGCGAGAAAAACATTCAATGGGCCGTTGTCATTGCCTCATTCATTATCGGTATTGCGTTATTTTTTGAAGTAGGATTGGTTCTATTAATTCCAATTGTATTTGCGATTTCAAGAGAATTGAAGATTTCTATTTTATATCTCGGGATTCCGATGGTCGCAGCGCTATCCGTCACGCACGGTTTCCTGCCTCCACATCCGGGGCCTACCGCGATTGCCGGTGAGTACGGCGCCAACATTGGGGAAGTGCTGCTGTACGGCTTTATCGTCGCTGTTCCGACAGTGCTCATCGCAGGGCCTTTGTTTACAAAGCTCGCGAAAAAAATCGTTCCTGCATCATTTTCGAAAAACGGCAATATTGCATCACTCGGCACGCAAAAAACGTTCAAGCTTGAGGAAACACCCGGCTTCGGAATCAGTGTCTTTACTGCAATGCTTCCGATTATCATCATGTCGGTCGCAACCATTATCGACCTGCTTCAAGAAACAATCGGATTTGCGGATAACGGAGTTTTAGCTCTTATCCGATTGATTGGAAACGCATCGACTGCTATGATTATTTCGTTATTGGTCGCAGTCTATACAATGGGCATCAAACGCAACATTCCAGTCAAAACCGTGATGGACTCTTGTTCAACAGCCATTTCACAAATCGGCATGATGCTTCTGATCATCGGGGGAGGCGGCGCCTTCAAACAAGTGCTGATCAACGGCGGTGTCGGTGATTACGTGGCAGACTTATTCAAAGGAACGGCATTATCGCCAATCATCCTTGCATGGCTCATCGCGGCGATCCTGCGCATTTCTCTAGGGTCAGCCACTGTTGCCGCGCTAAGCACAACAGGGCTGGTCATTCCATTGCTGGGACATTCTGATGTCAACCTGGCATTAGTCGTGCTCGCAACAGGCGCCGGAAGCGTCATCGCTTCGCACGTCAATGACGCCGGCTTCTGGATGTTCAAGGAATACTTCGGATTAAGCATGAAAGAAACATTTGCCACATGGACCTTGCTGGAAACAATTATCTCCGTTGCTGGACTGGGATTCATATTATTGTTAAGTTTAGTTGTATGA
>YZ01|ctg00001_00555 group_6327
ATGTTCAATACGATTGGTGTCATAGGCTTAGGCGTAATGGGAAGCAATATCGCCTTAAACATGGCAAACAAAGGTGAAAACGTCGCAGTCTATAATTACACCAGAGATTTAACGGACCAGCTTGTCCAAAAGCTGGATGGACAATCTCTCAGCCCGTACTACGAGCTTCAGGATTTTGTTCAATCGTTAGAGAAACCAAGAAAAATCTTTCTGATGGTCACAGCGGGTAAACCCGTAGATTCCGTCATCCAATCATTAATGCCTTTGCTTGAAGAAGGCGACGTCATCATGGACGGGGGCAACTCCCACTATGAAGACACAGAAAGAAGATATGACGAGCTGAAGGAAAAGGGCATCGGCTACCTGGGAGTCGGCATTTCCGGCGGCGAAGTCGGCGCATTAACAGGGCCTTCCATCATGCCGGGCGGAGATCGCGAAGTCTATGAGAAAGCCGCTCCTATCCTGACGAAAATCGCAGCTCAAGTCGGAGATGACCCGTGCTGTGTCTATATCGGGCCAAAAGGGGCAGGGCACTTTACAAAAATGGTGCACAACGGCATTGAGTATGCCGACATGCAGCTGATTGCAGAAGCGTATACGTTTCTGAGAGAAACGCTGCGTCTGCCGCTCGATGAAATTGCATCTATTTTTGAAACATGGAATCAAGGTGAGCTGAAAAGCTATTTAATAGAGATTACAGCTGAGATTTTACGCAAAAAAGACGAACAAACAGGACAGCCTTTGATCGATGTCATCCTTGATAAAACCGGACAAAAAGGCACCGGAAAATGGACGAGCATGCAGGCAATTGATAACGGCATCCCGTCCACAATCATCACAGAGTCCTTATTCGCCCGCTACTTGTCATCCTTAAAAGAAGAACGGATGGCAGCTCAAGACGTGTTAGCAGGACCAGAAGCCGAAGAAAAACACTTTGATAAAGACACCTGGATTGAATACGTCAGACAGGCACTTTACATGGGGAAAGTATGCGCCTATGCACAAGGCTTTGCCCAATATAAAATGTCATCTGAGCTTTACGGATGGAACCTGCCGCTCAAAGACATCGCCTTGATTTTCCGAGGCGGCTGCATCATCCGCGCTGATTTCCTAAATGTGATCAGCGAAGCATTCAGCGAGCAGCCAAATCTCGCAAACCTGCTGATCGCGCCTTATTTCACAGATAAGCTCCAAGCCTATCAAACAGGCCTGCGAAAAGTCGTTTGCGAGGGCATCAGCACAGGAATCTCATTCCCATGCTTGACAACAGCGCTCTCTTATTACGACGGCTACCGCACAGGCCGTTCCAATGCGAACCTCTTGCAGGCGCAGCGCGATTACTTCGGCGCCCATACGTACGAACGGACAGATATGGACGGCGTTTTTCACACAAATTGGTCTGAATAA
>YZ01|ctg00001_00556 ahpC
ATGTCTTTAATCGGTAAAGAAGTACTTCCATTCGAAGCAAAAGCATTCAAAAACGGTGAATTCATCGATGTAACAAACGAATCTCTGAAAGGCCAATGGAGCGTATTCTGCTTCTACCCAGCAGATTTCTCTTTCGTATGCCCAACTGAGCTTGAAGATCTTCAAAACCAATACGCTGCACTTAAAGAATTAGGTGTTGAAGTATACTCTATCTCTACAGATACTCACTTCGTACACAAAGGCTGGCATGACAGCTCTGAAAAAATCGGCAAAATCACTTACGCAATGATCGGTGACCCATCTCAAACGATCTCTCGCAACTTCGATGTTCTTGACGAAGAAACTGGTCTTGCTGACCGCGGAACATTCATCATCGACCCAGATGGCGTCATCCAAACTGTAGAAATCAATGCAGGCGGTATCGGCCGTGACGCAAGCAACCTGATCAGCAAAGTAAAAGCAGCACAATACGTTCGTCAAAACCCAGGTGAAGTTTGCCCGGCTAAATGGGAAGAAGGCGGCGAAACTCTTACACCTAGCCTTGATCTAGTAGGTAAAATCTAA
>YZ01|ctg00001_00557 ahpF
TTGGTACTTGATGCAAATATCAAAGCACAATTAAATCAATACATGCAGCTAATTGAGAATGACATTGTTCTCAAAGTTAGCGCAGGCGAAGATGACATTTCAAAGGACATGCTGGCTCTTGTTGATGAGCTGGCTTCCATGTCATCTAAAATTTCAGTTGAAAAAGCTGAGTTAAACAGAACGCCAAGCTTCAGTGTCAATCGTGTCGGAGAAGACACTGGCGTTACATTCGCCGGTATCCCTCTGGGCCACGAATTTACATCATTAGTTTTGGCGCTGCTCCAAGTGAGCGGCAGACCGCCTAAGGTAGACCAAAAAGTCATTGATCAGGTGAAGAAGATCAGCGGTGAATACCACTTTGAATCTTATATCAGCCTGACATGCCATAACTGCCCTGACGTTGTACAAGCTTTAAACATGATGAGCGTGCTGAACCCGAACATTACGCACACAATGATCGACGGTGCGGCATACAAATCAGAAGTTGAAAGCAAAAACATCATGGCAGTGCCGACCGTTTACCTGAATGGCGAATCCTTCGGAAGCGGCCGTATGACGCTTGAAGAAATTCTTGCGAAAATGGGCAGCGGCGCAGATGCATCTGAGTTTGCTGACAAAGAGCCGTTTGACGTTCTTGTTGTCGGAGGCGGACCTGCTGGCGCAAGTGCAGCGATCTACACTGCGCGTAAAGGCATCCGCACTGGTGTTGTCGCTGAGCGCTTCGGCGGACAGGTTCTCGACACAATGAGCATCGAAAACTTCATCAGCGTCAAAGCGACTGAAGGTCCGAAACTTGCTGCAAGTCTTGAAGAGCACGTGAAGGAATATGATATTGATATCATGAACCTTCAGCGCGCAAAACGACTTGAGAAGAAAGATCTTTTCGAACTTGAACTTGAAAACGGCGCTGTCCTGAAAAGTAAAACAGTGATCCTTTCAACAGGTGCCCGCTGGCGCAATGTCAACGTACCTGGTGAACAAGAGTTCAAAAACAAAGGTGTCGCATACTGCCCGCACTGTGATGGGCCATTGTTTGAAGGCAAAGACGTAGCGGTTATCGGCGGCGGAAACTCTGGAATCGAAGCAGCGATTGATCTTGCAGGCATCGTTAAACATGTTACTGTGCTAGAGTTCGCGCCGGATCTGAAAGCAGACGAAGTGCTGCAAAAACGTCTTTACAGCCTGCCTAACGTCACTGTCGTGAAAAACGCACAAACGAAAGAAATCACAGGCGATCAGAGCGTAAACGGCATCACATACGTAGACCGCGAAACAGGCGAAGAAAAACACGTTGAACTCCAAGGTGTATTCGTCCAAATCGGTCTCGTGCCAAACACAGAATGGTTAGACGGAACGGTTGAACGCAACCGCATCGGCGAAATCATCGTCGACAAACACGGCGCGACAAGTGTCCCAGGCTTATTCGCTGCGGGTGACTGTACAGACAGTGCATACAACCAAATCATTATTTCGATGGGATCAGGCGCAACTGCCGCTCTTGGCGCGTTTGATTACCTTATCCGTAACTAA
>YZ01|ctg00001_00562 fbp
TTGGAAAGCAAGTACTTAGATCTACTCGCACAAAAATATGATTGTGAAGAAAAAGTGGTAACGGAAATCATTAATTTAAAAGCGATACTGAACCTGCCAAAGGGCACTGAGCATTTTGTCAGTGATTTGCACGGGGAATATCAGGCATTCCAGCACGTGCTACGTAATGGTTCAGGACGAGTAAAAGAGAAGATACGCGACATTTTCAGCGGTGTCATTTACGATAGAGAAATTGATGAATTAGCGGCATTGGTCTATTATCCGGAAGACAAACTGAAGTTAATCAAACATGACTTTGATGCGAAAGAAGCATTAAACGAGTGGTATAAAGAAACGATTAACAGAATGATTAAGCTTGTTTCTTATTGCTCCTCGAAGTATACCCGCTCCAAATTACGCAAAGCACTGCCTGCCCAGTTTGCTTATATCACGGAGGAGCTGCTATACAAAACAGAACAAGCTGGCAACAAGGAGCAATATTACTCTGAAATCATAGATCAAATCATTGAGCTTGGCCAGGCTGATAAGCTGATCACCGGCCTTGCTTATAGCGTTCAGCGATTGGTGGTCGACCATCTGCATGTGGTCGGCGATATTTACGACCGCGGACCGCAGCCGGATAGGATTATGGAAGAACTGATCAACTATCATTCTGTCGATATTCAGTGGGGAAATCACGATGTCCTCTGGATCGGCGCCTACTCCGGTTCCAAAGTGTGCCTGGCCAATATTATCCGGATCTGTGCCCGCTATGACAACCTGGATATTATTGAAGACGTGTACGGCATCAACCTGAGACCGCTGCTGAACCTGGCCGAAAAATATTATGATGATAATCCAGCGTTCCGTCCAAAAGCTGATGACGACAGACCAGAGGATGAGATTAAGCAAATCACAAAAATCCATCAAGCGATTGCGATGATCCAATTCAAGCTCGAGAGCCCGATTATCAAGAGACGGCCGAACTTTAATATGGAAGAGCGGCTGTTATTAGAGAAAATAGATTATGACAAAAACGAAATCACACTAAACGGAAAAACATATCAACTGGAAAACACCTGCTTTGCGACGATTAATCCGGAACAGCCTGACCAGCTATTAGAAGAAGAAGCAGAAGTCATAGACAAGCTGCTATTCTCTGTCCAGCATTCCGAAAAGCTGGGCCGCCATATGAATTTTATGATGAAAAAAGGCAGCCTTTATTTAAAATATAACGGCAACCTGTTAATTCACGGCTGTATTCCTGTCGATGAAAACGGCAATATGGAAACGATGATGATTGAGGATAAACCGTATGCGGGCCGTGAGCTGCTCGATGTATTTGAACGATTCTTGCGGGAAGCGTTTGCCCACCCGGAAGAAACCGATGACCTAGCGACAGATATGGCCTGGTATTTATGGACAGGCGAATACTCCTCCCTCTTCGGAAAACGCGCCATGACGACATTTGAGCGTTATTTCATTAAAGAAAAGGAAACGCATAAAGAGAAGAAAAACCCGTATTATTATTTACGCGAAGACGAGGCAACCTGTCGAAACATCCTGGCAGAATTCGGCCTCAATCCAGATCACGGCCATATCATCAACGGCCATACACCCGTAAAAGAAATCGAAGGAGAAGACCCAATCAAAGCAAACGGAAAAATGATCGTCATCGACGGCGGCTTCTCCAAAGCCTACCAATCCACAACAGGCATCGCCGGCTACACGCTGCTATACAACTCCTACGGCATGCAGCTCGTCGCCCATAAACACTTTAACTCCAAGGCAGAAGTCCTAAGCACCGGAACCGATGTATTAACGGTGAAACGATTAGTGGATAAAGAGCTTGAGCGGAAGAAAGTGAAGGAAACGAATGTTGGTGAGGAGTTGTTGCAGGAAGTTGCGATTTTGGAGAGTTTGCGGGAGTATCGGTATATGAAGTGA
>YZ01|ctg00001_00565 rlmH
GTGAATATCAATATTGTGACAATCGGAAAACTAAAAGAAAAATACCTCAAGCAAGGCATTGAAGAATACACCAAACGACTTTCGGCCTACGCAAAAATCGACATCAGCGAACTCCCGGACGAAAAAGCACCGGAAAACCTAAGTGACCAGGACATGAAAATCATAAAAGACAAAGAAGGCGACCGCATCCTATCAAAAATCAGCCCCGACGCACACGTCATCGCCCTCGCCATCGAAGGAAAAATGAAAACATCCGAAGAACTAGCCGATACAATAGATAAGCTGGCTACTTATGGAAAAAGCAAAGTCACCTTCGTCATCGGCGGATCACTCGGATTGAGTGACGCAGTGATGAAGCGAGCGGATGAGAAGCTGTCGTTCTCGAAAATGACGTTTCCTCATCAGTTGATGCGACTCATACTAGTTGAGCAGATTTATCGGGCTTTTCGGATTAATCGTGGGGAGCCTTATCATAAGTAA
>YZ01|ctg00001_00566 yyzF
ATGAAACAAACGTATTATTCCTGTGAAGAACACATCGAAACGGTGCTGGATATGTACATAGACGACCACGAACTGCCACCCGAAATCAGAAAAATCGAACATACTAACAGTTTATCCACAGCCTGTGAATTATGTGGAGACCCCGCAGTATATATAGTGGGGAACGAATGA
>YZ01|ctg00001_00567 BSSX_4230
TTGCGCTTTAGATGGGTTTGGCTTTTTGTGATCATGTTGCTGCTTGCTGGGTGTCAGCCGTCTTATTGGGTGTTAGAGAAGGATCGAATCGGTGAAGGCAGTCCAGACTTAGAAATATACGCTAATTATCTCCAAATGCATGATGACGTGAAAGGATATCAAGTCTTCACTATTTTAGAAGGGAGAAAAATGGTTATTGTGTCTCTCGGAAGCAGCGAGAAAGATAAGAAGCTTGACGTGTCAGACGTCAAATTCTCATCTAAAGAAACGATTGTAACTGTGAAGCGAAAACCTGCTCCTACGGCAAATGAGAAAAACCCTTTTATTTTGATTGGACTGGACAAAATTGAAGGGGATTTAATTGTTCAAGACGTAACAGGAGATCGCTTTGAAGAAACGGATTACCAGCAATAA
>YZ01|ctg00001_00568 fdhA
TTGACAGGAAACAAAGCGGTTGTGTACAAAGGCAAAGGGACTGTAGCGGTGGAGGATATCGGTTATCCGGAGTTAATCTTGAAGGACGGGCCCGGCGTTCCGAAGGCGAATGTGAACCGAAAATGTGAGCATGGGGTTATTCTCAAAGTCATTACAACTAATATCTGCGGAAGCGACCAGCACATGGTGCGAGGCCGCACAACGGCGCCTGAAGGCTTAGTGCTAGGGCATGAAATCACCGGAGAAGTGATTGAAACGGGGCGGGATGTTGAATTTATCAAAAAAGGCGACATTGTATCCGTTCCTTTCAATATTGCCTGCGGGCGCTGTGTCATGTGCAGAACGCAGAAAACGCATGTATGCCTGAATGTCAATCCGGATCGGCCGGGATCGGCTTACGGCTACGTCGATATGGGCGGCTGGGTCGGCGGACAGTCGGAATACGTCATGGTGCCGTACGCTGATTTTCAGCTTTTGGTATTCCCTGATAAAGAACAGGCGTTAGAAAAGATTCTCGATTTGACGATGCTGTCTGACATTTTCCCGACCGGCTTCCACGGGGCGTACACAGCGGGCGTGCAAACAGGTTCAACCGTCTATATCGCGGGAGCGGGGCCTGTCGGCTTAGCAGCTGCTCACTCCGCTCAGCTCCTAGGCGCCTCCACCGTGATCGTCGGCGATCTGAACGAAGACAGATTGGCACAGGCGAGAAGCTTCGGCTGTGAAACGGTCAACGTGCAAAAACACGACCGCCTCGGCGAGCAAATTGAACAAATACTAGGTGAACCGACCGTGGATGCCGCAGTGGACTGTGTCGGATTTGAAGCATCTGGACACGGCAATCAAGGAGAAGCGCCTGCTGCCGTGCTGAACTCGATCATGGACGTCACCCAGGTCGGCGGAAGCCTAGGCATTCCGGGCTTATACGTGACCGAAGATCCCGGTGCAAAGGATGCAGACGCCAAAACAGGCTCATTAAAGATCCGCTTCGGACTCGGCTGGGCCAAAGCCCACACCTTCGTCACCGGACAAACACCTGCCATGACATACAACCGCAATTTGATGAAAGCGATCTTGAGCGGCAGAGCGCAAATCGCAAAAGCCGTCAACGCCACCGTTATCTCTCTGGACGACGCTCCAAAAGGCTACAGCGACTTCGACAAAGGCGCAGCCAAAAAATTCGTCATCGATCCGCATGGGACATTGAAGTAA
>YZ01|ctg00001_00570 QNK02_20645
ATGAAAAAGAGGATGATCGCTATCGCCTTGCTGATACTCGCAGGAATTGCACTATTTGTCTTTGTTTCTCCTCTCAAAAGCCATAAAGCCGTGAGTCAGCAGGATCTTAGAGACGCCGATTTTCTGGATGACAAAGAAGCCCTGTTGTATTTCTCATCCTCTGCGGATCAAGATGCATTTGGCGGTGGGAAAAGCTACGCCCTGTTTATCAGCCAGAACGGGTCGCTGTCTTCCTTTAAGATGAAGGGCCTTGAGCTGGGCTCAGCCAAGGTACACGGCGACAGTGTGATGCTGGAGGATAAAAACACAATTTATACGATTAAAGACGGCCTTAGCTCCCATAAAAGAGCCTATCAGCACACCGGAGACAGCGCGGGCTTTCTGCAAAATACGGACGGTTTTTACACCCTCTACAACTCAGGCTACGACAAAAAGGGAGACGGGTACCGTTCAGAGCTATACCGCCAGATCGACGGAGAGTGGAAAAAAGACGTCATCCCCTACTACATCCGCGCCTCCGGTTTTCATGACGGCGTTATTTACGCACTCGTCCCGACAGCTGACGAAAAAGGCTATCAGCTCCTCCAGATTCAAGCAGATCAAAAGAAGCTCACTTATCACAAGATAACGGAATGGCAGTACCGGGAAGGAGCCTCAGTCGAATCCCAGCTTGCTGTGGACGATCAAGCTGTGTATGTTATGGTTCGCGGCCAAAAAGCCCGCAATCTCTATCAAATGGTCAAGATCAACAAGAAAAGCGGCGAAGTCGAGCTGCACGACATCGCCGAATACAAAAACGACGAACAAACGATATACAGCTCCATGCCCTTCAGCTTTAAAAGAAGCTTTTTCCCTTATGACGGGCACTTGTACTTCATTGACGGCTTCGGAAAGGGATACAAAATCGATGCAAAGACAGGAAAAACAAGCACCGCCTTCACCCTTTCCCGAGACAAAATGAAAGCCGATTTCAGAGAAATCACCCAAAAAGGCAGCAGACTTTATTTCTTCACATACAGTTATAACAAGCCTGCATACGTTGAACAGTACAGCCTGAAAACAGGAAAGAAAGTGAAGGAAAAAGAGATCGGGAAGGTAAAGGAGATTGTGACGCCGAAGAGTCATTTAAAGCTTTACGATTTTGAGGTGATGAAGGATTTTTAA
>YZ01|ctg00001_00571 BSBS38_04196
ATGAAGTTGAAAAAACGGGTGTCGATGTTTTTGGTAGCGCTTACAATGTGCGGCGGCCTGTTTGTTTCTCCCGCCAAAGCCGTAAAGACCACAAACTATGCTGAAGAAATCGCCGCACTGCAGCCAGGCACGACACCAGAAGAAATCATGAAGTCCGCCAGTCAGATTGCCAAACAGCAGCACGTAAAGCAAGATGTCATTCTGAAGCAGTTTTATAAGGAAATCACAGCTGATAAAGCAGAAGGTGACAGGCTCGCCAAGGAAAGCGGCATGTCCGTCATGGGCGGGTCGTCCGGCACGAAAAAACTCCCGACAAGTGCGAAAGGCAATATCTATTACACCAACTCCTACACAGCCTACTACAATCACGGCCACGTCGGCATGTACTCCGCTGCTGACAAAATTGTGGAATCTGTCCCGAGCGACGGCGTCAGGCAGATCGCTTACAATGCCAGAGAAGTGGAAGACAACTCCATCGTACAAACAGTCAGCGTCACCTCATCTCAAAAAACATCTGCTGCCGACTGGGCGGTATCAAAAGTCGGCGACCCATACTCATTTAACTTCGTCAATAATAGAAATACCGGCCATGACGGCGCCAAAAACTGTTCAAAGCTCCTATGGTCTGCCTTTTTGCTGAAAGCGGGCATTGATATCGACAGCAACGGAGGCTTAGGCGTGTATCCGCGCGACATCACCAGCTCTTCCTATACGACAACCATCATGACCATTTACTAA
>YZ01|ctg00001_00572 yycN
ATGACAATCATACTGACCCCTATGCAGACAGAAGAATTTCGGTCTTATCTCACGTACACAACAAAGCATTACGCCGAAGAAAAGGTAAAAGCGGGAACTTGGCAGCCTCTGGATCCATGCTGA
>YZ01|ctg00001_00573 rapG
ATGAATAAGATCGCACCCGCAGAAATCGCTAGCATGCTCAACGATTGGTATCTTGCCATCAAGAAACATGAAGTTGAAGAGTCCTCCCGTTTATTTGAAGAAGTGAAGCCTTTATTGGATGACATGGAAGAGGATCAGGAGGTGCTTGCCTACTTCTCCTTATTGGAACTGCGCCACAAGGTTTTGCTTCACGAGGCGAGAGGACAGGGCTTTCAGCATGAGGAGCCTTCTCATATGAATGCTACGTCTGACATGCTGAAATATTACTTTTTTCTATTTGAAGGCATGTATGAGGCCTATAAAAATAATTACGACATTGCCATTGGGCTGTATAAAGATGCAGAGCAGTATCTCAACAACATCCCCGATCCGATTGAGAAAGCCGAATTTCACCTGAAGGTCGGAAAGCTCTATTATAAGCTGGGGCAAAATATTGTGTCCCTCAACCATACACGGCAAGCGGTCAAAACGTTCAGGGAAGAGACCGATTATAAAAAGAAACTGGCTTCAGCACTGATCACCATGTCAGGCAATTTTACCGAGATGAGCCAGTTTGAAGAAGCTGAAACGTATTTGGACGAAGCGATTCGGATCACGAGAGAATTAGAGGATCATTTTTTTGAAGCCCAGCTTTTGCATAACTTCGGACTTCTCCATGCGCAAAGCGGCAAATCAGAAGAGGCGGTCTCCAAATTAGAAGAGGCCTTACAGAACGAAGAATACGCCCGCTCTGCCTATTACTATCATTCTGTCTACTTGCTGATACGAGAGCTGTTTAAAATCAAAAAATACGAACAGGCTGTATCTTATTACCAAGAAGCGAAGGAAAAATTGACTGTCGAGCCGAATAGAATATGTGAGGCAAAAATAGACATTTTATATGCCATTTATGCAAAAGGAGGTCATGCGGAAACGTTTCACTTATGCAAACAACATATGGATGATTTGGTGTCCGAGAAAGAGTATGACAGTGTAAGAGAACTTTCCATTTTGGCTGGCGAACGGTATAGGGAGCATGAGCTTTACAAAGAAGCTGCCCACTTTTTTTATGAAGCATTACAAATTGAAGAACTGATCAAACGAACGGAGGTTATATAA
>YZ01|ctg00001_00574 phrG
ATGAAAAAATTTCTGATTGGTGCAGGCGTCGCAGCAGTGATTTTATCAGGATGGTTTATTGCGGACCATCAAACCCATACACAGGAGATGAAAGTCGCTGAGAAAATGATTGGATAA
>YZ01|ctg00001_00575 rocF
ATGGATAAAACGATTTCGGTTATTGGAATGCCAATGGATTTAGGACAAGCACGACGCGGAGTGGACATGGGCCCGAGTGCCATCCGGTACGCTCATCTGATCGAGAGGCTGTCAGACATGGGGTATACGGTTGAAGATCTCGGTGACATTCCGATCAACCGCGAAAAGATCAAAAATGACGAGGAACTGAAAAACCTGAATTCTGTTTTGGCGGGAAATGAAAAACTGGCTCAGAAGGTCAACCAAGTCATCGAAGAGAAAAAATTCCCGCTTGTCCTGGGCGGCGACCACAGTATTGCGATCGGCACGCTGGCAGGCACAGCGAAGCATTACGATAATCTCGGCGTCATCTGGTATGACGCGCACGGCGACCTGAATACACTGGAAACATCACCATCCGGAAATATTCACGGCATGCCGCTTGCCGTCAGCCTTGGCATCGGCCACGAGTCATTGGTTAACCTTGAAGGCTACGGGCCTAAAATCAAACCGGAAAACGTCGTCATCATCGGCGCCCGGTCACTTGATGAAGGAGAGCGCAAGTATATTAAGGAAAGCGGCATGAAGGTGTACACGATGCACGAAATCGACCGTCTCGGCATGACAAAGGTGATTGAAGAAACCCTTGATTATTTATCAGCATGTGACGGCGTCCATCTCAGCCTTGATCTGGACGGACTTGATCCGAACGACGCACCGGGTGTCGGAACCCCTGTCGTCGGCGGCATCAGCTACCGGGAGAGCCATCTGGCTATGGAAATGCTGTATGACGCAGGCATCATCACCTCAGCTGAATTCGTTGAGGTCAACCCGATTCTTGATCATGAAAACAAGACTGGCCAAACAGCAGTAGAGCTCGTTGAATCTCTGTTAGGGAAAAAGTTGCTGTAA
>YZ01|ctg00001_00576 group_1060
TTGGACAGCAAACTGGGATACGCACCATGTAGATGTTCCAGCTTAGATCCAATACAAGTTGCTGAAGGGGTGCAGAATGTGAATACTAACCAAGATAACGGAAATCAGCTCCAGCGGACGATGAAATCACGCCACTTGTTCATGATTTCATTGGGCGGAGTGATCGGAACCGGTTTCTTCCTTGGAACCGGGTTTACCATTAACCAGGCGGGACCGCTCGGCGCGGTTCTGTCCTATTTAGTGGGCGGCTTTATCATGTTTTTGACGATGCTCTGCTTAGGAGAGCTGGCAGTCGCCTACCCTGTGTCGGGGTCCTTCCAGACCTATGCGACAAAATTTATCAGCCCGGCCTTCGGGTTTTCGTTCGGCTGGCTGTACTGGCTCGGCTGGGCGGTTACATGCGCCATTGAATTCTTATCAGCGGGGCAGCTGATGCAACGCTGGTTTCCGCACATAGACGTGTGGATCTGGTGTCTGGTATTTGCGGCACTGATGTTTGTATTAAATGCGATCACCACAAAAGCCTTTGCAGAATCTGAATTCTGGTTTTCAGGCATTAAAATTTTGATCATCCTTTTATTTATTATTCTCGGCGGAGCCGCCATGTTTGGCCTGATTGATCTGAAGGGCGGAGAGCAGGCGCCGTTTTTGACGCATTTTTATGAAGACGGGTTATTTCCGAACGGCATAAAGGCAATGCTGATTACGATGATTACCGTGAACTTCGCGTTCCAGGGAACTGAGCTGATCGGAGTTGCAGCCGGAGAAAGTGAAGACCCTGAAAAAACGATTCCGCGGTCCATTAAACAGACAGTATGGAGAACGCTTGTCTTCTTTGTGCTTTCAATCATTGTCATTGCCGGCATGATTCCGTGGAAACAGGCGGGAGTCGTGGAAAGTCCATTTGTTGCCGTATTTGAGCAAATCGGAATTCCGTATGCCGCTGATATTATGAACTTTGTTATTTTAATCGCGCTGTTATCAGTTGCGAACTCAGGTTTATACGCATCGACACGTATCCTGTACGCGATGGCGAATGAAGGACAGGCCTTCAAAGCGCTGGGCAAAACTAATAAACGCGGTGTGCCGCTGAACGCGTTAATCGTAACGATGGCTGTGGCCTGCCTGTCGCTTCTATCAAAAGTGGCGGCGCCTGAAACCGTGTATATGGTGCTTCTATCCTTAGCGGGCATGAGTGCGCAGGTCGGCTGGATCACGATTTCACTTTCCCAAATCATGTTCAGACGCAAATATATCCGCGAAGGCGGTAAGACGGAAGATTTGAAATTCAAAACACCGCTGTATCCGGCGCTTCCGCTGATCGGCCTGACGTTAAATACGGTCGTTCTCATCAGCCTTGCATTTGATCCGGAGCAGCGTATCGCGCTGTATTGCGGCGTACCGTTTATGGTTATTTGCTACATCATTTATCATGTCGTCATTAAAAAACGCCAGCAGGCAAATCGTCAGCTAGAGCTTTAA
>YZ01|ctg00001_00577 rocD
ATGTGGAAACAGAAAACAAGGGGGAATTCAAATATGCCAGCTTTATCTAAATCCAAGGAAATTATTGATCAGACGTCTCATTACGGAGCTAACAATTATCATCCGCTCCCGATTGTTATTTCTGAAGCGCTGGGTGCTTGGGTAAAGGACCCGGAAGGCAATGAATATATGGATATGCTGAGTGCTTATTCTGCAGTAAACCAGGGTCACAGACATCCAAAAATCATTCAGGCATTGAAGGATCAGGCTGATAAAATCACCCTCACGTCGCGAGCGTTTCACAATGATCAGCTTGGACCGTTTTATGAAAAAACAGCTAAACTGACAGGCAAAGAGATGATTCTGCCGATGAATACAGGAGCTGAAGCGGTTGAATCCGCGGTGAAAGCGGCGAGACGCTGGGCTTATGAAGTAAAAGGCGTAGCAGACAACCAAGCGGAAATCATCGCATGTGTCGGGAACTTCCACGGCCGGACGATGCTGGCGGTATCTCTTTCTTCTGAAGAGGAATATAAAAGAGGATTCGGCCCGATGCTTCCGGGAATCAAATTAATCCCGTACGGTGATGCGGAAGCGCTTCGTCAGGCCATTACGCCGAATACAGCTGCGTTCTTATTCGAACCAATTCAAGGCGAAGCGGGAATTGTCATTCCGCCTGAAGGGTTTTTGCAGGAAGCAGCGGCGATTTGTAAGGAAGAGAATGTCCTGTTTATTGCGGATGAAATTCAGACCGGTCTTGGACGTACAGGCAAGACGTTTGCCTGTGATTGGGACGGCATTGTTCCGGATATGTATATCTTGGGCAAAGCGCTTGGCGGCGGTGTGTTCCCGATCTCATGCATTGCGGCGGACCGCGAGATATTAGGCGTGTTTAACCCGGGCTCACACGGCTCTACATTTGGCGGGAACCCGCTGGCATGTGCAGTGTCTATCGCCTCATTGGAAGTGCTGGAGGATGAAAAGCTGGCGGATCGTTCTCTTGAGCTTGGCGAATACTTTAAAAGCGAGCTTGAGAGCATTGATAACCCTGTCATTAAAGAAGTCCGCGGCAGAGGGCTGTTTATCGGTGTAGAATTGACGGAAGCCGCACGTCCGTATTGTGAGCGTTTGAAGGAAGAAGGGCTTTTATGCAAGGAAACGCATGATACAGTCATTCGTTTTGCACCGCCATTAATCATTTCCAAAAAGGATTTGGATTGGGCAATAGAGAAAATTAAGTACGTGCTGCAAAACGCATAA
>YZ01|ctg00001_00578 rocR
GTGGTCAAAGACAGCGAATTCCTCACATTGGTTTTTCAAAGCATTTTGGATGAAATCGATGTTGGCCTGCACGTAGTAGACGAGCATGGAAACACGATCGTTTATAACAACAAAATGATGCAGATTGAAGATATGGAGAAGCATGACGTCCTGAATAAAAACCTGATGGATGTATTTATGTTTTCGAAACAACAGGACAGCACCTTGGTACAGGCTCTTCAGGAAGGCAAAACAATTAAAAATGTGAAGCAGAGCTACTTCAATAATAAAGGTCAGGAAATCACGACGATCAATCATACCTATCCCATCGTCCACGACGGCAAAATCAGGGGCGCAGTCGAAATTGCCAAGGATGTGACAAAGCTTGAACGGCTGATCAGGGAGAATATGAACAAAAAAGGCAGTACAACCTATACATTTGACAGCATTCTCGGCACCAGCCCGGCCATTCAAGATGTCATCGAAAACGCCAAGCGGGCAACGCGCACATCATCATCTGTCCTTCTCGCAGGCGAAACCGGCACGGGAAAAGAGCTGTTCGCGCAAAGTATCCATAATGGCAGCGACCGCTCAGGCGGCCCGTTTATTTCACAAAACTGCGCGGCGCTGCCAGACAGCCTTGTGGAAAGCATTTTGTTTGGAACGAAAAAAGGCGCATTTACCGGCGCTGTAGACCAGCCCGGCCTGTTTGAACAAGCCCATGGCGGCACGCTGCTGTTAGATGAAATCAACTCGCTGAACCTGAGTCTTCAGGCAAAACTGCTCCGCGCTCTTCAAGAACGGAAAATCAGGCGCATCGGTTCGACAAAGGATACACCGATTGACGTGCGTATTATTGCTACGATGAATGAAGACCCGATTGATGCGATTGCGGGTGAACGGATGCGGAAGGACTTGTATTACAGGCTGAGCGTCGTAACATTGATCATCCCGCCGCTTCGAGAACGGAAAGAAGACATTTTGCTTCTCGCGTCAGAGTTTATTCAAAAAAACAACCATCTGTTCCAAATGAATGTCGAACACATCAGCGAAGACGTGAAGCAATTTTTCATGTCTTATGACTGGCCGGGAAATATTCGGGAGCTTGAGCATATGATCGAAGGCGCAATGAATTTCATGACGGATGAGCAAACGATTACGGCTTCCCATCTGCCCTATCAATACCGCATGAAAATCAAACCGGCTGATACCCCAGAGCCTGAAGCACCAAGACACCAGCCGGCCGCGGACTTAAAAGAAAAAATGGAGAGCTTCGAAAAATATGTGATTGAGAACGTGTTAAGAAAACACGGCCATAACATCTCGAAGGCTGCTCAGGAGCTTGGCATCAGCAGACAAAGCCTTCAATACCGGCTGAAGAAATTTTCCCACTCGCCTGCCGAGTAA
>YZ01|ctg00001_00583 htrC
ATGGTGGATTACGATCGTGAGGAAGAACATACTACTCCTGAACAGCCAAAGAGAAGCAAAAAAGGATATTTCCTTTCTAGTCTGATTGGCGTGATTGTCGGTGCCGTATTAATGGCGTTTATCATGCCGTACCTGTCAAATGAAGGGTTAGATACGGGCGCCTTAGATCAGCAGCAGAACAACAATGGCCAAGAATCAATCAGGACGGTGAATGTCAGTGTCAACAACGCCGTCACCAAGATTGTCAGCAATGTGTCGCCCGCCGTTGTCGGTGTTGTGAACATCCAAAAATCAGATATTTGGGGAGAGAGCGGCGAGGCTGGGAGCGGCTCAGGCGTCATCTATAAGAAAAATGACAACTCTGCTTATGTCGTGACCAACCATCATGTTATCGAGGGCGCTTCCCAAATTGAAATCAGCCTGAAAGATGGCTCGCGTGTATCGGCTGACCTTGTCGGCAGCGACCAGCTGATGGACCTGGCTGTTTTACGGGTGAAAAGCAATAAAATAAAAGCAGTCGCCGACTTCGGAAATTCAGATAAAGTGAAATCAGGGGAGCCGGTTATTGCGATTGGCAACCCGTTAGGCCTTGAGTTTGCAGGCTCTGTCACACAGGGGGTCATCTCAGGTACGGAGAGGGCAATTCCAGTGGATTCAAACGATGACGGACAGCCTGACTGGAACGCAGAAGTCCTGCAAACAGATGCGGCCATTAACCCTGGGAACAGCGGCGGCGCTTTGTTAAATATGGACGGGAAAGTCATTGGCATCAATTCAATGAAAATTGCCGAGTCGGCGGTTGAAGGGATTGGCCTGTCGATTCCGTCTAAGCTTGTGATTCCGGTGATAGAGGATCTGGAGAAATATGGCGAAGTCAAACGACCGTTCCTTGGCATTGAAATGAAATCGCTAAGCGACATCGCAAGCTATCATTGGGATGAAACACTGAAGCTTCCTAAGGATGTCACCAATGGCGCGGTTGTGATGGGTGTCGACGCCTTTTCACCTGCCGGAAAAGCAGGGCTTAAGGAACTGGATGTCATCACGGAATTTGACGGACACAAAGTAAATGATATTGTTGATCTGCGGAAACGGCTTTATCAGAAAAAAGTCGGTGACCGGGTGAAGGTGAGGTTTTACCGCGGCGGAAAAGAAAAATCCGTTGATATTAAGCTCTCCTCCGCAGACCAATTAGGAAGTTAA
>YZ01|ctg00001_00584 walJ
ATGAGCTTGCAATTTAGCGTACTTGCGAGCGGGAGTACGGGAAATGCGTTTTACCTCGAAACAGAGGATCACGCATTTTTAGTGGACGCCGGTTTGAGCGGGAAAGCCATGGATGGACTGATGGCGCAGATCGGGCGTAAGCTGGATGATGTAGACGGCATTTTTGTGACGCATGAGCATAGTGACCATATTAAGGGACTCGGTGTGGTCGCCAGAAAGTACAAGCTTCCGATTTATGCGAATGAGAAGACATGGAAAGCGATGGAGAACCATATCGGCAAAATAGACACCGATCAAAAATTTGTGTTTCCGATGGAGACGGTGAAGTCGTTCGGCGGACTTGACGTGGAATCGTTTGGCGTCTCTCACGACGCGGCGGAACCCATGTTTTATGTATTCCATTATAACGGCCGAAAGCTCGCATTAATGACAGATACGGGATACGTCAGCGACCGGATGAAAGGGATCATCCGGTCAGCGAATGTGTTTGTGTTTGAAAGCAATCACGATGTCGGTATGCTGCAAATGGGAAGATACCCGTGGAGCATTAAGCGGCGGATTTTAAGTGACGTGGGGCACGTTTCAAATGAAGATGCTGCCTTGGCGATGACCGATGTCATTGGCGATGAGACGTCACGAATTTACTTGGCACATTTGAGCCAGGACAACAACATGAAGGAGCTGGCGAGAATGTCTGTGCAGCAGACATTAGCTTCTAAAGGGTTTGTGACGGGTGAGACATTTGATTTGTATGACACCGATCCGAAGAAGGCCACGCCGCTTTGCGCTGTATAA
>YZ01|ctg00001_00585 walI
GTGGAGTGGAATAAGACAAAATCAATCTTCATCGTTGCCTTCCTCATTTTAGATATTTTCTTAGGCTATCAGTTTTTTCAAAAATGGCAGGCGACCAGCAAGGAATATGAGGTCATTAAAAATGATGTCGAGCATGATATGAAGGCCGACCATATCACGTATGAAGGCCTGAATAAGGAAGCGACAGAAGGCTACCGGATCACAGCAAATCAAAAGACCTTCACCAAGGAGGAAATTGAGGCGCTGAAGGATCAAAAGCCTTTGATGGACATGCCTAGTGATGATCATAAAGTAACGAGCCTGAAAATGAAGTTCACGAATCCGATCGCCCTATCAAAGAAGAATATCGAGGACGATGCTCAGACGCTTGTTTCTTCGAAAATCCAAGACGGCGAAAAATATAAGCTTTGGAAGGTTGATAAATCGAAGAAAGAAATTGTTTTCTTCCAAACGTATGAAGGTCATTATATTTACCAGAAGACCGACAATTCCTCTAATATGATCGGGCAAGTGGTGCTGCACTTAAACGCTAAAAACGAGGTTGTGTCGTACGACCAGACAACGCTTGAGACCTTTAAGCAAATTCAGAAAGAAAGCTTAATCACTGAAATGGATGCGGTTGAGCTATTGTACTATCAAAATCAATTAAAAGAATACAGCACTGTGAAGAGCTGTAAATTCGGCTACGTAGCACAATATCCGCTGACAAGTACGCAGGTGCTGGCACCGGTATGGAGAATTACGGTCGAGTACGATAAAAAGGTGAACGGTGAGAAAAAGACAGTACAAGAGTATTTTACTGTGAATGCTTTGGAGAGTACGATTTTAGATACAGATCAATGA
>YZ01|ctg00001_00586 yycH
ATGATTGGGATGAAGCGTGAAAATATAAAAACGATATTACTTACGGTACTCGTCGTCATCAGTCTTGTTTTTACGTGGGGGATATGGACGTTCCAGCCAAACTTTTCTGAAGGCTCATCATCAACAGAGTCTACTGTGCGTGAAAAGCATAAAATCGAAAAAAACACCCAAAAGCTGTCTGAAACGGTAAGGCCAAGGGAAATGTTTATCCATGATGACGGCGCTCATTATAAAGTGGAAGATGAAGCTCTCTATGAAGAAGTCTGGTCTGACTTGCCGCATTGGGATGTAAAAGGAATTAAAGATATCTCTGATCAGTATGACAAGGTTGGATTCAAGAGCTGGTTTTATGGAATAGGCGGTTATGAAGCGAAGCTTGACTTGCAATTCAGTGACACGATTCCTATTGATATATTCCAAACGCTGTTTAAATGGTCTAATCAGTCGTTTGAATACAGTTCGTTTGATCATATTCTGATTCCGTTCAATGAAACAAAAGCGAACAAGAAAATTTATTTGGTGTCTTACAGCAAACAGCTCATTCTGGAAGTGACCGTTGAATCGGCAAACTACCGGAACATTATGAACGACTTGGAAAACAGGCAATCAAACATGCCGGCGTACAGTTTGTTCTCAATTGGCTCTAAAAAAGAATTCCTGCTGCCGAACAAACCGCTTACGATGGACAAAAAAGAGTTTGTCACAGAATCGATTAAAACTAACACCTTTAAGCAGGCTTTGTTCAGCGATCCGAGCATTGTAAGGGAAGATTCGAATTACAACAACAGAAATGTCCTGACAGATGGGATCAGCCGGTTAGATGTGAATCTAAGCCAGCGCCAGGTGCAATTCCAGCAGCGCAATTTAGTGCAGAGCACATCCTATCAAACAGGTGAATTAATCAAAAAGAGTCAAAAATACCTTGAGGATACGGGAAGCTGGACGGATCACTATCAATTTTTCAATATCAATGACAGCCAGCAGCTGAGCTTCTATATCTTTATGGATCAGATGCCGGTCATTAACAGCACCGCCAAACCGTTCGGAGCGACATCGGCGATTACGGTGCAGTGGGCGAACGATGATATTCTCAGCTATAAGCGGCCGAATTACAGTCTCGGAACGAACCCGATTAAAACAAGTGAGACAGAGCTGATGAGCGGCAGCGAGGTGAAGATGCTGCTTGCCAAACAAACCGCTTATGATACGGACAAAATTGATCAGATCTTCCTTGCTTATCAATTGGTATCAACATCAACCAACGATGATCCTCTTGTTGAACTGGAACCGGTCTGGGCGATGAAAGTAAATGGAAAAATTGTGCCGATCACAAAGGATTTATTGATGAAGGAGGGGGCAAACAGTGGAGTGGAATAA
>YZ01|ctg00001_00587 walK
ATGAATAAGGTTGGTTTTTTTCGGTCGATCCAATTTAAGATTACCTTGATTTATGTGCTTTTGATTATCATTGCAATGCAAATCATTGGTGTGTATTTTGTCAATCAGGTAGAGAAGTCGCTGATCAGCTCTTATGAACAATCGCTGAATCAGCGAATCGACAACCTTTCTTACTATATCGAACAAGAATATAAAAGCGATAATGACAGCACCGTCATCAAGGATGACGTCAGCCGTATTTTGAATGACTTCACGAAAAGTGATGAGGTTAGGGAAATTAGTTTTGTAGATAAAAGCTATGAAGTGGTCGGTTCTTCAAAACCGTATGGTGAGGAAGTTGCAGGGAAACAAACAACCGATCTGATCTTTAAAAGAATTTTTTCTACTAAACAATCGTATTTAAGAAAGTACTATGACCCGAAAAGCAAAATCAGAGTCCTCATTTCCGCGAAGCCCGTCATGACTGAAAACCAAGAGGTTGTCGGCGCGATCTATGTTGTTGCGAGTATGGAAGAGGTCTTTAATCAAATGAAGACCATCAACACGATACTGGCGTCCGGCACTGGTTTGGCACTCGTTTTGACGGCCCTTCTCGGTATTTTTCTGGCAAGAACCATTACCCACCCGCTTTCAGATATGAGAAAGCAGGCGATGGAGCTTGCGAAAGGGAACTTCTCGAGGAAGGTTAAAAAGTATGGGCATGATGAAATTGGGCAGCTTGCCACCACGTTTAATCACTTAACGAGAGAGCTTGAAGATGCCCAGGCGATGACAGAAGGAGAGCGCAGAAAGCTTGCCTCTGTAATTGCCTATATGACAGACGGCGTTATCGCAACAAACCGAAACGGAGCGATTATTCTCTTAAACAGCCCGGCGCTGGAGCTGCTGAACGTTTCACGTGAAACAGCCTTAGAAATGCCGATTACGAGCTTGCTGGGGATTCAAGAGAATTATACATTTGAAGATTTAGTGGAGCAGCAGGATTCTATGCTGCTTGAAATTGAGCGCGATGATCAATTAACGGTGCTTCGCGTGAATTTCTCTGTGATTCAGAGGGAACATGGCAAAATCGATGGTTTAATTGCTGTCATTTACGATGTAACCGAGCAAGAGAAAATGGATCAGGAACGCAGGGAATTCGTTGCGAATGTATCACACGAGCTGCGGACGCCGCTCACGACAATGCGAAGTTATTTGGAGGCGTTAGCTGAAGGCGCGTGGGAAAATAAAGACATTGCCCCGCGTTTCTTAATGGTGACGCAAAATGAAACAGAGCGTATGATCCGGCTTGTCAATGACCTGCTTCAGCTTTCGAAATTTGACAGCAAGGATTATCAATTCAACCGGGAATGGATTCAGATTGTCCGGTTTATGTCGCTTATTATTGACCGTTTTGAAATGACAAAAGAACAGCATGTGGAATTTATCCGCAATCTGCCGGACAGAAATCTGTACGTCGAGATTGACCAGGATAAAATTACCCAGGTGCTCGATAATATTATTTCCAACGCTTTAAAATACTCACCGGAAGGCGGACATGTCACGTTCTCCATTGATGTAAATGAAGAGGAAGAACTCCTCTATATCAGCGTCAAGGATGAAGGGATCGGAATTCCGAAAAAAGATGTCGAAAAAGTCTTTGACCGCTTCTACAGGGTTGATAAAGCGAGAACGAGAAAGCTTGGCGGCACCGGCCTGGGGCTGGCGATTGCAAGAGAAATGGTTCAGGCGCATGGCGGAGATATTTGGGCGGACAGCATAGAAGGAAAAGGCACGACGATTACATTTACTCTTCCATATAAAGAGGAACAAGAGGATGATTGGGATGAAGCGTGA
>YZ01|ctg00001_00588 walR
ATGATGGATAAAAAGATCCTTGTAGTAGATGATGAAAAACCGATTGCAGATATATTGGAATTTAACTTAAGAAAAGAAGGCTATGAAGTGCACTGTGCCCACGACGGAAATGAAGCCGTTGAAATGGTAGAAGAGCTTCAGCCTGATTTAATTCTTTTAGATATTATGCTTCCTAATAAAGACGGCGTTGAAGTGTGCCGTGAAGTCAGAAAGAAATATGATATGCCGATCATTATGCTGACGGCAAAGGATTCAGAAATTGACAAGGTCATCGGGCTTGAAATCGGCGCTGATGACTATGTCACAAAACCATTCAGCACACGCGAGCTTCTGGCACGTGTAAAAGCGAACCTGCGCCGTCAGCTGACAACAGCGCCTGCGGAGGAAGAGTCGTCCTCTAACGAGATTCATATCGGCTCTCTCGTCATCTTCCCTGACGCGTATGTCGTATCAAAACGAGATGAAACAATCGAATTGACTCATCGTGAGTTCGAATTGCTTCATTATTTAGCAAAACATATCGGACAAGTGATGACACGTGAACATTTGCTTCAAACCGTTTGGGGATATGATTACTTTGGCGATGTCAGAACGGTTGACGTAACAGTCCGCCGGCTTCGTGAAAAAATCGAGGACAACCCGAGCCATCCAAATTGGATCGTCACACGCCGCGGCGTAGGTTATTACTTGAGAAACCCAGAACAGGACTAA
>YZ01|ctg00001_00593 purA
ATGTCTTCAGTAGTTGTAGTAGGTACGCAATGGGGCGATGAAGGGAAAGGTAAAATCACAGATTTCCTGTCAGAAAATGCAGAAGTGATCGCCCGTTATCAAGGCGGAAATAACGCAGGGCATACAATCAAGTTTGACGGAATCACATACAAGCTTCACTTAATCCCGTCAGGAATTTTCTATAAGGATAAAACGTGTGTGATCGGAAACGGAATGGTTGTAGATCCGAAAGCATTAGTCACAGAGCTTGCGTATCTTCATGAGCGCAACGTCAGTACAGATAACCTGAGAATCAGCAACAGAGCTCATGTCATTCTGCCGTATCATTTGAAATTGGATGAGGTGGAAGAAGAGCGCAAAGGGGCCAACAAGATCGGCACAACGAAAAAAGGGATCGGCCCTGCTTACATGGATAAAGCAGCCCGCATCGGAATTCGCATCGCGGATTTGTTAGACCGTGACGCGTTTGCGGAGAAGCTTGAACGCAATCTTGAAGAAAAAAACCGTCTGCTTGAGAAAATGTATGAGACAGATGGATTTAAAATTGAGGATATCTTAGACGAATATTATGAGTACGGCCAGCAGATTAAAAAGTATGTTTGCGATACATCTGTTGTCTTAAATGATGCTCTTGATGAAGGGCGCCGTGTATTGTTTGAAGGCGCGCAAGGGGTTATGCTCGATATTGACCAAGGAACATACCCGTTTGTTACGTCATCTAACCCGGTTGCCGGCGGTGTCACGATCGGTTCTGGTGTCGGCCCGACCAAAATCCAGCACGTTGTCGGTGTATCAAAAGCATATACGACTCGTGTCGGTGACGGTCCTTTCCCGACTGAACTGAAAGATGAAATCGGCGATCAAATCCGTGAAGTCGGACGCGAATATGGAACAACAACAGGCCGTCCGCGCCGTGTCGGCTGGTTTGACAGCGTTGTTGTCCGCCACGCCCGCCGTGTGAGCGGAATTACAGATCTTTCTTTGAACTCAATCGACGTTTTAACAGGAATTGAAACGCTGAAAATCTGTGTGGCGTACCGCTACAAAGGCGAAATCATTGAAGAATTCCCAGCAAGCCTTAAAGCACTTGCTGAATGTGAGCCGGTATATGAAGAAATGCCGGGCTGGACTGAGGATATCACAGGTGCGAAGAGCTTGAGCGAGCTTCCGGAAAACGCGCGCCACTATCTTGAGCGTGTGTCTCAGCTGACAGGCATTCCGCTTTCTATTTTCTCTGTCGGTCCAGACCGTTCACAAACAAATGTCCTTCGCAGCGTGTACCGCGCGAACTAA
>YZ01|ctg00001_00594 yycE
ATGGGAAATCGTTTTTTATATTTTCATGCAGCGCAAATCCGGATTGCGCGGCACACGAACCAGCTTAATGAAATCATTCGTTTTTATGAAGAAGGGCTGGGCTTGAAACGAATAGGAGCGTTTTCGGAGCATAATGGGTATGACGGTGTCATGTTCGGCCTCCCTCATGCCGATTATCATCTCGAATTCACCCAGCATGAGGAGGAAAGCAGTGCCCCTGTTCCTCACCCCGACAGCCTCCTCGTTTTTTATGTGCCGAATGCGGATGAACTGACAGCGATCACTTCAAGGCTGAGACACATGGGCTATCAAGAGGTCGAATCTGAGAATCCGTACTGGAGCCATGGCGGCGTGACGATAGAGGATCCGGATGGCTGGCGAATCGTTTTTATGAATACAAATGGAATATCAGGTAAGTGA
>YZ01|ctg00001_00595 dnaB
ATGACAGACCTTCTAAATGATCGGCTTCCTCCGCAAAATATAGAAGCCGAACAAGCCGTGTTAGGCGCTATTTTTTTACAGCCGTCTGCTTTAACACTGGCTTCAGAAGTATTGATTCCAGATGATTTTTATAGAATGTCCCACCAAAAAATCTATAATGCGATGCTGGTGCTCGGAGACCGAGGTGAACCGGTTGATCTAGTGACGGTTACATCAGAGCTTGCGAACACAGACCTGCTGGAAGAAGTGGGCGGCATTTCGTATCTGACAGATATCGCAAACTCGGTGCCGACAGCGGCTAACATAGAATATTACGCGAAAATCGTTGAGGAAAAGTCGATTCTTCGCCGATTGATCAGAACAGCGACAACCATTGCTCAAGACGGGTATACCCGTGAGGATGAGGTTGAGGATTTACTCAGTGAAGCGGAAAAAACGATTATGGAAGTGGCGCAGCGCAAAAATACGAGTGCCTTCCAAAATATTAAGGACGTCCTTGTCCAAACATATGACAATATCGAACAGCTTCACAATCGAAAAGGCGATATCACGGGGATTCCGACAGGATTTACTGAGCTTGACCGGATGACTGCCGGGTTCCAGCGCAACGACTTGATCATTGTGGCTGCCCGTCCGTCAGTGGGAAAAACAGCCTTTGCCCTGAACATCGCACAAAACGTGGCAACCAAGACCGACGAGAGCGTAGCGATTTTCAGTCTAGAGATGGGGGCAGAGCAGCTCGTTATGCGTATGCTCTGTGCCGAGGGAAATATCAATGCCCAGAATCTCCGTACCGGCAACCTGACGGAAGAGGATTGGGGCAAGCTGACGATGGCGATGGGAAGCCTGTCGAACAGCGGGATTTACATTGATGATACGCCGGGGATCCGCGTGAGTGAAATCCGCGCCAAGTGCCGCCGCTTGAAGCAGGAAAGCGGACTTGGCATGATTTTGATCGACTATCTGCAATTGATTCAGGGAAGCGGACGTTCAAAGGATAACCGTCAGCAGGAAGTATCAGAAATTTCCCGTGAACTGAAGTCGATCGCCAGGGAGCTGCAAGTCCCTGTTATCGCGCTTTCTCAGCTTTCCCGGGGCGTTGAGCAGCGTCAGGATAAACGTCCGATGATGTCTGATATCCGGGAATCAGGAAGTATCGAGCAGGACGCGGATATTGTTGCGTTCCTTTATCGTGATGACTACTATGACAAAGAAACCGAGAATAAAAATATTATCGAAATCATTATTGCCAAACAGCGTAACGGCCCGGTAGGAACCGTGTCTCTTGCGTTCGTAAAAGAATACAATAAATTCGTCAACCTGGAACGGCGTTTTGATGACGCAGGTGTTCCTCCCGGCGCATAA
>YZ01|ctg00001_00596 yycD
ATGATAAAAAAATATGCGGTTACACCCAATGTCGATGCGGACGGCTGGTTTATTAAGGTGGAGAATGTGGCGCCGACAGCTTTGTATACATCTAAAGACGCCGCGATAGAAAAAGCCAAACAGGTGGCAAAGGAAAACAGCCCGGCAAAGCTTGTGATTTATGACCAGTTTAAAAATGTGGAAGAAGAACACTCATTTTAA
>YZ01|ctg00001_00598 yycC
GTGAGACCTTTGCAAATTTCCGCTGAAACTGCACAAAAGCTTGCAGAGTCCTTGAATCTGCCGCTTGAACAGATCATGCATATGCCTCAGCATATTCTGCTTGCCAAAATGGCTGAATTGCAGAAAGAAGAAAAACAATCGTAG
>YZ01|ctg00001_00599 yycB
TTGCCACATCCACAAAATAAAAAAATCCAATCGTTTTGGCTGATCGCCGGCATTATCTTTATCGCGTTTAACTTACGGCCTGCGATCACTTCAGTCGGTCCGGTCATCAGCTCTATCCGGGCAGAGCTGCACATGTCCAATGGGGCAGCCGGGTTTTTGACCGCACTCCCACTGCTTTCGTTTGCCATTCTTTCTCCGCTTGCGCCTAAGGTTGGACAGCGTCTCGGAAATGAGCGAACCTTGTGGCTTGGTCTCATGATACTGTTTATCGGCGTTTTGATTCGTTCTACCGGCTATACTGCCGCTTTGTTTTTCGGAACGGCACTCATCGGAGTCGGAATTGCGATTGGCAACGTACTTTTGCCAAGCTTAATCAAACATAAATACCCTGAAAAATCAGGGATCATGATCAGCCTGTATACGACATCAATGAATATATTCGCGGCTTTAGCATCGGGTATCAGCGTTCCTTTAGCAACCCAGATGGATGGCGGATGGAAGCAGGCCTTTCTCTTATGGGGCGGGCTGGCTTTCCTTGCATTGCTGATTTGGATACCTCAGCTGCGCCATCGGGATACGGCAAACCAGGCGATGAAGCTTCAATCAAGTTCCATATGGTCTTCCAAAATGGCATGGCATGTCACCATCTTTATGGGACTCCAATCATTTTTATTCTACAGCAGCATCGCTTGGTTTCCTGAAATTCTCCGTTCACACGGGATTGATACGTCAACAGCCGGATGGATGGTGTCACTCATGCAATTTGCGAGTCTGCCTTCCACTTTTCTGACACCTGTTTTAGCAGATCGCTTGAAACATCAGCGCGGCATTGTTGCGGGACTGACCGCAGTCTATCTGATCGGCCTATGCGGATTATTAGCGGGTGGCAGCCATACACTGCTTGCCATCTGGATGATGATTATCGGTATCGGACAAGGCTCAAGCATTAGTCTGGCGCTCACCTTGATTGGTCTCCGCAGTGAAAATGCCCAGCAAGCCGCGGCACTGTCAGGCATGTCTCAGTCATTCGGCTACCTGCTTGCGGCCGTCGGTCCAATCTTTGTCGGCTATCTTTTTGACCAGACGCATTCATGGACAATGCCGATTGTGCTTCTGATTGCTGCCCTGATCGTAATGGGTGCAGCCGGGCTGGGAGCCGGACGAGATCGATACATTCTTCAGACAGAGAAACAAAGAAATTCAGCATAA
>YZ01|ctg00001_00600 yycA
ATGAAAACCAAACGATTCGACTTAGTCCTTATTCTTATTTTGCTTGCAGCGGCTTTTCTGAATACGTATCACATTTGGCAGGATGACACAGCGAACCAATACTATTTGGCGGCTGTGAAAAGTATGACGCAAAGCTTCCACAATTTCTTCTATGCGTCATTTGACCCTTCCGGATTTGTAACAGTGGATAAGCCGCCTGTTGTGTTATGGATTCAAACGATTTTCGCACTGATTTTCGGCGTTCACACATGGAGTGTCATCCTTCCTCAGGCTCTCTCCGGAGTTGGATCTGTATTCCTACTCTACAGAATGATCAAACCGGCCTTTGGAATTGGAGCGGCTCGCATTGCCGCACTTGTTATGACACTGACGCCTATCGCAGCAGCCGTCAGCCGGACAAACAACATCGACAGCATGCTTGTCTTTACCTTATTGCTCGGTTCAGCTTGCCTGCTTCGGGCAGTGAAACAGGATAAGCTGGTTTGGCTGCTGACGGCATTTGCCTTGATTGGGCTCGCCTTTAACATGAAGATGATGCAAGCGTTTATGGTATTGCCTGCATTTGTGTTATTTTACCTGATTGCATCTCGGGTTTCTCTGAAGAAAAAAACCGGGTCTCTAATTCTGTCTCTTGTCCTTCTGACAGGCCTTTCGATCTCATGGGCGGTTGTGGTGGATTCAACCTCATCCTCCAGCCGGCCGTATGTAGGAAGCAGCCAGACCAACTCAGTGTTAGAACTGGCCTTCGGCTACAACGGCACCGAGCGGCTGCTTGGACAAACCACTGGCCTTGCACAAGGTGATATCAATGCAGCTGGCGGCGGTAACATGCAGAATCATAACACCATGCAAGCGCCAAACAGCAGCGAATCATCTGGAAACAGCAAGCTTGACGGAAGTGCCGCTAATCAAAACGGCAATCAATCATTCGGGAATCATTCACAGGCGCCTCAGCCGCCTACCGGACAAAACGGCACCTCCAATGGAGGCGGAGGCACACCTCCAACAGGCGGTAACGGACCTGGAAACGGAGGGCCTGGCGGTGGCGGCGGAAAAAGCATGAATATGTTCGGCACCGGCGATGCAGGACCGCTTCGTCTCTTCCAATCGGCACTTTCCGGCCAAATCAGCTGGATGCTTCCATTCGCATTGATCGGATTGCTGGGCGGAATCGTCAGCTGGTACCGTGATCGCCGCGGACAGGCAGCTGAAATGAAAGAAACGATATTCTGGGCGGCTTGGCTCGTTCCAGTGGCTGGTTTCTTCAGCGTCGCAGGATTCTTCCACCAGTATTATTTGATTATGCTGGCACCTCCGATTGCCGCACTTTCCGGTATCGGATGGTATACGATGTACCGCTTATACAAAAACAATAAAGACTGGGCCAGCTACCTGCTGCCGGCAGCCGTTCTGATCACAGCCGCGTTCCAGGTGTATATTCTGAGCGCTTATACAAGCCAAATCGGCAGTGTATGGATGTATGTCCTGGGACTCTCAGGACTCGGCATCACCCTTGCGCTTCTGATGCTTAAACGCAGCCATCCGTTCAGCAAGCAGCTGACCATCATCAGCTTATGCGTTCTGCTGCTCACACCGGTCTACTGGTCAGCTACGCCGCTTCTATACGGAGGCAACAGCGTCCTTCCTGAATCGGGCCCGCAGCTCAAAAGCTCAGCAAACGGCGGGAACATGTTCTCCTCAGAGGTTGACACCGGACTCCTGTCCTATCTGAGAAAGCACAATACCGGCGAAGAGTATCTATTTGCTACTTTAACAACTGTAACGGCTGCGCCATACATCATTCATGAAAATGAATCCGTTATGGCAATGGGCGGATTTAACGGCACAGATCCCATTCTGACTGTATCCAAACTGAAAAAGCTGGTCAAAGAAGGCAAAGTGAAATACTTCCTTCTTTCAGGAAATAACTCAGGTAACAGCGAACTTGTTTCCTGGATTAAGAAAAACGGAAAAGAAATATCCTCTGACGAGTACAGCAGTTCCTCCAGCAGCACAAACAGCAGCCAGCAAGGCATGAGAGGAGGACCTGGCGGAGAAAGCCAGCAAACTCTTTATCTCGTGGAATAG
>YZ01|ctg00001_00601 rplI
ATGAAGGTTATTTTCTTACAAGATGTAAAAGGAAAAGGAAAAAAAGGCGAAGTCAAAAACGTAGCAGACGGTTATGCGCATAACTTTCTGATTAAAAAAGGCCTCGCCGTTGAAGCGAACGCGACAAACATCAGCGCGCTAAACGGACAAAAGCAGAAAGAGAAAAAAGAAGCCATCGCCGAGCTTGAACAGGCAAAGAGCTTAAAAGAGACATTAGAAAAACTGACTGTTGAGCTCAGCGCGAAATCAGGTGAAGGCGGCCGTTTATTTGGTTCTGTGACAAGCAAGCAAATTACTGAACAGCTCCAAAAAGACCATAAGATTAAAGTAGATAAGCGGAAGCTCGAACTGCCGGACGGCATTCGTGCGTTAGGATATACAAACGTGCCTGTGAAGCTGCATCCTGAGGTGCAGGCTGTGTTAAAGGTACATGTGAAAGAGGAAGCTTAA
>YZ01|ctg00001_00602 gdpP
ATGCCAAGCTTTTATGAAAAACCGCTGTTTCGGTATCCCATCTATGCTTTGATTGCTTTGTCAATCATTACAATCCTCATCAGCTTTTATTTTAACTGGATTTTAGGAACCGTCGAAGTGCTGCTGCTTGCAGTTATTTTGTTTTTTATTAAACGTGCTGATTCTCTTATTCGGCAAGAGATTGATACTTATATTTCTACGTTATCCTACAGGTTGAAAAAAGTCGGTGAAGAGGCATTGATGGAAATGCCGATCGGCATCATGCTTTTTAATGACCAATATTATATAGAATGGGCAAATCCGTTTCTTTCTTCTTGCTTTAATGAAAGCACATTAGTGGGAAGATCACTTTACGATACTTGTGAGTCAGTTGTGCCGCTCATCAAACAAGAGGTGGAATCGGAAACGGTTTCATTGAATGACCGCAAGTTTAAGGTTGTCATCAAGCGGGATGAGCGTCTGCTGTATTTCTTTGATGTGACGGAGCAAACTCAGATTGAAAAGCTATATGAAAACGAAAGAACCGTACTGGCTTATATTTTCCTTGATAACTATGATGATGTGACACAAGGATTGGATGACCAGACGAGAAGCACGATGAACAGCCAGGTGACATCTTTGCTGAACGCCTGGGCGCAGGAGTACGGGATCTTCCTGAAAAGGACGTCTTCAGAACGCTTTATCGCTGTACTTAATGAACACATCTTAACTGAACTCGAAAATGCGAAGTTCTCGATCCTTGATGAGGTGCGGGAAAAAACCTCATTTGACGGTGTCGCACTGACGTTAAGCGTCGGTGTCGGGGCTTCCGTCTCCTCGCTGAAAGAACTTGGCGATTTGGCGCAATCCAGCTTGGACTTAGCGCTGGGGCGCGGCGGAGACCAAGTAGCCATTAAGCTGCCGAACGGCAAGGTGAAGTTTTACGGGGGTAAAACAAACCCAATGGAGAAACGAACAAGGGTGCGGGCCCGCGTCATTTCTCATGCCTTAAAGGAAATCGTCTCTGAAAGCAGCAATGTGATTATTATGGGGCATAAATTCCCCGACATGGATTCTATCGGCGCAGCGATCGGAATTTTAAAGGTGGCTCAGGCAAATAACAAAGATGGTTTTATCGTCATTGACCCAAATCAAATCGGATCAAGTGTGCAGCGTTTAATTGAGGAAATCAAAAAATATGAAGAACTGTGGTCAAGGTTTATTACGCCTGAAGAAGCGATGGAAATTTCCAATGATGATACGCTGCTTGTGATCGTTGATACACATAAGCCGTCACTTGTCATGGAGGAACGGCTGGTCAATAAAATTGAACATATCGTGGTTATCGACCATCACCGCAGGGGTGAAGAGTTTATCAGAGATCCGCTGCTCGTTTATATGGAGCCGTACGCTTCTTCGACAGCGGAATTGGTGACAGAGCTGCTTGAATATCAGCCAAAGCGCTTAAAAATCAATATGATTGAAGCAACAGCCCTATTAGCTGGTATAATAGTGGATACAAAGAGCTTTTCTCTCCGCACAGGCTCGCGGACTTTTGATGCGGCTTCTTATTTAAGGGCAAAAGGTGCCGATACTGTGCTTGTGCAGAAGTTCCTGAAAGAAACCGTTGATTCCTATATTAAACGGGCGAAGCTGATCCAGCATACGGCCCTCTATAAAGAGAACATTGCGATCGCTTCTCTTCCTGAAAATGAAGAGGAATACTTCGATCAAGTGCTGATTGCGCAGGCGGCTGATTCGCTGCTGTCGATGAGTGAGGTTGAGGCTTCATTTGCGGTGGCGAGACGGGATGAACAAACCGTTTGTATCAGTGCGCGGTCACTTGGCGAGGTAAATGTTCAGATCATCATGGAGGCGCTGGAAGGCGGAGGGCATTTAACAAATGCGGCGACTCAGTTGTCCGGCATTTCAGTTTCTGAAGCGCTGGAACGGCTGAAGCACGCCATAGATGAGTATTTTGAGGGAGGCGTACAGAGATGA
>YZ01|ctg00001_00603 yybS
GTGAAACAAACGAGAGCATTATTGGAAGGTGCTATTTTAATCAGTCTGTTTGCGATCATCACGCTTTTGGTCGTTTATGTTCCTGTAATTGGAACAATTCTGTTATTTGCACTGCCGCTGCCCATGATCCTGTATACAATCAGACATGGATTGAAGTTAGGGATATGGATGGGCGCTGTCAGTCTTCCGGTTGTTTTTATAGTCGGGTCTTTTAACGGACTTATTGTAGCTTTTATGTCAGCTTGCGCCGGCATTGCCATGGGACATTTTTTCAAAAGGAAAGAGCCCGGGCACGCCATTATTTCGGGCGCTCTTATTTATATGCTTTGTATTGTCTTCTATTTTGTGATAAGCATTCAGTTTTTGGGTATCAATATCATTGATGAAGCGATGACACAATACCGGCAATCCCTTGATATTGTAGAAACTGTAGTGAAGCAGTCGGGCAATGCTGAACAGCTTGAGAAGCAATTGAAACTGATGGAAGAACAATTGGGTATGGTTCAATATCTTTTTCCAACAGCTATTGTGATGGTAGGAGCTATTTTTTCTTTCCTCAGTTACTTTATCGCTAAGCCGCTCTTAAGGCGATTCTCCCCCGATATTCCTAATCTAAAGCCTTTTAGAGAGTTGAAGTTTCCGCAAAGTGTTGTAGTGCTGTATTTAATAATTGTCATGCTTTCATTTTTGCCTTTAGAAAAAGGCCAAATGCTGTACTCTATCGCTTTAAATGGGGAGTTTATACTCGGGTTTCTGATTTTCATCCAAGGTTTATCATTTATCTTTTTCTATTGCCATAAGAAACAATATCCGAAGGCTGCGGCTGTGATTGCGGTGGTTCTTGGACTGATGCTTCCGATCTTTATGGCAGCCATTCGTATTTTAGGCGTTATAGATATGGGCTTTAATATAAGGAATAAGGTGAAGTGA
>YZ01|ctg00001_00604 BAX60_05330
ATGTGGGACATGATAAAGGACTTTTTCTTGTTTAGCAGCGGCGTTCTGCAAGCAACAACCCTTTTACTGGTCATCTTAATCTTTATGTATGTCAGAAAAACGAAAAAGAAAAACAAGGAATCTTCTGGCTTTATGGATGATAAACATTAA
>YZ01|ctg00001_00605 cotF
ATGGATGAACGCAGAACATTGGCTTGGCATGAAACATTGGAAATGCATGAGCTGGTTGCTTTTCAATCAAATGGACTCATTAGACTCAAGAAAATGATAAGAGAAGTAAGAGACCCTCAGCTCAGACAGCTTTACAGTGTCTCCATTCAGGCCGTTGAGCAAAATTTAAGAGAGCTTCTCCCATTCTTCCCTCAGGCGCCGCGAGAGGATGAAGAAGAAGAACGCGCGGATGACCCCTTTTACAGTGGCGACCTGCTCGGTTTTGCCAAAACATCTGTCCGCAGCTATGCCATCGCGATTACTGAAACAGCCACACCTCAATTAAGAAACGTACTGGTCAAACAGCTGAATGCTGCCATACAGTTGCATGCGCAAGTTTTTCAATACATGTATCAGCATGGATACTATCCATCTTATAACCTGTCTGAGCTGTTAAAAAATGATGTCAGAAACGCCAACAGAGCCCTTTCGATGAAATAA
>YZ01|ctg00001_00606 hypR
ATGAGTGAAAAAAAGAATATATACCCGAACAAAGAAGGCTGTCCTGTTGAATTTACGCTAGATGTCATTGGCGGAAAGTGGAAAGGAATTCTTTTTTATCACATGATAGATGGCAAGAAACGGTTTAATGAGTTTCGCCGAATCTGCCCGAGTATCACTCAAAGAATGCTCACCCTTCAGCTGCGCGAGCTGGAAGCGGACGGCATCGTGCATCGTGAGGTGTATCACCAGGTACCGCCCAAGGTTGAATACTCTCTGACGGAATTTGGGCGAACGCTTGAACCGATTGTTTTGCAAATGAAAGAATGGGGAGAATCCAATAGAGATGTCTTGGAATCATATCGTTCGAACGGTTTGCTAAAGGATCAGCAGAAATAG
>YZ01|ctg00001_00607 ppaC
ATGGAAAAGATACTTATTTTCGGACACCAAAACCCAGATACAGATACGATTTGTTCTGCGATTGCTTATGCTGATTTGAAAAACAAACTCGGCTTCAATGCTGAGCCAGTCCGCCTTGGACAAGTCAACGGCGAAACACAATACGCGCTTGACTATTTCAAACAAGAAAGCCCGCGTCTTGTTGAAACAGCTGCAAACGAAGTAAACGGCGTTATCCTTGTTGACCATAACGAACGCCAGCAAAGCATCAAGGATATTGAGGATGTTCAGGTTCTGGAAGTGATCGACCACCACCGCATCGCTAACTTTGAAACAGCTGAGCCGCTTTACTATCGTGCTGAGCCTGTAGGCTGTACGGCTACAATCTTAAATAAAATGTACAAAGAAAATAACGTGAAAATCGAGAAAGAAATTGCCGGCCTTATGCTGTCTGCGATCATTTCTGACTCACTGTTATTCAAATCTCCAACTTGCACAGACCAAGACGTAGCGGCAGCAAAAGAGCTTGCGGAAATCGCCGGCGTAGATGCTGAAGAATACGGCTTGAACATGCTGAAAGCGGGCGCTGATTTAAGCAAAAAAACAGTGGAAGAACTGATTTCTCTTGATGCGAAAGAATTCACACTCGGCAGCAAAAAAGTCGAAATCGCACAAGTGAACACAGTAGACATTGAAGATGTGAAAAAACGCCAAGCTGAATTAGAAGCTGTCATTTCAAAAGTTGTGGCTGAGAAGAACCTTGACCTGTTCCTTCTTGTCATCACAGACATCTTAGAAAATGATTCACTTGCCCTTGCGATCGGTAACGAAGCAGCGAAAGTGGAAAAAGCGTTCAACGTTACATTAGAAAACAACACAGCCCTTCTTAAAGGCGTTGTTTCCCGTAAAAAACAAGTCGTTCCTGTCTTAACAGACGCAATGGCTGATTAA
>YZ01|ctg00001_00608 yybP
ATGAAGATCATTTTGACAGTACTTGCCGGAGTGGGGCTTTTGAGTGCAGGCGGATGCGGCATACTTGATCAGGTGAATGACGGTTTGAACTATACGAGTGAAGCAACGGGCTATGTGGAGAAGGTCAAGACATTTGCAGAGGAAGCGCCTGAATTGGCTGAACAGGCTGTAAATGACACCGAGGCGAAAGAAAAACTAGAGGCACAGCTTGAATCGATTCAGAAGGCCGCCGCTGATTTTAATGAATTAACGCCGCCTGATGCCGCGGCGGAGATTCATCAAACCATTCAGGAGCATAACGAAACATTGCAGAAAAATGCTGACGATGTGTTGAAACAAGTGGAGGAAGGCAAGGTATCGCTTGAAGAATGGGAGCAGTCAGACCTTGTCCAGAACGCAAAACAAATCACTGATGTGATGGGACAAATTGAAAAGCTGGGTGAATAA
>YZ01|ctg00001_00610 yybO
ATGACAGAGGAGGTTTTCATCATGAGTCAAGAGCGCGTGAAACGGCCTGGACATACCAGATGGTACATATCTTCGTTACTCAGCGGCATTATTATTCTTAATTATTTTGACCGAGTGGCCATCTCTGTAGCGGCCCCTGCGATACAAGATTCGTTTCACCTTACAGCAACCGAACTCGGCATCGTGTTTTCCATTTACACTTATTCCTATACACTGATGCAGCTGCCTGTCGGAAGCTTGCTGGACCGGTTTGGCGTGGCGTGGGTCACGAGGATTGGGATGACAATATGGAGCTTTTTAACGATTCTTCTTGCTTTTTTGCAAGGAAAATTGCTGTTGTATCTGTTCCGGTTTCTCATAGGGCTGACAAGCGCCTCTGCTTTCCCTGCCGCCTCTAAGGCAACCGCTCTATGGTTTCCTCCAAGTGAGCGGGGATTGGCAAACTCTCTGTTCGACTCGGCCGCCAAATTTTCAAACGTGATCGGCGCGCCATTGGTCGCCTTTCTTGTCACCACATTTGACTGGCGTGTCGCCTTTTTGACGATTGGATGCATCAATGTGCTGTTTACGATCTTTTTCTGGCAGTATTATGAGCAGCCTGAACGGCACAAACGCATTTCCAAAAGCGAATTAAACTATATTCAAAAACACAATACGATCACAACAGAGCAAATTCCTTACAAAACGGGTCCGCTTTTAAAAAAGCTTTTCGCCAACCGTAAAGTATGGGGCTTAATGATCGGATTTACAGGGTACGGCTATACATTTAACCTGCTGCTCACCTGGCTTCCGACTTTCTTTAAGCATACATACGGAATGGATCTCATGTCGTCCGGTTTATTTACAGCCGTGCCGTGGCTGATCTCAACCATCTCAGGAATCGTGGTCGGCGGATGGCTCGTCGATTACTTTATTAAGAAAGGCTATTCTAACACCAAGGTGTACCGAACCGTGATCATTGTCGGAATGAGCTTCGGCTTTTTCTTTTTAGGCTCGATTCTGACGAACAATATCACCATCGCAATTGTCTGTATTTCAATCGGCCTTGCCGGTATTTCTGCAACCGCTCCAGTCGGCTGGTCCATTTCCGCGGAACTGGCGCCGATCGGTTCCGTATCCATGCTGAGCTCCATGGTGAACCTGGCAAACAACCTGTTCGGAGGCATTATTGCTGCTTCACTAACGGGATATTTATTTGATGTGACAGGCTCCTTTACGCTCAGCTTTCTGGTGGCCGGATTTGTGCTGTTGCTGGGATTGGTTTTTTATGTGTTTGTATTAGGGGATGTTAAACGAATTAAGCTGGAATAA
>YZ01|ctg00001_00611 QNH30_20840
TTGAATCTGTATGACTTTAGTATGGCTCCTTATTGGTTTTATGCAGGCAGGCACGGAGGACTTGTTCAACATCCATACTTATTTCGGCAGCCGGTTTCCTCTCGCGCAATCATTACATCAGCCCGCGGGGATGTAACGGGAGACGGCGTTATTGACGAAGTCTTTCTTACTGGCACCCAAATGCCCGGCAGCCCTTTATGGCGAAATATCACATTGGTGATCCGTGACGGCAGAACCCATCAGGAACAGCGAATCCAGCTCCAAAACAACATGGGATACAATCCGTCTCTTTTTCTTGGGGATATGACAGGCGACAAGATTGATGATGTGGCAGTGGTGGTGGATACTGGGGGAAGCGGCGGCGCTATATATGCGTATATTTTTGCCTATCTAAACCGGCAGTTCCGGCAAGTTTTCAATTCGGATGTGTTTCATGATGAATTTAAATACAGTGTGAGCTATCAAAATCAATATAAAGCAAATGTCATCAGCCACCATCAGAACGAAACGTATACCCTTGATCTTACTTACAAGGGCAGGGAATATTTGAATGAGATTTATACTGCTCAGGGTGTGTTAAAAATGCCGATAGAAGGCTGGGTGAATCCCTTGTCTGGCTTGTATCCGGTTGATTTTGACAGAGACGGCACATACGAACTGCTGGCGTATCAGCGGATCGCGGGGAGGTATAACGCTGACTCGCTGGGATATGTCCAAACCGTGTTGAAATGGAACGGGCAGAGGTTTATATTTGACCGCCAGACTGTTTCGATTTTTGGGAGTGACTTATCGTAA
>YZ01|ctg00001_00612 yybH
TTGGAACAGCAAATAAAAGACATCATATCTGCATGTGATTTGGCAATCCAAAATGAAGATTTTGATACACTGATGAATTATTACACGGAAGATGCCGTTTTAGTTGTGAAGCCCGGCATGATCGCGCGAGGTAAAGAAGAAATCAAAAAAGCGTTTATGGCAATCGCGGACTATTTCAATCATCATATTGTCCCGACACAAGGGGAAATGATCATTTTGGAAGCAGGAGACACTGCACTGGTCCTTTCTCAGACACTGCTTGATTCGGATAAAAAGGATTCCGAGTATGCGATGGAAAGAAGGGCAACCTATGTGTTTAAGAAGAATGCACAAGGCGAGTGGCTTTGTGCAATTGATAATTCATATGGTACGGCTTTAATTGGTGTTTAG
>YZ01|ctg00001_00613 yybG
TTGTCTGCGGAATTATCGTTACATGACAATATACATCATGATTTAAGCGCGGATTGCCAGCATTGTTTTGGTCTGTGCTGTGTCGCCTTGCCTTATGCGAAATCAGCGGATTTTGCTTTTGATAAAGACGGGGGCACGCCTTGCCGCAACTTACAATCAAACTATCAATGTTCTATACATAAAGACCTCAGAGAAAAAGGGTTTCGAGGCTGTTCTGCTTATGAATGCTTTGGCGCCGGCCAGAAGGTATCTCAAATTACTTATGAGGGAAAGGATTGGCAAAACAACCCCGAAACAGCAAGCGAGATGTTTGACGTTTTTCCTATTATGCAGCAGCTGCACGAAATGCTCTGGTATATACATGAAGCTCTTTCTATAGAGACAGCCAAGCCGATTCATCGTGAGCTTCGGGCCTGTTTCGATAAGATAGACAAGCTCACCAGACTCAGCAAGGAAAACCTGCTGACACTGCAGGTGAACGAATATCGAGCCGAGGTTAATGAATGGCTGTTAAAAACGAGTGAGCTGGTGCGTGCCCAAGCCTGCAATCGAAAACTTCCGAAAAAAATCAGCCGGGGAAGTGTCCTGATCGGCGCAAAACTGAAAGGGCTTGATCTGCGAGGAGCAAACCTAAGAGGGGCGCTGCTCATAGCTGCCGACCTGAGAAATGCTGATTTGAGAATGACAGACTTTATCGGTGCAGATGTAAGAGACGCTGATCTCAGCGGCGCTGACCTAACCGGGAGCATCTTTCTGACGCAGGCACAGGTGAATGCCGCAAAAGGCGACTCGAACACAAAGCTGCCGCCGTCTCTACAAATCCCTGCCCATTGGAAATAA
>YZ01|ctg00001_00614 ynfM
ATGGTTGTTTATGAATGGCAGTGCTCAACAACATGCGGAGGGGCCGATAAAGTCTCGATGACATACATTCAAAAAGGCACACCGGTTTTTCGGAAAATTACGTTTGCTTTCTTTGCCGCGGGTTTTAATACATTTGCGATACTTTATTGCGTACAGCCGCTCATGGAGGAATTCACGCGAGAATTTCATGTAACGCCTACGGCGGCAAGTCTTTCTTTATCTGTTACCACAATGCTGTTAGCTGTGAGTATGCTTGTCTTTGGTTCGTTGTCAGAGGTGTGGGGGCGCAAGCCGATTATGGCTGTATCCATGCTGGCCGCATCCGTTCTCTGTCTGGCGTCGTCCTTCAGCCCGAACTTTCATACGCTGCTTGTATTGAGAACCATTCAAGGGGTTGCGCTCGCTGGGCTTCCGTCGATTGCGATGGCTTATCTCGGAGAAGAAATAGAACCCGGAAGCCTTGGGTCGGCGATGGGGCTGTATATCAGCGGAAACGCGATAGGCGCCGTTTTTGGAAGGATCGTTTCAGGGCTCCTGAGCGAGTTTTTTAATTGGCATATGGCGATGGGGGCAATTGGTGTAATTAGTTTGATCGCAAGTATTATATTTTTTATGAATTTGCCTCCATCCAGGCACTTCACGCCGAGAAAATTGGAGCTCGGGCAATTGGGAATATCTTTAATCAGCCACTTGAAGGATCGGAAACTATTAAGCTTGTTTCTCATTGGTTTTTTACTGCTCGGGAGCAATGTTGCATTGTTCAACTACATTGCGTATGTGCTGTTGGAACCGCCGTATTCGTTTAATAAAGCATTTGTCAGCTGGATTTTTATTGTGATGATTGTAGGGATTTTCAGCTCATCTTTCATTGGAAGAATGGTTGATCAATATGGTTATCCGAAAATCCTGATGATGAATATCTTCATCGTCATCGCAGGTGCTTTATTAACGATAAACAGTATGTTAGCAGTGAAAATTCTGGGGATTGCGCTCTTTACATTCGGCTTCTTCGGCGGGCATTCAGTCGCCAGCAGCTGGGTAGGCAGGAGAGCCCTGCACAACAAAGCGCAGGCTTCATCGCTGTACTTGTTCTTTTATTATGCCGGTTCAAGTATTTGCGGAACGGTCGGCGGGCTATTCTGGTCTGCTTTTCACTGGCTGGGTGTCGTCGGCATGATCATCTTCATGCTGCTGGTTGCGTTGGGGCTGTCGGGATACTTGGCTAGTAGTGTGAAAATGTCGGATAAAAGTAACGAAAAAGGATTGGATTGA
>YZ01|ctg00001_00623 yybB
ATGAACTTGAGACAATTATCAGAACATGTCTTTCAATGTGAATTTGAGCTTGATGTGCCTCTTCGTATCCCGGTTCATACTTGGTTTATGAAAGATGGTGATGATGTTTATATTATTGATACGGGAATAGAACGTTTTGCTGATGCTCAAATTAGGGCAGCATTAGCGATCGGCAATCCAAAAGCCATTTTGCTTACACATGGCCATAGCGATCATATTCAGGGGGCATCAAAGTGGTTGGAGAGATTTGTTATTCCGATTTTCGCGCATCAAAAAGAACTAGTGTATATCAATGGAGAAGCGCCTTATCCGAACAAAAATGAAGTGGAGAACACAGGGGTAGCCCATATTGTCCAGCCACTGACAGAGCAAACGCTGGCTCACCTGCCTTTGCAATACTATTTAACACCCGGTCATTCCCCGGGGCATGTTGTGTACCATCATGAAATCGATCATACCCTATTAACAGGAGACCTTTTTATCACAAGTAAGGAGGATTTACATCCGCCTATCAGAAGATTCAGTGTTGATATGAATGAAAACATCGACAGCGGCGCGATAATAGATGAAATCAAACCAACGCTCATTTGCTCTTCACATGGTGAAGAAATTTTTTATAACGAAGAGTTGTATAAAAACTATGTGTTAAGGTATAGGGACTAA
>YZ01|ctg00001_00626 yybA
ATGAATGACATTTTGCGTGAGATCGGCATGATTGCAAGAGCGTTGGATTCCATAAGCAATATTGAATTTAAAGATTTGGACTTAACAAGAGGGCAGTATCTCTATCTTGTACGTATATACGAAAATCCGGGAATTATTCAAGAAAAATTGGCGGAAATGATAAAAGTGGACCGAACAACAGCCGCGCGGGCCATTAAGAAATTGGAAATGCAGGGATTTATTCAAAAACAGCCGGATGAGCAAAATAAAAAAATAAAAAAACTGTTCCCGACCGAGAAAGGGAAAAAGGTTTATCCATTGTTAAGAAGAGAAGGAGAACATTCCATGGAAGTGGCCTTGTCCGGTTTTACACCTGAGGAAAAGGAAACCATTTTTAAACTTGTTCACAGAGTCAGGAAGAATATAGAACGTGATTGGGAATATGTGAAGAAGGGGAACAAGAGGGACTATTAA
>YZ01|ctg00001_00640 yyaL
[truncated: 2,506,338 more chars]
