# Supplementary material for: From indigenous screening to pilot fermentation: comprehensive characterization of Bacillus subtilis YZ01 as a novel food-grade probiotic candidate
Source: Front Microbiol. 2025 Aug 29;16:1624208. doi: 10.3389/fmicb.2025.1624208 (PMC12426190; doi:10.3389/fmicb.2025.1624208)
Supplement: Supplementary file 4 [file Data_Sheet_2.fasta]

>YZ01|ctg00001_00006 fliC
ATGAGAATTAACCACAATATCGCAGCGCTTAACACACTAAACCGTTTGTCTTCAAACAACAACGCGAGCTCAAAAAACATGGAGAAACTTTCTTCAGGTCTTCGTATTAACCGTGCAGGAGATGACGCAGCGGGTCTTGCGATCTCTGAAAAAATGAGAGGACAAATCAGAGGTCTTGAAATGGCTTCTAAAAACTCTCAAGACGGAATCTCTCTTATCCAAACAGCTGAGGGTGCATTGACTGAAACTCATGCGATCCTTCAACGTATGCGTGAACTTACTGTTCAAGCTGGTAACACTGGGACACAGCAACCTGAAGATTTAACTGCAATTAAAGATGAAATGGATGCTTTAACTGAAGAGATCGATGGTATTTCTCAACGTACTGAATTTAACGGCAAAAAACTTTTAGACGGTAGTGTAACAGCAGGATTTACATTCCAAATTGGTGCAAATGCTAACCAAAATATTAATGTTAAAATTGGCAACATGGATGCAACAACTTTAGGAGTAAAAGGTATCGATGTTTCAGCGGATGATTTTAGTTTTGACACTGAGATCGCTAAAATCGATACTGCAATTACAAGTGTTTCAAGCCAACGTGCTAAACTTGGGGCGGTACAAAACCGTCTTGAGCACACAATCAACAACTTAGGAGCATCTGGTGAAAACCTGACAGCTGCTGAGTCTCGTATCCGTGACGTTGACATGGCTAAAGAAATGAGCGAGTTCACAAAGAACAATATTCTTTCTCAAGCTTCTCAAGCGATGCTTGCTCAAGCAAACCAACAGCCGCAAAACGTACTTCAATTGTTACGTTAA
>YZ01|ctg00001_00010 ctg00001_00010
ATGAAGTTCAAGTTCGTTACATATGTTTCAACAGCAGCTGTACTATCCGGTCTCCTTATGGCAACACAACCCGCTTCTGCAATCACGGGTTTAGCTGATAATAAAAGTTCAGCACTTGAAGTTCTTCCGGATAATCATTATAGATGGAAGCTCCAGACGGCTGCCGATGAAGATTGGTTCCTTTGGAAAAACAAAACGGCTGACGAGCATGATGTGTCCGCTTCGTTTACTTCTCCAAGCGGAAAAAACTACGATTTTGAAGTACAATATGTGACCCCCGAGAAGACAATCGTTATCAAGGCTGAAGATCATGGCCAAGGTGGAACGGACTCCATTCACCTCACCTCGATTAAGCCCGAAGAAAGTGTGTACATGAGGCTGAAATCCCATGATGGTGACTACAGCACAACAAGCAACTATGATTTCACTTATTCTATAAAGTAA
>YZ01|ctg00001_00021 prfB
ATGGCTGATCCGGAATTCTGGAATGATCAGCAGAAAGCCCAAACGGTCATAAATGAAGCAAATGGTTTAAAGGATTATGTCAATTCCTATAAAAAATTGAATGAATCCCATGAAGAACTGCAAATGACTCATGACCTTCTGAAAGAAGAGCCGGACCAGGATCTCCAGCTAGAGCTTGAGAAAGAGCTAAAGGCATTAACTAAGGAGTTCAACGAATTTGAGCTTCAGCTTCTTCTCAGTGAACCGTATGATAAAAACAACGCAATTTTGGAGCTGCACCCGGGTGCGGGCGGTACAGAGTCACAGGATTGGGGCTCTATGCTTCTCAGAATGTACACTAGATGGGCTGAGCGCCGCGGTTTTAAAGTGGAAACACTCGATTACCTTCCAGGTGATGAGGCCGGAATTAAGTCAGTCACATTGCTGATTAAAGGCCACAACGCTTACGGATATATCAAGGCGGAAAAAGGCGTTCATCGTCTTGTGCGGATTTCTCCGTTTGATTCTTCAGGCCGCCGCCATACATCATTCGTATCGTGTGAAGTCATGCCTGAATTTAACGATGAGATCGATATTGATATCCGTACGGAGGATATTAAAGTTGATACGTACCGTGCAAGCGGAGCGGGCGGACAGCACGTCAATACGACGGATTCAGCCGTTCGGATTACTCACTTGCCGACGAATGTGGTTGTGACGTGCCAAACGGAGCGCTCACAAATTAAAAACCGTGAAAGAGCCATGAAAATGCTGAAGGCCAAGCTGTATCAGCGCAGAATTGAAGAACAGCAAGCAGAGCTGGATGAAATCCGCGGTGAACAAAAAGAAATCGGCTGGGGCAGCCAAATCCGTTCTTACGTATTCCATCCGTATTCCATGGTAAAAGACCATCGGACCAATACAGAAATGGGTAACGTTCAAGCGGTAATGGACGGAGACATTGATACATTTATTGATGCTTACTTGCGTTCTAAGCTTTCATAA
>YZ01|ctg00001_00044 yvyE
ATGCTGCACAGCTATTTTACTGTGAAAGAAGCAGGAGAACACGAGATAGTTATAGAAAAATCGCGTTTTATCTGTCATTTAAGCCGTGTTTCTACCGAACAAGAGGCACAGGAATTTATACAGAAAATAAAGAAACAGCACTGGAATGCGACTCATAATTGCTCGGCTTACGTAATTGGCGAGAACGATCATATCCAAAAAGCCAATGATGATGGAGAACCAAGCGGTACAGCGGGAGTGCCGATGCTCGAGGTATTAAAAAAACGCGGACTTAAGGACACCTGCGCCGTCGTTACACGATACTTCGGAGGCATTAAACTTGGGGCCGGCGGATTAATTCGCGCTTATGGGAAATCAGTGTCTGAAGGATTAAATCATATAGGTGTTGTAGAACGGAAACTTATGCGGGTCATGCATACTTCCGCAGATTACACTTGGCTTGGCAAGATTGAAAATGAATTAAGAGAATCACAATTTCTGTTAAAGGAAATCCATTATGCGGAAAATGTTGAATTCGAAACATACGTGGAAGAAAAAGATACAAACGCATTTTCTGAGTGGATGACAGAACTGACAAATGGAAAAAGTGTTATTAAAGAGGGAGAGTTGACGTATCTTGAAAAAGCCGTCAATCACTTAAAGGAGACTGAATAA
>YZ01|ctg00001_00045 tagV
ATGGCTGAACGCGTTAGAGTGCGTGTGCGAAAAAAGAAAAAGAGCAAACGCAGGAAAATCTTAAAAAGAATTGTGTTATTGTTCGCCCTTGCATTATTGGTAGTCGTTGGGCTTGGAGGATATAAACTTTATAAAACCATTAGCGCTGCGGATGATTCATACGATGCTCTTTCCCGCGGAAATAAATCAAATCTTCGCAGCGAAGTTGTAGATATGAAGAAAAAACCGTTTTCTATTTTATTTATGGGAATAGAGGATTACGCGACCAAAGGACAAAAAGGGAGATCAGACTCTCTTATTGTAGTTACCCTTGATCCCAAAAATAAAACCATGAAAATGCTGAGCATTCCGCGTGATACACGGGTGCAATTAGCCAGTGACACAACCGGAAGCAAAACAAAGATTAATGCCGCTTACAGCAAAGGCGGAAAAGATGAGACAGTTGAAACCGTTGAAAACTTCTTGCAAATCCCGATCGATAAATATGTCACAGTTGATTTTGACGGATTTAAAGATGTAATTAATGAAGTTGGCGGTATTGATGTAGATGTGCCTTTCGATTTCGATGAAAAAAGTGACGTAGACGAAAGTAAACGGATCTACTTCAAAAAAGGCGAGATGCACTTAAACGGTGAAGAAGCCTTGGCGTATGCCCGCATGAGAAAACAGGATAAACGCGGAGACTTCGGCCGTAATGACAGACAGAAACAAATTTTAAATGCACTGATTGACCGAATGTCAAGTGCAAGCAACATTGCTAAGATTGATAAAATCGCAGAAAAAGCCAGCGAGAACGTTGAAACCAATATTCGCATTACTGAAGGTTTAGCGCTGCAGCAGATTTACAGCGGCTTTACCAGCAAGAAAATCGACACTTTGAGCATTACAGGATCTGATTTGTATCTAGGGCCTAGCAACACGTATTATTTTGAACCGGATGCCACAAATCTGGAGAAAGTCAGACAAACGCTCCAAGAGCATTTAGATTATACTCCAGATACAAGCAGCACTGACACTTCCGGTACCGGAAGTTCAACATACGGCACTAGCACGGAAGAAAGCACAACAGACGGTACGACGAGCGGAAGCAGCTATTCGAATGACAGCAGCACAAGCTCAAACAGTACAACGAATTCAACAACTGATTCATCCTATTAA
>YZ01|ctg00001_00048 tuaG
ATGACCAATTGGAAACCTCTCGTATCTGTCATTACACCTTCTTATAATGCGCGTGACTATATTGAAGACACGATTCATTCAGTGTTAGATCAGAGCCATTCTCATTGGGAAATGATTATCGTGGATGATTGCTCAACGGACGGGACACGCGACATTTTAAAGCAGTATGAAAAAATAGATGAAAGAATTCATGTCGTGTATCTGGAAGAGAACAGCGGAGCTGCGGTTGCTCGAAACAAAGCATTGGAGCGCGCTCAAGGACGTTATGTAGCATTTTTGGACAGTGATGACAAATGGAGAAAAGACAAACTGGAAAAGCAGCTTGATTTTATGATGGAGCGTTCCTGTGCGTTTTCTTTTACAGGCTACAGCTTAATGGCGCAGGACGGAACCCCGCTCGATAAATTTATTCATGCACCGGAAAGTCTGACGTACGATGACGCTCTGAAAAATACGATTATCGGCTGCTTGACCGTGATGATTGACAGGGAGCAAACGGGACAGATCCAAATGCCGAATATTAGAACGAGACAGGACTTGGCCACATGGCTGTCTCTTTTGAAAAAAGGATTTACCGCCTATGGAATGAATGAATGCCTAGCTGAATATCGGCTTGTAGATAACTCGATATCCAGCAACAAATGGAAGGCTGCGAAAAAAACGTGGTTTGTCTACAGGGAGATCGAACGGCTTCATTTCATCAAAGCCACATGGTGTTTTGTTCAATATGCAAAAAACGCGGTGAAAAAAAGATTATAG
>YZ01|ctg00001_00049 tuaF
ATGAACGATATATTGATAAGAATAGCCCGGCGTATTAAAAAAAATATCATTTGGATCATAGCAGTGCCAATTATATTAGGTGCGGCCGGTTATATCCTGCCGTCACAGATCGCTGATCAAAAGAGCTATACAGCCGAGGACACTTTGGCTGTGGGGAGCTATGATCATCCGGTTTATAACAGTACAGAGGAGATTCCGCTTCTGCTCAAGAGTGACTCTTTTTTGAAGGAGGCGCTTCCTGACGAAAAGGATGAAGATTTGGCAGAGATCAAAGAGAAGCTTACCATCAAAACGGAATCTAAATCTTTACTGACCTTGAGCTATAGCGACGAGGATAAGGATAGAACGGAATCCATCTTAAACGGCATTACCTCCGCCTTTCTCAAAAACGATCAAAAGCTGTATTCAGAAAGAGAAGCCGTCATCCGCCGCAGCATAGATGCACTCGAAGGTGAGACGGTAAGCGAGGATTCCAAAGTGGATAAAGAGAGATTTTTGTATGAGCTGAAAAACACGCAGCTTAATCTGAAACCGGCCAGTGTCACTGATTCTGAAACCGTAAGTGAGGCAGCAGGCGGCGGAATGTCCCCGAAAAAGAAAGCGGTTCTTGGCGTTATGATCGGCCTCACGATTGCCTTTATGTTCGTTGTCATTCCTGAATTTTTTAGGGAATCCTTTTAA
>YZ01|ctg00001_00050 tuaE
TTGCTGGGAGCCATCCGTACAGATATAGGTTTAATACAGATGGCTGCCGTGCTTGCGGTGTTGGCAATTGGTCTGTTTGTACTGACGCTTGCAACCGCATTTACAACAAAAGAACGGCTCTTTATGGCTGTAATCTATATTTTGATCGCCTGCACTTTTTTAAATAATGCATTTTTCGCGATTCATCTTGGATTTTTCAGTTTGTTTCTTTACAGGCTTCTGCTCATTGCAGCGGGGTGCCTCCATGTGATCGGTGTGGTGCGGAATCGAACACATATTGAAAGATGGAACGGACTGCAAGTGAAAGGGATTTTGCTCTTTTTCGCTTTTTGGTTTATATACGGCCTTGTTTCTCTGCTGTGGGCCAAATCGGTGACAGCCGGCATCAAATATTTGGCCTTGTTGGCAATGGGAATTTTCTTCATTTACCTCATTGTCATGTACGTGCAAAAAATGGAGCGGCTCATGGTTGTTTATACCATTTGGCTGGTGATGACAGTATTCCTGATGATCATTGGTTTTTACAATCATATGACCCATCATCATCTCCCGAGTTCAACGCTATACAGCGGACCGGAATATAAGCAGCATTATCCGACATCGGTCTTTTTTAATCAAAATGACTTTGCAACATTTTTATCGATCAGCTTCTTTTTTTACATTACATTGGTGAAAAACATAAAGAATGGATACATCAAGGCGATTGGCCTTTTGCTCTCGCTCTGTGCGTTGTATTTAATTTTTGCTACCGGTTCAAGAGCCAGCCTTCTGGGCATTTTTGCCGGCGCTGCTGTCTACATCTTCATTGTATTGCCGCCTGTTCTAAAGAAAATGGCCATTTGGCTGTCTGCGGCAGGAATCACCATTTTTGCAGTTCTCTTCGCTGGCCGAATTTATTCAAAGTTTTGGGAGCTGTTTCTGGCACCGCAGACGCTGCATTCATTTCATGACATGCTTCCGTCAAATGTGGCCCGGGCCAATCTGCTGAAAAACGCATGGCACTTTTTCCTTGATTCATACGGATTCGGAGTCGGAGCAGGGAATGTATCCTATTATCTTGAGCATCATGCTTTATATGATACTGACAACGTGACAGAGGTGCACAACTGGCTTGTTGAAATCCTTGCTAACTTTGGCTTGTTCATCATGCTGGGATATCTGGCCGTTTATGCTTACCTCATTTGGGTGCTTTACAAATTTCATGAAAGAAAATTGGGAAATCAGTCAAAACTGATCACAGAAGGGCTTATTACGGCACTGGTCAGTTTCCTGGTATCCAGTATCAGCCCAAGTTCTGTTTCAAATTTATTTTTCCATTGGGTGTTTCTGGCGCTCGTCATCGCCGCCGTGAATGTGTTAAGGCGATCCAGACAGATGCCTGAACCGCTGTACAGATAA
>YZ01|ctg00001_00051 tuaD
ATGAGCGCTGTGAAAAAAATAGCTGTAATTGGAACAGGTTATGTAGGACTCGTGTCAGGCACTTGCTTTGCGGAGATCGGCAATAAAGTTGTTTGCTGTGATATCGATGAATCAAAAATCAGAAGTCTGAAAAATGGAGTAATCCCGATCTATGAGCCAGGGCTTGCAGACTTAGTTGAAAAAAATGTGCTGGATCAGCGTCTGTCCTTTACTAATGATATCCCGTCCGCCATTCGGGCGTCAGACATTATTTATATTGCAGTCGGAACTCCGATGTCAAAAACAGGTGAAGCTGATTTAACGTACGTCAAAGCGGCGGCGAAAACAATCGGTGAGCACCTCAACGGCTACAAAATTATCGTAAATAAAAGCACAGTCCCGGTCGGAACAGGAAAACTGGTTCAATCAATCGTTCAAAAAGCTTCAAAGGGAAGATACTCATTTGATGTTGTATCTAATCCTGAATTCCTTCGGGAGGGCTCAGCGATTCATGACACGATGAATATGGAGCGTGCCGTGATTGGCTCAACAAGTCATAAAGCCGCTGCCATCATTGAGGATCTGCACCAGCCTTTCCACGCTCCTGTCATTAAAACAAACTTAGAAAGTGCAGAAATGATTAAATATGCCGCGAATGCGTTTCTGGCGACAAAGATTTCCTTTATCAACGATATCGCAAACATTTGTGAGCGAGTCGGCGCAGATGTTTCAAAAGTTGCTGATGGCGTGGGGCTTGACAGCCGTATCGGCAGAAAGTTCCTAAAAGCGGGTATTGGGTTTGGCGGCTCCTGTTTTCCTAAGGATACAACCGCACTGCTTCAAATCGCAAAATCGGCCGGCTATCCATTTAAGCTTATAGAAGCTGTCATTGAAACGAACGAAAAGCAGCGCGTTCATATTGTAGATAAACTCTTAACTGTTATGGGAAGCATCAAAGGAAGAACCATTTCCGTTCTCGGATTGGCCTTCAAGCCAAATACAAACGATGTGAGATCCGCTCCTGCTCTAGATATTATCCCGATGCTGCAGCAGCTGGGCGCACATGTAAAAGCATACGATCCGATTGCTATTCCTGAAGCCTCAGAGATCCTTGGCGAACAGGTCGAGTATTACACAGATGTGTATGATGCGATTGAGGACACTGATGCATGCCTGATCTTAACGGATTGGCCGGAAGTGAAAGAAATGGAGCTTGTAAAAGTGAAAACTCTCTTAAAACAGCCGATCATCATCGACGGCAGAAATTTATTTTCACTTGAAGAGATGCAGGCAGCCGGATACATTTATCACTCCATCGGCCGTCCTGCTGTTCGGGGAGCGGAGCCTTCTGACAAGTATTTTCCGGGCTTGCCGCTCGAGGAATTGGCTAAAGACTTGGGGAGCGTCAACCTATAA
>YZ01|ctg00001_00052 tuaC
ATGAAGATTTTGTGGATCACAAGCGTATATCCGAGCAGTCTGAAACCCGGTGAGGGTGTGTTTCATGAGACTCAGGTGCAAGAGCTGCAAAAACTCGGGCTAGATATCACCGTGATATGCCCAAGGCCTTTTCATTCGGCCCCTGTCCGCATGCTGAAAAAGGCATATCGAAAAAAGGATGCCAGACCGGAGTATGAGATTAGGAAGGGGGTACCGGTTCACCGGCCTTTCTATCGAGCAGTTCCCGGCCAGCTGAAGTGGGCTCAGCCTCACCGGAGAATCGCATCAGCCGTTTTAAAAACGATGAAACAGCGCGACATACATCCGGATCTGATCCATGCGCATTTTGCCATGCCATCGGGCGGGGCTGCGGCAGTCGTGTCGGAGTCAGAGCGAATTCCTTATGTTCTGACCTTGCACGGCAGTGATGTGAATGTCTATCCGCATTACAGCAAAGGGGCGTTTAAAGCTTTCAATCGTGCGGTTGGTTCCGCGTCAGCCGTTTTAGCAGTCAGCCACAAGCTCCAGGAAGAAACCAAAACGCTTTCCGGCTTTGACAGCTCGGTTCTGCCGATCGGCATACAGCTGAGCCGCTTTCAGGAGAATGAGCAAACAAAAGAAGAAATCAGAAAAAAACTCGGGCTTCCGCTCGATCAGCGTCTGGCGGTCTATGTGGGACGGCTCGTCAGGGAGAAAGGCATTTTTGAACTGTCTGAAGCCATCGAATCGTTGAAGGAACCTCCTAAGGCAGTCTTTGTCGGGGATGGTCCTGCAAAATCATTGCTGATCCAGAAGGGACATATCGTCACAGGTCAAGTGCCCAATCATAAGGTAAGAGACTATTTGCTTGCGGCAGACATGTTCGTGCTTCCTTCTTACAGTGAGGGGATGCCGACTGTCGTGATTGAGGCGCTGGCGCTAAGAGTTCCTGTCATCTGTACAGATGTTGGCGGTGTGGCATCATTATTCGGAAAGCATCAGCATTTGCTGATTAAACCGAAATCTGCTCAAGCCTTGGCGGAAGCGATCACTCTGTACGAACATGAGCAAATATGGAAACCGGAAGTTGCAGATGATTTGTATGAAATCGTGCAGGCGCAATTTGACGCCGGAAAAAATGCCAAGGCCTTGCATCATCAGTATCAGACGGTCATGAAAACGTCCGTTTAA
>YZ01|ctg00001_00053 tuaB
ATGCCAAGTATTACAAAACAAATCATGAGCGGGGCAAAGTGGACAAGTATTTCAACCATGTGTATTACAATCATACAAATCGTTCAGTTTGCTCTGCTAGGAAATATGATGACCTTAACGGAATTTGGACTCGTCGGCATGATCACAACGGTTACAGTATTCGCCCAGATTGTGCTTGATATGGGTTTTGGCGCAGCGTTAATTCAGAGAGATGATGCGACGGAGCGACAGCTGTCAACACTGTATTGGCTTAATATTATGACCGGCGTTTTGCTGTTTGTTCTATTATATGTGAGCAGTCCCGTCATTGCGGGATTTTATCAAAGGGAAGAGCTGGTGTTTCTGATTCGGATTTTGGCGATTATGTTTTTAATCGCGCCAATCGGACAGCAGTATCAGTATATGCTGCAAAAGCAGCTGCATTTTAATACGTTAAGTAAAATTGAGATTTTTTCAAATGTATTGTCCTTCGGATATTTAGCGATAGCGGTTTTTATGATGGATGCGATTTTGGCATACGTCATTTCTCAAGTGCTGCTGCAGTCCAGTAAAGGGCTTTTATATTGGGCCGTATACCGGAAAAAATGGCACCCCGCTTTTGTTTTTGACTTGAGGGGAATGAAGGAGTTCTTTTCCTTTGGAGCCTTTCAGCTTTCATCCCGTCTTGTGAACAGGCTGGGAGCGAATATCGATATGATTTTGATCGGACGGTTTATCGGTGCTGAAGCGTTGGGGATTTATAACCTTGCTTACCAGATTGTTACCATTCCGGTTTTGAAGATCAATCCGATTGTGACACGGGTGGCATTCCCTGTTTTCGCAAAAAACAAATATGAAAACAGCGTGATCAGAGAAGGATTTTTGAATATGACAAAAATGCTGGCGCTAGTGTCGTTTCCTCTGTTAATCGGGCTTGTGTCTGTGTCAGACGCCTTTATCGCAGCGGTATTTGGAGAAAAATGGCTTGCTGCTGTTCCGGTTCTAAATGTTTTGGCCATTGTCGGGATACTTCGAGTACTCATGAATCCAAATGGATCTGTACTTCTTGCTAAAGGAAGAGCGGACTTAGCGTTTTATTGGGATTCCGGTGTGCTGCTGCTTTACGGTTTGTCACTGTTTGCAGCTGTACAAACGGGAAATCTGCAGACAGTCGCATGGGTATATGCCATCATCAGCGTTTTCAATTTCCTGATCGGGCGCTGGCTCCTGTCATATGTCATTAAGCTTAACCTTTCGGCTTATTTCCAGTCTATTATGAAGCCGTTTCTGATCACAGCCGCGATGGGCATCATCGCGTTTGGTGTAAGTCTAGGTACAGAACACTTCAGTCTGCAGGCAGAAATGCGACTGGCCATTTCAGTGGCGGCCGGGGCGCTGTGCTATCTCTTTCTTTTGGTAAAAGCGTACCCTCAAACGAAAAGCAAACTACTAAGAAAAGGACGTTTGTCATGA
>YZ01|ctg00001_00054 QNK02_18130
GTGAGTGCAGAGAAAAGCATGAATGTGAGTCGTGAATTCTCAGTTCAGCAAATAAATTCTTTTACATTATCTGAAAAGACGACTCGTTATTTGGCAGTAAAGCGCGTAATGGATATTTGGTTTGCGCTCATTGGATTGGCGATTGCGCTGCCAATGATTGCGGTATTTTCAATATTGATTTGTTTGGAGACGCCGGGGCCTGCCATTTATACGCAGGAACGCGTAGGGAAAGGCGGAAAACCATTTAAGCTTTATAAGCTTCGTTCCATGAAAATAGATGCCGAGAAGTCCGGGGCTGTTTGGGCGCAGAAGCAAGATCCGCGGGTGACAAGGATCGGAGCTTTTATCAGAAGAACGAGAATTGACGAGCTTCCTCAGCTATTTAATGTGCTGAAAGGCGATATGAGTATGATTGGCCCTCGTCCGGAACGTCCCGTGTTTACGGAAAAATTCCAGAATGAAATTCCAGGCTTTACACAGCGTCTGGCTGTTAAACCGGGATTGAGCGGCTGGGCTCAGGTGAACGGCGGTTATGATATGACGCCGAAGGAAAAGCTGATATTTGATTTATATTACATTCGCAATCTGACTTTCACTTTAGAATTAAAAATTATGTTAAAAACTTGTAAAGTAGTCTGGACAGGTGATGGTGCAAGATAA
>YZ01|ctg00001_00055 tarQ
ATGAAAATAAGCATTGTTATCCCTGTATATAATTCAGAAGATCTTATTTCCGAATGTCTTGACAGCTTAGTTAATCAAACGATGCCAAAAGAAGATTATGAGATTATATGTGTCGATGATAAATCTACAGATTCATCTTTAGACATTTTGAATCATTATAAAAAGAAATATGACAATATTGTTGTTGTTGAAAGAACGGTAAATTCAGGCGGTCCAGGTGCTCCGAGAAATGATGCAATAAAAATTGCCAAGGGTGAATACATTCTATTTGTTGATTCCGATGATTATTTAGGAAATGAAGCATTGTTGAGATGGTACAATTTCTCAAAAGAGAATCAATCTGATATTACTTTAGGAAAATTAAAAGGGGTAAATGGCAGAGGCGTTCCAAAATCAATGTTTAACGAAACAAACTCTGATGTCGATCTGGTAGATTCAAGAATTATTTTTAGCCTGGGACCTACAAAACTGTATAGGACTTCACTTTTAAAAGAGAATCAAATAATTTTTCCTACTCATATAAAGGCAGCAGAGGATCAAGTCTTCACGATGAAAGCATATTTGAAAGCAAAGAAGATATCTGTTTTAGCTGACTATGATTATTACTATGCAGTCAAACGAGACGGAGATCATATGAGTGCCGCTTATGTCTCTCCGGATAATTTTTATGAGGCGATGGAAGATATTATTCGTGCGATCAGAGCCAGTGAACTTGAAGAAGACAGAAAAATTAAGCTGATGGCAGTATTTTTAAACAGGCATTTTGATTTTTCTCGGACCAGAAATGTTACGCTTAAAATAAAAAAAGAAGAGGAAAGAGCAGAATGGTTTCAATATCTGTCATCATTTATTCGTAAAGTGCCTGAAGAGGTGGATCAATTTGTACTTCCACATATCAAATTAAGGCTGCTGTTTATTCGGAATAATGATTTGCATGGATTAACCCAGTATGAGCGGGAGGAGCAAGATATTAAAAAGTTCTGCATTGTGCATAATGGGAATTTAATTGCACGTTATCCGAGCTTAGAGGGGTATCCGACCACTGAAGAACTGTTAAAGGTAAATTATAAAAACAAGCTTGAACATCATCTGCAGAATATTGAATTCAGAGATCACAGCCTTAGCATTGAAGGAACGATTAAACACAAATTAGCAGATGATGAAACAAATAATAATCAGTCGCTAACAGGAGTGTTTGTTCATCGCAATACAAAGGCGGAGAAATATATTTCGCCAGTCTCATTTGAGAATTCAACGTTTACATTTGAGTGTAAGTTTGATGAATTAGCATCTGCTGAAGAAGATTTAGGCGTTTGGGATTTCTTTATTGAATCCTCAATAGACGGCTACAAACTAAGGGGAAGAATCGGAAACAAACGAGTCCCGTATAAATATTCGACCAAAACGATGTATTTAGGGCATAATGCTTTGTTTGTCTTCAGCGCCAGACCATACTTCACAATGAACTATGATAATCTTTCAATTGATATAAAGAAACACGCATATACAGCAGCTGAACTTTCTTATGAAACAGAATCAAAAGATTTATCATTTATTTTTAAAGATAAGCAAATCTGTTTGCCGAATGAGTCAAAAATCATTGTGAATACCGGACAGTCTGAAATCTCATTACCGGTAAAACGCATTGATTTAGAGCCTAATTGTACGAAATTGACGGTAAACATGCAGAGTTTGCTTGAACAGCTAGCTCATGTAAAGAAAGAGCGTTTAATTGATTTTGCGATAAACACTTCTCAAAATAAAATCAGTGCAAAAGTGGATAACCAAGCAATTATCCTGGACACAAAGAGCGTGGAACGAAAATCCATGTTATTCTTCAGTAAAACGGTTGAGGTTCAATATAAGCTGTTAACCTCTAAATCAAAATTTTATTTTCAATATTAA
>YZ01|ctg00001_00056 BAX60_02665
TTGCGGATCTTTCTTAAAAGCATACCGATGCTGATATTAGGAATCGTGCTATTTGTACCAAATACTTTTGCGGCCAACTCTGTTACAAGATTGGATGGAGCAAGCAGATATGAGGTTGCTGTGAATGTTTCAAAACAAGGCTGGAGCAGTGCAAGCACGGTTGTTGTGGCGAACGGAACAGCATATGCCGATGTATTAACTGCCGCTCCTCTCGCTTATAAATACAATGCTCCGATTCTATTGACGGAATCATCTAAACTGACTACACCGACTAAAGACAGAATCAGCCAGCTTAAACCGAGCAAGGTCATCGTCATTGGCGGAACGATCAGTGTTTCTAACAACGTTGTAAGTGAAATTAAAAAATTGGGTGTTTCCACTGTGGAACGAATCGGCGGAAGAAGCCGCTACGAAGTTGCCCAAAATATTTCTAAAAAATTGTCTTCAAATTCAAAAGCGGTAATCGCAAATGGAACGGCATATGCTGACAGTCTGGCAATCGGTTCTTATGCTGCACGTAATGGTATTCCAATTCTTCTGACTACTGCAAGCTCCATTCCTGCACCAACGAAAAGTGCGATGAGCAGCAAAGGAACAACATCGACTATTGTAGTCGGAGGAGAAATCAGTGTCTCTAAAAGTGTTTACAGCCAGCTTCCTTCACCAACAAGAATCGGCGGAAACAGCCGTTTTGAAGTGGCAGCAAATATAGCGAAGAAGTACTATTCATCATCAAAAGCTGCATTTGTCAGCAATGGCTATCAATATGCCGATGCCTTAGCGGGTTCTGTGCTGGCGGCTAAGCAAAATCGTCCAATGCTATTTACTGATGCCGGTTCACTGCCGACTGCGACAAGAACAGTCATCGGAACAAATAGCAAGAACACATTCACTGTACTTGGGGGAACCATTTCAGTTACTACCAATGTCGTAAACCAACTGAAAAATGTCATTGTAGGCAAAAAGGTATTTGTGGATGCCGGTCACGGAGGATACGACAGCGGAGCGGTCGGTAACGGATTAAAGGAGAAAGACATTAACCTTGCCGTTGCAAAGCTTGTAAACAGCAAACTGTCTAAAGGCGGAGCGATTCCGATTATGGCCAGATCTACAGATGTTTTCTTAGAGCTTTCTGAACGGGTTGCGAAAGCTAAAAGCAATAATGCAAACCTGTTTGTGAGTATTCACGCCAATTCAGCGAGCCCTGCTGCAACCGGTACTGAAACATACTATTATACAAAGTATGAGCCAGAAAACAGCAAACGCCTTGCGACAGAAATACAAAACAGACTCTATAAAGCGCTCAATACTCAAAACCGCGGCGTGAAAATCGGGAATTTCCATGTGATCAGAGAATCAACGATGCCGAGCAGTTTAGCGGAGCTGGCATTCATTTCAAATGCGAACGACGCAAGTAAGCTAAAGAGTGCTTTGTACCAAGAAAAAGCAGCTCAAGCAATATATGAAGGAATCATCGGCTATTATTAG
>YZ01|ctg00001_00057 BAX60_02670
TTGAAAAAAGTGAAGCTCTTGCTTCTATCGTCAGTCACTGCGGCGGCTCTTGCATACCCGGCGTTCATGCAGTCTGCGAAAGCCGCTGATAAAACCATTTCGGTTAAGCTGAGTAATTACGTAGGCAGCAAATCAAGCTTGGATGTCGATATCACAGGCGGCTATGAAATTCCCGGCTCAAGAATTGCGGATACAGAGCGATATGGGGGAGCTACCCGTTTTGATGTTGCCAATAATGTAGCTTCAGCCGGATGGACAAATCCAACGACTGTGGTCATTGTGAATCGAGACGCTTTTGCCGATGCGCTCTCAGCAACACCGCTTGCAAAAAAATACGATGCACCGATTTTGTTAACAGACGCAGGTTCGTTAACACCAAAAACAGAAAGCGAAATTGCAAAACTAAATCCTGACAATATCCTCATCATTGGCGGGACAATCAGTGTTTCTAAAAATGTAGAAAATACATTAAAAAAATACGGTTCTATCGATCGTATTGGAGGAGCTACCCGTTACGAGGTTTCTAAAAACATAGCAGACCGAATGGGGAATTACAGCCAAGCAGTAGTGGCTACAGGCATGGTCTTTACAGATGCCCTGTCAATCGCGCCATATGCTGCAATGAACGGTTATCCGATTTTACTTGCGGGAGACGACAACATCCGCAGCGATTACAAAATTCCGAGCAAGGTTACGATTGTCGGCGGTCCGTTGAGTGTCAGCACTGGCGTGGAAGCCACATTAAAAAAGCAGGCGACTGTGAAACGAATTGGCGGGGTTTCCCGATATGAGGTATCTGCCAATATCGTAAAAGAATTAAATATGAAAGCAACAAAGGTATTCATGTCAAACGGCAAAACATTTGCGGACGCATTGACGGGGTCTGTGCTTGCAGCGAAGCAGGGCAGTCCTTTACTGCTGGTTGAATCTGGCAGCCTGCCGTCACCAGTCGCTGATGTAGTGGCATCAAAAGGAACTCAGTCATTTGCACTGCTTGGAGGAAGCATCTCCATCAGTGATACGCTGAAGAACAAACTGGCAGATACTTTTGCAGGGACTGGCTATTCAGTCAAGTTGTCTGGCGGAAACCTAGTGCTTTATAAAGGCAGCACTGCCATCAAAACACTTGGAACTTCTTTCACAGCAAATCCTAAAAAATATGCAACGACAAATTCTATCAGTCTGAATGGAACGCCATATCTCGGAAACATGAAATTTACGATTGAATCAGGCAAATACGTTCGTCCGATCAATGTGGATATCCCTTTTGAAGATTATTTAAAGGGTGTTGTTCCTCATGAGATGCCGGCGAGCTGGCAAAAAGAAGCATTAAAAGCTCAGGCGGTTGCGGCCAGAACCTATTCCATTTCCTCTGCTGGAAAAGAAGTTAAAGATACGACAGCATTTCAAGTCTACGGCGGCTATGATTGGAATTCGAAGACTTCAGACGTAGTAGAGGCCACAAAAGGAAAAGTGCTGAAATACAACGGAAATTTAATTTCAGCTACTTATTCATCAAGTAATGGCGGCTACACAGAAGCGAGCGGCGAGGTGTGGAGCAGTCAGCTTCCATATTTAGTTGCCAAAAAAGATACGTATGACCCGCAAATCAGCTGGTCACTGTCATTAAATAAAACCCAGCTCGATAAAAGCAGCTTGAATCTCAAAAGTCCGGGATCTTGGTGGAGCTCAAAAAATGAAACAAACTCAGCATATTTGAGCGGTTTGAAAAGCTGGTTTATTAAAAATAAATACAGCAGTGCCGAGTCTATCAAAATCACGAAAATATCCAGTGTGAAATTCAGCACTGAGAAAACTGCCGGTCAGCGGCCGGAAACAGCTAGTGTAACATTCTCATATTTCGTGAAAGAAAAATCGAATGGCTACATTCTTTCAAATGGAAGTCTTAGTGAAAAAACAGCAACAATTTCTGTACCGACAACAGAGCTGAGAACGATGTTTGGCGCTTCGAATATGAAGAGTACATACGCTTCTGTCTCAAGCAATACAAACGCCTTTATCATTAGCGGTAAGGGATACGGACACGGCATAGGCATGAGCCAATACGGAGCTAATGCTAGAGCAGCTGCCGGACAATCATATACAACGATTTTAAGTTTTTACTATCCGGGAACGACTCTATCAAGCTATTAA
>YZ01|ctg00001_00058 QNH30_18150
ATGAAAAAACTTGCTATTTTAATGTTCTCAATGCTGCTTCTTTTGTCTGCATGCGGCACAGCTGAGAACTCATCAGGTTCAGAAACAAATTCAGATAGCCAGGATGCGGCTGCTGAAGAGACTGTAACGAAGGAAGGCACGTTTGCCGGTTTGGCGGACAGCCATACGATTGCAGTCACTATTGACGGTGAAGAGACTTCGATTCAGGTTGGTTCAGACCTTCAGGACAAAATGAACAGCATTTCAGAAGGACAAAAAGTTGTTGTCAAATATACAAAAGATTCAAATGGCGTCTTAATGCTTAAGGATCTTGAGACGAAGTAA
>YZ01|ctg00001_00059 lytR
ATGAGAGCTGAAAAAAGAAAGAAAAAAAGAAAAGCGTTACTTGTCATTTTAGCCATTGTGGCCGTATTTGTGCTCGGAACAGGCGGCTACGCATACTACTTATGGCATAAAGCAGCTTCAACCGTGGCAAGTATTCATGAAAGTATTGATAAATCTAAAAAGAGGGATACTGAGGTCAACATCAATAAAAAAGATCCGTTTTCCGTCTTAATCATGGGTGTGGATGAACGCGACGGCGATAAAGGCCGTGCCGACACGCTCATTTATATGACCGTTAACCCAAAAACGAATACAACTGACATGGTCAGCATTCCGCGTGACACGTATACAAAAATTATCGGAAAAGGCACAATGGATAAAATCAACCATTCATACGCATTCGGCGGTACGCAGATGACGGTTGACACGGTTGAAAACTTCCTCGATGTTCCGGTTGATTATTTTGTAAAAGTGAACATGGAAAGCTTTAGAGACGTTGTTGATACACTTGGCGGCATCACAGTAAACAGTACATTCGCGTTCAGTTATGACGGTTATTCGTTCGGCAAAGGAGAAATCACGCTGAACGGAAAAGAAGCGCTCGCCTATACCCGGATGAGAAAAGAGGATCCGAGAGGCGATTTCGGCCGCCAGGACCGCCAGCGCCAAGTGATCGAAGGAATCATTAATAAAGGCGCAAATATTTCTTCTATCACGAAATTTGGAGATATGTTTAAAGTCGTTGAAGATAATGTGAAAACGAACTTGACCTTCGATGACATGTGGGATATCCAGTCCGACTACAAAGGCGCGCGTAAAAAGATTAAACAGCACGAACTAAAAGGTACAGGCACGAAAATTAACGGAATTTACTACTACCAAGCTGATGAAAGCGCACTTTCCGATATCACAAAAGAGCTGAAGGAAAGCCTCGAAAAATAA
>YZ01|ctg00001_00060 wecB
ATGAAAAAACTAAAAGTCATGACCGTTTTCGGGACCAGGCCGGAAGCGATAAAGATGGCACCGCTTGTGCTTGAATTGAGAAAATATCCTGAAATAGATTCCTATGTGACGGTCACTGCACAGCACAGACAAATGCTCGATCAGGTTTTAGATGCGTTTCACATCAAGCCTGATTTCGATTTGAACATTATGAAGGAGCGGCAGACGCTGGCAGAGATTACGTCCAACGCACTTGTGAAATTGGATGAGCTGTTTAAAGACATCAAGCCCGATATTGTGCTTGTCCATGGTGATACGACGACGACATTTGCCGGAAGTCTAGCCGCTTTTTATCATCAAATTGCTGTTGGCCATGTGGAGGCTGGGCTCCGTACGGGGAATAAGTATTCCCCATTTCCGGAAGAGCTCAACCGCCAGATGACCGGTGCGATTGCTGATTTGCATTTTGCGCCGACAGGCCAGGCGAAAGACAATTTATTAAAAGAAAATAAAAAGGCAGACTCCATTTTTGTAACGGGCAATACAGCGATAGACGCACTCCGCACAACGGTGAGGGACGGCTATTCACATCCTGTCCTCGATCAGGTGGGCGAGGATAAAATGATTCTGCTGACCGCGCATCGCCGAGAAAATTTAGGTGAGCCAATGGAAAACATGTTCAAGGCCATCCGCAGAATTGTTGAGGAATTTAAAGATGTACAGGTTGTTTATCCTGTGCATCTGAATCCTGTTGTCCGGGAAGCGGCTCAGAAGCATTTTGGCGATTCTGACAGAGTGCATCTGATTGAACCTTTAGAAGTTATTGATTTCCATAACTTTGCGGCAAAATCGCATTTCATTTTGACAGATTCTGGCGGCGTGCAGGAGGAAGCACCATCTCTCGGGAAACCGGTGCTTGTGCTGCGTGATACGACGGAACGGCCTGAAGGAGTGGAAGCGGGGACGCTGAAGCTTGCGGGGACGGATGAGGAAAACATTTATCAGCTGGCAAAACAGCTGTTAACTGATGATGATGAGTACCAGAAAATGTCCTACGCTTCTAATCCGTACGGAGATGGAGAGGCTTCGCGACGGATTGTGGAAGAATTGCTGTATCATTACGGATATCGGCAAGACCATCCGGACTCATTTACAGGAAAATGA
>YZ01|ctg00001_00061 BAX60_02690
ATGTTGAAAATTACTGCAGCAGTACCCACATACAACTCAGAACATTTTATCTCCCGCTGCCTGGATAGTCTGGTTCAACAAACCATGCCGAATAATGAGTACGAAATTATTTGTGTAGATGATTGTTCTCAGGATGGCACGGTTGCACTATTGAAAAAATACAGTGAACAGTATTCTAATATAACGGTTATTGAACGAGAGGAAAACTCGGGGGGGCCAGGAGAACCAAGAAACCAAGCCATACGCGCGGCCAGCGGTGAATACATTTTTTTTATTGATTCCGATGATTATTTAGGAATTGAAGCGTTTGAGAGAATGTATCAATTTGCAAAACAGCACGATTCAGATATTGTGCTTGGAAAAATGGTCGGTGTAAATGGCAGATCGGTTCCGCAAGCTATTTTTAAAGAAACAAAACCTGAGGCGGATCTTGTTAAATCTCCGCTTGTCTACTCAATTGGCCCGACAAAACTTTTTAAAGTTTCACTGCTTAGAAATCATGACATATATTTCCCTTCTAATATACAGGCCACGGAAGATCAGGTATTTGTCATGCAAGCTTATTTAGAAGCGGACAAAATTTCTGTCTTGGCTGACTATGATTATTACTACGCTGTACAGCATGATGGTGAGCATATGACATTTGCATATGTTGCGCCTCAAAGCTACTATGGCGCAATGAAGATAATCTTAGATATGATTCGTGAGAGCCGCCTTTCTCATACTGGCAAAATGAAGTTTATGGCGAAGTTTTTAAATCGCCATTTTGACTTTTCCAGAACAACGGACTTTACCGTAACGATCGAGGATGAGCAGGAACAGCAAACATGGATGACAGAGCTGCATCATTTTGTTGAACAAAATATTCCGCAGGAGATCGATAAGCTTGTCCATTCTCATACACGGTTAAAATTATATTTTGTACGTCATAATGACCTAAAGGGCTTGAAGCAATTTGAAGCTGATAAAGAAAATATGACTCAATTTACGTATGTTAAAAATGGCCATATCATAGCAAACTATCCCAGCCTTTCGCCATATCAGTTAACAGAGAATGAACGGATCATTGATGACAGAAACAAAATCAGTCATTACGTGAGTAAATTTCAAATGAAGAATAATACTTTTTCATTAAAAGGGTCGGTTACCCACTCTGCTTTACAACCAGAGCATCAAGCTATACAAACTTTATCAGGCATTTGGGTGCACCGTGAAAGAAAATCTGAAAAAATTATTTCTCCGGTGTATGCCAATGGCGGCGAATTTGAATTTCTCACGAAGTTGACTGATTTGGCTGTTCATGAAGAAGATATTGGTGCTTGGGACTTCTTTATTGAATCGGAGATAGACGGATATAAAAAACGCGCCCGAATCGGCAGCAGCAGAGAAAAGTATCCCTATTCGAAACATGCTAAATATATTGGGAATAACGGGGAATATGCTTTTAGCGCTAGACCGTACTTTACAAAAACATACGATAATTTGTCGGTGGAAATAAGAAAGCAAGAAGTTCTGAAAGTTGAATTCAGAAATAATGATTCGGATCAGTATTTAACGTTCGTTTTCCCTGGAAGCCAATTGTTTTTTCCGAAGCAATCTTTATTATTGCTTGAATTCAATAACCAAGAGTTTCTAATCCCAATTAAAAAACAAATCAGTTCCGCTGAAGGGACAGTGATACAGGTTGACCGGAATCTCGTTGAACAAAAATTTGCCCCGGCTTATTTACAAAACACCAATATCGTTTTATCCATTAATTCATACAAAACGACATTGATTCCAAAAAAGGATGTCAGCGTGTACTTTTGCAGTAAAAATATTGAAAAAAAGCTATGGTGCTTTAAAATAAAGAAGAAAGTAGACCTGTTTATCCAATCAGACCAATCGAAATTCTATCTAACAGCCCGTTAA
>YZ01|ctg00001_00062 QNK02_18170
ATGAGAAGGATCTTTTCACTAATATATGAAATAGACATTGAAAAAGGCGGCATTACAAGCTCGATGATGTCAAGATCTTTTACATTTGCGGAGCGCGGCCATAAAATCGATTTGGTCACACTTGATTATAAAGAGAATTATGATCAGATAGAGAAAGAATTGAAGAATGCAGGAAGACTGCATGCTGATGTAAATATCCTCAATATTTATGATGACTATAAAAATCAGCATAAGCATATAAAAGTCGGGGATGCACAACAAAGTTATTATGAACAAAATCGTAATCGCTTTGAAGAACCATATGCTGTTTTTCATAACGAAGAAAAATTAGAAACGGAATACTTCAAGAATGGTTTATATATAAAAAAGAAAAAGTGGGATGAGTCGAATAACCTTTTATATGTGGATCATTTCAATGAAAATATGCAGCTGACAAAGCGGGAATTCTTTTCTGGCGCTTATGTAAATAAAACTGTGTTTTTCGATACGAGAAGCGGAAAAATCAATCAAATTCACTACACAGCACCGGACGGCTTTTGTTATTTAACAGAATGGCACCATTTTAATACAGGAGCCAGTCAGGGAGTTATGCTGTTTGAACGAGATGAAAAGGAAGCTGTATTTTTCAAAAACAAGCACACATTTCATACACATTGGCTTGAAAAGCTATGTGAAAAAGAAAAAGACCCTATTATTATCTGTGATGGGGTCGGAAGTGCTTCAAAAGTAAATGAAATGCGTGAAGGATTGGCAAAACGATTTTACTGTGTTCATTCAAACCATTTAGATTATCCATACACGTTAGGCAGCAAAGTTCGGAAAAATCATCAATACGCGATGGAACATATTAAAGATTATGACGGGCTGATCGTATTAACGAATGAACAAAAAGAAGATATCATGAAGGATTTCGAATCGAACAATAATATTTTTGTTATTCCCCATGCTCCAAGAAGGCTTGAAAAATTACAAACGTATGAAAAAAAGAAAAACGAATTTGTCATGGTGGCCAGATATCATGAGGAAAAAGGGATCGATAAGGTCATAAAAGCAATGGAAATCGTAAAAAAATCGCGTCCTGAAGTTGTCCTTAATATTTATGGCAGCGGCCCTGGCCACGAGGAATACCAGCAATTGATTGATGATCTTCAGCTGGATAATGTACATTTAAAAGGTTATATTGCAAATCCTGCTCCATTTTATCAGCAGGCGCTTGCCACATTATTAACATCAAAATTTGAGGGATTCAGCCTTGCCATTTGTGAATCGTTTTCGTGCGCAACTCCGGTAATCAGTTTTGATGTGAAATACAGCCCAAGAGAGCTCATAAAAGAACACGAAACGGGAATGCTTGTAGAACCCGATCATATTGAAATGCTTGCTGAAAGTATCATTTATTTGTACGACAACCCTGAGAAAGCCATTCAATATGGAAAAAATGCAAAGAACTTAATGGATACAGAATATAGTGAAGACCGATTGTTTGAAAGATGGGAAGAAGTATTTGAAATGACGAAATAA
>YZ01|ctg00001_00063 BAX60_02700
ATGATGACGATTAAGGTTTCTACCCCAAAATTAGCATATGTTTGTTCAGGACTGCATGCCGCAAAAAAGTTTAATATCAATACAATTGATTGGAATTATCCAATGGAGATTATCACTTTAAATCATGAGCCTAATGGGTCTTCTTCTTTTAAAGATGCTGCTGTTATCAATATGTACAGCTACTTTAAAGGATATGAAGCGCAGAAAGATAAAATCGAGCATCCGGTTGAACAAGAAGGTTTAACATATATTCAAGAACCGAACAAGCCAGTTTACCGTTACTACCATAATGGGCGTTATATCAAATATCAAAGGTTTACAGCATCAGGAGAACTTGCTGTTATTGATTACTTTAATGAAAACAGGCAAAGGTTTAAAAGAGAAGAATACGATTCATCCGGCTATGTACACAGCTTAATGTACATGGATCTGGAGACTAACAAACCGAAGCAGCATCTTTATTTAAGAGCAGATGGCACCTGTTATATGACCAAATGGTATAAGAATGATGAATCAACTGAAAAAATTGTCATCTTTGACGAAAAAGAGAATATAGCCAGTGTAATGTATTCTGAAAATGAACTTTCCCATTATTTTCTGAGCCGCTTGATAAATGAGACGGAATATTTATTTTTAACTTCAGAAGTGGAAATATATACAACACTGAAGTCTCTATCAGTTGAATATTCTTCCATGTATTTAGGTTTTATAGAGACGAATGAGATGTTGGACAGCCCTGAAAAGGAAATAGGCCACCTTGATGCGTTCGTGGTTCCTTCTTTGAAGAGATATCATGACACGGTTGAAAAAACGGGGCCTCGCACAAATATTTATTACGTTTCTGAAGAGCCATTTACCCGCAAACGTTTTGTGGACAAGCTAATTGATCAGGTGCCTTTTAATAATGAATTGAAAGATATGAATGTTGAGCTGTTAACGGCAGAATGGCAATCAAAAACCGATTTATATTTGTCAGCCAAGGTCGAATTTAAAGGCGACGTTCCGGCCCATTCTCTTGGCCGCTATAACATGTATTGGAAATTAAAAAATAAGAAGAGCGGCACTGAAAGTACGTTTAATGCAAAAGTAAGCAGTGAGGAAGAGCTGATGTTTACTGTAAGCGGTACGCTCCGTGTTCATTCTGTATTAGATCAGCTGTCCACGATTGAATTGTATCTCTGTTCTGAGTGGGATAATAGCTTCTTTGCATCGAGTGTGCGAGTAACCGATCCAAAGGGAATTCCATCATTAGAACAAAGTATTTCAGGCTGGCGAATGACTTTGGCAGAAGAAAATAATCATTTGCGTGTTCATACAGCCGAGGGATTTCGGAGAAAACTAATGAAACGGCTGTTTGTAAAAAAATAG
>YZ01|ctg00001_00065 tagH
ATGAAACTAAAAGTTTCGTTTCGAAATGTTTCAAAGCAGTATCATTTGTATAAAAAACAATCGGACAAGATTAAAGGATTGTTTTTTCCGGCTAAGGATAATGGTTTTTTTGCTGTGCGGAATGTCTCCTTTGACGTGTATGAGGGAGAGACAATCGGCTTTGTAGGAATAAACGGGTCAGGGAAATCGACCATGTCTAACCTGCTGGCTAAAATTATTCCGCCGACCAGCGGTGAAATTGAAATGAACGGCCAGCCGTCGCTGATTGCGATTGCTGCCGGTTTAAATAATCAACTGACGGGCCGGGACAATGTCCGGCTCAAGTGTTTGATGATGGGGTTAACCAATAAAGAAATTGATGACATGTATGACAGTATCGTTGAATTTGCAGAGATTGGCGATTTTATTAATCAGCCGGTTAAAAACTATTCCAGCGGTATGAAATCGCGACTCGGTTTCGCGATTTCCGTTCATATTGACCCTGACATTTTAATTATTGACGAAGCGCTCTCCGTAGGGGACCAAACGTTTTATCAGAAGTGTGTAGACAGAATAAATGAGTTTAAAAAGCAAGGGAAAACCATATTCTTTGTCAGCCACTCCATCGGCCAGATTGAAAAGATGTGTGACCGAGTCGCTTGGATGCACTACGGCGAGCTTCGTATGTTTGATGAGACAAAAACGGTTGTCAAAGAGTACAAAGCGTTTATTGACTGGTTTAATAAGCTGTCGAAAAAAGAAAAAGAAACATATAAAAAAGAGCAAACGGAAGAGCGGAAGAAAGAGGATCCTGAAGCGTTTGCCCGTTTCCGCAAAAAGAAGAAACAGCCGAAATCACTGGCTAATGCTATTCAAATTGCTATTTTGTCTATCCTGACGGTCTTTACTGCGGGAACGATGTTCTTTAATGCCCCGCTTCGTACAATTGCTTCGTTTGGCGCGATTCCGCAAAATGAAGTGAAGAAGCATGATGGCGATGCAAAGGGCAAAGCAGAGGAACAATTAACAGCAGTCAATAAGCAAGGGTTTATAGCAGCTGAAAAAGCGTCAGTTTATAAGGGTCAAGATTTGAAGCAGAAGGCTGGCGTTACACTGCCATTTGGTACCGAGGTGACGGTAGCTGCAAAAGGCAAAAAAGCAGCGAAAATAAAGTTTAACGGGCAGTCTTATTTTGTGAAACAGAGCGCTGTTGCAACAAACGTGAAACATGCTGAATTGCAAGCTGCGGCCTTTACGCCTTATGTTCCGCAAACGGCAGCGGCTTCCTATGAATACTTCCTGAAATTCCTGGGAGACAGCAGCGGCAGCATTCAATCGAAATTGAATGGATATACTGAAGGAGGTACAGCTGACGGCAGAAAAACGTTGGATTTTGATTATGAAAAAATCAGCTATGTGCTGGAGAATGATAAAGCATCAGAGCTTATCTTTCACAACATTTCTCCTGTTACTCCAGCGTCACTATCTTTAAGTGACAGCGATGTATTGTATGACAGCAGCAAGAATCGTTTTCTTATAAATACAGCTGATCAAGTTTTTGCTGTTGATAATGAAGAGCATACGCTGACCTTGATTTCAAATTAG
>YZ01|ctg00001_00066 tagG
ATGAATGCATTAGTAAGAATCGTAAAAGAGCAAGTGACATCGTTTCCTTTAATTTTGCGCTTAGCTTCGTATGAGACAAAGTCTCAGTATCAGATGAATTATCTTGGTGTATTATGGCAGTTTTTAAATCCTCTCATTCAAATGCTGGCGTACTGGTTTGTATTTGGTATGGGGATTCGCAACAGTAAGCCGGTCATAACAGGTATCGGGGAAGTGCCTTTTATTGTTTGGATGCTGGCTGGGTTGATTCCATGGTTCTTTATTAGCCCGACGATTCTTGATGGATCAAACAGTGTGTTTAAGCGGATCAATATGGTTGCGAAAATGAATTTTCCGATCAGTTCACTGCCTTCTGTTGTGATTGCTTCAAATTTATTTAGTTATTTTGTGATGATGGTCATCTTTTTGATCGTGCTTTTGACTAACGGGATTTACCCAACTTTACACTGGATACAATATATTTACTACTTAGCTTCTATGATCATTTTTATGTTTTCGTTCAGTTTGTTTAATTCAACGATAAGTGTATTGGTGCGCGACTACCAATTTCTGTTGCAATCAGTCACCAGATTATTGTTCTTTTTACTTCCTGTTTTTTGGAATATTTCAGAGCAACTTGGTAAAAATCACCCGAATCTTCTGCCTTTACTTAAGCTGAACCCGATTTATTATCTGATAGAAGGGTTCCGAAATACGTTCCTAGACGGGCAATGGTTTTTCCAAGACATGAAGTACACACTATATTTCTGGTTGTTCACATTTCTTTTATTAACAGTAGGTTCTATCCTGCATATGAAATTCAGAGACAAGTTTGTTGACTTTCTTTAA
>YZ01|ctg00001_00074 group_1970
GTGAAAAAAGTTATTACTTATGGCACGTTTGACTTGCTTCATTGGGGTCATATTAAATTGCTTGAACGTGCTAAAGAACTTGGTGACTATTTAGTGGTTGCAATTAGCACTGATGAATTTAATTTGCAGAAACAAAAAAAAGCCTATCATAGTTATGAACATAGGAAGCTAATTTTAGAAACAGTCCGTTATGTTGATGAAGTGATCCCTGAAAAAAGTTGGGATCAAAAAATTCAGGACATAAAAGACCATGATATTGATGTTTTTGTAATGGGGAATGATTGGGAAGGTAAATTTGATTTCTTAAAAGATCATTGTGAAGTGGTTTACCTGCCAAGAACTGAAGGGATTTCTACAACTAAGATAAAAAAAGAGATTGCAAATTTGTAG
>YZ01|ctg00001_00075 BSSX_3742
ATGCAAACGAAACCCATTAATCAATTAGATTTTGTAGACAGTGAACTGACTTCATTTGTATCACATTTAGAAACGTCATATTTGGATCAAAACAAAGGTGCGTTCATCGTAACAGCGAATCCTGAAATCGGATTTGAAGCGATGCAGAATCCTCGTTATGAAGCGGTTCTTTCGTCTGCTGATTTTATTTTGCCGGATGGCATTGGTGTTGTATTGGTTTCCAAAATGATTGGAAAACCTCTTCAATCCAGAATCGCCGGTTATGATTTGTTTACGTCTCTGCTTGAGAAAGCCGATCAAAAGAAAAAACGGGTTTTCTTTTACGGTGCGGCTAAGCATGTGATTGCGGAAACAATTGAGCGAGTTAAACGTGATTTTCCCGGGATTGAAATTGCCGGATACTCTGACGGCTATGTGAAAGATCAGCGTGAGGTGGCAGACAAGATTGCGGCTGCAAATCCTGATATGGTATTTGTCGCGTTAGGTTATCCTAATCAGGAGTTCTTTATCCATAAATACCGACATTTATTCCCTCAGGCTGTTGCTGTAGGGCTTGGCGGAAGCTTTGATGTGTTCAGCGGCAATGTAAAAAGAGCGCCCTCATTTTTTATCCGTTTTCACCTTGAGTGGATGTACAGGCTGATCACCAATCCTGCACGCTGGAGAAGAATGCTGAGCATTCCTAAGTATGTTACAGCCGTGCTGAAACATGAACGAGCTTCAGCAAAGCCGCAATATACAGGACAGGTCAAGGATCAATCACGCCATCTGTAA
>YZ01|ctg00001_00076 tagB
ATGAAATCCTGGTTTGCGTTTTTTTATTATGTGTTCGTCAAAGTCATTGGCACATTGCTCTTTTGGGTCAAACCGGGAAGTCAAGTGACCCTTCTCGTTTCCTTTCCTGATAATGCCCGTGCAATATTAAAGGAATATCAGAAGGGACACTATTCCTTTCCTATTCATGTGCTGCTTACCCAGCATGCCAAATCGCTGGAAAAGGAATTTCCTTCGCTTACTGTTTCAGTTATTAACGAAAAAAACCCGCTTCATATATGTAAAGCGGTCTTTTCTATGCTGAGCAGCAAATCTGTGATTGTTGATAATTATTTTGTTTTGACGACCGTTCTTACCAGCAGGCCTGATATCGAGTGTATCCAAGTTTGGCATGCGAACGGAGCGTTTAAGCGATTTGGGTTAAAGGATATCAACACACAAAACCGGTCACGGGCTGACGTAAGACGCTTTCGAAAAGTGTATGCTTCATTTGATCGGATTGTCGTCGGTTCTGAACATATGGCTGACATATTCAAGGAATTTTTCGACATAAAAGGTGATACATTTCTTCGGTTTGGTGTGCCTTTAACCGATGCTTACTATGAGGCGCGGGAAAACAGCAATGACCTTAAAAGCAAATATCATCTGCCGGCAGAGAAAAAAATCATTCTGTATGCGCCGACCTTTAGGGACGACCGGTTCGAAAGCTTTTCGCTGCCGTTTACAGAAAAACACTTGCAGCATGATTTAAAAGGAGAATATTTACTTGCAGTAAAACTTCATCCTGTTATAAAGCAATCTGCTGAATTACCTGAGGATAGTGCGTGGATAAAGGATGTTTCAGATCTCCCTCTTGCAGACCTTTTAAAAATGAGCGACCTGTTAATATCAGATTATTCTTCTGTCCCTTTTGAATTTGCGCTGCTGGACAAACCCATTTTGTTTTATACGTATGATATGGAGGCTTACAACAGAACCCGCGGTTTAATTCAGCATTATACTGAGATGATACCCGGGGTGCCATGCCATGATTCAGGAATGCTCTTGGACCAGCTGAAAGATATGGACAAGCTCCAATCTGAAGTGGAGCGCTTTTCACGCGAGTGGAATCTGTACTCGAGAGGGAATGCCAGTAAGCAGCTTTTAAGCTATGTACATGAGAAATCAAGCTGA
>YZ01|ctg00001_00077 QNH30_18225
ATGATTTATGCTGAGATTTTAGCCGGTGGAAAAGGTTCCCGCATGGGGAACGTCAATATGCCAAAACAGTTTTTGCCGTTAAATAAACGCCCAATTATCATTCATACGGTTGAAAAGTTTTTATTAAATGACCGTTTCGATAAGATTTTAATCGTTTCACCTAAAGAGTGGATTAACCATACAAAAGACATTTTAAAGAAATTCATCGGGCAGGATGATCGCCTGATTGTTGTTGAAGGCGGCAGCGACCGTAATGAATCTATTATGAGCGGCATCCGCTATATTGAAAAAGAATTCGGCATTCAGGATGATGACGTGATCATCACTCATGATTCTGTGCGTCCTTTTCTGACTCATCGCATTATCGACGAAAACATTGATGCTGTTCTTCAATACGGCGCGGTCGATACTGTTATCTCAGCCATTGATACGATTATTGCTTCAGAAGACCAGGAATTTATTTCTGATATTCCTGTCCGCGATAACATGTATCAGGGGCAAACACCGCAAAGCTTCCGGATCAGCAAATTGGTCGAGCTTTATAATAAACTGTCCGATGAACAAAAAGCTGTCCTGACTGACGCTTGCAAGATCTGTTCGTTAGCAGGTGAAAAAGTGAAGCTGGTTCGCGGTGAAGTCTTTAATATTAAAGTAACGACACCATATGACTTAAAAGTGGCTAATGCCATTTTACAGGAGCGAATTTCACAATGA
>YZ01|ctg00001_00078 QNH30_18230
ATGATTAATCAAACGTATCGTTTAGTTTCTGCCCGACAATTTGAAGTGACGTATAAAGATAAAGTTGTCCATTCAGATAAGGTCGTCGTCCGTCCTACCCATTTATCGATCTGTGCTGCCGACCAGCGCTATTATACTGGCTCACGGGGCAAAGAAGCGATGGATAAAAAACTGCCGATGGCTCTGATTCATGAAGGAATCGGGAAAGTCATGTTTGATCCGACAGGCACATTTAAAGTCGGAACACGGGTTGTTATGGTTCCGAATACACCAGTTGAAGAGCATGAAGTCATTGCGGAGAATTACCTGCGTTCCAGCAGATTCCGTTCAAGCGGCTATGATGGATTTATGCAGGATTACATGTTCATGGCGCCGGATCGGCTCGTTGAACTTCCGGACAGCATTAATCCGCATGTCGCAGCCTTTACTGAGCTTATTACGATTGCAGTTCACGCGCTTTCCCGCTTTGAGCGAATGGCACACAAGAAGCGCGACACATTCGGTGTCTGGGGAGACGGGAATCTCGGATTTATCATGACGCTTCTCCTGAAGAAGAAATATCCGGACAGCAAAGTGTTTATCTTCGGAAAAACACCTTACAAGCTTGATCATTTTTCTTTTGTTGATGCAGCTTATCAAATTAACGACATTCCTGAGGATGTCAGAATCGATCATGCATTTGAATGTGTAGGCGGACGCGGCAGTGAAAGCGCAATTGAGCAGATCATTGCCCATGTTCATCCTGAAGCGTGTGTAGCGCTCTTAGGCGTATCTGAATACCCTGTTGAAATTGAAACGAGAATGGTGCTTGAAAAAGGAATTACGCTGATCGGCAGCAGCCGCAGCGGACGCGAGGATTTTGCCCGTACTGTGGACTTTTTAGCTCAATACCCTGAAGTCGTTGATTATTTAGAAACATTAGTAGGCGGACGCTTCCCGGTACGCAGTATTGAGGAAATTACAAACGCGTTTGAAGCAGATTTGACTTCATCTTGGGGAAAAACTGTTATCGAATGGGAAATTTAA
>YZ01|ctg00001_00079 tarK
GTGAAAACATTCCTTACACGAATCGTAAAAGGAGTATTCGGCACTGCTTATAAACTATTGAGCGCTTTATTACCAGTACAGCACAACAAAGTTGTCATAGCTTCCTATCGTGAGGATCATTTAAGTGATAATTTTAAAGATGTCTATGAAAAGCTGAAGCAAGATCCGTCTCTTCGCATCACCCTGCTTTTCCGCAAGATGGATAAGGGATTGATCGGACGAGCTGCATATTTGCTTCATCTTTTCAGCTCGTTATATCACCTTGCCACGTGCCGTGTGCTTTTGTTGGATGATTATTATTTTCCTTTGTATGTTGTGCCAAAACGCAAGGAAACTGTCGCCATCCAGCTTTGGCATGCTTGCGGCGCGTTTAAAAAATTCGGCTACAGCATAGTGAACAAGCCGTTCGGCCCATCTTCTGATTATCTGAAGATTGTTCCCGTGCATTCTAACTATGATTATGCGATTGTCAGTGCACCCGCTGCCATGCCACATTTTGCCGAAGCTTTTCAAATGGAGGAAAAGCAGATTTTGCCGCTCGGCATTCCAAGGACGGATTATTTTTATCATAAGGAACATATTCGCACTGTACTGGATGAGTTTCATCGGGCTTATCCTGAACTTAAGCATAAGAAAAAGCTTTTGTATGCTCCTACTTTTCGAGGCAGCGGACATCATCAAGAGGGTGACGCTACCCCGCTTGATCTGCTACAATTAAAATCGGCGCTAAACCATAAAGATTATGTCGTGATGCTCCATCTTCATCCGTATATGCGCAAGCATGCGCACACGGAAGAGGATGATTTTGTGCTGGATTTAACCGATTCGTACTCTTTGTACGATTTGATGGCAATCTCCGATGGACTGATAACCGATTATTCTTCAGTCATTTTCGAATACAGCCTGCTGAAACGTCCGATGTATTTTTACTGCCCGGATTTAGAAGACTACTTGGAAGAACGTGATTTCTACTATCCGTTTGAATCGTTTGTACCCGGGCCGATTTCTAAGGATGTTCCATCGCTTGTACACGATATCGAGAGTGATCACGAGGCTGATAAAAAGCGGATTGAAGCATTTTCACAGACATTTATTACCCATCAAGACGGCAAATCTTCAGAGCGGGTAGCCGATTTTATTTCATCATTTTTAACATCTGGTGCCGATTAG
>YZ01|ctg00001_00080 tarL
GTGAAGCTGGCCAGAAAGATTAAGAACAGACTTTTCAGATCAAAAAAGAAAACGAAAAAAGAAAATGCAGCTGTCATTGTCCATCCGACAGATAACAGGGTTTTTTCTCTTTTCGATAAAACCAAGCGAATTGAAGAAAACCAGCAAGTCCCTGTCAGAAAAATTTCTGAGTTTTCTTGGAATGGATCAATTCTTAAAATTGCGGGTTATATGTATATCAAGGGCCTGCCGCTTCAAAAAGAGGATCAGGTTCGTAAACGTTTATTATTGGTGAACAACGGTGTTTTATTTACAGCTGTTTCACTGCGGGATGTTCCGGTAGATCGGCTGTCAATTGATACTTCAAATGTGCCTGGGGCCTATAAGTGGGCAGGATTTTCACAGCAAATTAACTTTTCTAAGCTGATGAATGACAAGCCTCTTCCGCAGGGCGAGTATAAATTGTTTCTCGAAATTGAAGCTGTAGATGACCAAAATGTAAAACACCAGGAAGTGCATACGGTCGGAAACGTCAGCAATTTCCTCTCTAATGATGTGTATGCTACAAAGATGGAATTTCATTCTGCTAAAAAGCTGATGAAGTTCAATTTGATCGTTAACTATGATGAGGGCGAAAAGACCATTAACTTGTCTTGCAACAAACTGCAGGAAATTGATCCGAGCCTTTTGGAGCTAGATACTGGGAAAGAAGCAAACCGCTTTTTGCGCAAGCTGAATACGAGCTTGTTCCATTTTGCTTATGATGTGTTCCGTCTGCTGCCGATTAAGTCCAATAAGATCGTCTTTGCTTCTGACAGCCGGCTTGATATGACAGGAAACTTCGAATTTGTTTATGAAGAACTGCTGAAACGCGAAGAAAACTTTGATTTCAAATTTTTCTTAAAGAGCAGTATTCGAGACAGAAAAAGCCTGTCTGAACTGATGTCTATGGCTTATCATTTTGCGACAAGCAAAATCATTTTTATTGATGATTTTTATCCGATTATTTATCCGTTGAAAATCCGTAAAAATGCTGACCTTGTCCAGCTGTGGCATGCTGTCGGCGCCTTTAAGACATTCGGCTACAGCCGAATCGGGCTGCCCGGAGGACCGTCGCCGCATTCGAAAAACCATAGAAACTATACGAAGGTTATTGTCAGCTCTGAAAATATACGAAAGCACTATGCAGAGGGCTTCGGTGTAGACATTGAGAACGTCATCGCCACTGGCGTACCGCGAACAGACTTTTTCTTTGATGAAGCGAAGAAGGCATTTGTGAAAGAACGTCTTTATACGGAATATCCGTTTCTTAAGGACAAGAAGGTTATTCTTTTTGCACCTACCTTCCGCGGAAACGGTCAGCAATCAGCTCACTATCCTTTTGAAGTGCTTGATTTTGACCGTCTGTATCGTGAGTTAAAGGATGAATATATCTTCTTATTTAAGATTCATCCGTTTGTACGAAACGATGCCAATATCCCTTATCAGTACAGCGATTTCTTTTATGATTTCTCTTCTTTCAGGGAAATTAACGAGCTATTGCTAGTAACAGATGTTCTGATTACGGATTACTCTTCTGTGTGCTTTGAGTATGCTTTATTAAATAAACCGATGATCTTCTTCAGCTATGATGTAGATGATTATATTCGCAAACGTGATTTCTATTACGATTACTTTGACTTTATTCCTGGTCCGCTTGCGAAAACGTCAGATCAAATGATTTCGATCATTAAAGAAGAGAAGTATAACTTTGAGCAAATAGATTCATTTGTTCATTATTTCTTCGATGATCTTGACGGAAAAGCAAGTGAACGTGTAGTCGATCAGATTGTCTTCCCTGAGGAAGAGGAGCCGTTAGACGATAAAGTCCTTAAAAGATAA
>YZ01|ctg00001_00083 gerBA
ATGCAAATCGACTCTGATCTCCAGCGCAATGTAGAAACATTGAAAAAAAAATTAGGGCAAAACGACGATATCATGTTTTATACGTTTTCTTTCGGAGACAGCAGACAGAAGGCGTGCCTACTGTATATTGACGGTTTGACAGAAAATAAACTTCTGGCGCAATACGTCATTTCTCCATTACAAAAAGAATCATTAGCCCAAAAGGTAGGCATGATTGAAGATTTATCAGCTTTCTTTTTCGGCTATCATCACAGTGTGATCTCTACAATAAAAGAAATACAGCAGCTCATTTTTTCCGGACATACCATTTTGCTGGCTGATGGTTACAGCGCGGGCCTGGCATTTGATACGAAAACATTAATGACGCGCAACCTTGAAGAACCTTCCTCTGAAATCGTGGAACGCGGTCCGAAGATTGGCTTTATTGAAAAACTGCGGACAAACACGGCGCTTTTACGAGAGCGGACGAGTGACCCTAATCTCGTCATAAAAGAAATGACGATAGGCAAAAGGACAAAAAAAAAGATAGCTGTCGCATATATTCAGGATATCGCCCCTGATTATGTCGTAAAAGAAGTGTTTAAACGGCTGAAGTCCATCACGACAGATGATTTGCCGGAATCAGGCACACTTGAACAGCTCATTGAGGATGAACCTTTTTCGATCTTTCCGACGATCTTAAGCACCGAACGTCCAGATCGTGTAGAAAGCTCTTTGTTAGAAGGCAGGGTTTCCATTTTGGTGGACGGCACCCCGTTTGCTCTCATTGTACCGGCAACGGTTGATGAATTTATTCATTCACCGGATGATTACAGCCAACGCTGGATTACAATGTCACTTATTCGTCTGCTTCGTTATTCGAGCATCCTGATTACCATTTATTTGCCCGGCTTATATATTTCTCTCGTTTCCTTCCACACGGGGCTTTTGCCGACCAGAATGGCCATTTCGATTGCAGGCAGCAGACTGAATGTGCCTTTTCCGCCTTTTGTCGAAGCCTTTATTATGATATTTACGATAGAACTGATCAGGGAAGCCGGTTTAAGGCTGCCAAAGCCTATCGGACAAACGATTGGACTTATTGGAGGCGTTGTCATTGGACAGGCAGCCGTACAGGCGCAAATTGTCAGCGCGCTGATGGTCATTGTGGTGTCCATTACCGCATTGGCATCCTTTACCGTTCCTTCATACGCCTATAACTTTCCGCTGCGCATTATTCGCATTGCGGGTATGATAAGTGCTGCAATGCTTGGCATGTATGGCGTCATCATGGTCTTTCTGTTTGTGATCGGCCACTTGATGCGACTGAAAAGCTTTGGCCAGGATTACATTATTCCGATAATGGCACAGCCCGGACAAGATTTAAAGGACACTGTGATTCGCATCCCTACCCTATTTTTAAAAAGAAGGCCTACCCGTAAAGACACAAAAGATAAAATCAGACAAAGGTGA
>YZ01|ctg00001_00084 gerBB
ATGATGCAATCAGAGGACAAGCTTACATTTATGCAGACGCTTATTATGGTAAGCAGTACAATGATCGGTGCCGGTGTCTTAACCCTTCCCCGCTCAGCCGCTGAAACCGACAGTCCGAGCGGATGGATCATGATCCTGCTGCAGGGTGTTATTTTTATTATTTTCGCCCTGCTTTTTTTGCCTTTTCTTCAACGGAACAGAGGGAAAACGATTTTTGAGCTCAACAGTATTGCAGCCGGAAAATTTATCGGTTTCTTTTTGAATTTATTTATTTCCCTTTATTTTATCGGTATCGTATGCTTTCAAACGCGGGTTTTGGGTGAGGTTGTCGGATTCTTTCTTTTAAAAAACACGCCGATGGCGGTTGTCGTGATTATTTTTCTGGCGGTTGCCATCTATCATGTGGCCGGAGGCGTTTACCCCATTGCGAAGGTATATGCGTATATCTTTCCTGTCACTATTATTATTTTCCTTATGCTTCTGATGTTCAGCTTTCGTTTATTTCAATTAGATTTTATCCGGCCCGTATTTGAAGGCGGTTATCAAAGTTTTTTTCATTTATTTCCTAAAACCCTTTTATATTTTTCAGGATTTGAAATTATTTTTTATCTCGTTCCCTTTATGAAAGATCCAAAGCAGGTAAAAAAAGCTGTCGCTTTGGGCATTGCAACCACGACTGTTTTCTATAGCATTACTTTGTTTATGGTCATTGGCTGTATGAGCGTGGCTGAGGCAAAAACAGTGACGTGGCCGACCATTTCACTCATTCACGCATTAGAAATCCCGGGGATTTTTATTGAACGATTTGACCTGTTTTTACAGTTAACCTGGACAGCCCAGCAATTTGCATGTATGCTCGGCTCCTTTAAGGGGGCGCATATTGGATTAACAGATATCTTTCACCTGAAAAATAAAAACAATCCGTGGCTGCTTGCTGCATTGCTGGCTTTTACGTTTTTCCTATCAATGTTTCCTGAAGATCTTAATGCCGTGTTTTATTACGGTACACTTCTCGGATATGTGTTTCTTGGTGTCATTGCAATACCATTTCTTATCTGGTTTTTAAGCTGGGTACAGAAAAAACTGGGGAGGGATCAGCTGCAATGA
>YZ01|ctg00001_00087 tagT
ATGGAGGAACGATCACAGCGCAGAAAGAAAAAGAGACGACTTAGAAAATGGGTGAAAATCGTTGCCGGTTTGATGGCTTTTCTTGTCATTGCGGCAGGCTCTGTCGGCGCCTATGCTTATGTAAAGCTGAATAATGCTTCTAAAGAAGCTCACGTCAGCCTTGCACGCGGAGAACAATCAGTAAAACGGATTAAAGAATTTGATCCCGGTAAAGATTCTTTCTCTGTATTGCTCTTAGGAATTGATGCCAGAGAGGAAAACGGCGAGAGTGTCGATCAGGCAAGAAGTGATGCGAATGTGCTGGTTACATTTAACCGGAAAGAAAAAACAGCCAAAATGCTGAGCATTCCGCGTGATGCCTATGTCAACATCCCAGGCCACGGCTACGATAAATTTACACATGCTCATGCCTACGGCGGCGTTGACCTCACTGTGAAAACAGTTGAGGAAATGCTGGATATTCCAGTTGATTATGTCGTAGAAAGCAATTTCACAGCTTTTGAAGATGTCGTAAATGAGCTGAACGGCGTCAAAGTAACGGTAAAAAGCGATAAAGTCATTCAGCAAATCAAAAAAGATACAAAAGGAAAAGTGGTTCTTCAAAAAGGAACACATACGCTTGATGGAGAAGAAGCGCTTGCTTACGTAAGAACACGTAAAGCGGACAGTGACCTTTTACGCGGACAAAGACAAATGGAAGTGCTGAGCGCCATTATTGATAAATCAAAATCACTTAGCTCAATTCCGGCTTATGATGATATTGTGGATACGATGGGGCAAAATCTGAAAATGAACTTATCTCTTAAAGATGCCATCGGCCTGTTCCCGTTCATCACTTCATTGAAATCAGTTGAGTCTATTCAACTGACGGGTTATGACTATGAACCTGCCGGTGTTTACTATTTCAAGTTAAACGATACAAAACTGCAGGAAATCAAAGAAGAGCTGCAAAACGATTTAGGTGTATAA
>YZ01|ctg00001_00100 ywsB
ATGAACAAAACAACAAAAATATTATCCACTCTGGCACTTGCAGCCGGAATGACTGCGGCTTCCGCAGGAGGCGCAAGCACGATCCATGCACAGCAGCCAGAAACAACTGTAAGCATTGATGATTTATACAGCTATCCGATTGATTCTTATTTGGTGTCAGCAGAGGCTCTAAATGTCAGAACGAAGGCTTCCGCATCAAGTCATAAAGCCGATACGCTGCACTTGGGCGACAGCTTAAAGCTGATTTCCTTCGCAAACGCTGACTGGGCAAAGGTTCATTATAAAAACGGCAAAACAGGCTTTGTCTCCACTCATTACATTGTAAAAGCTGCTACAACAGTAAAAACCAAAACAAAAACAAAAGTATATACATCCGCTGAAGGTAAAAGCATCAAGACTCTTCCAGCAAACACAAGCGTTTCTTTTTTAGGCTGGAGTAAAACGAAAAAAGGCGGTTTTGATTTTGATTGGGTATTCGTTGATTACGGCGGAGCGACAGGCTATATGAAAACAAAGGATTTACACATGACAAAATAA
>YZ01|ctg00001_00105 hcaR
ATGGAGCTTCGCCATCTTCAATACTTTATCGCAGTAGCCGAAGAGCTTCATTTCGGAAAAGCTGCGCGGCGGCTGAACATGACACAGCCTCCTCTCAGCCAGCAGATCAAACAGCTGGAAGAAGAAGTCGGGGTGACGCTTCTGAAGAGGACAAAACGATTTGTCGAGCTGACCGCGGCCGGCGAAATCTTTTTAAATCACTGCCGGTCAGCTTTGATGCAAATTGGACAAGGAATTGAACTTGCACAGCGGACGGCTCGCGGCGAGCACGGCCACCTTGTCATTGGTTTTGTCGGATCTGCTACATATGAATTTCTGCCGCCGATCATCCGGGAATACCGTAAAAAATTCCCCTCTGTGAAAATTGAACTGAAAGAAATCACTTCTTACCGGCAGCAGGATGAGTTGCTCAAGGGAAATATCGATATCGGCATTCTCCATCCGCCGTTAGAACATCCGGAGCTGCAAATTGAGACAACCCAGAGCAGTCCATGCATCCTCGCTTTACCAAAACAGCATCCGCTTGCATTAAAAGAATCAATCAACATTACAGATTTGGAAAACGAACCGATCATCACCCTTTCCAAAGAAGCGTGGCCTACGTTATATACCGACTTTATTCAGCTCTGTGAAAACGCAGGTTTTGTGCCAAATATTGTTCAGGAAGCGACAGAATATCAAATGGTAATCGGACTGGTGACAGCGGGCATTGGTATTACCATTGTGCCATCCTCGGCCAGACGGCTGTTTAACCTTGATGTCACGTATCGAAGCGTTGATCATTTTCAGCTCAAAGCAGAATGGATTATCGCGTATAGAAAAGACAGCCAAAACCCTGTACTGGGACAATTTGTGGATATATGCAAATCGTTAAATGAACGGAAATAA
>YZ01|ctg00001_00109 BCV50_15620
ATGGCAAACTTTTGGATGTTAATGCTGATCGCTATTACCATCAGCACTGCCTCTCAATTTTATATAAAGAAAAAATTCGGTATTGATAAGTCCGGCTGGCGGTATAAGCATGTCAGCAATACACACAAATGGATCGAAATCATTTTACTTATTTTATTTGTGTTTTCACTCCCCTTTGTTCCAGTTGAATATATGCTTCTTTTATTTTTTATAGTAATTGACTCACTTCGTATTTTTATGGAATGGAATTATAGACCTGAAGATAAGCAGTATATGTACCACATGATAGAGGTCTCCCTCATGTTTGCCCTTTTGATTTATATTTGTATCATTTAG
>YZ01|ctg00001_00114 BCV50_15595
ATGAAGTTGCTCCTGGTTATCGCTGGCATGCTGATTCTAGCTCTCTTTTTATCTTGGAAGGCGCACACTTCTGTTTGGATACAGGTTGAAACCAATTCGCCTCAGGTTCAGCAATATGCGAGAATGGCAGGGACCACCCTGCAAATTAAGCACGTCATCAAGGACAATACAGGCGAAGAAACAGTTGTCATATCAAACGGCATATCTGGGCCAAAATAA
>YZ01|ctg00001_00115 BCV50_15590
ATGAAAATTGCGGTCATTAATGGCGGAACGAGGCCTGGCGGAAATACGGATCTTCTTGCGGAGAAGGCTGTTCAAGGATTCGATGCGGAGCATATTCATTTGCGGAAATATCAGATCCAGCCAATTGAGGATCTGCGTCACGCTCAAGGCGGCTTTCGTCCTGTTCAAGATGACTACGATTCTATCATTGAGCGGGTATTGCCGTGCGATATTCTTGTATTCGCCACCCCAATTTATTGGTTTGGCATGTCAGGGACATTAAAGCTGTTTATTGATCGCTGGTCACAGACGTTGAGAGATCCGCGATTTCCTGATTTTAAACAGCAAATGTCAGCGAAGCAGGCATATGTAACAGCAGTAGGAGGAGACAATCCTAAACTAAAAGGGCTGCCGCTGATTCAGCAATTTGAACATATTTTTCATTTTATGGGAATGCCCTTTAAAGGCTATGTGCTGGGAGAAGGCAATCGTCCTGGCGATATTCTTCATGATCATCAGGCGCTGAACGCGGCGAGCAGCTTATTGAAAAGAAGTGATGCTCTATGA
>YZ01|ctg00001_00116 gltR_1
ATGGAATTGAAGCAGCTGATCACCTTTATTACGGCAGCAGAACATGTAAACTTCACCCTTACCGCCAAGATGCTTAATTATGCACAATCAAGCGTAACCTCCCAAATCAAATCACTTGAAGAAGAAATCGGGACTCCTTTATTTGAACGGCTCGGCAAGCGGCTTATCCTGACAGAAGCCGGCAAAACATTTAAATCCTATGCGGAGAAGATCATTGCGTTAACAGAAGAGGCAAAAATGGCCGCAAATCAAGTAAGAGAAACAACAGGAACCTTAAAAATAGGGGCAACCGAAAGCCAGTGCACATACCGCCTTCCGCCTATCATAAAAGAATTTAAACAGGCTTTTCCCCAAGTAAAGCTCATATTCAAACCGTATATTTCAAACGAGCAAGCGAAAGAACAGCTCTTACAGGGCCAGCTAGATATCACATTCATCTTGGATGTAAACCGGCCGGACGACGCATTACACGTTGAATCTTTGATTCAGGATGAGATCAAAATGGTGGCTGCTAACGACCATCCTTTTCCTGCAGATTTACCAGTAACATTGAAGGACCTTCAAAACGAAACCCTTCTGCTGACAGAAGACGGCTGCTCGTACCGCACTCTCTTTGAGAACACTTTACATGATTCCGGTGTCTACCCTAACAAATTAGAATTTGTCAGCATAGAAGCCATCAAACAATGCGTGATGGCCGGACTTGGAATTGGAATCTTACCTGAAATGACAGTAAAAGATGATATTACAGCAGGTCGGATGAAAGAACTCAATTGGCAGAGCGAATGCCCCGTTTTTACTCAATTAGCATGGCATAAGGACAAGTGGATGTCTGCACCATTGAAGGCTTTGATCGATTTGACGCGGAAAACATTCAAATAA
>YZ01|ctg00001_00117 ctg00001_00117
ATGGGCAGAGATCATATTTCTCAATTGCAGCCATTAAAAATCTGTGATGGCTGGTCTGTAGTACTGAACAATTTAAACTCAGAAAAAAGCATGGAAGAAGAATATGAACTTCTAATACTGCAAAATGAAAAACGTAATGCCATTATTAAGGTAATATATGAAAATGATCAATACCATATCAAAGTGGTTGGCTTAAAAATAGATAAGATTTATGACGTAGAATCTTTTGATGAAATAGAACATCTATTAGAGGAGTTAGAATATCAAATCTGGAGTGTGGGAAGTGGGATTTTAGAGGAGTTGCAGCCACTAAGCCAACAGGTTCCCAATTTCTTAAGACCTAGGATACCGGCTGGTTGGACTGTTGACTATATTACATTAAAAGATACTGACCCTAAAACATTAGAGGCAAGTGATGATGCGTGGTTATTTGACTTTAATCAAGATCTCCTGCAGATCTCTCATAAGACTAAAAACTTGTTGCTTGATGTAGGGTGGTACCCAGAAGGGGATCCAAGCGGAAGTTATGGCATTGAACTTATAAAAAACGAAGATTGGGAAAACCCATTAGAAGATATTATGTGTACAGAGCTTAAAGAATTAATTACACAATTGGATAATATTTTTATGAAAGAAATGATAAATGAATACTAA
>YZ01|ctg00001_00118 BAX60_02980
ATGGGATGGTTAAAAACTATGGAACATGGAATAAGATTTATTAATGAATATCCTGAAATTGGTGAGTTGCTTCATCGTCTATTTATGAATAGGGAATTAGACGAATGGTATAAGAACAAATGTGCAGAGAAAATAAAAGTGCCTGATGAATTTAATCAAATAAAAGGTTTGAAAAAAATTGAAGTTAGAGATTTAAACAATCCATCAGGAGAAATCAATATCCACTTGCAAGATCTTTCTGGGGAAAATGGATTTCATCTAGAACAGCAAATCAATATGAAAGTATCTAAATTGGTGCCTGTTTATGTACTAGATTATAGCTATTCCCTAAGACACGATTTAATTGATGGAGCTTATGATATTATAGGGACCGCTGAATCTTTAGAATTCATTCAGGGAACGAACTATATCAATAAAATAATGCATGAGAAAGGGTTTATCGAACTCAGTTATTTGTATGATTACTACGATACTGTGTATGAGTGGAATGAATTGCCACATATACAGCCTTTCAACAGGAGATTAACATTAGGAGATGCCTTGTTTACTGATGTATTAGAGTTGCTATAG
>YZ01|ctg00001_00121 ctg00001_00121
ATGGGTTATGAAAGTGTATTAGCGGATATCAAAAGTTCGCTCAACGGAAAAATTTCCGACGTGGAAGACAAGATCGAAAAGCTGAAAAAAGCAAAAAAGGACATAGACACACTGCAAGAAGAGGCAATCACTGAAATCAAAGAAATTGTGAAACCGGAATTGGGCAAGCACTGGACAGGAACGAAAGCGGATGATTTCGACAAGGGCAGAGAAGAGGCGAAATCGGAAGCATCCAAGATTGTGAATGATAAATATAACGGTTATATGGCTTCAATTCAATTCAAAATATTCACTCTTGAAGCAGAGAAATTTGAGCTGAACTTGACCAAGAGCGCAGCGAATGCCGCAGGCGATCTTCTTGCTAAGGGAGAAGAGTTCGTGGAAGAAGCAGGAAAACAAATTAGTAAACTAAAATGGTGGTGA
>YZ01|ctg00001_00134 ybxI_1
TTGAGCAAGGGAAAGATGCAAGCACTCTTTTTATCACTTATCGGTGCGGCTCTCCTCATGACATCAAGTTTACAGACACCTACAGAAGCTGAAGCTGCAGAGAAAAACATAAATTCGAAAAAGCTGAAGGTTGATGAGTTTTTCACAGATCACGACGGCACTTTTATCTTGCGGGATTTAAAAAACGAAAAAACATTCGTCTACAACGATCAGCGCGCAAAACAAAGATTTGCGCCGCAGTCGACGTTTAAAGTTCCTAATGCGCTTATCGGATTAGAAACAGGCGCTGTTAAAGATGAATATGACATCAAATACTGGGACGGCGTGAAACGGGAGCTCGACGTTTGGAACCAAGACCATACGCTCGGCTCTGCTATGAGATATTCAGTGGTTTGGTATTACCAAGCAATGGCCCGGGACATCGGAGAAGAGCGAATGAAGGAATGGATTGAAAAAACAGGTTACGGCAACCAAGACATCAGCGGCGGAATTGATCAATTCTGGCTAAGCAGCACTCTCAAAATCTCTCCTTTAGAACAAACAGATTTTATGGAATCGTTATACAAAGAAAAACTACCATTTGACAAAAGCGTCATGAAGACGGTAAAACGGATGATGATTCAAGAAGACGAAGACCACTATACGCTTTATGGAAAAACCGGTTCTGGCTCAGGCATCGGCTGGTATGCCGGCTTTGTTAAAACCGAGCACGGGGCGTACAGCTTCGTGACAAACATTGACGGAACCGGAACAGAAGCGAAAAGCATCACAATGGACATTTTGAAGAAATATGTTCTGCATTAA
>YZ01|ctg00001_00135 BCV50_15475
ATGTACAAGAAAATGATCATTACGGTGTTCATTCTTTTCGGACTGTTGCTTATCTGTTCCCCTTTTTTGAAAGGAGGAATCATAGCCTACCTTAGCAAAAGCCAGAATGAGTCGGCATTAACTGTTGAGCAGCTGAAAAAAAATAATGAGAAAGAAGCTGCTTTTGAATTTGACTCAATCCAGCCGCCTGATTTGATGGAAGCCATAAAGGCTGGCTTTGATCACGATCAGAAAGCGATCATCGGACGGATAACCATTAAAAGTGTCGATCTGGAGCTTCCGATCCTAAAAGGCACTACCAACGAAAATCTTCTGATCGGGGCGGCAACAATGCGCCCGGATCAGAAAATGGGCGAGGGGAATTATCCGTTGGCGGGCCATCATCTAAAGCAAAAGAGTCTTCTGTTTGGACCTCTGTTGAATATAAAAAAAGGCGCCAGAATTGTGATTACAGATTTTAAAAAAGACTATATTTACTCAGTGACATCAACAGAAACGATTTCAGAAATACATGCAGATGTGATTCAGAATACAAAAGAAAAGGAAATTACGTTAATTACCTGTGACAAAGCTGTGGAAACGAAAGGACGTCTAGCAGTTAAAGGGAAATTGATTGATGCTGTCGGCCATACAGATGATATCAATAGCGAAATGTAA
>YZ01|ctg00001_00136 BCV50_15470
TTGAGAGCGAGGAGTTTTCCCTTAGGGCTGAAGAAAAGCGGGCGGATATTCATGATCATAAGCCTGGCCATCTTTTTCTTCTTCAGCCAGATTGCCAGCTATACTCTTACAGCAGAGGCTGTGGGCGTATCAGCAAGCGACAGACAATTTTTCGATTCAGTGACAGTCAAAGACAGGAATCAGCAGGTTGTTGACGGGTCAAAAGGAAACGAACCGGCATTATCGCCGGGGGATGAAGTGACACTGACATATGATTGGTCATTAAAACATGATAAAGAAGCAGTAAGCGAACAGGACATCAATGTGGAGATACCTAAAAGCTTTACATTTGATAAAGGTGCAGAAGGTGAGATCAAATCTGCTGATCAGGTCATCGGCAGCTATCAAGTGCCAGCGGGCAGCAGCACTCTGACGGTGAAATTAAAAAGTGCAACCGCGGATTCTCCTGATGCCAAGGGGACCATCACACTGCCAGCTAAGTTTACTGCAGATGTAAAAGACGATGAACATACAGTAGCGGCCCTTTTTCAACTAGGGGGAGGCAACACCCAGCAGGTGATCATCCCTGTCAAGAAAGATGAGACACCAGATAACGAGGCGGAAGAGCCAAAAAACGACTCTTCTGATACTGCGGGTGATCAGAAAGGGACAGATGACAAATCTGCACCTTCAGTCAGCAAGGATCAAAAAGAAGAGGAACCAAAACCATCGGCAGACTCTAAGAGCAGTGATTCTCCTAAGAGCGATGATTCAAAAAAAGTGTCATCCTCAAGTCAATCAGCTTTCAGAAGTCTGGAAACTGAAGAAAAACAAATCACGCAACATATTCTAACCGGCGTGACATTGACGGACGAAAACGGAAAGCCATATGACAAGGGCAATCGCGCCGATACGAATTCTCCGGTGAAAATTTCAATTGATTGGGCCTTTCCTGACGATTTAGGAAAAACAATCAATGCCGGCGATAAATATGAATTTGATTTGCCTAAAGAATTTATTATGCATAATGACATTTTGAACCTGCCGTTAGGCGCCGGAGATACCACCTACGGGACATTTTCTATTGATACGAACGGACATGTGGTGATGACATTTAACGGCGAGGTAAAAGAAAGTTCTAATGTCAAAGGCACATTGGTTATCAATACGCAGTTCAACGAGAAAAAAATAACGGGATCGACAACACAAAAGATTCCATTCCCTGTAAATTCCGATACGCCTGAAACAACGGTTTATTTTAAGCCAAATGTGAGTAAAACCATTGATAAATCAGGTGTTCTGGATAAAGGCATCAACCCCGGTAAAGTAACATGGACGGTCGATATCAATAAAAAATTGGATCAAGTCAAAAATGCCAAACTCACGGAAAGCCTTCCAGAGGGCTTAATCTACCGTTCAGTTAAAGTGTATGAACTCAATGTGAACATTGATGGTTCTGTCAGCAAAGGAAATGAAGTTTCTTCCGGCTACAGCGTTGATTCAAAAGGAAACGTCTCATTTGATGGGACAATGGATTCAGCCTACCGCCTTGTATACGAAACTGACATTGACAATGGTGCGAAGCCGAGTGAAGGCGGAAATCTAACGCTGACGAACAAGGCAGCATTCAGCGGAGACAACCTGGAACCCATTTCTGCAGAAGCCACTGTTGCGGCCAAATATGGAAAAATGATCGCGAAATCATCGACAGGCTATGATGGAGAATCTCAAACATTCAGCTGGGCTCTTTCATACAATTACGGTGAGAAACAGATCGACCAATCTAAGGCCAGCATTAAAGATTCTTTTGGAACTGGCGATTTGCATCTTGTGAAAGATTCCTTGAAGGTTATTCCTATTACCTTTGGACAGAACGGCAGCGAGCAAGCGGGAACGCCTTTAAAGGAAGGCGAGGACTATACGCTGATCGATAATGGAAGCGGATTTGAAATCAAATTTAATAAAACCATTACCAGCGCTTACAAAATCACATATCAAACAAAGGTCAACAGCGGAGTGATCATTGATAAATCAACAACATACACCAACAGCGTGGTGACCGGAACAGGTGATTCAAAAGAAGCTTCTGGAATAGCCATTCAGCAGAACCTCATCAAAGGGTATTCAAATGTTGATTATGAGAAGAAGACGGCTGATTGGACGATTACAGTTAATAAAAACAACTATGAGATGAACAATTGGACGCTGGATGATCAATTCGAAAGCGGCGGATTGGTTCTGATTGATGACTCGTTCAAAATTCAAGACATAACGAACAACAAAACATTGCAAAAAGACAAAGATTACACGTTGACAAAAAAACCCGGCCATAAAGGCTTTACTTTGGCATTGATCGGGGATTATAAAAAAACAGACAGTCAATTTAAGATCACTTACACAACAACATTCAATGCTGATTATTCTAACGAAAGCGTCAAGAATACAGCTCAGTCAACATGGACTGATCAAAACGGCAACGAGCGCACGAATAAGGTATCAAGCGGTTTTACGCCGAATCATCAGACTACAAACAATGGTTTCAAAAACGGTTCATACAACGCGGTTTCAAAGGAAATCACATGGAAAATCGGCGTCAATTATAATGGCGAGCCGATGAAAAACCCTTATATCAAAGATGTCATAACAGATCCTCAGCAATTTGTGCCGGGTTCCGTTGTGGTTAAGAGCTATACGATCAATAAAAACGGCTCCATCACAGAAGGAGACGCACTTGATCCTTCCAAGTATGATGTCGAAGAACCTTCTGCGAATAATGAACGCACTCTGACGGTACACCTTAAAACAGGCGATTCTGTACCATACCTGATTGAGTTTAAGACATCACTCAAGGGGCAGGTCATTGATCAGAACCAGTACACAAACAAAGCAACATACTATAATGACGGTTATGCAGACCGCACGTTGACGGGCTCTGTTTCAGTTACGAACGGAGGAAATCTGGTTTTCAAAGGCGGCAAACAAAATGGAAGCTACATCGATTGGAACATTAATGTCAACTCCAGCCAATCAACGCTGGATGACGTAAAAGTTACTGACACGCCGGATGAAAATCAAATACTAGATGCAGATTCTTTTAAAGTATATCAAGCAAAATATGATGAAAACGGTGTGGTCAAAGACAGCAGCGGAAATCTGACCGCGGGCGATGTCGAGCTTCAAAAAGACAAAGATTACACGTTAGACATCAAAACCAACAATACAACAGGTGAACAATCGTTTGTCCTGACATTCATAGGCAGCTATAAGCAAATTGACCGTGCCTATGTGATCAAATACCGGTCTCTGATTAACATAGCCGGCACGAACGGCCACGTTAAAAATAAGGTGTCCATTTCGGGAACAAATGTGAAGGAGCAGACGCAGGAAAACAGCAGCTCGATCTTTGTTGCCATTTCAAGCGGCGACGGTTCCGGATCTGGAGAAAAAGGAAGCCTGACGATCTTTAAAACAGGTGAGGACGATAAAGCTCTAGAAGGAGCAGACTTTCAATTATGGTCTGAGGACGCCAAGCAGCTCCTGCGCAAGGGCACGACAGATGCTGGCGGGAAACTTACATTCGGAAATATCCGCTACGGTTCCTACGTATTAAAAGAAGTAAAAGCGCCTGACGGATATACGATCAGCGATGCTTATGTAAAAGGGGTCCCTGTAAAGATAGACAGCAATTCCTCTAAGACAGGAGCGCTGTACAAAGTCGTAAATCAACAGAACAAGGTGACGCTTATCAAACAAGATGAACAACATAAGCCTTTGGCGGGTGCTGTTTTCAAGCTGGAGAAAAAGTCAAATGACGGCACCTATACTCTCATACGAACTGATATAAAATCTGATAAAAACGGGAAAGTGGAAATGAACGGTTTGCCGGCGGGCTACTATCGCCTGACAGAAACGAAAGCTCCGGCAGGCTTTATCGTGAATACAAAAGCGATTCACTTCTCCATCGCAAAAAATGAACAGAATCAATTGTCCGACGTTAATTTGGGAGCAATGACCAACTACCAAGGAAAAGTCTCTCTGACGAAGGAAAATGCTGAGGGCGAGAAACTTGAAGGCGCAGTATTCAACATTGTCGATCAGGATGGAAATACCGTTCAAGAGGGGCTGACCTCGAATAAGGACGGAAAAATAGAGGCTTCGGGCCTTGCACCGGGACGCTACGCTTTTGTTGAAACGAAAGCGCCATCCGGCTATGTGCTGAACACGGAGAAAAAAGAATTTACGATCTCAGAATCAGCAGCAGGAAAGCCAGAATCCGCAGATGCCGGGATTGCCGTGAACGATAAAGGTGCAGTTGAGTTAACGAAGGAAGATGGCGGCGGCCAGAAACTTGAAGGAGCCGTCTTTAAGATTATCGATAAGGAAGGGAAAACGGTTCAAGAAGAGCTGGCATCGGATAAAAACGGTAGAGTCACAGCTTCAGGCCTTGCGCCGGGCCGCTATGCTTTTGTCGAAACGAAAGCGCCATCCGGCTATGTGTTAAACACGGAAAAAATAGAGTTCACGATTTCTGAATCAGCAGCAGGAAAGCCTGAACCAGCAAAAGCCGGGATCGCCATTAACTATAAAGGCGCAGTTGAGCTGACGAAGGAAAATGCTGAAGGCCAAAAACTTGAAGGAGCCGTCTTTAAAATCATTGACCAGGAAGGAAATACGGTTCAAGAAGAGCTGACTTCCGATAAAGACGGGAACATCACAGCTTCAGGCCTTGCGCCGGGCCGTTACGCCTTTGTTGAAACAAAAGCGCCATCCGGTTATGTGTTAAACACGGAGAAAAAAGAGTTTACCATTTCTGAATCAGCAGCAGGGAAGCCAGGATCTGCAGAAGCCGGGATCGCCGTAAACGATAAAGGCTCGGTTCAGCTGACGAAGGAAGATCAAGATGGAAAAGGCTTAGCCGGCGCAGTATTCAAAATCACTGACAGCAATGGGGAAACTGTGAGAGACGATCTAGTCTCAAAAGAAGACGGCAAAATTGAAGTTGACGGGTTAGCACCGGGAAGCTATCAATTTATTGAAAAAGAGGCGCCGGATGGATATCTTTTATCCGAAAAACCAGTGTCATTCACCATTAAAGCTGAATATAGCGGCAAACCTGAACAAGTGAAAGTGACAGCGGTTAATATCAAGAACCTTGTTGTTCTCACCAAAGTGGATCAGCATGATAATAATAAAGTTCTGCAAGGCGCGGAGTTCAATCTGACAGACGCCAACGGAAAAGTGCTGAAATCCGGCTTGACGACGGATGAAAAAGGTCAAATTACCGTGCACGGCCTTAAAGCTGGCGAATATCAGTTTGTCGAAACAAAAGCGCCTAAGGATTATCATTTGGATCAAACACCTATATCGTTCAAGATTACAAATACAGAAACGAAACCAATCGACATCACCGTGGAGAACATATTGGCACCAGGTGACGTGAATGTGACGAAAGTGGATCAAGACGATAAAAATACAGTTTTGGCGGGCGCTGAATTCAAGTTATTGGACGCAAGCGGCAAGCCTGTAAAAACTGACGGCTTTGGCAAAGAGCTGCCTGAACTCTGGAAAACAGATAATAAGGGGCAGTTCACAGTAAAAGGCCTTGCGCCGGGAAGCTATCAGTTTATTGAAACGAAGGCACCCGAAGGTTACAAACTAGATGAAACACCGATCGAATTCACAATTGAAAAAGGACAGTCAAAAGCTGTAGAGATCGTTGTTTCTAATCAAAAAGTAAAAATGCCAACACCTGACAAACCTGACAAACCTGCACCGGGTGGAAATGTGAAGGAAGATGGACATCATTCGAAAACCAATGGTACATCGGGTGATTCGAAAACAGAAAATCCCCTTCCGAAAACCGGAGATGCGGACAGCACGCTGACAGTAATGATCGGTATTCTGCTGCTTATGGCAGGCGGAGGCTTAGCTGTTGCCTCAAGAAAGAAGCAAAGAAAGGGATAA
>YZ01|ctg00001_00137 BAX60_03070
GTGAAAGCGTTAATTGTTGATGATGAGCACCTGGCATTGCTTCACTTTAAAAATATGCTTGAACGGACAAACGCCTTTCAATCTATTATGGCGTATCAAGATCCGATTGAAGTAATGGAGCATCCTGAGGTTGCTGCTGTAGATGCAGTGTTTCTTGATATTGAAATGCCGGGGGTAAACGGCATTGAGCTTGCTGAAGCGATTCAATCGATGAATGAAAACATCCAAGTCGTTTTCATCACGGCCTATAATGAATTCGCTATCAAAGCGTTTGAGCTGAATGCTATTGATTATTTGTTGAAGCCTGTTATTTACAAGCGGCTTGAGACAACTGTTGAGCGAATCAGAACGAATAACAAGCTTAGAGCATCTATGGAAAATACCGAGGCGCATTATTTGATCCAATGTTTTGGGAACCTGCAGTTTCATCAGATCTTAAAGGAAGTCAAAACAAACATTCCCGTCAAGTGGAGAACGTCCAAAGCACGCGAAATATACACCTTTTTACTTCATAATCAAGGGCGTGTTGTCAGTAAAGACATGCTAATCGATCTTTTTTGGCCTAATTATGATGTCTCAAAAGCAAGCACCCAACTCTACTCTACCATTTATCAGATAAGGAAATTGCTCAGCCAGATCCCTTTCAGCCAAACAATCGAGAAGACCGACACAGGATATATTCTTCGACTTTCAGGCGCAAAAATCGATGTTGTGGAATGGGAACAGTCACTAAAAGAGACGCCCCCGCTCAATACAGCTACATTACATCTGCACATGGATCTTTTCATGTCTTATCAAAATCATTATCTGATGGAGCATGGCTATTTGTGGGCAGAACCGGAAAAGACGCGTCTAGTCCAGCTTTGGCTAGGAAAGGCTTATGAACTGATCGATTTTCTCATTCGTGAAATGAAAGATCATCAAGCGATGGACATTTGCCTGCAGGCCGAGAAAATGGAGCCTTTTGATCATAAAATTATGCAATATAAGCTGCAGCTATTTAACAAAAGCGGGAAGGTAGAAGAGGCGATAAAAGAATATCAGCGCTACAAACAAATGAAGGATCAAATTAATTAA
>YZ01|ctg00001_00160 BCV50_15350
GTGTTTTTCAAAGATAAAAAAATACTCATAATTGGCGGAACAGGTACGATTGGAAAAAGCCTACTAAAACAAATTCTTAAGGACCAACCAAAGGTTGTTCGAATATTCAGCAGGGATGAATATAAACAATTTATGCTAGAAAACGAAATCGGGCCCAGAAAGGATATTAGATTTTTAATAGGAGATGTGCGAGATTATGACCGGGTGTTAAATGCAATGGACAGCATTGACTACGTCTTCCATACGGCTGCCATGAAGCATGTTCCCGCTTGCGAATACAATCCCTATGAAGCGGTCCTGACAAATATTATAGGAACCAATAATGTCATTAAAGCAGCCGTTGCCCAAAACGTGAAAAAAGTCGTTTTTACAAGTTCAGATAAGGCAATATCACCAACGAATGCATATGGAGCAACAAAACTCACAGCTGAAAGGTTAATTTCCGCAGCAGAGTACAGCAAAGGAAAAGCCGAGACGGTTTTTTCTTGTGTTCGGTTTGGAAATGTAATGGGTTCAAGGGGTTCCGTAGTTCCCTTGTTTACAGAACAAATCTTAAAGCAAAAAAAAGTGACTGTTACGGATTTAAACATGAACCGCTTTATGATGACACTGGATCAGGCGACGTCATTATTAATTAGCGCGCTTAAAGAATCTCAGGGCGGAGAAATTTTCATATTAAAAATGCCGGTTATCTCACTGAGCGACTTAGTGTCAGTCGTTGTTGAAGAAACATGCAAAAAACACAATTTGGATATTAATGAAATTGAAATACAAGAAATCGGGCTGCGGCCCGGAGAAAAAATGTATGAAGAACTTATGACGTATGATGAATCGACAATAGCTTTTGAGCTGCCTGAAATGTTTGTGATCCCTTCAACATTTGGGAAAAGAAATCATTATACTCAAGCAAAAAAAGCTGCTGAAGGAACCTATAGTTCAAATGATCAGGAGCAAATTTCAAAAGGAGAAGTCCTTACATTATTACAATCGCAAAAACTAATTTAA
>YZ01|ctg00001_00161 BCV50_15345
ATGAATATTCTCGTTACCGGCGGAGCAGGTTTTATTGGCAGATGGGTTGTGAAAAAGTTATTAGAAGACGGTCATCAAGTATGGGTGCTGGATGATTTATCGAATGGGCGTTTAGAAAATCTCGAAGAGCTGAAAAACGCCCCGGGTTTTATCGAGTTTATTAATGGAGATATAAAGGATTTAAACACATTAGAAGATCTTTTCTTGAAACAATTTGACATTTGCTATCATTTGGGTGCAAGCATAAACGTACAAGACAGCATTGACGATCCGAAAACCACATTTGCAAATGACACAATCGGTACTTTTAACATTTTAGAATTATGTAAAAAGCATAATGTGAAAGTTGTTTTTATGAGTACCTGTATGGTGTACGACCGAGCTGCATTTGCTGAAGGCATCAAAGAAACAGATCCTATTAAACCCGCTTCTCCTTATGCAGGAGCAAAGATCGCGGCTGAAAACATGGTGCTCTCTTATTATCACGCGTATGGTCTCCCAGCGGTGGTTATACGTCCGTTTAATACGTATGGGCCTTTCCAGAAAACAGGTGGTGAAGGCGGAGTAGTCGCTATTTTTATAAAAAATAAATTGGACGGCAAAAAGCTGCATATATATGGTGATGGCACTCAAACCCGTGATCTTTTATATGTAGAGGATTGTGCCAATTTCGTCGTGCAGGCGGGTTATTCCCCAAAAGCTAACGGTGAAATTATAAACGCAGGCCTTGGAAGAGATATCTCTATTAATGATTTAGCAGAATTAATCGCAGGCGATAAACAAAACATTCGCCATGTAGCGCACATACATCCTCAAAGTGAAATTCCAAAATTGTTATGCAACTACGAAAAAGCAAAGAAAATCCTTAATTGGAGCCCGCAGGTCAGTTTGGAGGAAGGAATAAGAAAAACAGAAGAATGGATTAAGGGCACGAATCTTATTTAA
>YZ01|ctg00001_00162 arnB_1
ATGACAAGTGAGAATAAATTGGCAATTACAGGCGGTAAGCCCGTCAGAGATTCTTATCTTCCATACGGCAGACAATGGCTGGATGAAGAAGATATCCAATCTGTAGTCGATGTTTTACGAGGAGACTATTTGACGACGGGACCAACAATTGACTTATTCGAACAAAAAGTCGCTGAATATGCTGGCAGCAGCTATGCTGTTGCATTTTCCAGCGGAACTGCTGCTTTGCATGCAGCTTGCTTTGCTGCGGGAATTTCACAGGGAGATGAAGTCATTACTACACCCATCACATTTGCGGCAAGCGCCAATTGTATTTTGTACATGGGCGCCAAACCGGTTTTCGCAGATATTGACCCGCTCACATACAATATCGACCCTGATTCTATCGAAAAGCTGATCACTCCAAAAACAAAGGCCATTATACCAGTAGACTTCACAGGACAGCCGGTGAATCACGATCGGATTCAAAAAATCGCAAAAGCCAATAACTTGATCGTCATTGAAGATGCTGCACATGCATTAGGCGCTTCATATAAAGGTGAAAAAATCGGTTCAATCAGTGATATGACAATGTTTAGTTTCCACCCTGTTAAACATATTACAACAGGCGAGGGCGGAATGATAACGACGAATAATAAAACTTATTATGAGAAGCTGCTCCAATTCCGCAGTCACGGTATAACCCGTGATCCTAAAAAATTATCACAAGACCACGGATCGTGGTACTATGAAATGCACTTCCTTGGTTTTAATTATCGGATGACAGATATCCAAGCTGCATTAGGGATCAGCCAATTGAAAAAAGTAGATGATTTTATTGAAACACGAAATCATCTTGCCAGGATCTATAACGAAAAGTTAAAAACCATCTCCCACATTCATCTCCCAAGTCAAGATGCAGCCTCAACTTCAAGCTGGCACCTTTATATTATCAACTTAAAGCTGGATCAGCTAAAAGGAAATCGCGATGATATTTTCAACGCTATGCAACAGGAAAATATAGGAGTTAATGTTCATTATATACCTGTTTATTTACACCCTTACTATCAACGTTTAGGTTATCAAGCCGGCCTATGTCCAAATGCAGAAAACCTTTATAAAGGAATTATCACCTTACCTCTGTTTCAATCAATGAACGAAAAAGATGCAGATGACGTGATCAAAGCATTAAAAAAAGTAGTAGATTTTTATTCGTAG
>YZ01|ctg00001_00163 kdsB
TTGAAAGTAACGGCTATTATCCAAGCACGGATGGGGTCCAGCAGATTGCCAGGCAAAGTATTAAAAAAAGTTCTGAATAAACCTCTGCTTGAATATCAAATTGAAAGAATAAAAAGAGCGGCACTTATTGATGATATTGTGATCGCCACAACGACAAATGCGATAGATAAACCAATTGTTGAGCTAAGTAAGAGATTATCTCTTACTTATTATTGTGGGTCAGAAAATGATGTCTTATCAAGATATTACGAAGCTGCAAAAATAAGCAAAGCGGAAACGATCGTCCGCTTAACCTCTGACTGCCCTATTATTGATCATCGTGTCATTGACAAAGTAATTAAATTTTATCTAGATTCAAATGGCCAATATGATTATGTGTCTAACACTTTAAATAGAACATATCCCCGCGGTATGGACATAGAAGTTTTTTCAGCTTCGTCGTTAGAGAAGGCTCATGCCGAGTCCAGTCTTGAACATGAACGGGAACACGTGACACCCTTTATTTTCCTGAATCCCGGCCGGTTCAAATTGGCTAATATCACCTATACCGAAAATCAGAAACAGCATAGATGGACTGTGGACACACCTGAAGACTTTTTATTAATCAAAAAAATCATTGAAAAACTATATCCAACTAAACCTGACTTTAGCTTAGAGGATACATTAGCATTATTGAACACGTTTCCGGAGTGGTCTTTACTCAACGCCCGAATAGAACAAAAAGAAATCTTTAATGACAACAATGACAAATACAAGTGA
>YZ01|ctg00001_00164 pseG
ATGAACATTCTTTTCAGAACAGATGCTTCAATTGAAATAGGCACAGGTCATGTCATGAGGTGCCTCACGCTTGCTAATGCTTTGCGTAAAAAGGGAGCTAATATTACATTTGTTTGCCGAAACTTACAGGGTCATCTAGCTGAGGTGATTCGCGCGCAGCAGTTTGATCTCATTATGCTCTCAGAACCTAAAAAGAATGTTTTCATTCCTAAAGCAACTCCCCATTCTGATTGGCTTGGTGTCCCTTGGCATGTTGACTCAGCTGAAACCATTAGTGCGATTAAAGACATGAACAAGGAAATCTCCCTCCTTATCATTGATCACTACGCAATTGATATCAATTGGGAGATGAAAGTGAAAAAACATGTGAAAAAAATGATGGTGGTTGATGACCTGGCTGATCGTTTACATGATTGTGATATTTTATTAGACCAGAATCTTTATCCTCATTATGAAGACCGTTATGTCAATTTGGTCCCCAAAAGCTGCAAACAATTTTTAGGACCGGAATACGTCTTATTGCGAGACGAATTTTATTCATTTCATCCCAGTAACAAAAACTGCGATGGAAGTGTAAAAAAGATTCTTGTCTTTTTTGGAGGCACTGATCCCACCAATGAAACGAAAAAGGCCATTAATGCCTTTAAGCAGCTTAACCTCCCTGATATTGAGCTGGACATCGTGATTGGAAATACCAATACCCATAAGAATGAAATTGAATCCATTTGCAAAAAACATGCTTTCTGCAGCTTTCACTGCCAAGTGAATCATATTGCAGAATTAATGTACAATGCCGACCTTGCAATAGGTGCGGGCGGAACTGCTGCTTGGGAGCGCTGCTTTCTCGGCCTTCCAGCCATCGTAATCACCGTCGCTGAAAATCAAGAACTGATCGCTCAAACGCTTGATCAATTAGGTGCTATTCAATATCTGGGGCCTAAAGAATCAGTCAAGGAATCCGATATCGCCTCCGCCATTAACGAAATGACAAATAACCCCTCGTCATTAATACAAATGTCAAAAAAAGCCCGCATGCTTCTAGAAGGAAATATGGATAAGCGCCAAAATCTCTTATTCGAAATTTTAAAGTAA
>YZ01|ctg00001_00165 ctg00001_00165
GTGTTCAAATACTCCCTTAGGACATTAAAAGAAAAAGACTTAGACACAGTTCTCCGTTGGCGGAACGATGAAAGAATCAGGCAATCAATGTATAACGACCAAATCATTACTGAAAAACAGCATCAGCAATGGTTCAAGAATGTGAATTCCTCCAAAACAGAACATTATTTTATCTTTACAATTGATCATACAGACACCGGCTTTGTGAGTTTTAAAGATGTTGACCATAAAAATAACCACTGCTATTGGGGTTTTTACATCGGAGAGGCCCAGAGTCCAAAAGGCTCCGGTTCTGTCATGGGATTTTTAGCATTAGAATGGGCGTTTCAACAGTTAGAGGTTGAGAAAGTATACGGAGAAGTCCTGTCGAATAACGAAAAAAGCTTGTCATATCACCAATCACTTGGTTTTAGCAAAGAAGGTCATTTCCGAAACCATATCGTAAGGAATAACAACTATCTTGATGTAATCAGATACGGTCTTTTAAAGGAAGAATGGATAGCGGAAAAACCGAAAGTGATGAAGAAATTAGCTGAAAGAGGAATAGATAAAAAAGACCTTGATACAAATTTTAATGAACTGATGATCTGA
>YZ01|ctg00001_00166 pseI
ATGAACGAAATCAATATAGAAGGAAGAAAAATCGGGCCGCATCATCCTCCGTTTATCATTGCTGAAATGTCTGGGAACCATAATCAATCATTAGAGCGCGCTTTTAACATTATAGAAGAAGCGGCCAAAGCAGGTGCACACGCTTTGAAAATACAAACATATACCGCTGACACCATGACATTAAATATGAATACGAAAGATTTTAAAATTGAGGATGAGAATAGTCTCTGGTCCGGCAGAACGCTCTATACATTATATCAACAAGCGTACACCCCATGGGAATGGCATAAACCAATCTTCGATAAATGCCGGGAACTTGGAATGATCCCTTTGAGTACGCCATTTGATGAATCGTCTGTCGACTTTTTGGAGGACTTGGGTGTGCCTATATATAAAATCGCTTCATTTGAAAATACCGATATCCCTCTTATCAAAAAGGTTGCTGCTACTGGTAAGCCTATTATCATTTCAACCGGAATGGCTACAGTAGCAGAAATTGATGAATCAATAAGGGCCGCCAAAGAAGCCGGCTGTAAAGAATTAATACTTCTAAAATGCACTAGCACCTACCCGGCATCACCGGAAAACACCAATATTTCTACGATCCCTCATATGAAAGAATTATTCAATTGCCAAGTCGGCTTATCGGATCACACAATGGGAACAGGAGTTGCTGTCGCTAGTGTCGCCCTAGGCGCAACTGTGATTGAGAAACATTTCACTTTATCAAGAGCTGATGGCGGCGTAGATTCTGCCTTTTCACTGGAACCCTCCGAACTGAAGGAGCTTGTCGTTGAAACTGGAAGGGCGTGGCAAGCATTAGGACAGATAACGTACGGACCCACTGACGAGGAAAAAGCTTCGCTTAAATTCCGCCGCTCTATTTATGTAAAAAAAGATATAAAAGCCGGAGAGATTTTCACAAAAGACAATATTAAGGTCGTACGACCCGGTTATGGGTTGGAACCAAAATTCTATGATGTCATTATCGGCAGAACAGCTAAGAAACATATTGCAGCAGGAACACCGCTGAGATGGGATTCTATATAG
>YZ01|ctg00001_00169 BCV50_15305
ATGAAATACCAAGTCAAACAAGTGGCAGACATAGCGGGCGTCAGCATTCGGACGCTTCATCACTATGACCATATTCAGCTCTTGAATCCTTCAGCGCTTACTGACGCAGGGTATCGTTTATATAGTGATGCAGATCTAGAGAGGCTCCAGCAGATTTTATTTTTCAAGGAAATCGGCTTTCGTTTGGAGGATATTAAAGAGATGCTTGATCATCCGGACTTTGACCGGAAAGCGGCACTTCAGTCGCAAAAGGATATATTGATGAAGAAAAAACAAAGAATGGAAGATATGATTCAAACGATTGACAGCACGCTTCAGTCCATCGAGGGAGGAGAACATATGAATAAGAGGGATTTATTTGCGGGATTCAGCATGAAAGACATTGAGGAGCACCAGCAGACATATGCTGATGAAGTCAGAAGGCTGTATGGAAGGAAAATCGCAGAAGAAACAGAGACAAGGACATCTGCATATACGGCAGACGATTGGCGCGTGATCATGGCTGAATTTGATTCGATTTACAGACGAATTGCGGCGAGAATGGAGCACGGGCCTGATGATGCAGAGGTCCACGCCGCTGTGGGGGCGTTTCGTGACCATATTTGTCAATATCATTACGATTGCACACTCGACATTTTCAGAGGACTTGGGGAAGTGTATATCACTGACGAACGATTTACTCATTCAATTAATCAATATGGAGAAGGCCTTGCCGCTTTTTTGCGGGAGGCGATGATCATTTACTGTGACCATCAGGAAAAACCCCGGCCGTAA
>YZ01|ctg00001_00177 BAX60_03240
ATGATTGCCGTCAGCAATGTAACGTCTGGTTACGATCAATCGATGGTTTTGCACAATTTCAGCATGGAGGTTCGTCCGGGGCAAATTGTCGCTGTATTAGGCCGAAACGGAGTTGGCAAATCCACTTTGCTGAAAACAATCATAGGCCTGCTTCCTGCTAAACAGGGGGATATTTGTTTCAATCAAACGTTTGTTCAAAACGATAAGGCGGAAACAAGGGCAAAAGCGGGGATTGCGTATGTTCCGCAGGGAAGAGACATCTTTTCCTCCTTAACCGTTCGTGACAACCTGCTGCTCGGGGAAGAGCCGCTTCCGCGGAAGGACCGGACGGGGCAGATCAAGGAAGAGATTTTTCAGTGGTTTCCCGTTTTGAAGGAGATGCTTGACCGCAAAGGCGGTGATTTAAGCGGAGGCCAGCAGCAGCAGCTTGCAATTGCCAGAGCGCTGATGGGAAATCCAAAAATTATTTTACTAGATGAACCAATGGAAGGGATTCAACCTTCAATTGTCGAACTAATCAGACACGTTATCGCAGAAATTTCCAGAAAAAAAGACATGTCCGTTATATTAGTCGAGCACAGTCTGGAAAACGCGTTAACCTGTGCTGACTACCTTTATGTGATCGATAGGGGAACGGTTGTTGACCATGGAAAGGCCGATGAAGAAACGGCACGCCGCTTTGAAAGGCATCTTACTGTATGA
>YZ01|ctg00001_00178 BAX60_03245
ATGAAACCGATACTTACCTGCCGTGACGTAAGGGTTGAGTTTGACGGGTTTTGGGCTTTGCAGGGCGCTGATATCAGCGTGCAGGAATGCGATATCCATTTTCTGATTGGGCCGAACGGCGCCGGAAAAACGACTTTGCTGGACATCATTTGCGGCAAAACAAAGCCGCATTCGGGCGAAGTTCTGTTTCAGGAAACGAATGAATTGACAAAGGCTCGGGAATATCAGATCGCCAAACTGGGGGTCGCCCGGAAGTTTCAGGCACCGAGTGTTTTTACACAGCTGACGGTGTTTGAAAACCTCGAGCTTGCCATGAAACAGAAAAAAACGATCCTTTCATTGCTGACAGCGCGTATGACGAAACAGCAAAGTGACAGAATCATAGACATCTTGCGGCTGGTTGGGTTAGACGAAAAGCGGGATATAACAGCTGGCAGCCTGTCACATGGACAGAAGCAATGGCTTGAGATCGGGATGCAGCTCGCCATGGAGCCGAAGCTTTTGCTGCTGGATGAACCGATTGCCGGCATGACGGGAAAGGAGCGGAAAAAAACCGGAGCCCTGCTTGAAAAAATCGCGAAAACGTGCTCTGTTCTGATTGTCGAGCACGATATGGATTTTGTGCGCTCATTTTCCAGAAAAGTCACGGTGATGCATGAAGGCAAAGTGCTTTGTGAAGGGTCGATGGATGACATTACAAGCAATGAAGAGGTGGCAGCGGTGTATTTAGGAAGGAGCGGTGTGTCATGA
>YZ01|ctg00001_00179 BCV50_15260
ATGAAGCGGTTTTCACAATTCAGTCCGTATCTGGTGCTATTTGCCCTTTTTATCGCCGCTCCGTTTTTTCTGCAGGAGTTTCGATTAGGGCTGTTGGCGAAGTTTTTATGCTTCGCGATTGTAGCGGTCGGCATTTGCCTGATTTGGGGATATACAGGCATTTTGAGTTTGGGGCATGGCGTCTTTTTCGGATTGGGTGCTTACTGCATGGCCATGTACTTAAAGATAGAGGCTTCGCCGTCAGGTATACCTGATTTTATGGAGTGGACCGGCGTCAATGAATTGCCGTGGATTTGGACAATGTTCAGGTATCCTTTTGCTGCGATTGCCGCGGCTGTCATTGTGCCTGTCTTTCTGGCCTTTTTACTCGGTTACTTTACCTTCCGCAACAATATAAAGGGTGTTTATTTTTCGTTGATCTCTCAGGCTGTGGTGGTGGTGGTTGTCACATTGTTCATCGGCAGCCAGGAAATCACCGGCGGAACGAATGGCCTCACGAATTTCTATACCATTTTTCAATATGCTCTGGCCGATCCTGCAATGAAGCAGATCCTGTATTTTACGACAGTCTTTTTCCTCTGTGTTTCTGTCATGTTCGCTTTGTTTCTGACGAGAAGCCGTTTTGGACGGCTGTTGCAGGCGGTGCGCGACGGAGAAAACAGGGTCCGTTTTTTCGGGTATCATTCCACCAATTTTAAAGTGTTTATTTACTGTGTATCCGCTGCGATGGCGGGGATTGCCGGGATGCTGTTTGTGCTTCAGGACGGGATGATCTCACCGGAAATGATGGGCATCATCCCTTCGGTGGAAATGGTGCTGTGGGTGGCGATCGGCGGCCGGCACTCCATTTTCGGAGCAGTGCTTGGCGCGCTGTTAACGAACGGCATGAAAAGCTATTTAAGCGAATATTATCCTGACATTTGGCTGTACTTTCTCGGTGCGCTGTTTATCATCGTCGTGCTCTATATGCCAAAAGGGATTGTCGGGCTGTTCGAGAAGCTTAGAACCCAGCTTTCTTCCTCGAAAAAGAAAGGAGCGGCTGCTTATGAAACCGATACTTACCTGCCGTGA
>YZ01|ctg00001_00180 BAX60_03255
ATGTCTGTCGTCGTGACTCAATTATTTAACGGGATCAGTCTCGGTTCTATTTTGATTCTCATTGCGATTGGATTGGCCGTTACATTCGGTTTGATGAACATTATTAATATGGCGCACGGTGAGCTGATTATGGCAGGAGCCTATACGACATATGTTGTTCAGCAGCTGTTTTTAAGCTATTTGCCGGCTTCTCTGTTTTCTTACTATTTTTTAATCGCTATTATCATGGCGTTTGCGGTTGCGGCGTTTATTGGGATTGTCATTGAAAAAGTGATTGTCAGGCGATTATATGACCGTCCGCTCGACAGCCTTTTGGCGACGTGGGGGGTGAGCTTGATACTGCAGCAGGCGGCCAGATCGATTTTTGGCGCGCCGAATGTGGCCGTCAAGTCTCCTGAGTGGCTGACGGGCGGAGTAACGCTGTTTTCCGTTACCTTTCCATATAAAAGGCTGTTTATTTTGGCGCTCGTTCTTTTTACGCTGGCGCTGCTCGGATTGTATTTGTTTAAAACCTCTGCGGGGCGGCGGATGCAGGCTGTTACGCTGAACCGGAGCATGGCATCGTGTCTCGGCGTATCTGTGAGAAAAACAGATACATTGGCTTTCGCACTCGGAAGCGGACTGGCCGGTATCGCGGGGAGCTCACTCACCTTGCTTGGTTCGATCGGGCCTACTCTCGGTTCGTCATACCTTGTCGATGCTTTCATGATCGTCATTTTAGGCGGAATCGGAAAATTAAAAGGAACGATGATCGGCGCGGTGACGGTCGGTTTGCTGAGCACATTCGTTGAGTATTCCACAAGCGCTACGATTGCAAAGGTTGTCGTGTTTGCATTTATTATTCTCTTTCTGCAATGGCGGCCTTCAGGTCTTGCAAGTGTCAGAACGAGATTACTTGATTAG
>YZ01|ctg00001_00181 BCV50_15250
ATGAAAAACAAAGGGGTTGGAATACAGGCTGTTTTTCAGTTGTTTCTGATCATGGTTTTGATGACGGGATGTACTGCGCCCAAGAAAGTGTCGGAAGCCAGCGGGGCTGCGAAAAAAACAGTTGAAATCGACACAAGCGGGGATTCAGTGAAGGTCGGGATTCTTCACTCATTAAGCGGGACAATGGCGATCAGCGAAGTGTCCGTCCATGATGCAGAGCTAATGGCTATTAACGAAATCAATCAAAAAGGCGGAGTTCTCGGCAAAAAGCTAGAGCCCGTCGTAGAAGACGGCGCCTCAGACTGGCCTACATATGCGGAAAAAATGAGAAAGCTGCTTCAGCAGGATAAAGCGGCTGCTGTTTTTGGCGGGTGGACGTCAGCAAGCCGCAAAGCCATGCTTCCGGTTGTGGAGCAAAATAATGGGCTTTTATTCTATCCGGTACAGTACGAAGGAATGGAGTCATCACCTAATATTGTTTATACCGGAGCAACGACAAATCAGCAAATTGTGCCGGCTGTCGATTGGCTGCTGAAGAAGAAGGGGAAGACCTTCTTTCTGATTGGATCAGATTATGTGTTCCCGAGAACAGCCAACAAAATCATTAAAGCGCAAGTGAAGGCGGCCGGAGGAGAAATTGCCGGTGAAGAGTATACGCCGCTCGGCCACACGAATTACAGTACGCTCGTCAGCAAAATCAAAGAAAAACAGCCCGATGTCATTTTTAATACATTAAACGGTGACAGCAACGTGGCGTTTTTCAAACAGCTGAAAGATGCGGGGATATCGGCCGACGATATGCCTGTCATGTCGGCAAGTGTCGCTGAGGAAGAAATTCGGGGGATCGGCCCTGATGTGCTAAAAGGACATTATGCGGTGTGGAATTACTTCCAGACAACTAATACGAGTGAAAATCAAACATTCGTGAAGGACTATAAAAAAATGAACGGCGATAGCCGGGTGACGAGCGATCCGATTGAAGCTGGCTATAATGCGGTCTATCTCTGGGCAGCGGCTGTTGAAAAAGCCAAGTCCTTTGATGTCGATAAGGTGAAGAAAGCGGCTGACGGGATTTCATTCAAGGCCCCGGGCGGCACAGTGAAAATTGACGGGGATACACAGCATCTTTACAAAACGGTCAGAATCGGACAGATCACGGGGGATGGACAGTTTAAAGAAGTATGGAACTCAGGTGATCCTGTAAAACCTGATCCGTACCTAAAAACGTACGACTGGGCAAAGGGGTTATCTAAATAA
>YZ01|ctg00001_00212 spoIIR
ATGAAAAAAACAGTAATCATTTGTATATATATCTTTCTTTTATTATCCGGAGCACTTGTAGGGCTGGCAAAAGAAGAGACGGCACAGCAATCAGAAAATCAGCCGGTGGTCATACCGGATGAGGCGATTCGCCTGAGAATATTGGCAAACAGCGATAGTAATCAGGACCAGCAATTAAAGCGGCATATCAGAGACGCGGTCAATAAAGAAATCACAACCTGGGTAGAGGATATCACTTCTATAGAAGAAGCGCGGCGTGTGATTCGGTCAAAGCTGCCTGAAATCAAAGAAATTGCAAAGGAAACAATGGAGGAAGAAGGAGCAAACCAATCGATATCCGTTGATTTTGACAAAATCTCATTTCCGACAAAGCTTTACGGCAATATGGTATATCCCGCTGGCGAGTATGAAGCGATTCTGATTACGCTTGGAAACGGAGACGGCGCCAACTGGTGGTGTGTGCTGTTCCCGCCGCTCTGCTTTCTCGATTTTTCTAACGGGGAAGCCGTAAAAGAACAAGAAGATCAAGAAGCCTCAAAAAAGCAGACTGAAAAAGTGCTTGAGAACGTAACCGCTAAAGCGGAAAAAGCCAAAAAAGAAGAGAAGGAAGAGAATGAAGACGGCACAGAAGTGAAATTCTTCTTAGTCGAATGGATTTCCGACCTTTTTTCCTAA
>YZ01|ctg00001_00235 BAX60_03540
ATGAAGATATTTTTCGTGATTCTCATCATTGTCATCATACTATTGGCTTTCATTCTGCTTGATATCTTCATGGGACGCGCCATTTATAAAAAAAACGCGTACGAGCCTGTTTTTTCAAAAAAGAAGAGCGATATTCAATTGATCCACTGCGGTGCTGATCTTGTGGAACGGATGATGGAAGACATCCGCCAGGCCGTTTCTTCAGTTCACGTTATGTTTTTTATTATGAAAAACGATGAGGTCAGCCACAATATGTTTACGCTGCTGAAAGCAAAAGCACAAGCCGGTGTTTCTGTTTATTTGCTGCTGGATTGGTCCGGCAGCCAAAAAATTAAAAAACCGGCGCTGATGACGATGAAAAATGCCGGGGTTCAGGTTCATTTTCTTAACAAGCCTCGTTTTCCTTTTTTCTTTTTTCATATGCAAAAACGGAATCACCGGAAAATCGCTGTGATAGACGGAAAAATCGGCTATATCGGCGGGTTTAACATCGGTGAGGAATACCTGGGAAAGAAGGCGAAGTTCGGCAATTGGGAGGATTATCATTTGCGTATGAAGGGAGAAGGCGTCCGCGATCTTCAGACGCTTTTTACCGCCGACTTGAAACGAAATACCGGATCAGCTGAACTAAGCCCGGATGTTTGGCCGGAGCTTCCGCAAGGGAATATCTCTCATAAGATTTATGCGACTGACGGTTATTCTCTTGAAAAAACGTATTTGGCAAATATCGCGAAGGCAAAAGAGCGCATTACCATTTGCACACCTTATTATATTCCGACAAAATCACTTCAGCAGGCCTTGGTCAAAGCAAGAAAAAACGGTGTAGCCGTTACGATCATCGTGCCGATGAAATCAGATCATCCACTAGTCAGAGAAGCAGCTTATACGTATTATTCGGAGCTCTTGGATGCCGGCTGTCTTATCTACCGCTTTTATCAGGGGTTTTATCATGTGAAAGCCCTGATTATTGACGATCATTTCAGCATCATCGGCACCGCCAATTTTGATCAGCGAAGCTTCTTTTTAAATGAAGAGGTGAATGTTGAAATTGATGATAAAGCTTTTACAAAAGAAGTCTATGCCACGATTGAAGAGGATATTAAAAGGTCGGAGCTGCTGACTAAGGAGAATTTCAAAAAACGCACATTCAGGCAGCGCCCGGCGGAATGGCTTGGCAGAGCAATATCTTATTTTTTATAA
>YZ01|ctg00001_00237 QNH30_18995
ATGAAAAACATCAAGTCTCTGAAAGTAGCCGCACAGGCATTTACTTTAAGAAATTTGATTCATCTTTATAAAATGTGCCATTCCGGAAGCCACGAGGTTTATATTTATTCGAAGAAAACGATGTGCAAAATCAAAAGCTTAATTGAGCTTGAAACGTTCCGCATGGCTCATAATGAAAAGGAATATTTGATTGTAGTGGAAGGAACCAAAGCATCACAGCTGATTGAAAAATTCCAAAATATCGTCGAGCCTGCTGAAAAAGAGGCGCTTTAA
>YZ01|ctg00001_00238 I33_3867
ATGGATAGAAAAAATGTGCTGTACATTGCCGTTTCATTGGACGGGATGATCGCGAGAGAAGATGGAAGCATCGATTGGCTGGATGAATTTGAAGGTGAAGGCGATAACGGATACAGTGATTTTTATCAGACGGTTGATACCGTCATCTTAGGCCGGAGCACATATGAACACGTCAAAATCCTCACACCGGTTTTCCCGTATCAGGATAAAACATGCTACGTTTTCACAGGAACGCCCGGCAGTTATCAGGATGAACATGTGACATTTATCAATGAGAGAGCCAAGGCCTTTACTGACCGTTTGAAACGGGATAAAGGCTTAAACATCTGGATAGCAGGCGGGGCAGAGCTGGTGAATGCCATTATGAAAGAAGACGCCATCGACGAATTCATCATCACCATTATTCCAGTCGTTTTAGGGAGCGGCATCCCGCTGTTTCACGAACTAACAAATGAAACAAAGCTGCGGTTAAAAGGGATGAAACAATTTGGACAGGCGGTTCAGCTCCATTATGTAAGGCCATAA
>YZ01|ctg00001_00241 BCV50_14940
ATGAAGCGGATTTTACTCATTTTAACTGCTTGTCTTATGACAAGCGCCGGGGTCCTGACTCTCAGACATTCTCATGTATTAACCGGCGGCACAGCCGGACTGTCACTAAGCCTGACATACTTGTTTCATTCCTCGTTTGCTATTATCTTCTTTCTGATTAATATCCCGTTTTATATATTTTCTCTCATCAGAATGGGCATCACATTCACCTTATCCACTGTATTTGCAGTCACAGCGCTGACTCTGTTTACAGGCGCGGATCACTGGCTGCCGCCTGTCTCTTTTTCACCGCTTGCCGGGGCGATTTGCGGCGGGGCGCTGATTGGATTCGGCCTGTCACTCATGTTTTATCATCAGGCATCCCTCGGCGGCGCCAATATTCTCGCTTTATTTATGCAAAAACGGTACGGATGGAATCCCGGGACAGTTAATTTCCTCTTTGATTTTGCCGTAGTGCTGGCCGGCATCTTCTCAGTCGGCTTGCTGAAAGGGCTCTGCTCCTTAGTGTCGATTGCGGTCACGGGCCTGATCGTCAGCTTCTTCAGAAATAAAATCAAAAGCAGCTACTCTCTCAACTCGGCTTTGTTCCAGAACATCACACCCGGCCAATCACAGGAAGCCTCATCATAA
>YZ01|ctg00001_00258 group_2192
ATGGAAAAGAAAGCTTTTTTTCAACAGCTGGATGAACGAACCGATATCAGATACACAGACAGCGGACTGAAAATATTCAGATTGAAATTTCCCCGCGCAAACCTGCGGCTGTGCAATGTGAAAATCGATTTTGGGAGCCGGGATGTCCGCTTACAGGCAGAATCCGGCGACACGCAACTCCCATATGGCACAGCTCATTTTTTAGAGCATCTTCTCTTCTGGCATAATGGCCGCAATCTGTACAGTGATTTCTTTGCTCATGGCGCGCTTTTAAATGCGTTCACTACCTACACCGATACCAATTTTATGTTTACCTCATTGCCGAATCGGTGTAGACAGACGATCCCCATCCTGCTTGATGCGTTATCGAACCACTCATTTGACAAGCAGATGATCACTCAGGAAAAAGCTGTGATTACAAATGAAATTCAAACAGCACATCTCAATCATCAGCTCTCTTACCATTATCAGCTGATCAGCATGCTTTCTCCCGCCTCACCTGCTGCGGTCTTCCCTGCAGGCAGAATCAAGGACATTGAGGCGATGGACATCCGTGATTTACAGAAAGCCTACAAGGCCGCCTACAAGCCCCAGCGGATGACGCTGTTTTTGATTGGAGGCTCAGAAGATTCGGAAACCCTTTTGCCTCCTCACCTCCGGCTGGAAAAGCGGCCAGATCATAAAGCAGATAGAAAAATGATTCCCGCGTGCCCTCCAACCCTTTCGCAAAAAGAGGTGCTGGGTGATGAGGAGAGGCCTGAAGACACATGGACCGGACTGCACATCGGCGCACTCCCCGGACAAAATGATCTGTTGACGTTAAAGCTTTATTGGGACATCACGTCTCGTATTCTATTTCAATTAGGTTCGCCTTTTTTTCAAGAAATTCAGCAAACGTACCGCCTGGAAATCGATCGCTTGTCAGCCGAGGCTCACATGTATGAGGATGGCGGTTTTTTGATCCTTCACAGCCAAGGGGCGCATTCTTCGGCTTATATCGATGTCGCTTCCTACTATGTCAGACAGCAGAAAAAACAAATTGCGGCCTGGCTCCAATACGGCAAGGACTCCTTGACGGACGCGATCATTTATGACAGCGATTATGTGCGTAAATGCTTTGAATGGGCAGCCGAGTGTGAACGGTTCGATTGCTCATTTCTCGACTTGTACCGCACCATTCACGATATGAATGTCCAGGATTTCATGTCTCTCATTGATGTATTGGGATCTTCTAAAAAAGCGGTCATTCACGTTTCACAGAAAGAGGCGATTGGACAATGA
>YZ01|ctg00001_00259 group_3419
ATGAGAAAAAGCACTGTCTTTACCGTGTTATTGCTGCTCGTTGGTATGGCGGCGTATTCCTTCGGCTGGGTTCAGGCCTTCGCCGAAGCCGCTGCCCAATATGTAAAGATGATCAACAATGATGCTGTGCGGCTCGGACTGCTGGCTTGTATCGCTTCCGTCCTGATGCTGCCCGCTTTTCTCTATCTTCACTATGTCACCCAATCCGTAAAAAACATGACAGCAGCCTTTCAGAAACTCACACAGTCTCATCAAAGCTGCTGTGACTTCCAGCATCACAGATTGTGCAGCCGCTACGCCGACGATGTCAAATCGCTGCGTGACAGCTATAAAAACGTCCGCCAAGCATACGTGATGGCTGCTGTATTATGCCAAGTCATCATATTCGGCTGCATGTTCGAAATCGTCAAAGCCGTCCCTTTCCGTTTTCACACGCCCCCTGCCGTTTCAATGGGACTTGCGGTGTTACTGATTTTGTTTTTATTGTTTTATATGCGAACGTACTTGCTGCAGTTTTTCCAGCATGGCACCCTGTTCAGAAAAGTGCTTGTGGGAGTGCTGACAGGAGCCGGGATATGGTGGATGCTCAGTTTTACCATAAGTGAACTGCTGTTTCTGATCATCCTGGCAGCCATCCAGCAGATCGGGTCATTTATTTATAAACGATTGTCTTATCGCAGCTCTGCTTCTCTCGACCTGTGA
>YZ01|ctg00001_00260 ywhL
ATGAAAAAAAATGATCTTTCTGACTTACAGGAAAATTGTTTCTGTTTTTGTGATGAGGAGATCAGCCGAGAAGCGCCATTTCAAGTGCCGATTGACATTCCTGAGGGGTTCACTATTGATTCTGCCGAAGCAGCTGCAGCGGTTACGTGGAGTACAGACAATTTGTCCTGTATCAGTGAGCCTTGTTTAATCCAGACTGGGCCGGAACCAGAAGATATCGGTGTTCAATATGCTGTGAGAGTACAAGGGACCGTTACGCTTCTCGTCAGTGTCTCACCTGTACGAAATCAATATGGACAAGGGGACGGGGCTGTTTCTGTCATTCACAATGCAGAGATCGATCAAGTCGTCTATTATTCTGATAACCCGGATGATTGCCCGGATTTCAGTGACATCACGATCGAGAACCTTGTTGTCGTTCCGCCGTTCTACGGCAATCCTTTATCGGTGACGGGGACGATTGTGCTTGTACCGGAACCGGATCAGCGATCTTACGTGTTTACTGCAAACACTGGAGACAGCACGGTTTCGGTCATTGATACTGACGTGAATACTCTTGTAAGTACCATTTCTTTATCTGATATCCCGACTGATCTGGGTGTTACCTTGGATAAAGCGTATACGTATGTTCTCCATAGGAATGCGAATCTTGTATCGATCATTAACAACGAAACATTAACAGTTACACAAACCATCCCTCTTGCAGGAGCCCCAAGAAAAATCCAGTTTGAAATTGGGGGAGAATTTGCTTATATTCTCGCAGGGGGCAGCTCCATTTATGAAATTAACATTTCCTCGCAAACCATTACCAATACATTAACGGTGTCACCCGCTGCGGACGATTTTGCCCTAGACCCTAACGGACAGTTTTTCTATACGACCAACTCTGGATTTTGGGTCGTTAATAAATATGACATCAATACAGGGCAGCTGATTGATAGTTTAAGTAACTTTGAAACACCAAATCTTATTGAAACCCCGTTAATAGGGGATTTTGCTTATCTGGAAAATGGTGAGCTAAGGCCGAATGTCGTTTCTGTGATAGATTTGACAACATTTAGCGAATCTTCACAAATTAACAGACTGTTTGACGGTTTAATTACAATTGTTTTTTCTGCTGACGGGACTCGTGCGTTTTTCCTTGAGCCCTATTTTGAGGTATTTCCGGAGAATCTCACTGTCGTAGATACAGCGCAGCATACCTTTATAACAACTGCCTCTCTCCCCGGCGCCTCTGACCTCGCCGTAACGCCGGACAATCAGTACATTTATGCAGCACAGCCCAACGACAATACCGTGACAGTGTACCGTACCAGTGATTATACAGCTGTGACGGTGATTCCGGTTGGGACTGGTCCGTCTGCGATAGCGATATAG
>YZ01|ctg00001_00261 BCV50_14840
ATGAGAAAAAATAAGCTTTCCTTTAAAGAAAAAGCAGGAGCCGCACAAGAAGAATGTTTATGTTTTTGTGAGGAAGAAACTAGCCGTGAAGCAATGTTTCAAGCACCGATTGAATTGCCTGAGGGGTTTGTCGTTGATCCGGCTGAGGCTGTTGCAAACGTCACATGGAATGCAGACAGCCTTTCTTGTGTCAGTGAACGCTGTTTAATTCAAACGGGGCCTGAGCCTGATGAGGTCGGTGTTCAATTTGCAGTACGCCTGCAGGGGACCGTTACGCTTCTTGTCAGTGTCTCACCTGTACGAAATCAATATGGACAAGGGAATGGGGCTGTTTCTGTCATTCACAATGTAGAGATCGATCAAGTCGTCTATTACTCTGATGAACCGGATGATTGCCCGGATCTCAGTGAGATCACGATCGAGAACCTTGTTGTCGTCCCGCCGTTCTACGGCAGTCCTTTATCGGTGACGGGGACGATTGTGCTTGTACCGGAAACGGAGCCCGAACCCGTTTATGCGTTTACAGCGAATCCAGATGATCAATCGGTTTCTGTGATTGATACAAACACTCATGCCGTGTTTACAACGATTGCTCTACCGTTCGAGCCGACAGGTATTGAAATGACCCCGGATAAAAACTCTGTGTTTGTCTTGCATTTCAACAATAATATGATTTCTGTCATTGATTATGACACGTTGACTGTTACTACATCTATTCTGCTAGATCAGCCGCCTGAAACAATTAAATTTGTGCCTGAACATGATTTTGCCTATGTTCTCGCCGGTAATGCCATTTATGTGATCAGAATAGAAACGTCAACTGTAGAAAGGTCTATTCCTGTTGAAGGGTATGATATTGCAATTGATCCCAATGGGTTGTTCGCCTATGTTCTTGATTTTGGTTTAGTGCAAAAAGTGGACTTATCTACCGGTGAAGTTACAGGAACGATTGAACGAGAGCTTATTGTAAATTCCATAGAAACAAAGCAGCCGGAGCGATATGCCTATGTATTAGAAGAAGATCACTTCTTCAATTATTTGACGATTATTGATTTAAATACCTTTACGATCAGTAGTACCCAAGAGCTGGAGTATGAAGGTGAGTATCTAATGTTTACGAGCGGATCAGAGGTGTATTTGTTTGATGGTTTCACTCACAATCTATATTCCGTCAGTCCAGGTGGTGCAGACGTAATAGGAAATCTTCCACAACGGGGAAATGACTTTGCGTTTACCCCGAATGGCGAATTTCTGTATGCAACTCATTTTATAGAGCAAAGCATTACGGTTTACAACACAGGTGATTATTCTGTGGAAACTGTCATACCTCTTGGGGTTTCACCGAGTGCCATTGCAATTTAA
>YZ01|ctg00001_00263 phrF
ATGAAATTGAAGTCTAAACTATTACTCTCTTGTCTGGCCCTAAGCACTGTTTTCATCGCAACGAATATTGCAAACGCACCTACACACCAAATTGAAGTTGCACAGCGAGGAATGATTTAA
>YZ01|ctg00001_00276 BSBS38_03889
ATGCTTTTTACGGTTTCCAGAGAGGGAAGGACAGCTGAGATCTTCCTAACGCAGGGAAAGCAGCTTACCGCCTTTGAGCCGTATCGGGGAAATCAAGTATCTGATACCGTCATGCTGCGTTACAGCACCTTAAAGCCGATACACCATGTGTGTTGA
>YZ01|ctg00001_00277 mmr
TTGATACAGGGGCCTTCAGCGGGCTGGCGTTCGCCCGTAATTCTCGGTGCATTCGCGGCGGCGCTTTTGGCATTTGTGCTGTTTTTGCTGCGGGAAATCTCTGCGAAAACATCGATTCTGCCGGTGTCCTTATATAAAAACGGCCGTTTCTCAGCTGCTCAGTTTGTCGGTTTTCTGCTCAATTTTGCCCTTTTCGGCGGCATGTTTATGCTGAGTCTTTTTTTGCAGGAAGCAAGAGGCGCAAGCTCCTTTATGGCCGGAGTTGAGCTGCTGCCGATGATGGCCGTCTTCGTGATCGGCAACCTGCTGTTTGCCCGTCTGGCGAATCGGTTCGAAGCAGGGCAGCTTATGTTTGTGTCAATGACGGTCAGCTGTATCATTGCATTGCTGTTATTTGTGCTGATTTCACCGGATTTTCCTTATTGGCAGCTGGCTGTTTTGATGTCTGTCATGAACCTTGGCACCGGCATTACAGTTCCTGCCATGACAACTGTAATCATGCAGGCTGCCGGGCAAAAGCATGCGAATATCGCCGGCGCGGCTTTAAATGCGAACCGGCAAATCGGAGCCTTGGTCGGCGTAGCGGTATCCGGGGTGATCATTCATCTGTCTGCCACTTGGTATGCCGGTGCCGGGTTTACGTTTTTGATGATGGGAGCGGCGTACAGCCTCGCCGCATTGCTTGTATGGCTGTTTCTGGTTGCCCATAACGGGACTGCCGCGTCAGAAAAAAATGTAAATCACTGA
>YZ01|ctg00001_00279 ywgB
ATGATGAAAATGAAATCAGGGATGGAGCAGGCGGTTTCTGTGCTGCTGTTATTGTCACGGCTGCCCGTACAGTCTTCTTTAACGTCAGAGGCAATCAGCCAGCGTTTGCGTGTGTCTCCGTCTTATTTGAAGAAGCTGATGAGAACATTGGTTCAGGCCGGTTTGGCAGAATCCATACCGGGGACGAAGGGCGGTTTTACCCTTACGAAGCCTTTGACGGACATTACGCTCTATGATGTTTATCAAGCGGTTGAAGGCAGAGGTTCGATGTATCAGGGGAAAGGCCTGCTGCAATCCGTATTCGAGGGTGAAAGTAACTGTGTGCTGGAGACAGTCATGGGGGAAATCGAGGATAAATGGGCCAATCTCATGAGAGAAGAATCCTTGCAGCATGTCATGGACAGAGTCGGGGAATTGTATGATCTTGAAAAAATAGATGATTGGGTAAACCAGCAATTGAAAGGGCAATTGCAATGA
>YZ01|ctg00001_00303 rfbC
GTGATTGATGGAGTCAAGGTGAAAAAATTGACGAAGCATAGTGATGACAGAGGCTTTTTTGCCGAGCTGGTTCGGGATGATGAGAACCTTCTTGAGCATTTTGGTCAGGCCTCTTGGTCGAAAAGCTATCCGGGTGTGATTAAAGCATTTCATTATCACGAGAAACAGGATGATCTCTGGTTCTTCCCAACCGGCCACGCTCAGGTTGTCCTTTACGATCTTCGAGAGGATTCAAAGACAAAAGGAGAAACTGACGTCTATTATATGGGTGAAGACAACCCGATGCTGTTATTGATCCCAAAAGGGGTGGCCCACGGGTACAGAGTGCTGGGAGAGACGCCGCTGACGATTATCTACTTCACCACCATGTCGTATAACCCGGATCAGCCTGATGAAAAAAGAATTCCATGGAATGATGAAACGATCGGTTTTAACTGGAATACCGAAAATAGATAA
>YZ01|ctg00001_00304 rfbD
TTGAAGAAGGCATTGCGCGTACGATTCGCTGGTATACAGACAATGACCGATGAGAAGGTGATCCGATTGACAAAGGTATTGGTGACTGGTGCGGGAGGACAGCTTGGCCTGGAACTGTGCCGCCAGCTGAAGCAAGCGGGATATGAGGTCATTGCGTTAACAAAGAAGATGATGAACATTGCCGACCAGCGCTCAGTGCGGCATTCGTTTGGCCATTATCAGCCGGATATTGTGGTCAATACAGCCGCGTTTACGTCGGTTGATAAATGCGAGACAGAACTTGATAAAGCGTATTTAATTAACGGGATCGGCGCTTATTATACAGCGCTTGAGGCAACCCGCATCGGTGCTCAATATGTTCATATCAGCACGGACTATGTTTTTGACGGGAAAGGAACCCAGCCTTACAGGGAAGACGATCCCCTCGATCCGAACACCATCTACGGCAAAAGCAAAAAGCTCGGAGAAGAACTGATTCGATTAGCGACAAAAGACAGCACGATCATCAGAACGTCGTGGGTGTACGGACATGGCGGCAGCAATTTCGTTCATACCATGCTGAAGCTTGCTGAAACGAAACAAGAGCTACGGGTTGTAAGCGATCAAATTGGTTCGCCGACCTATACGAAGGATTTAGCAGAAGCGGTCATCAAGCTGTTCAGCCATCCGCCGGGCATCTATCATGTCAGCAATTCAGGAATATGCAGCTGGTATGAATTCGCGAAGGCCATTATGGAAGAAAGCGGACTGGCCACAGTCATTTTGCCTGTCACGACAGAAGAATACGGGAACAAAACGCCCCGTCCGGCTTACTCTGTGCTGAGCCATCAGGCCATTGAAGAAGCCGGCATTCGCCCTCGGCATTGGCGGGAAGCGTTACGGGAGTATTTACAGGAAAGGAGCAGTGCGCGTGATTGA
>YZ01|ctg00001_00315 ywdH
ATGAACAGCATCCCCTCTATCGTCAGCAAGCACAAAGCCTATTTTGCGGCGGGGTATACGAGACCGCTCGAATCGAGACTGGACATGTTGCAGAAGCTGAAACAAGCCATCAAAATGCATGAAGCCGATTTAACAGCCGCTCTCTATCAGGATCTCCACAAATCCGAACAGGAGGCATACACAACAGAAATCGGAATCGTGTTGGAGGAAATCAGCTTTGTGATGAAACGGCTGAGAAAATGGGCCAAGCCGAAACGGGTTAAAACACCGTTGACCCATCTAGGCTCCAAAAGCATCATCATCCCTGAGCCGTATGGAACCGTTTTGGTGATTGCGCCTTGGAATTATCCCTTGCAGCTGGCGCTATCTCCAATGATTGGTGCCATTGCGGCCGGGAACACTGTCGTTCTCAAGCCGTCTGAATATACGCCGGCTGTTTCCGCTGTTCTTTCCAAACTCATCAGCAGCGTTTTTCCGAGTGATTATGTCGCTATGGCGGAAGGCGGGCCCGACATCAGCACAGCATTATTACAGCAGCCCTTTGACTATATTTTCTTCACCGGCAGCGTTGCCGTCGGAAAAATCGTCATGGAGGCCGCCGCCAAACAATTAGTTCCCGTCACCTTGGAGCTCGGCGGCAAAAGCCCCTGCATTGTCCATAAGGATGCAGACATACAACTTGCTGCCAAACGCATTGTCTTCGGGAAATTCACAAATGCGGGACAAACCTGCATCGCACCGGATTATTTATTTGTCCACGAAGACATCAAAACGAAGCTCACAGAAGAAATGAAGCGTGCGATCAGTGAATTTTACGGCCCTCAGCCCGAACAGAATCCGCAATACGGCAAAATCGTCAGTGAGCGCCACTATCAGCGGCTGCTCAGCTTTCTGAATGATGGCGTCCCGCTCACAGGCGGACAATCTGATCCTGATCACCACAAAATAGCGCCGACAATTCTTGATCAAGTGAAAGATGACTCTCCTGTGATGCAGGAGGAGATTTTCGGGCCGATTCTTCCGCTGTTTACATACGGCGATATCGGCGAAGTCATCGAGAAAATCCAGTCGCGCCCAAAGCCGCTCGCCTTGTATGTCTTCACTACAAAACCAGAAATCGAGCGGGCTGTTTTAGAGAATCTGTCATTTGGCGGCGGCTGTGTCAATGATACGTTAATGCACGTCGCGACACCGTATTTGCCATTCGGAGGCGTCGGAGAAAGCGGCATCGGCAGCTATCACGGATTTGACAGCTTTAACACATTTACGCACAAAAAAAGCGTCGTCAAACAAACGAACCGCTTCGACTTCGCTTTCCGGTACCCTTCCTCCAAAAACGGCCTGCGAATGATTCGGAAGATACTTAAATAA
>YZ01|ctg00001_00323 sacT
TTGAAAATCTATAAAGTATTAAACAACAATGCGGCTTTAATAAAAGAGGACGATCAGGAAAAAATTGTGATGGGGCCGGGAATCGCTTTTCAAAAAAAGAAAAACGATCTCATCCCTATGAATAAAGTGGAAAAAATCTTTGTCGTGCACGACGAGAATGAAAAATTTAAACAAATCCTGCAAACGCTGCCGGAGGAGCATATAGAAATAGCTGAGGATATCATCAGTTATGCGGAAGGAGAGCTCGCGTCGCCGCTGAGCGACCACATTCATATCGCGCTTTCTGACCATTTGTCCTTTGCGATCGAAAGGATTCAAAATGGGCTGCTTGTGCAGAATAAATTGCTGCATGAGATAAAAGCGCTCTATAAAAAAGAATATGAGATCGGCCTGTGGGCGATCGGACACGTAAAAGAGACATTGGGCGTGTCTCTGCCTGAAGATGAAGCGGGGTATATTGCCCTTCACATTCATACGGCGAAGATGGATGCGGAGAGCATGTATTCAGCGCTGAAGCATACAACCATGATCAAAGAAATGATAGAGAAAATAGAAAACTATTTTAATCGAAAGGTGGATGAAAACAGCATTTCCTATCAACGCCTTGTCACGCATTTGCGATACGCGGTCAGCCGGTTGGAATCAAATGAAGCGCTCCATCGTATGGACGAGGAGATGCTTTATTTCATCCAAAAAAAGTATTCATTTGCCTATCAATGTGCGCTGGAGCTGGCGGAGTTTTTGAAAAATGAATATCAATTACATTTGCCGGAGTCCGAGGCCGGCTATATCACGCTGCATGTCCAGCGTCTTCAAGATCTCTCGGAATAA
>YZ01|ctg00001_00328 rodA
ATGGGTCGATATAAGAAACAGCAAAGCCCCTTTTACCAGGGGGATTTGATTTTTATATTTGGTGTGTTTTTTATTATAAGTGTAGTATCAATTTATGCTGCTGGACAATTTGGGCAGTATGGGAACACGGATTGGATACAGCAAATTGTGTTTTATCTTTTGGGAGCTATTGCCATCACAGTGCTTTTGTACTTTGATTTAGAACAGCTTGAAAAATTAAGTTTATATATTTTTATCATTGGTATTTTATCTTTGATTATTCTAAAGATCAGTCCTGAGTCCATTGCACCTGTCATTAAAGGAGCAAAAAGTTGGTTTAGGTTTGGGAGAATAACCATACAGCCATCAGAGTTTATGAAGGTTGGTTTGATTATGATGCTAGCTTCAGTCATCGGAAAAGCCAATCCTAAAGGAGTACGGACACTTAGAGATGATATTCACCTGTTATTAAAGATTGCGGGTGTCGCAGTTATCCCTGTTGGTCTTATCCTAATGCAAGATGCTGGGACTGCGGGAATATGTATGTTTATCGTTCTTGTAATGGTTTTTATGTCAGGGATCAATTGGAAACTGATAACAATCATTGCTGGTTCAGGTATCTTACTCATTTCATTAATTTTATTAGTAATGATAAACTTTCCCGACGCTGCAAAATCAGTCGGAATACAGGAATATCAAATTAAGAGGGTTACTTCTTGGGTTTCTGATTCAAATGAGACACAGAATGATGATAGCGGGTGGCAAGTTGATCAAGCTATCATGGCTATAGGATCTGGTGGTATTTTGGGAAATGGTATTTCTGAATTAAAGGTTTATGTTCCAGAAAGTACAACTGACTTCATCTTTTCTATAATAGGTGAATCCTTTGGATTTTTAGGCTGTGCCTTTGTCGTCATCATGTTCTTCTTCTTAATCTACAGGCTTGTCGTTCTGATTGACAAAATACATCCGTTTAACCGTTTCGCTTCTTTCTTTTGCGTTGGCTATACGGCGTTAATAGTAATTCACACATTCCAGAATATCGGAATGAACATCGGTATTATGCCTGTTACCGGGATTCCGTTGCTGTTTGTCAGCTACGGGGGAAGCTCTACACTTTCCACGCTGATCGGCTTCGGGATTGTATATAATGCGAGTGTGCAGCTGACGAAATACAGAAGCTATCTCTTTAATTCTTAA
>YZ01|ctg00001_00356 BAX60_04185
ATGAGCGCATTCACTCGGGTGATGGAAGAAAAAATAATGCCTGTCGCTGGGAAAATTGCCGGGCAACGGCATCTCAGCGCTTTGCGTGACGGAATTATCCTGACCATGCCGCTGATTATTATCGGGTCTGTCTTTTTGATTTTAACGAGCCTGCCGATTCCCGGTTATGCTGATTTCATGATGAGTGTGTTTGGGAAAGAGTGGGCGGATAAGCTTGGATATCCGGTTAATGCTTCGTTTGATATTATGGCGATGATTGCCGCGTTTGGAATCGCCTATCGGCTGGCAGAAAGCTATGGTGTCGATGCCCTATCAGCCGGTGCGATATCAATTGCCGCATTTCTGTTGGCAACGCCGTTTGAAGTGCCGTTTACGCCGGATGGCTCAACGGAATCCATCATGGTCGGGGGCGGAATCCCGATCACACTGCTTGGCAGCAAGGGTTTATTTGTCGCCATGCTGATCGCTTTGTTTTCAACTGAAATTTATCGGTACATTATTCAAAAAAATATCGTCTTCAAAATGCCAGACGGCGTGCCGCCGGCGGTAAGCAAATCATTTGTCGCGCTGATTCCCGGCTTTATCATTGTTTTTCTAGTGTGGCTGGCGCGTCTTCTGATTGAAATGACGCCTTTTCAGAGCCTGCACAATGTCGTAGGAGACCTGCTTGGCACACCGCTTTCCATTCTTGGCGGCAGTCTGGGCGGAAGCCTGATCGCGGAATTTGTGCAGATGCTGCTTTGGTCGTGCGGGATTCACGGGGCTTCAATCATTGGCGGAATCATGGCGCCGATTTGGTACGGCGCGATGGATGCCAACCGTCTCGCGTTTCAGGCTGGCGAGGCGCTGCCGAGTATTTTTACGACTCAGTTCTTTCAAATTTGGATCAATGTCGGCGGGAGCGGAGCGACGCTGGCGCTTGTCCTGACGATGCTTGTGCGCTCCCGGAGCAAACAAATGAAGCAGCTTGGCCGACTAGGGATTGGCCCTGCGCTATTTAATATCAACGAGCCGATCATTTTCGGTATGCCAATTGTCATGAACCCGCTCCTCATTGTTCCTTTTATCATCGCACCACTCCTCACGATTACCGCAACTTATATCGGCATGAGCACCGGACTGGTGGCAAGGCCGGCCGGAATCGCCGTGCCATGGACGATGCCGCCGCTCATATCAGGCTACCTGGCAACAGGCGGAAAGGTATCGGGTGCTGTTATGCAGCTGGTGAATCTGCTGATCACCTGCGCCATCTACTATCCGTTTTTCAGAATATGGGATCATCAAAAATGGAAGGAAGAGAGTGCGGTTGAATCCGGGGGTGAGAATGTTTCGTGA
>YZ01|ctg00001_00367 ctg00001_00367
GTGTATGTGGACGGTATGGCAGAAAAACGGAAAGAACTTGGTGAATTTTTAAAATTAAAAAGGGCGCAGCTTTCTCCGCAAGAATTCGGATTGCCTTTAGGCACCAGAAGGAAAACGACAGGCTTAAGAAGAGAGGAAATGGCCCAGCTGGCCGGTATCGGTGTCACATGGTACACATGGCTGGAGCAGGGAAGGGATATTCGGGTATCGACACAGGTACTGGAAAGCATATCAAGAGTGCTCAAATTGAATTACGAGGAAAAACGCCATGTCTTTCTGTTGGCAGGACATCATGTTCTTTTAGATGATCAGGATGAGGAAAACAAGAGCCTTCCTCTGGCTGTGCGGCACTTTATTGATCATTTAACCAATTGCCCTGTTTATGTGACTGACGAAAAGTGGGACGTTATTGCTTGGAACACGGCGGCGTGTGCTGTGTTCGGCGATTTTGGCCAAATGGGCAGAAAGGAAGGGAACGCCATATGGCGATGTTTCACGTCGAAAGAGTACCGGAATCTGCTGGACGACTGGGAAAGCCACGCCAAAAAACTCATCGCACAATTTCGATCGACAGCCAGCCGCTTTCTCGGGGAAGCATGGATAAAAGAGCTGATCGATGAGTTAACTGAAGTAAGTCCAGAATTTAAAAAATGGTGGAACCACCACGAAGTGTTAGGCACACACGCAGGAGAAAAAGTGCTTCATCACCCGGCAGCGGGCACAATGGTGATGGAGCATATGACATTGCAAATTTATGACTCACCGGATTTGAAACTGACCATTTATCGGCCGTTAGAGAAAGAAAATACGGCAGATAAACTGAAAGCTTTACTTATAGACAGCTAA
>YZ01|ctg00001_00368 QNH30_19685
GTGCAAACAAGTGAACATTATAAAAAAGGGTTAGATATTCTAAAACAAATTGATGAGGAGAACTATGAAGCGATCGTAGACAGTTTTAAACAATCCATCGCTCCGGACCTTGGTGTGCTTGCTGTGGAGTTTAATTACGGACAGATTTTTTCAAGACCGGGCCTTGATCTGAAATCCAGATTATTAGCAACAGTTGCCGGATTGACTGCATTGGGCAATACGCAACAGTTAAAATTCTATATTAACGGAGCCCTAAATGTCGGATGGACACAAGAAGAACTCATAGAAGTGATGATGCAGATGATTATTTACTCAGGATTCCCGAATGCGCTGAATACCATTTTGCCTGTGGCTGCGGAAGTATTTGCAGAACGAAACAAATAA
>YZ01|ctg00001_00369 QNK02_19690
ATGAAACATTCCATTTCATTATCGAGAGGTTTGATCTTTCTGATGGCGGTGACTAGCGGGTTTACTGTCGCTAATGTCTATTTCAATCAAACATTGCTTGTCAGCATGGCAGGCACGTTTCATGTGACAGCGGCACAAGCTGGGATGATTGCTACATTGGCGCAGATCGGCTATGCAGCGGGGAATCTGCTGCTTGTTCCATTGGGAGATCTATTTGAACGCCGCCGCTTCATTGTGGGCCTGCTGTTCTTAGTGGGGGTTTGCTCAGCCGCTTCAGCGTTAGCTGTAAGCTTTTCATGGCTGGTCATCACAAATTTATTGCTGGGGTTCTTCACGATTATTCCTCAAATCCTTGTGCCGTTTGCGGCAGGTTTAGCAAATGACAAGAATAGAGGAAAAGTACTCGGAAACGTAGCTATCGGCTTGGTTTGCGGAATATTAGGTGCGAGAGTGGTCAGCGGGGCGATAGATGCCCAATATGGCTGGCGTGTGATGTATTGGCTTGCCTGTGCAGCAGCCGTCATCATTATGCTGATCATTCGCTTCTGCTTTCCGAAAAGCAAAGGGACACATGCCGTTGGTTATGGAAAACTCATTTCTTCATTATTTCCGCTTTTGATCAAGGAGAAAGCATTAAGAAAAGCATGTGTAAACCAAGGCTTCATGTTCGGCGCCTTCAGTTTATTTTGGACGACGTTAGTGTTTATGGTGAGTGAACCGCCATTCTCGTTTGGCAGCCAGACTGCCGGAACAATCGGTTTGGTGGGGATTGGCGGGGCTTTTGCGACTCCTCTGATCGGCCGGATTATTGATCAAAAAGGAGCGGCTTTTGCCAACAAGCTTTGTATGTCTTTTACCTTATTGTCATTTGTATTGTTAATGGCGGGCCGGACCTCAATGCTTGTGATTGTGCTGGGCGCTTTATTCATCACTATGGGCATTCAGGCGAACCAGGTGGCATGTCAGGCGGAGATTTTCCAGTTGTCCGCTGATATGAGAAGCAGATTGAATGGCATCTTTATGGTCAGCACGTTTTTAGGCGGCGCCTTGGGGTCGTATGCAGGCGGTGCAGTCTGGATGCTGTTTCATTGGAACGGCGTTTGTATTCTAGGGATGATCATGATTGGTATTGCCTTCAGTTCAAGGGTTACCATAAATCGAGCTGCTAAACAAAGCGATATCAGAAGGGAGATAGAAGCTGGTGCAAACAAGTGA
>YZ01|ctg00001_00372 BCV50_14255
ATGGAAAGTCTCGAGCTGATTTATAATAAAGGAAAACCTACATGGAGTCAAAAGATCTTTTTAACTTTTAAAAAGCATAATGTACTTAAAAAAATTTTTCTGTACCTATTCGTTCGGGTGAAAGCAGAAACCTAA
>YZ01|ctg00001_00393 BAX60_04355
ATGAATAAAGAAAAGCTTTCAATTCATTTCAAATCAGAATTGCAGAAAATTGATCAAACAGCCAATCCCTCTATACCAGATCAAAAAGAACTGCTTTACCAGCTGTTACAAATGAAAGCTGAACGCAGAAAAAAACTGATGAAAGAGATCATCTTATTTGTATTCTGTGCGCTGATGGTTGTGAGTGCGGCAATCCTGGCATTCACTCAAGCTCCCGCTGTGTTTATTGTACTTCAGGTTTGTGTGCTTGCTGTTTTGCCGATTTTGATTGCGGCTGAGAAAAAAAGACATCTCGGTGAATGCGAGGTGGAGCGCCGATGA
>YZ01|ctg00001_00402 ctg00001_00402
ATGATTGTGATCATCTTATTGATTGTAGCTATTATCGTTTTTCTTTCAGTCATTCAGCCGCAGCCCTTGGAAAACAAAAGGCGGCAGCAGGCGGACAGCGGGTTTTTCGGTTATTCAGATCATGGCTCGCATCATGATGGATGCGGCAGTGACGGAGGTTTCAGCGATTCCGGCTGTGGCGGCGGAGGCGATTGA
>YZ01|ctg00001_00404 ctg00001_00404
ATGTGGCATGCGGCAATGTGGGGCGGGATCTCCGGCTCTGCTGTATTGCTGGGCGCGCTGGCGTCCATGTTTTTTTCGATTCGCAAACAGATCATCGGCTATATTATGGCTTTTGGCACAGGCGTCTTAATTGGCGCTGCCGCTTACGAGCTTCTTGGAGATGCAGTGGCAGAAGGCGGAATTGTGTCGACAGGCGCCGGATTTATTGCGGGGGCAGTCGTTTTTACGATTTTTGATTACGCGGTTTCCAAAAGAGGCGCGTCACAAAGAAAAAGATCGGGACAAGCAGCTGCCGGCGGCGGAATCGCCATTTTTATCGGCACCATCATGGATGCTGTTCCGGAATCGATTATGATTGGCGCCAGCCTTCTCGAAGAACAATCGGTCAGCTTCCTTTTGGTGTTTGCCATTTTTATCAGCAACATACCTGAAGGGCTGTCCAGTACAGCAGGAATGAAAAACAGCGGGTATTCCAGAACGAAAATTATGCTGCTTTGGGCTGCAGTGTTCGTGATTTCGATTCTCGCATCATGGTCAGGATATTTCTTTCTCGACGGCGCTTCTGAAGAAGTGATGTCAGCAATCGCAGCGTTTGCGGGCGGGGGCATCATTGCAATGATTGCTTCGACGATGATGCCCGAGGCGTACGAAGACAGCGGTCCGATGACAGGTTTGATCGCTGCACTTGGCCTGTTAACCTCGCTGGTTTTGAATCAGTTCCCTTAA
>YZ01|ctg00001_00406 BAX60_04430
ATGAAATCGCTGCTGGATATTTATCCCGGTTCGATTGTGTCTGATGAGCTTTGCGTAAAGGAAGACTGTCTATGCTTTTTTGATGAGAACAGTCAGAGATATATCTCCATTCCGAAAACGGAAATTAGCGAAAAAGAGACATTGCTGCTGCAGTCATTTTTGACGCCTGCGGATGAGGTCAATCAAATGTCTTTGAAGTCGCCGGAGGAAAACAAGTGGTTTGCGTTTCTTTTTTCTAAAGGGGAAGTGCCGGCGAACATAAAAAAGCGGACGAGATTTGTTCATTTTCATTTAATTGGCAAAATGGAGCGGGCGTCCTTTGCGGAAGCCGTCCGCCATTTTTGGCCGGTTCCTTTTGTGATTGTGTGGATGCATGAGGACAGAGGCGTGATTGTCGAGCAGGAAAGTGAAGCGGCGGCGGGGAAAGACGAACTGGAATCACTCGCTAAAGTTCTTGAGAGTGATTTCTACTTCAGTGTCCGTTTTTATGCCGGGAGATTTTATGAGCCGGATGAGAATCTGCGAACACATTACGCCCGTGAACAGACGTATTTCCTGTTTGCTGAAAAACGGCTGCCTCAGGTGCAGAGTGTGACCTTTGATATGATTTTTCCTTTTTTATTATTAGAAGCAGAAAAAGAAAAGCTGGAAACGCTGCTCTCTAAAGAAGCGGAGCTTTTATTTGGAAATGAATCTGAGCTGAGGAAGACAATCAAGCTCTTTATTGAAAACAATTCAAACGTGACGTTAACGGCTAAAAAGCTGCATCTGCACCGCAACAGCCTGCAATATCGAATTGATAAATTTATTGAGCGGTCAGGGATAGACATTAAAACGTATAAAGGCGCGCTGCTCGCCTATTTTATCTGCCTGCAAAGCGAAGTTTCAGAATAA
>YZ01|ctg00001_00410 yxkC
ATGTCAGGAAAACTAGTACCCTGTAAAGCTTGCGGTCAAGAAATTGCAAAGGGTGTAAAAAAATGTCCTAACTGTGGTAAGGATCAACGTAACTTTTTTATGCGACATAAGATCATTACGTTTATTCTCGCAGTTGTTGTTATCATTATTATTGCTAACATTGGGGGCGGAGGCGGTTCAGAAGCCACTTCCAAAACATCAAGCAGCAGCAAAGCAGAAACTGAAAAAACATACAATATCGGTGATACTGTAAAAACTGAAAAAACTGAAGTAACGGTTACGAAAGTAGAGGACAGAGATTCTGTCGGCACTCAATACATTGAAAAGAAAGCGTCTGATGGAGGCACTATCGTAGCTGTTCAATATACAATTAAAAACGTATCTAAAAAGCCGATAAGTTCTTTTTCAATTCCAACTGTTAAATTAGTTGATGGCGATGGCACTTCTTATGATTCCGATATCGATGCTTCTTCGACCTATGCAACTGAGACAAAAGTTGACAACTCTAAAATATTAAGTGATCTAAATCCTAATATTAAAGTAACAGATGTGAAAGCATTCGAAGTGGACAAGGATGCTTACGCTAAAGGAACTTGGAAGCTCAAATTCAGTAATGATGTTATTGTGAAAATCAAATAA
>YZ01|ctg00001_00412 yxjN
ATGGCGATGAGCCCTTATATTTTTATTGTCTTTTTTCTTATTATTTTATCGATGTATCGAGAAAGAACGGTAAAACCCGTGAAATTGCTGATCATTCCACTGCTGCTGTTATGGGGCGTATCAGCATCTTTTCAGCCTTCATATTTTCATTCTGTTTTACACGTGGCGATCAGCGGCATCTTATTACTGATTGGGCTGGCCTGCGGGTTTGGCATCGGGAAGATGGTAAACGTGCGGATTCATCCAGAAACCGGAAAGGTTACTTCACGCGGCTCACTTGGAAGTGTTATCCTCATTCTAATGATACTTTCTTTGCGTATGGCTGCGAGAATATGGCTGCCAGAGAGCAACGAGATTTTTATTGCCATTATTCATTCTATGTTCTTCATTCCCCTCGGCACTATCACAGCCCGCAATATCATGCTTTACAAAGCATACAGACGGCTGACCGCAGGCAAAGTATCGATTCAATAA
>YZ01|ctg00001_00413 yxjM
ATGAACCGACAATCTTCGGCTCGGCACTACAAGAAATTTGTGCCGAGCCTTATTCTCATATTGAATTGCATACAATGTTTATCTCATCCATCCGAAGCTGATCCCATTTTGTTAGCGTTTGTGTTTGCGGTGTACTTAGCATTCATTTGGATCATTCCCTATGTAACATCCGCTGCTGTTAATTTCAGCATATTCGTCGGTCTTTGGCTCCTGACCGTTTTTCTTTGGGCTGTTTCCGGCCAAGAGCAGGGAGCCGCCTTTTTCTTAATCGTATTTTTATTGGTTTATACGGCTATAAAGCTTCCTGCACGCCTGTCCTTGATCTTTACAATATGCCTAATTGGAGGCAACGTTTTCTTTCTGTACACTGTTTTTGACAGCAGCTGGGACGATATCATCAGTAACATCTCGATCATGATCGGACTGTACGTATTCTTCTCCTCCATGCGTTTCAGACGGGAAGCCAGAAAAGAGGCTGAACGGAATCATGCTGAATTAGCGAAAATGCACTTGCAGCTGGAGCAGGCGCATGAAGAACTCCAGAAAGCGCACGCAGAGCTGCAGGAGGCTTCTGTTCTTTCTTTAAGGTACGCGGTCCTTGAGGAGCGCACAAGAATAGCCCGCGACATTCATGACAGCATCGGCCATGAGCTGACTTCTGTGATTGTTCAGCTTCAATCTCTTCCCTATATCCTAAAAAGCAGCAAGGAGGATTCAGAAAAAGTCATTCAAAATGTACTGAGTGTCGCCAGAGAATGCCTTCAAGAAGTACGGTCTGTCGTTCACCAAATGGGACGAAGTGAATCCATGGTTGGCCTTACCGCTTTGCGGGGGCTTATCCATCAAGTGGAGGAACGGAGCGGCTTGCACGTTTCTTTAGACACTGCCGGCCTGTCAGAAGAGTCTTGGCCTCAAAACGTAAGCGAAACGATCTACCGCATCTTGCAGGAAGCGCTGACCAATATCATTCGCCATGCTCACGCTTCCCATGCGGCTGCCATCATCTCAAATGACGAGACACATCTTTATCTCACAATCACCGACGACGGACAATTCACCGGCAATCTTACTTATGGATTTGGCCTGACAGGAATGAAAGAGCGCGCTGAAAAAGCAGGCGGTTCCCTGTCCCTCAGCACTGTGCAGCCGAGCGGCCTGCAAATTGAGCTGGCATTGCCGCTCATGACAACGAATAAGGAGCAAAAAGATGAACAAAGATAA
>YZ01|ctg00001_00414 yxjL
ATGAACAAAGATAAAATACGCGTCGCACTTGCCGATGATCAGCCGCTAGTGCGCGAAGGATTCCGCTATGTCATCAACGCACAGCCGGATATGACGGTTTCCGGTGAGGCCGGCGACGGTCACGGCATCATTGCACTGGCAAAGCAAACAAAACCCGACGTCATCCTCATGGATGTCCAAATGCCGCATTGCTCAGGCATCGAAGCGGCAAAAGACATTATGTCTACACTCCCATATACAAAGATTGTCATTTTAACCACCTTCGACACGGAAGAATATGTATTTGAAGGCATCCGTGCGGGTGCAGTCGGCTATTTGCTGAAAGATACGCTTCCTGAAGAATTGATAGACGCCATTCGCGCCGCGGCCAGAGGCGAAGCGATTTTCCGTACGGCCACAGCTGCTAAAATTATCAGTGAGACATTTCGCTCGAAGCAACAGACTCAAGCCGAAGAACTGGCAGAGCCGTTTACCAAAAGAGAACTCGAGGTTCTTCAGCAAATGGCCTATGGGTTGAGAAATGAAGAGATTGCTGAAAAGCTTTTCGTCAGCGAAAGCACGGTAAAAACCCACGTGCACCGCATCCTGCAAAAATGTAACGCCCAAGACCGGACACAGGCAGTCGTTTTTGCCATTCGAAACGGTATTGTGCAATAG
>YZ01|ctg00001_00416 BCV50_14050
ATGACAAAACATGCAATTGCTGCAAAAAAGAGCCTATTTAAAAAATGGATCACGATCCGGCCTCTTAAAATGCAAAAGAAATCGAGCCCGTTTCAAAAGATCAGAAAAATGTTCAAACGCTTCTTCTGA
>YZ01|ctg00001_00427 group_3226
ATGAAACGAACAGCTGATGTCAGCCAATTCGCACCCATGTTTCGATGCCCGCTCTGCGGCTCTTCCATGGATGCGGCTTCAGGAAAAAGTTTGATTTGTACAGAACGAGGGCACACATTTGATAGATCTCGGCACGGATATGTGAACTTCCTGACGAAGCCGGTCAAAACCGGTTACGATGCCGGGCTTTTTGAGGCGAGGAGCAGGCTGATTGGGGAATGCCGGTTTTTTGAACCGCTCCATCATGCAATGGCAGATCTCATCAGTCACCCCACCTCTGGTGAAGAAGCTTTCACCATCTTGGACAGCGGATGCGGTGAGGGATCTCATTTGAATGCGCTTTGCGGTTTTGATTATGCAGGGAAAACAGCGATGGGAGCAGGCATCGATCTTTCAAAGGATGGGATTGTAAAAGCTTCTAAGACATTCAAAGATCAAATGTGGGCGGTTGCCGATGTGGCGTGTGCCCCCTTTCATGACCGCCAATTTGATGTTGTCCTGTCTATTTTTTCGCCGTCCAATTATGCAGAGTTTCATAGATTGCTGAAGGATGACGGCATGCTCATCAAAGTAGTGCCGCGAAAAGATTATTTAATAGAATTAAGGCAATTTTTATATACTGATTCACCAAGGCGTACGTATTCCAATACGGCAGCTGTTGAGCGTTTTACAGCGAATGTTGAACGCAGCCAACAAGCGAGGCTGAGCTATGTCAAAACGCTTAACCGGCAAGCGATACATTGGCTGCTCCAGATGACGCCGCTCGCCTGGTCGGCGCCGAAAGACCGAGTCAGCCTGCTGAAAGAGATGAAATCAGCCGATATCACGGTTGATGTCGATATCCTAATAGGAATGAAATGA
>YZ01|ctg00001_00431 BAX60_04545
ATGAACGAAAAACAACTCGCTGAAGCTTACGAACGCGATGAAAATATGATGATTTTGGTGTTTGCCCAATGGTGCGTGAACCATGATCTTGATCCGGTGGAGCTGTACGCCAAAGCATATCCGCAGCAAAAGCTGAATGAAAGCTTGAAAAAAACCATGGACGAACTGGTCGTGCCCAAACACGAATCAGAACACATTCCGGATCAGACCGTCATTGCGGTGTTAGAGATGTTTGGAAATACAGATTTGGCACAAGCGGTTCACGAAGCAATTGCTGAGCGTAAACAATAA
>YZ01|ctg00001_00435 BAX60_04570
ATGAACTATAAAACACTTGCAGCATTTCCGGAGAATTTTTTGTGGGGAGCATCAACTTCTGCCTATCAAGTGGAAGGCGCGTGGAACGAAGATGGAAAAGGCCCGTCAGTGATTGACGCACGCGACAGCTATCCAGAGGGAACAACTGATTTTAAAGTCGCCAGCGACCATTACCATCGCTATAAAGAAGACGTTGCGCTGTTTGCCGAAATGGGCTTTAAAGCGTACCGTTTTTCCATTGCATGGACGCGGATTATTCCTGACGGTGACGGAGACATTAATCAAAAGGGAATTGAATTTTACAGCAACCTGATTGATGAGCTGCTCAAATATAAGATCGAACCGATTGTTACGATGTATCACTTTGATCTGCCGAATGCCCTGCAGAAAAAAGGCGGCTGGTCGCAAAGAGCCACAATTGATGCGTTTGAACGGTATTCCAAGGTGTTGTTTGAGCACTTCGGTGACCGTGTGAAGTACTGGCTGACCATCAACGAACAAAACATGATGATCCTTCATGGCAGCGCTTTAGGCACACTTGATCCGAATCTCAAAAACCCGAAAAAAGAGCTGTATCAGCAAAACCATCACATGCTGGTGGCGCAGGCAAAAGCCATGAACCTCTGCCACGACATGCTGCCGGAAGCTAAAATCGGCCCTGCTCCGAATATCGCGCTCATCTACCCAGCGTCTTCAGAACCGGAGGATATTGTGGCGGCTTTCAACTATAATGCGATTCGGAACTGGCTCTATTTAGACATGGCAGTTCATGGGCGCTACAATACGACGGCGTGGGCTTATATGAAAGAAAAAGGCTATACGCCAGTCATTGAAAATGGTGACATGGAGATTCTGCAATCTGCGAAACCTGATTTTATCGCCTTTAACTACTACACCTCTCAAACAGCGGCAGCGAGCAAAGGCGACGGATCGGATGAAGTGGCACGCGGAGGAGACCAGCATTTGAAAACGGGAGAAGACGGTGTCTACCGCGGCAGCAGCAACCCGCATTTGAAGAAAAATGACTTCGGCTGGGAGATTGACCCGGTTGGTTTCCGATCCACGCTGAGAGAAATCTATGACCGTTACCAGCTGCCATTGATCATCACAGAAAACGGGCTTGGCGCTTTCGATCAATTAGAAGAAAATGATACGGTCAATGACGATTACCGCATTGATTATTTAAAACAGCACATCGAACAAATTCAATGGGCCATCACAGACGGTGTCGATGTGTTAGGCTACTCTCCATGGTCAGCCATTGACTTGATTTCTACGCATCAGGGCTGCTCGAAACGCTACGGCTTCATTTACGTCAACCGTGATGAATTTGATCTGAAGGATCTGCGCCGAATCCGCAAGAAAAGCTTTTATTGGTATAAAGAGGTGATTGCTTCAAACGGTGAAGTGTTGAAGGGGAGTTAA
>YZ01|ctg00001_00436 bglF_1
ATGGGGATTCAAGCAGCGGCAAAAAATATACTACAGCTGGTTGGCGGGGAAGAAAATGTGCGTTCCCTTGTACATTGTGCGACACGCCTGCGTTTTACACTAAACGACCGATCGAAAGCAGATAAAGATAAAATCGAAGCTTTGGATGAAGTCGTAACTGTAGTGGAAAGCGGAGGACAGTTTCAGGTCGTGATCGGCAATCACGTTTCAGAGGTGTATCAAGAGATTGGAAGAATGTCTCATCTGCTGAATGATGACCGAGCTGAACGTTCTGCCCAGAAAGGAAATCTGTTCGGACGGCTTGTTGATATCGTATCGAGCATTTTTACACCCTTACTTGGCGTGATGGCAGGAGCGGGAATTTTAAAGGGCCTGCTGATGATATGTACAAATGCCGGCTGGCTCAAACCAGAGGAAACCACTTATACGATACTGTATGCCGCTGCGGACAGCCTGTTTTATTTTCTTCCGCTCTTGCTGGCTATTACCGCTGCCCGAAAGTTTGGCGCGAATCTATTTGTTTCTGTCACGGTTGCCGGGGCGCTTATCTATCCAACGATCATTGAGCTGAAGAACGGCAATGCAGAAACGGACTTTTTCGGGATTCCAGTCGTGTTAATGAACTATACATCAACTGTGATCCCGATCATTTTGGCGATTTTTGTGATGAGTTATGTTGAGAAGTATTTGAACCGGGTGATTCATGATAGTGTGAAAACCTTCATTACCCCGCTCGTTTGTCTTGTAACCATTGTACCGCTCACATTAATTGTATTCGGCCCGATTGGGGTAAACGCGGGAAATGCCATCGCGTCTGCGATTCTGGCAATCTTCAGCTTTAACCCGATGCTGGCCGGCGCCGTGATCGCGGCACTCTGGCAGATTCTCGTCATCTTTGGCATCCACTGGGGGATTGTGCCGGTCATTTTAAATAACATTGCGGTCAATGGACAGGATTCGATTAAACCGGCTACAGCGGCAGCTGTATTTGCACAAACAGGAGCTGCAGTGGGTGTCATGTTGAAAACGAAAAACAAAAAATTAAAGGCGCTTGCCGGTTCCGCTGCTGTCACAGGGATTTTTGGCATTACAGAACCGGCCGTTTACGGCGTCACGCTCAGGCTGAAAAAACCTTTTGTATGCGGTGTCATTAGTGCGGCCGTTGGCGGGGCGATTATCGGGCAGGCTCACAGCGTCGCCATCGCTTCAGGCGCACCCGGTCTATTGACGATCCCGATTTTCTACGGACAGGGCTTTGCCGGTTTTATCTTGGGAATCTCGGTATCTTTTATTCTATCAATCATCCTAACGTATATTGTTGGGTTTGAAGATCCTGCAGAACAAACAGATATCAAAGCAGAGCCAACTGCACCCGCAGTCCGCCGGGAAGAGATCAGCAGTCCGTTAGAAGGAAAAGTGATTCCGCTAACAGAAGTGGAGGATAAAGTGTTTGCGTCTGAGACACTCGGAAAGGGAATAGCGATTTTGCCGGAGAAAGGCAGACTCGTCGCACCAGCGGATGGCGTGATATCAACCGTTTTTCCGACTGGCCATGCATTTGGAATGGTGACTGATCAGGAAACAGAAATCCTCATTCACCTCGGATTTGATACGGTGAAGCTGGAGGGTAAGCACTTTTATCCTAAGGTCGTACAGGGACAAACCGTCAAACAAGGAGACTTGCTTGCTGAATTTGACCTGGATGACTTACTAAAGGCGGGATTTGATATGAACACGCCGATCGTCATCACAAACGCAGATCAATATACCGACGTCATTCAAACAGATCAAAAGCAAGTCAAAATAGAAGAAAGAATCTTTTCTTTAATCTAA
>YZ01|ctg00001_00438 ctg00001_00438
ATGAGGCGAATAGGCTTGTGTATAAGCCTGCTGGTCACAGTTCTTGCGATGAGCGCATGCGAAAGTGAAGGTGAGGCTCAGACGTTTGCAGATCGTGATCAAAAGATGGTAAAACAAACCGCAGCCAAACCGATGAGCAATAAGAAAAAGCAGGACTTCCAAGCCCTCCCGAGCGATAGGCAGCTGGCCGTTGTATTCAGTTCCATGATACACGTAAGCGAAGCATTTGATTATGGAATCGGCAATCCTGAATACTTCGTCCGGAGCAGCATGACTGAAGAAGAAGCAGACATTGCGAAGGAGAACCTTGAATCGATTCAACTCGAAAACAAACCGCTCAAAAAACAAAACAGCGAGGCATTCGCTTTGCTTCAAAAAACCCGCAATCAAGAAAAGAGCCGCAACGACATTCAGCAGCTAAAAGAAAATAGAGACGCCTTTTTTGAGATCACAGACAGTATGATCAAACTCATCAGCCAAGTCACACCGAAAAACGCGAAGAAGACAAGACAGCAGCTGGATCAGCTGAAAAAACAATATACGCAATACAGCGCCGAAAGCGTCAAAATCATGAACAGCATTGTTAAGAAGCAGGGAGCTGACAAAGAATCATTTGAACGCCATCTGGAGGAGCTGCTTCAAAAACAGCCCGGGCAGCCGGTGCTGAGTGAATTGTATTAA
>YZ01|ctg00001_00442 I33_4076
TTGCCAAAGCAACGTCCGCAGGAAATGGATCAGCTTACCGACCCAGCCTATTATATTGTCTTAACCTTGCTGGAGCCAAAACACGGATATTCGATCATGCAGGAGATTGAAGACATGACCGATGACTCCTTTACGATCGGCCCGGCTACCTTATATACATTGTTAAAGAAGCTACTGCAAGAAGAGATCATTGAGCTTGTCAACAATGAAAACCCGCGCCGCAAAGTGTACCAAACGACACGAAACGGCCAAGAATTGCTGAAAAAAGAAATTCAGCGCAGAAAAGTGATGGCGGAACACGGTGAACGCGCTTTTCAACAATTGAAAGGGGATCAGTCATGA
>YZ01|ctg00001_00446 ctg00001_00446
ATGAAAGAAGATGATCAATATATTCATATTCCTGTGTTTGAATTAACACTATCTGCTCAAACCTGTGACATTCATTTGCGGTTTGAAGACATCGGTGCATCGAAGCTGGATGATCTTGAATCTATCGATTCGGTTGAATTGGAGATTTTACCGACTGACGATCAATGGGAAAGACTCCGTTATTATGTGTATGACGAAGAAGACCAAATAAGCTTCTATTGCGGAGGTTGA
>YZ01|ctg00001_00449 ctg00001_00449
TTGGCAACTGAATTGAATATTTCTGGAGTTTCTCCAATTTTGTTACAGCATATCAAGAAATGGCATCTTTATCGAGAAACAGATAGAGACGCCATTTATACGATTGAGTTAGCAGTTGTTTATCATTTCCGTTCAATTATTTTTACATTCAAAGACGTTTCAGCCGTTACGATACGAGATTTGGAAACCCTAAAGGACATGTCTGATGTGCTTCTCCGTATAAAACCGCAGCCGCAAGGCATCTACAGTTGTGGAAGAATGGGAGGAGGAGACGTTCCGCTTTTATTGCCGAAAATATGA
>YZ01|ctg00001_00450 ctg00001_00450
ATGAGCAGATATTGTCTGGAATATGCTGATTCTGATCTTTTTCTTTTAAATGATTTTTTCAAACAATTCCCTCTCCCTATCACTGAGTATAATTGGGTCATTGGCGATATTTTGAATATGATGGATTTATCCGAGGATAAGAATCATTGGAACGATATCATTGGCGAGCGTGAAGACTATCTTTTTATCACAGGTGAGGAATTTTATCGTATATTAAATGAATTTGAGATTTATGTGATATTTTCTATTTTAACTGCTGTGCCTAAAGAGACGATACCGTACGATTTAACACGAGTTCCGTTTGTTGATGGGAATGCTGACTTTTATGAAGATGACTATAGCTCCCCTGTGAAAGAGTGTGTTTTTGAAGTCGGTTTTTTTGATTCATCAGATCTTATTTTTACCGTTAATGAAGAAGGAATAGAAAGGATGTTAAAGGCTGCATTCCCTGATTTGAAGCCTTACTGTGAGTATGGAGTATAG
>YZ01|ctg00001_00451 ctg00001_00451
ATGGGTTTTTGGGAAGAGAAACATAAGAATAAAAAGGTATTAGTAAGTGATGATGGTTTAGATATTTGCCACGACGCCATTGAAGCTTTTCATGCTGTTTACCTTGAACAACTAGATCGCAAGCCCACCCTAAACGAATTTGTTTATACTTTTCTTCAGGTATTAGAATCTGACGGTGATTCATTTTTTAAAGAATTAGAGGGAAAACAACTTACTGATATCAACATAAAGTTGAAAAAGAGGAATACTTTAAGCGAGGTTAGGCCGGGTGCTGTCATTCAAATCCCTTTACAGCAAATCAATCAGTTTACATATGCATTAGTGGCAAAAGGAGATTTGGCAGCAGATAAAAATGATGATGTTCTCATTCAGTATTTTGATATTTTTACAGAGGATCACTTGAGTAAAGATGACATTTTTCTCATGATGGCAGAACAGCAAAGAGCCCTTTTTATTGCGAATACAGGATATACAGGCTTTCTTCAGGGAAACTGGAAGGTTGTTTCCAAGGTGCCGATAGATCTGATGAAGAAATTTGATCATTCTGCTATAACGTTTGTCATGTATGAGGATGGAAAGTATCTCATTAGCCAAGACGATTCATTAGCGGCAGAGAGTGATTTAATAGAAGTTGACAAAAAACAGGGGAAGACCTTTAGCAATCCAATTGGGCTATTTGGTCATTTGAGTATTGAGGATGTACTTAATCAATATTTCAAGGGAACCTCGATGGAGGAATTGATCAAGTATGAGTTGTAA
>YZ01|ctg00001_00455 BSBS38_04064
TTGAGCGAGCCAAATCTAATAGAATGCATAAATAAAATCAAAAGTGTCTTAAATGGACAAACAACAAGAGAAGAAGTGTCAGATTGGGCGGGCACTTATGTTTATGCGGATGACCCCGAAGTAGAAGACGATAGAGTCTGGGATATGTTAATCCTTCTAAGCGGGATTGATTTGAAAGATTCTCCTGAAAATTTTTTGCATCCAACAGATGATTTAAATGATTGGTTAAAACAATATATGGAGTAA
>YZ01|ctg00001_00459 BSBS38_04074
ATGATCAGCCGAATCATTCAAATAGTCATATACATTAATCTCACAGCAGCCTTTATTCTTTCCCGGGACGCGGCAAGGCTGTGGTCTAAGCTGGGAAAACGAGGCTGTATGATCAATATTGCCTCTGTGTCCGGGCTGATGGCAGAGCCTGTGCGGGCTGCCTATGTGTCTTCCAAGCATGCGGTCATCGGACTGACAAAGCAGTTCGCTATGGAATTCGGGTCAAAGGGAATCAGGGTGAATAGCATTTCACCGGGCGTGATCCAAACAGAATTGACGGATGAGTATTTTCAAGACGATGAAATGGTTCAGCTGATCAAAGATAATCATGCCCTCCATACGTGGGGGCAGCCGAGTGATATCGTTTCCTGTATGAAGTATTTGGCTTCTGATGAGGCGCACTTTATTACAGGCTCAAACTTTGTCATAGACGGCGGCTGGACGGCCGGCAAGAAACTATAA
>YZ01|ctg00001_00460 BCV50_13845
ATGGAGTCTATCTGGCTGGAATATGCCTGGACATTGTTAATCTTAATCGGATTAGAAGGACTGCTATCGGCTGACAATGCCCTTGTATTGGCAGTTATCGCCAAGCATTTACCCAATGATCAGAAAAAAAAAGCGATAAATTATGGAATCATAATGGCATTTGCCTTCCGGTTTGCGGCGCTTTTTGCCATTTCGTTTATCGCAAATGTCTGGCAGATTCAGGCGATAGGAGCAGCGTATCTTCTATACCTGGGCTTAAAGCATGTGATTAAGGCCCGTTTCGGGAAAAAAAGTGAGAATATTCATGAGGAGGACAAAGAGGAGGCTGCCGGGAAAGGTTTCTGGCCCACAGTCGGGAAAATTGCTTTAGCGGACCTCGCTTTTGCCATTGATTCGATTCTGGCTGCGGTTGCTTTAGCTCTCGGGCTTCCGGATTCACCACTTGATGATTTCGGCGGCATGGATGGAGGACAATTTATTGTTGTTGTCCTAGGTGGGATTGCCGGCCTTATCCTGATTAAGTTTGCAGCAACTTGGTTTGTAAAGCTTCTTAATCAGCGCCCTGCACTGGAAACAACCGCATATGCCATTGTGGCCTGGGTCGGTGTCAAACTGGTGGTCATTACCCTTGCCCATGAGGATATTGGAATCCTGGACCATCACTTTCCACACAGCACCACCTGGACGCTAATCTTCTATGGCGTATTAGTGGCCATTGCTTTATTCGGCTGGTTTGCGCCGGCCAATAAATCAGCAAAGAAATAA
>YZ01|ctg00001_00463 bglP
ATGGATTATGATAAATTATCGAAAGACATATTACAACTCGTAGGCGGTGAAGAAAACGTTCGGGGCATGATTCACTGCATGACGAGGCTGCGTTTTAATCTTCATGACAATTCGAAGGCGGACCGCAGTCAGTTGGAGCAGTTGCCGGGTGTGATGGGCACCAATATCAGCGGCGAGCAGTTTCAAATTATCATTGGAAACGATGTGCCGAAGGTGTATCAGGCGATGCTGAAGCACAGCAATCTCAGTGATGAGAAGAGCGCTGGTTCATCTTCTCAGAAAAAGAATGTGCTGAGTGCGGTCTTTGATGTGATTTCTGGTGTGTTTACCCCGATTCTGCCTGCGATTGCGGGAGCGGGGATGATCAAAGGGCTTGTTGCGCTGGCAGTTACGTTTGGCTGGATGGCGGAGAAGAGCCAGGTTCATGTCATTTTGACGGCTGTCGGTGACGGCGCGTTCTACTTCCTGCCGCTCCTGCTCGCGATGAGTGCGGCGAGAAAATTCGGAAGCAATCCATACGTAGCGGCAGCCATTGCGGCGGCGATTCTGCATCCGGAATTGACGGCTCTGCTTGGTTCAGGGAAACCGATTTCCTTTATCGGGCTTCCTGTAACCGCTGCCACTTATTCTTCAACCGTTATTCCGATTTTGCTGGCGATTTGGATTGCTTCGTACGTGGAAAAATGGATTGACCGTTTCACACACGCGTCTCTCAAATTGATTGTAGTTCCGACATTCACATTATTGATCGTCGTGCCGCTGACATTGATTACAGTCGGTCCGCTTGGCGCTATTTTAGGAGAATACTTGTCTGCTGGTGTCAATTATTTATTTGATCATGCAGGGCTTGTGGCGATGATTTTGCTTGCGGGAACGTTCTCTTTAATCATTATGACGGGCATGCATTATGCCTTTGTGCCAATTATGATCAACAACATTGCTCAAAATGGCCACGATTATTTATTGCCGGCTATGTTTTTGGCGAATATGGGGCAGGCCGGAGCATCATTTGCCGTCTTCCTTCGCTCCAGAAACAAAAAATTTAAATCACTTGCGCTTACCACAAGCATCACGGCGCTGATGGGGATTACAGAACCTGCGATGTACGGCGTGAATATGCGATTGAAAAAGCCGTTTGCGGCCGCTTTGATTGGCGGTGCAGCCGGTGGCGCGTTTTACGGAATGACGGGTGTTGCTTCCTATATCGTCGGAGGGAATGCAGGTCTGCCGAGCATCCCTGTTTTTATCGGCCCAACGTTTATTTACGCGATAATCGGTCTTGTGATTGCTTTCGCGGCGGGAACAGCAGCTGCGTATTTGCTTGGATTCGAGGATGTGCCTTCTGACGGCAGCCAGCAGCCGGCTGTGCATGAAGGCAGCAGAGAAATCATTCACAGCCCGATTAAAGGAGAAGTGAAAGCATTAAGTGAAGTCAATGACGGAGTGTTTTCTGCCGGGATCATGGGAAAAGGGTTTGCCATTGAGCCTGAAGAAGGAGAAGTTGTCTCACCTGTTCATGGAAGCGTTACCACCATTTTTAAAACAAAACATGCCATTGGCATTACGAGTGATCAGGGAGCAGAAATCCTCATACACATTGGATTGGACACGGTGAAGCTGGAAGGACAATGGTTCACGGCTCACGTCAAAGAAGGCGACAAGGTCGCACCGGGAGATCTGCTCGTTTCCTTTGATCTGGAACAAATCAAAGCTGCGGGATATGACGTCATTACCCCGGTGATCGTGACCAACACAGACCAATATTCGTTTTCGCCGGTGAAAGAAATCGGCAGAGTGCAGACAAAAGAAGCGCTGCTAGCTTTATCTTAA
>YZ01|ctg00001_00464 ctg00001_00464
TTGAAAACCGCCTTAAATACTTTCAAAGTACATCATGTAAATTACGATTGGAAAACTCTTTACGTTGGGTTGAAGCAAGGGTGGATAAACAAAATTGAAGTAATGAATTATGCTGTTGAATATTTGATGAACCATCCGGGTGTACAACAAGAAGAAATTCTAGAACTGGCTTGGGGAGACAAGGATGATATTGAAGAAGCCATTTTAAATATAATACGAGTTGAAGAAAATAGTTATTATGCTATTGAAAAAAGAAAATGGAGATATGTTATTCTTCTTGAAGTAAAATCAAAGTATAGTGATCATGCAATTGAACTTTTGAGCAAGCTTGCAGAAGTTTATGCAGATATGAATTACCCTGAAGATATGGAGGATTTTATTCATTATCAGCCTTCTAATAATGGATGCAACCCGCGTTTAAATTCCTATGAAAAAAGTATAAATAGATTATGTAATTTGTTTCAAGATTTTTTAGTAAAAGAAAAACAAAATATAAAAAATGGCTTACCGTTATAA
>YZ01|ctg00001_00466 ctg00001_00466
ATGTTAAAAACATTAGAATGTAGAGATAAAAAACCTATGAAAGTAGAATTTGATGTCTATACACCAATTAATATAGAATTTGGAAATTGGGATATATCAGAAGATAAAACGGTATACTGGAGAACCGGTGATTTTAAAAAATCATTAATCGAAATAGGATTTGCACAAAAAACAGGAGAAATTCGTTCTATTACATTAATGCTGTGTGAAAGTGTTTATAAATCTAAAGAATGGAATATTGAAAACATTGAACTAATAAAAGGGGTTCCTGTTCTTAGCGTAGACCTCCAACAGAATGAAACGTATATCGATGAAAAAGGAATATTAAACGTATATATAACAGATAAGATAGTTCATATTCAATTTTCAGCTCATGAGATAGAATCTCTTATAGAAAATAATCACGTGTTATTTTGTTTAGATGGTGATGACAACTTTTGTGGCATTATTATAAACGATGTAGGAGATGATGAAATTAACATATTAGAAGAGGCATTAAAATAA
>YZ01|ctg00001_00468 ctg00001_00468
TTGGCTTCATACGTTTTATTACTAAAAGAATATGAAGATGATGAAACTGTGGTTTACAAATTTGGACCTAATGAAAATACTATGGGTAAAATTAAATTAAATAAAATAACTAGGAAGTTTTCAGAGTTAGAAGAAATTCCTGATAAAGATCTCCCGTCAACATTTTATTTTGATCGAGCTGCACAAAGATTAGCTGTTTGTTTAGTAAGAGAAGGAGGTGTATTTCCAGAAAAAACAGCTTTTGAGTCTTAG
>YZ01|ctg00001_00469 ctg00001_00471
ATGTTTATCGACGAATACAAAAAAGTGCTGAAACAAACGCAGCACGGGATTTCCTCAGTAGAATCTGACTCCCATGGCATGATTGCAGAGGCTTTTCTCTCACACGATGCAAGACACGGGGTCAAGCATGCACGAGAAGTGACAGAACAGCTCACAGACGCAGTCAATCGGCAGACATCAGCCATCGACCACATCGTCAGCCTGCCGACAGTCAATGATTCCTTTTTTCGGATGGAAACAGAACAGGCTGAACGGCTGATTACAGACACCCTGCATAAGCTCTTTCAATTTGACGGCCAGCAAACCCAAGCACTAGAAACCGCAAAATCAGATTTTCAAACGATGAAAAAATACATAGACCAGCTCGAAAACATGTACACCGGCCCGAAAATTGAAATCACAGGCTACAAAAGCGGCTCGATCTTGAAATCACAGGAGGAAGAAAACATCAACCAAACCTTCGGCGCCATTAACCCGCAAATGAAGCAGCCTGATGATTCACCGATGGAGATGATGCTGAAGAAGCTAGAGAAACATAAGCAGTCCAACGTTGATACCGTGATGAAGGATGGCAAACAACAGAAGATCGAGCGTGAGATTCATGCTGATGACAGTAACGTAACTGTATTACAGAAGGAAGCAGCAGCCCACCCGAAAGTCTATGGAGACATACGGGTGATAAATGATAAACTATATAATCATAAAGGATTAAAAAAGATAGATACGATAGAAGTGATTGACGAACTAACTCGCGATACTGCAAGCATCGACTACGTCGGCGGCAAATATTTTGTATATGAAAACGGCCAAATTATGAGAGAATTCTACTCTGGAGGGAAAAAGCGTCTAGAAGAGGTTTCTTACATTCCAGAAGATAAAGTAGGTGGAGCTAAGCCACTTGATTCGTTTCTTGCCGGAACTCAATATGAATTTATTGAGTGGGTAAGCCCTCAGGGTGCTGTTAAAAAATTGGCGGTCCGAGGCGGGAAACGCGTTGTCACAGATGTGGCTAAACATGTTGCGGAGAAGGAAAGTAAGGGTGAGGTTAATAAGGTTGCTGCTAAGGTTACAGGTAATATCCAGACTGGTGGCCGAGAACTTTCAATTGATGAATATCTTAAACAATTAGACAAAGCAGATGAGATGTACAAAGTATTTAGAAAGTCAAAAACTGATGTTCAGTCTATCGCTAATAATACAGGAATGACTAAACAAAGAGTACAGAGAATTAAAGAGCATTTGTTTATCAGAGAGCACAAGAAGGAACACGGAATAGGTCGATTCGATCCAGATTATGAAATCGCAAAAGCATGGGATAGACTTCAAAGAGGGACTTACCATAAAAATGATATTGATTTATTAAATCATGAACTTTTTGAATCGAAATTTGAAGGGATATTCAAGACGGATTATAGGACGGCACACGATAAAACAGTAAAGTCCGGACGACCTTGGTATCCACCAGAGGAGGAGTAA
>YZ01|ctg00001_00470 ctg00001_00470
ATGTTAGAAATTAAAGCTTTAACTAAAGACTATGAAAATTGGGGTGAGGACGCTGATGATTTCTACGTTTCATTTGAACTTGACGTAGGATTGCCTGATATACCAGGTGCTTCTGATTTATTTACTTTTAATATTATTAGTCCTAAAAGATTGGATAAGATACTTGAAAGTACAAAAATTGAATTAGGTCATGGATATCTCATAATGAGAGATTTTAATATAAAAACTGTCAATTCTACTGTAGAGACTATCATGAATAAATGTAAAGACGATGACTATGATAAGTATATGAATAATTTAGCTCAATACTTTAAATTACAAGGATAA
>YZ01|ctg00001_00472 yxiC
ATGGCACAGGAAATTAAAATGGTCTATGGCACAGTGAAGCAAGGGCTCTCTCAGCTTAAGAATTCAGCGGAACTCAAGTCCTCCTTGCCCGGCCATATCTCAGGACGAAACCATTTGAATGTTGTAAAGTCCATCGAGCAATTAAATGAGGACATCAAAGAAATCACTGAAGCATATGCGTCCGTTCTGGCCAAGCATATTGCACAAACGGAAAGCGCGGTAAACGCCATGAAGGAAACGGATGAAAACATATCATCTTCCATGAAATAA
>YZ01|ctg00001_00473 yxiB
ATGCATAGTGAAATGTTGTTACATTCGGTAAAAGCCGACTTACATGAAAAACAGGAACAGATCCATCAGTTAAAACGAGTGCTGCACGAAATCAGGCAAATCAAACACGAATTTTCCGAGGCCCAGCATCTCATTCACCGGCCTCATCTTAACCGGGAGGCATGGAGAGGAACACATGCTGAGCGGTTTGAAGATATTCGTGAAGAAATGAACAAAGCATATCGTCAAATCAAAAGTGAACAAGTCAGCGGAATCATCGAAAGCATTGAAGGAAAAATCCATTCATTAGAGGGCGACGTATATTCCATAAGACGCCAAATCACGAGAATAGAGCACGAAATAGAGAAGGAAAAACATAAAAAGTGA
>YZ01|ctg00001_00474 BSBS38_04086
ATGTCTGATACACATACAAAAGAACAAAGAAGAAAAAACATGCAAGCTATAAAATCAAAATCAAAATTAGAAGATAAAGCAGTTGCTGAATTATGGAGAAGAGGAGTGCGCTTTAGAAGAAATGTAAAATCTCTGTTGGGAAAACCTGATATTGCAATAAAAAAATATAAAATAGTGATCTTTATTGACTCTTGTTTTTGGCATGGTTGTGATATTCATGGAAATATGCCAAAGAGCAATAAAGAATATTGGGAGGCTAAACTAAAACGCAATAAGATCAGGGATAGTGAAGTAACGTTTTATTACAAAGAGAAAGGCTGGAATATCTTAAGGATATGGGAGCATGAATTCAAGAAAGATTTTAACATGGCAATAGATAAAATTGAAAAGTTTATAAAAGAAACAAAAGATGGATACTCTAAAAGATAA
>YZ01|ctg00001_00475 BSBS38_04087
ATGATCTTCCGTAAAGGAGAGCTTTTTAGCGGACCCGGAGGACTTGCTTTAGGTTTAATAAGCGCGTGTATTGTTGATGATTCTGGTAATGAATATAAAATCAAACACGAATGGTCTAATGATTATGATGAATCAGCTTGTAAAACATACAGACGTAATATTTGCCAAAACATAGATGACTCGAGTGTAATTGAAGGTCCTGTTCAGGAACTTGACATTGAAAGCCTCCCGCCAATAGATGCTTTAGCGTTTGGATTTCCTTGCAATGATTACAGTGTAGTAGGTGAGCACAAAGGGATGAGCGGTGATTATGGTCCGCTTTATTCTTATGGTGTTAAAGTTCTTAATTATCATAACCCTAAATTTTTTATTGCTGAAAATGTAGGCGGACTTCAAAGTGCAAATGAGGGGAAAGCGTTTATACAAATATTAAAAGAACTGGCCTCTGCAGGAATGGGCTATCATTTAACACCTCATTTATATAAGTTTGAAGAATATGGTGTTCCTCAAAAAAGACACCGAATCATAATAGTTGGTATTAGAAAAGATCAGGACTTAGTATTTAAAGTGCCTGCACCTATTACACCAGATAAATACGTAACTGCAAATGAGGCTCTTAATAACCCTCCAATTCTAGATTTTACAGAGAATCATGAACTAACAAAACATAATCCTAAAACAATTGAAATGTTAAACTATATTCCTCCCGGCAAAAATGCTTGGTATGAAGGAATTCCTGAAGATTTGCGCCTAAAGGTCAAAGGGGCGCGAATGAGTCAGATTTATAAAAGGCTCCACCCAGATGAACCTTCTTACACCGTAACTGGCAGCGGAGGTGGAGGAACTCATGTTTATCACTGGGATGAACCAAGAGCATTAACTAATAGAGAACGTGCTCGCCTTCAAACCTTTCCGGATCATTTTGTTTTTGAAGGAAAAAAAGAAAAAGTAAGACAGCAAATTGGAATGGCTGTCCCTCCTAAAGCAGCTAAAATTATAGCGGAAGCTGTTTTAAAAACCTTTGCAGGTATTGAATATTCCTTTGTCAAACCTAAATGGACATTTGATGAGTTAGTCCATGAAGGGAAAGTACCTTACACTGTCTAA
>YZ01|ctg00001_00476 BSBS38_04088
ATGATTCAATCAGGTATTAGTAAGGTGAAAAAATTCAATCGGGTTCTTAAAAGGGATTTGCCACAAGAAGAAATAGATAGAATAATGACAACTGCAGAAAAAATGAATATAAAAATAGGGAAACCTTATGATGAAACTCGTCAAGGATTGCTTTTTGGCCAGGTTCAAAGCGGTAAAACTAACAATATGCTAATGACAATCGCAAAAGCAGCTGATAATGGGCACCGATTATTTATAGTATTAACTTCTGATAATCTTTGGTTATATGATCAGACACTTGAACGTATACAAGAAGCATTACCTGGATTGTTAACACTCGGTAAGGACTCCTGGGGAATTGAATCAATGACAACCAGAATCCGTACAGCTCTTCAGCATAGTGGGATAGTATTGGTCACAACCAAGAATAAATTGATCTTGCCCAAAATGCAAGAGTTTATTGATCAGTATATTTCGACTTCTACCAGAGCAATAATATTTGATGATGAAGCTGACCAAGCTAGCCTAAATACATTTGCAAACAGTGATATGCAAAGTAAGTTAAGTGAAGTAAGTGCTTCTATAGTTAAGTTAAGAGATTATTTTCCGAAACATGTGTACGTACAGGTTACGGCTACCCCTCAAGCTCTCTTTTTACAAGGTGCTAATAAAGCTTTTCGTCCAGATTTCATTGAAAAATTTGATCCGGGAGTAGGTTATGTAGGGGGAGAAGTTTTTTTTGAGGACGAATCATTTGCTATGAAGTCATTTGCAGATACAGAAATAGATGACATAATGAATGAAAATTCCAATCTGTCCTTTTACACAGGCGGTTTGGCAATTCCCACTGGCTTGAGACAGGCACTGTGCACCTTTTTTGTAGGGGCTGCTATGAAAATATGTAACGAAGAGGAAACAAATTATACATTCTTATGCCATGTCAGTCATAAACAGGATGATCATAAAAGACTTGAGGCTATAATTAATGGTTTTATTACGAGTTTATCTATAGCTTTACATGAGGAAAATCGTGAGGAAGAACGAGATATTGTTTATACATATTTGAATGAAGCTTACCGTGACTTATCTCAGACTAATAGTCGAGTACCTTCTTTTGAATCAGTTATAAGCGAAATTGCAGATAATATTACTAGTACACAATCACAATTAATTATATCAGGAAGTCATTTTAAAAGACCAAACTACAGTGCCCCATTTAATATATTGATAGGTGGAAATAAGCTAGGACGAGGAGTAACGATTAAAAGGTTGCTAGTAACCTATTATGGGCGTACAAGCCAAGCTCCCAAGGTTGACACTATTCTTCAACATGCAAGGATGTACGGTTATAGACAAAAAGATTTGGGCGCATTGAGGTTTTATACATCTCATTCAATTTCAGACATTTTTAAGGAGGTTTATCTTTCAGAAAAAAGGCTTCGAGAAGTAATTGATAAATCTAATCCGAATGACTTGCAGGCATTAGTTTTATCAAGAACAAAACATTCTATAATTAAACCGACAAGATCAAACGTTGTTTATTTGGATTCAGTACTTTTTTATATGTCAGGAAAACGGTATTTTCCTAGAAATCCATTAGTGAGTAATGTTAGTTTATTGGATCAACTATTATCAAGTTACAAGAGTGATCAGGGACTAACTATGGTGCCGATTCAGACTCTGATTGAGATTATAAATCTAACTAAATCAGAGAATTTTGAAGGAGGCAGCTGGGATGATGAGGCTGTATTAGCATGTTTGAAAAATATGAAAAATATGTATAATAATCGTGGTTATCTTGCTGTACGAAGAAATAGAGATATACAAAAGTATGCAAGGTCAATGTTATCTTCAGATGATAATCAATTGTATAACCCAGATGGTCCTACGTTGATAATGTATAAATATACTGGTTCTTTAGATAAGGGCTGGACTGATAACAAGCCGTTATGGGTTCCAAATCTAAGATTTCCTGATGGAAATACATATTTTATGTTTTCTGCGAATGAAATGTTTAGTTAA
>YZ01|ctg00001_00477 ctg00001_00477
TTGAAGATTATTACTGCTTATGCCTCTCCTTCTTTTTTACATCATGTACTTTATACTCTTAATGAAGTAGAAATTGAGTTATTTATAGGCATGACAAAAGTCCAGCCAATAACTATTTGGGACCACAAAGAATATTTGAAGATGGCAGATGATACAAAGCGACTGACTGTGAATTATCATAATGGCAATAAACCTGTACACTCTAAGATAGTTTTGTGGGAACGGGAAGGTTTATTTATTTCTGAAGCAGCTTTTTTAGGATCTGCTAATTTCACAAGAAATGGATACTCTAATTATAGTGAAACAATGGCTAGTGTTAATCCTTCGCAAGTGATAAACATATTTTCTAATTTAAAAGAGTATGTACCGTTTGATCAACCAAGTCTTGAAAAAACTATGAAATTCACATATCAATCAAATTCTAACAATTCAAATATTGATGGTTCTGCACTAGGAAACTTAGTAAAAGAAAAAGGTTACTGCCATTTTAATTTTCCGTTAACCGTAAATAATAACAGAAGAAAAATTCATGAAAAGTCGGGTTTGAATTGGGGACAAAGACCAGGAAGAGAATTAAATCAAGCATACATACCTGTACCTAAAGAAGTGAGAAAAGCAGACTTTTTTCCAGATAAGAAGATAGAATTTTCGGTTATTACTGATGATGGAGAGAGTTTTATTTGTGTGGTGGCTCAAGATGATAATAAGGCTCTTGAGACATGTAGAGATAATAGTATCTTGGGTAAATATTTTAGAAATCGCCTTGGTGTCCCATTGGGAGGTTTTGTGAGTATAGAAGATTTAGATAGGTATGGTAGACACTATGTAACTATTTATAAAATAAATAATGAAACGTATTTTATGGATTTTAGCTGA
>YZ01|ctg00001_00479 iolU_1
GTGAAGAGCTTAAAGTGGGGAATCATCGGACTTGGCGCAATCGCATCAGATTTCGCCAGAGCGCTGAGAGAAGTAAACGGAACAGTCTATGCTGCAGGGTCACGAAGCTTGGATAAAGCCAAGGCGTTCGCCAAGGAGCATCATGTCGAAAAAGCATACGGCAGCTATGAAGAACTGCTGCAAGATGAGAATGTCGATATTGTCTACATTGCCACTCCGCATTCAAACCACTATGAATATATGATGAAAAGCCTTCAGCATCACAAGCATGTTCTTTGTGAGAAGGCGATTACCGTCAATGCGAGGCAGCTAAAGGAGATCATAGACATAGCCAAAGAAAAACAGCTTATTGTGTCTGAAGCGATGACCATCTACCATATGCCCCTTTATAAAAAACTCCGTGAGATCGTAAAGGAGGGTCGCATTGGGCCTCTTAAAATGGTTCAAGTCTCCTTCGGAACGCGCAAACCATACGACGTCACTAACCGATTCTTTAATAAAGAACTGGCTGGCGGCGCACTGTTAGACACGGGAGCCTATGCGCTCGCTTTCGCAAGGTATTTTCTCACGAGCCAGCCGAATGAGATCCTCAGCACGGCCAAGCCGGCTGACACAGGTGTAGACGAGCAGTCAGGCATCATCTTAAAAAACGCCGACAACGAAATGGCTGTCATATCGCTGACAATGAGGGTGAAAATGCCAAAAAGAGGCGTAGTTGCTGGAGAAAAGGGCTTTATCACAGTCGACGACTTTACAAGGCCGGACAAAGCCGTCATTACGTACGCACATGGAAAAACAGAGTTGATTGAAGAAGGAGAAACGGCAAAAGGGTTGAACTATGAAGTAGAGGATATGCAAGCAGCAGTCCTGCACCAAACAAGCAGCCAGACCATCAGTCTCTCCCTGGATGTCATGAGCATCATGGACAATGTTAGAGAACAGTGGGGCATTACCTACCCGTTTGAATATGAAAACATCCGGCCTTCATAG
>YZ01|ctg00001_00480 hutP
ATGACACTGCACAAAGAGCGCCGGATCGGCCGGCTGTCTGTTCTTCTGCTGCTGAATGAAGCGGAAGAAAGCACACAGGTCGGGGAGCTGGAGCGAGATGGATGGAAGGTCTGTCTCGGCAAGGTAGGATCAATGGACGCGCATAAAGTAGTAGCCGCAATTGAAACCGCTTCCAAAAAGAGCGGTGTCATTCAATCTGAGGGCTATCGCGAGTCACATGCGCTTTATCATGCGACGATGGAGGCTTTGCATGGCGTGACCAGAGGTGAAATGCTGCTTGGATCGCTGCTTCGGACGGTTGGCCTGAGGTTTGCCGTTTTGAGGGGAAATCCTTATGAAAGTGAAGCGGAGGGCGATTGGATTGCTGTCTCGCTTTACGGAACAATCGGGGCGCCGATTAAAGGTCTTGAGCATGAGACATTCGGCGTTGGTATCAATCACATATGA
>YZ01|ctg00001_00481 hutH
ATGGTGACTTTAGACGGTTCTTCATTGACAACAGTCGACGTTGCTCGTGTGCTGTTTGATTTTGAAGAGGCAGCAGCTTCCGAGGAAAGTATAGAGCGCGTGAAAAAAAGCAGAGCGGCAGTGGAACGGATTGTTCACGAAGAAAAGACAATATACGGCATCACCACCGGATTTGGCAAATTCAGTGATGTCCTGATTCAGAAAGAAGACTCGGCGGCGCTGCAGCTGAATTTAATCCTTTCACATGCCTGCGGTGTCGGCGATCCTTTTCCTGAGTGTGTTTCTCGGGCCATGCTGCTTTTGCGCGCCAATGCGCTGTTAAAAGGTTTTTCCGGTGTACGTGCGGAGCTGATTGAACAATTGCTTGCTTTTTTAAATAAACGCGTCCATCCTGTCATTCCACAGCAGGGATCACTTGGCGCAAGCGGGGATCTGGCGCCGCTTTCCCATCTGGCGCTTGCGCTGATCGGGCAAGGAGAAGTCTTTTTTGAGGGGGAGAGAATGCCGGCAATGACGGGCTTGAAAAAAGCCGGTATTCAGCCGGTAACACTGACATCCAAGGAAGGGCTTGCCTTGATTAACGGGACTCAGGCCATGACTGCTATGGGTGTGGTCGCATACATTGAAGCAGAAAAACTAGCCTATCAAACCGAACGCATTGCCAGCTTAACGATTGAAGGGCTGCGAGGAATTATAGATGCGTTTGACGAGGATATTCACGCAGCCCGCGGCTATCAGGAGCAGATCGATGTCGCAGAACGAATTCGCTTCTATCTGTCTGACAGCAGCCTGACTACCTCTCAAGGAGAACTGCGGGTCCAGGATGCCTATTCATTGCGCTGTATTCCGCAAGTACACGGTGCGACTTGGCAGACATTAGGATATGTCAAAGAAAAATTAGAAATTGAAATGAATGCAGCTACGGACAACCCTCTCATTTTCAATGATGGTGACAAAGTCATTTCTGGCGGAAACTTTCACGGACAGCCGATCGCCTTTGCCATGGATTTTCTAAAAATCGCAATTTCAGAGCTTGCGAATATCGCAGAACGCAGGATCGAACGCCTTGTGAATCCGCAGCTGAATGACCTGCCGCCGTTCCTAAGCCCTCATCCCGGTCTGCAATCCGGTGCAATGATCATGCAGTATGCCGCGGCCTCACTCGTTTCTGAAAATAAAACACTGGCCCATCCTGCGAGTGTGGATTCTATTCCGTCATCCGCCAACCAAGAAGACCATGTCAGCATGGGAACCATCGCTGCGCGGCATGCTTATCAGGTGATCGTGAATACAAGAAGAGTCATTGCGATCGAGGCGATTTGCGCATTGCAGGCGGTTGAATACAGAGGCATAGAACAGGCGGCGTCCTATACCAAACAGCTTTTTCAAGAAATGAGAAAAGTCGTGCCGTCCATTCAGCAGGACCGTGTTTTTTCCTATGACATTGAACGCTTGACTGACTGGCTCAAGAAGGAATCTTTATTACCTGATTATCAGAATGAAGAACTGAGGGGGATGAACATATGA
>YZ01|ctg00001_00490 yxxB
ATGGCCGTGAAAGACCAGTACATGTCAAAAATCAAACAGGAAACCAAGCCTTGGATCAAGCGATTCGGGAGGCTTGGTTATTTTGCATTTGGCGGCGTTTTTATCCTGCTCGGGATTTTAGCATGTATGACGGCAGCCGGGGCGGGCGGCGCAAAGGATTCGAGCGGAGCGCTCCAAACGTTATCACGCATGCCGTATGGGTCATTCTTGCTTTTTTTCATAGGTGTCGGTCTTATTGGTTATGTGATCTGGATGGTGCTGAGTGCGCTTAAGGACACGGAGGGACACGGGACAAGCAGGCGCGGCCTGTCGCGGAGAACGGGGAATTTTTTCAGCGCCGCCGTTTACGCATCCATTGCTTGGAAAGCCTTGCGCTTTGTATTTGGCCAAGGGGACGGCAGCACTTCAGAGCAGACGTGGTCCGCTTATGTATTGGCGCAGCCGTTCGGCCAATGGCTCACAGGGCTTACGGGAGCAGGTTTTATCCTCTTTGCGATTGTTCAATTTATAAAAGGTGTGCGGGCTGCTTTTATGAAAGAATTTGATACGTCAAAAATGAACAAACAGATGATATGCATCGCGAAAAACACCGGGCGGGCAGGCAATATCGCCCGTGCCATTATTTTCTCGGCTATCGGCTATTTTCTTATCAAGACAGCCATGACCGCTGACCCTGACGACACAAGGGGCTTTGACGGCGCGCTCGCCGAACTCGCGCAGCAGCCGCATGGCAAAATGATTCTATCTTTTTTGGCGTTTGGACTGATCCTATATGGACTGTACGCTATTATGAAAGGGATTTATCAGCATATGACATGGGAGAAGTAA
>YZ01|ctg00001_00501 BCV50_13670
ATGAGAAATAAAAAAGCAGAAAGACTGGTGGTAACAGGACTTATTCTACATATCATTCAGTGGCTATTTATATTATGGGCTTTTCTCAAGATCAAACACTTATTTAGTGACTATACGATCTATAACCCTAATGTCATCAGCGGATCGATGCAGTCCTTATCGTTTATACAAATGCTGCGCGCTATGATCTACTCAGGGGCAATCGTGAATTATGTATTGTTTATTGCGCTTCTATTGCTTATTTATTCTGTTGTGCTTCATGCCATCTTGATTGTTCTGGAAATGGCCGCTTACGTCATGATCAGACGAAACCCCGCATCTTCATGGGTATTCTTTTTGATGGCAGCGGGAGTAAAGCTTGCCATCTTGAATATCACCGGCATTCCATTTTTAGCTGCCGGCTTCCTGCTGATGAAACAGGAAAAAGCAGAAAACGGCGGCATGGAGACGGAAAGAATGCGGAAACCGCGCACGCGTATCCGAAGACAAGGCCGGCGTCTAAACAGAATCCGGAGAAAATCATCTCTTCAGGTTGAATATCAAAAAGAAAAAACGATATGA
>YZ01|ctg00001_00507 yxeA
GTGAAAAAAGCAATGGCAATCCTGGCCGTCTTGGCGGCTGCTGCTGTAATATGCGGGCTTCTCTTTTTTCATAACGATGTTACAGACAGATTTAATCCGTTTATTCACCAGCAAGATGTCTATGTGCAGATTGATCGAGATGGCAAACATCTTAGCCCAGGCGGTACTGAGTATACATTAGACGGATACAATGCATCCGGAAAAAAAGAAGAAGTGACCTTTTTCGCCGGCAAAGAGCTTCGGAAAAACGCGTATTTGAAGGTGAAGGCGAAAGGAAAGTATGTCGAGACTTGGGAAGAAGTCAGGTTTGAAGATATGCCGGACTCCGTACAGTCAAAATTAAAGTGA
>YZ01|ctg00001_00508 yxdM
ATGACCTTTCTTCAGTTCGCTTATAAAAACGTCACGAGAAACAAAAGGGCCTATCTTGCATTCTTTTTAAGCAGCGCCTTTTCCGTTTTGATTTTCTTTACCTTTGCGATGTTCCTGTTTCATCCGGCATTAAAGGAAGGCTACCTGAATAATATCGCCAAAAAAGGCTTAACCGCCGCGGAATGGATGATCTTTGTTTTTTCTTTCTTATTTGTTCTGTATTCGGTTAACGCATTTTTGAAATCAAGAAATAAAGAATTCGGCATCCTGCTCATGCAGGGCATCACGCCGGGGCAGCTGAGAAAGCTCATTACTGCGGAAAATATGATCATCGGCGTCATGTCAATTGCAGCCGGCATAATCGGAGGATTCATTTTTTCAAAGACGTTCTTTACGGTCGGCGCTTATATTTTAGAAATGGACGCGCTGCCTTTGTATATGCCTTGGAAAGCGCTCGGTATTACGGCCGGCGGATTTCTGCTCTTATTTTTCCTTTTATCGCAGTTTACGATCCTTTTTGTCAGATCAAATACGGTTATCAAATTAATAAAGGGCACTGACAAGATTAAGCCGGAGCCTAAGCCGTCCGTACTTCTGTCCTTATTCGGCATCGCCTGTCTGTGCGGCGGGTACGGCATGGTCCTTAAAGGCAATGTCCACGGGGCCGAACCGTTTATCATTTTACTGCTCACCGTCATCGGAACATATTTCTTTTTCAGCCAAAGCAGCATATGGATTCTGCGCGCGCTGAAAAAGTGGAAAACCTTTTATTTGCGCGGGAAAAATGTCATTTGGGTTTCTGATCTTGTCTATCGTTTAAAAGACAACGCCCGCCTGTTCTTTATTGTCAGCATTATTTCAGCGGTTGCGTTTACTGCGACAGGCGTGCTCGCAATGTACAAATCGACCGTCGGAGCAGAAGAGTCCGCTTATGAGATGGAGTATATATCTTTTAGCAACAATCCAAAAGAACAGACTCATTTGAAAGATATTGACCATGAACTGAAAACACACGGCTTTACGTATAAGAAAGACAAAATAGATGTTTCCTATGTCCGCTATCAGGAAGGAGAAACTGTTCCCCCTGTTTACATGATCAGCAAATCGGATGTATCAAAATACTTCCATGTTAAGCTGAGCGGCCTGAAAAATGATGAGGCTGTCTACTTCCCGGGCACGTATGACCGCAATTTCAAAAACAAAGCGCCGGATCAGCTGAAGCTGCTGAACCAAAAAGGCAAGCTGTCCGGACAAAAACTGTCAGTAAAAGAAGTTAAAAAACCGCTGATTTCATTGAATGCCATCATCGCGGTGAACGATCAAACCTTTGATCAGCTTAAATCACTCGGTGATAAAGCGTCATTATACGGCTACAGCTACGATCATTGGAAAGACAGTCTTGGGATCAGCCAATCCTTGAAAAATGAGATTTACGGCAACTATATCGACGTTCATTCTGATTTTATGGCAAAAGCCGGGACTTACTATGATACGGTGCAGTTGCCGAGCCTGAGTTTATTTATCGGCCTGTTTATCGCAATTGTATTCTTTGTCGCGGCAGCAAGTTTCTTATATTTCAGGCTGTTCACTGATTTAGATGAAGACCGGGAGCGCTACCGTTCACTGGCCAAAATCGGCCTGAGTGAGCGTGAAATGGCACAAAGCGTGACAATACAATTGGCAATTCTTTTCTTCTTTCCATTTGTCATTGCGGTCATGCATACGCTGTTTGCCTTGAGGACATTGGCTGTGGAAGGCTATTCCGATGTAGCGGGACCGCTTAGTCTCACCATCGGAGGGTTTTTCATTTTTCAGCTTCTATTCTTCCTCGCGGTGCGGTCAAGCTATTTGAAAAAAATGAACAAGTAA
>YZ01|ctg00001_00509 yxdL
ATGGCGAATATGCTTGAAGTCAAACATATAAATAAAACCTATAAAGGACAAGTGTCCTATCAAGCCTTAAAGCAAATTTCATTTTCAATTGAAGAAGGCGAGTTCACGGCGGTGATGGGGCCGTCCGGGTCCGGAAAAACAACGCTTTTGAATATCATTTCAACGATCGACCGTCCGGATTCAGGCGATATCCTGATTCACGGAGAAAACCCGCATCGTCTGAAGCGGACAAAGCTCGCTCATTTCCGCCGCAAGCAGCTCGGATTTGTGTTTCAGGATTTCAACCTTCTGGACACGCTGACAATCGGTGAAAATATCATGCTGCCGTTAACGCTTGAAAAAGAAGCACCGTCTGTAATGAAAGAAAAACTGCAAGGCATCGCGACAAAGCTCGGTATCGAAAATCTGCTCAACAAACGGACGTTTGAAGTATCCGGAGGACAGCGCCAGCGTGCCGCCATCGCAAGAGCGGTCATTCATAAGCCGTCACTCATCCTGGCCGATGAACCGACGGGCAACCTTGATTCCAAAGCATCAAAAGACGTCATGGAAACGATGCAGAGCCTGAATCAGGATGATCATGTCACGGCTTTGATGGTGACCCACGATCCTGTTGCGGCAAGCTACTGCCGCCGCGTCATCTTTATAAAAGACGGCGAACTGTTTAATGAGATTTACCGCGGGGAAAACCGCCAAGTATTTTATGAACAAATTCTCGATGTGCTGTCTATGCTGGGGGGAAACGCAAATGACCTTTCTTCAGTTCGCTTATAA
>YZ01|ctg00001_00510 yxdK
ATGAAGCTGTTTCTACGGTCTCATACAGTGCTGATTCTGCTTTTTCTCCTTCAAGGGCTGTTTGTCTTCTTTTATTACTGGTTTGCGGGTCTTCATTCTTTTTCTCACTTGTTTTACATATTGGGCGTGCAGCTTCTTATTTTGGCGGGCTATCTTGCCTATCGCTGGTACAAAGACCGCGGCGTGTATCATTGGCTCAGCTCGGGGCAGGAAGGGACGGATATCCCGTATCTCGGTTCTTCAGTGTTCTGTTCAGAGCTGTATGAAAAGCAGATGGAGCTGATCCGGCTGCAGCACCAAAAGCTCCATGAGACCGAAGCCAAGCTTGACGCGCGGGTGACGTATATGAATCAATGGGTGCATCAAGTAAAGACGCCGCTGTCGGTCATTAATTTAATCATTCAAGAAGAGGATGAGCCCGTTTTTGAACAAATCAAAAAAGAAGTCCGGCAGATTGAATTCGGGCTGGAGACGCTTCTTTATTCTTCAAGGCTCGACCTGTTTGAACGGGATTTTAAAATTGAAGCGGTTTCTCTGTCCGAGCTTCTTCAATCAGTCATTCAAAGCTATAAACGATTTTTTATTCAATACCGCGTTTATCCCAAAATGGACATTTGCGACGATCATCAGATTTACACCGATGCAAAATGGCTCAAATTTGCGATCGGCCAAGTGGTCACAAATGCGGTCAAGTATTCAGCGGGCAAGAGTGACAGACTTGAGCTGAATGTCTTCCGCGATGAAGACAGGACGGTGCTTGAAGTCAAAGATTACGGTGTCGGGATTCCCTCCCAAGATATCAAGCGGGTGTTTGACCCTTATTACACCGGTGAAAACGGGCGGCGTTTCCAAGAATCTACGGGAATCGGCCTCCATCTCGTCAAAGAAATTACAGGTAAGCTCAATCATAGGGTAGACATCAGCTCGTCTCCCGGTGAAGGGACATCAGTTCGATTTTCATTTCTTACAAAAATGTAA
>YZ01|ctg00001_00512 iolJ
ATGGCTTTTGTATCGATGAAAGAGCTTCTTGAAGATGCAAAGCGGGAGCAATATGCAGTCGGCCAGTTTAATATCAACGGCCTGCAGTGGACGAAGGCGATTTTACAGGCGGCGCAAAAGGAGCAATCACCGGTCATCGCCGCGGCTTCCGATCGCCTGGTTGACTATTTAGGCGGATTTAAAACGATTGCCGCCATGGTCGGCGCGTTAATGGAGGACATGGCGATTACCGTTCCGGTCGTGCTTCATCTCGATCACGGAAGCAGTGCGGAACGCTGCAGACAGGCTATTGATGCCGGATTCAGCTCAGTGATGATTGACGGCTCCCATCAGCCGATTGACGAGAATATCGTGATGACAAAAGAAGTCACCGATTATGCCGGAAAGCACGGCGTGTCAGTAGAAGCTGAAGTCGGCACGGTCGGCGGAATGGAAGACGGACTGGTCGGCGGGGTCCGCTATGCCGATATCACGGAATGTGAGCGGATCGTCAAAGAAACCAATATCGACGCGCTGGCCGCGGCCCTCGGCTCTGTACACGGCAAATATCAGGGTGAGCCGAATCTCGGATTTAAGGAAATGGAGGCTATCTCCCGCATGACTGATATTCCCCTCGTTCTTCACGGGGCATCCGGGATTCCGCAGGATCAGATCAAAAAAGCCATCACGCTCGGCCACGCGAAGATCAATATCAATACGGAATGTATGGTAGCCTGGGCAGATGAAACACGCCGCATGTTTCAGGAAAACAGCGATCTGTACGAACCGCGCGGCTATATGACACCCGGCATTGAAGCTGTGGAAGAGACAGTGCGAAGCAAAATGAGAGAGTTCGGATCAGCCGGTAAAGCAGCTAAGCAGCAGGTCGGCTGA
>YZ01|ctg00001_00528 BCV50_13545
ATGGCAAATGCTCAATTCCCTCTTATCACACAAAACCTTTCTCTCGATCTCGTTAATACTGAAATCATAAGCTATGATAAACGGCACGATCTCATCCAGTCAGTAAAAGATCTGATGGCGTGGTTAGAAATAATGGGAGAAACAGCTCCTTTTCTCAGTTCTTTTACGCTACCGCAAGTCCAAGAACAATTGCAACGGATTCATCAATTCCGGGCTGAGCTAAGAAAACACTTTGAGCGTATAGCCGAAGGCAATGAACCTTCTCTTGCTTTTATCTCCTTCCTGCAAAACCAAATCGCCGCCGCTCCCTTTTCTTATCAAGTCATAGATGACAAACTCGTCCGCATTCCGAATGGAAAACCAGATGATGCCATTTTATCGCTTATCGCTTACGATGCGTTATGGCTCATTCATACAAAAGAAATCCAACAGCTGAAACGGTGCGCAAACGAAAAGTGCATTTTGCTTTTTCTTGATAAAACAGGAAGGCGAAAATGGTGCTCCATGAAGATATGCGGCAACAGACAAAAGGTCTCACGCCATCAGAAAAAAACCAATAATGAGTAA
>YZ01|ctg00001_00529 BCV50_13540
TTGGAAAACAACTTCTTTTTGAAAATGAAAGGAAAAGGAAAAACACCTTTACAGGTAAACGGCAAAGACGCTGTTACAGGGCTTATAGGAGGATTTATCACCATACTGACACTCGCTTCGTTGACCACTTATACATCAAGCTTATGGTTAATGGCGCCTTTTGGAGCAAGCTGTGTGCTCGTATTTAGCGCTTGGAGTGCTCCATTATCACAGCCGAGAAATGTGATTGGCGGCCATTTTATTTCCGCGCTTACAGGGATTATTGTCCTTCACGTATTCGGCGCCCATCCATGGACCTTTGCATTGGGGACAGGGCTTGCCATTTGCTTGATGATGCTGACCAAAACCACTCACCCTCCCGCTGGCGCAGATCCGATTGTCGTCATTCAAGGTGCATACGCTTGGAGTTATTTAGTATTTCCCGTACTCATTGGATCTGTCGTCATCGTGATCATCGCTCTTGTTATCAATAATTTGCGCAAAAATCGCCAATACCCCGCGTTTTGGTTTTAA
>YZ01|ctg00001_00536 BCV50_13495
ATGTCTAGAAAAAACAGCGTGGCGATCGTAACAATCATTTCTGCGTTCCTTTTTTGTGCCATGATCGCTGCGGCTTCACTTTCGCCGCTGGCCGAAACGGGAGGGGCGGCCAATCAATTTAACTCAGTCGGCATGTGGTCAGCTATCGGTATGATCCTAGTGTTGTATTTCATTCCTTTTCTCATTTACATGCTTGGAGTAGATGCGATGAGGTATGTAATGGCCGTGCTTTGCGGCTTTGGGCTGCTGATTCATTTGTCTTCGGCCGGTTTTATCTTGATGTTTAGTTTATTCAGTGACCATCTTCTTTCTGAGGTGACCTTTGTAATTGGGGTTAGTCTCGCTGCGGCTGCTGTCAATGTCATTTGGTTTTTTGCCGCTTTTCGTTCTGCATCAAAAAAGCCCGTTACAAGAAGTATTACATAG
>YZ01|ctg00001_00537 iolS_2
ATGAAAAACGTAAATATTGGAAAGACCGGGCTGAACGCCTTCAACATTGGTTTAGGTGCAGGTGTTGTCGGTAATGCGATGATGTATCCCAATGTGACGGAAGAGATGGGAAAAGATCTGATTCATGCTGCATTTGATGAAGGCATTGATTTTATCGATACAGCATATTTATACGGCTTGGGCAGGTCTGAGGAGCTGATTGGAGAGGCCGTTAAGCAGCGCGGCAATCGGGAAAAGATCGTGATTTCAACAAAGGTTTCCCCTTCTCCCGAGTTTGTGAATGGAGCTGTGAAGACAGACATTCGACCGTCAGCGCTGCGCAAGGCTGCTGATGAAGCGCTTATTCGATTGCAAACCGATTATATTGATATCCTTTTTTTGCATTTTCCTGACAGCCGAACACCATTAGGGGAAGCGGCGGACGCGCTGGCTCAGTTAAAAAAGGAAGGCAAAATTAGAGCTGTTGGCGCATCTAATCTGGACTTTCATCAGCTGCAGGAGTTTAATGCTGAAGGCCATTTGGACGTGTTTCAAACTGAGTACTCTTTACTTGTACGGCATGCTGAGGAGGACATTCTGCCATACTGCAGAGAAAAAAGCATCTCTGTTATCCCGTTTTATCCTCTCGCTTCCGGATTGCTTGCCGGGAGGTACAAACACGATGATGTTTTCACTGATGTATCAAGATCGAATCACCCGCTTTTTCAGCGTCAGGCATTTCTGGAGAACCTTGAGAAAGTGGAGAAATTAAAGCAGTTTGCTGGACAAAAACAAGCGGAACCGGCGCAAATTGCATTGGCGTGGCTGTTACACAAGCCGGGGATTGATATGATTATTCCGGGAGCCACTCGGCCTGAGCAACTGAGGGCTAATCTAAAAACAGCAGATATTCATTTATCAAAAGATGACCTGAAACAAATAGATCAGATGTTTGGCTCATAA
>YZ01|ctg00001_00538 adhR_1
ATGTCTTATACATTAAAAGAAATGATGGAGCATTGCCAAATGACCGAAGATGCCATCCGTTATTATGAGAAGATCGGACTGCTTCCGCCGGTCAAACGAAAGGCAAATGGGCATCGAGCGTTCAGTGAGGACGATAAAAAACGGCTCCTCTTTATCAGATGTCTGAAGAAAACGGGTATGTCTTTGGAGGAAATGAAACCCTTCCTCAGCCTGCAAGAGCAGACTGACAGGTTAGATGATCATCAGCGCGCGCTGCTGAAAAACTATCAGGATAAGTTGAAACAGAAACAGAAAGAATTACAAACAATTTGGGAGCTGATTGAAGAAAAGCTGGAGAGCGGAGAAGGATTTGGGCCCCCGCTGCAAAAAAATAGGTATTGA
>YZ01|ctg00001_00558 BCV50_13410
TTGAAAAACATTTTAATAAGAGCTGGCATATCACCATTTGATACATTTGATGCAGCTCAAATGATTGTTCGCAACTCCATTGGCGGCAACGTAGGAAACTTAGTATATGCCTACAGTGTGTTTCGTACGCTGATGACTGAAGAAACGACGATTACTCCTGATTATTATCGGATTCATCCAGCAGACGCTGAACAAATTAATAAAACATATGATATGTATATTATTCCGCTGGCAGATGCATTCCGCGAGGATTTCGTGCCTTCTTTACGGAAATATACCCAATTAATTAAGAAACTAACCATTCCGGTTGTTGTGATTGGTGTTGGTTTACGGGCTCCGTTTGAACCAAAATTAAATGAAGGTTTTCCTTTTGATGAGGATGTAAAGGCGTTTGTGAGTGCCGTGCTGGAGAGATCAAATATGATCGGTGTCCGCGGTGAGATTACAGCGAAATACCTTTCCAGATTAGGATTCCGTGAAGGTATTGACCATACTGTAATTGGCTGTCCGTCTATGTATGCGTTTGGAAGAGAACTGAAGATAAGAGAAACCCATATCACACCAGAATCAATGGTGACGGTTAACTCATCAAGGCTGTCTCCTAAGCATGTGCTGGACTTCATTACGAGAAGCATGAAAGAGTTCCCGAATCATTACTTTATCCCGCAATGGCGAAAAGAGATGATTCTAACGTATGCTGGTGCGCCTGCGATAGCGAAGCCTGCCGATAATTACCCGGTCAGCATGGACGACCCAGCTTATCAGAATGATAGAGTCCGGTTCTTTTTAAATGTGCCGACATGGCTGGATTTCCTGAGACAAGCTGATTTGAGCTTTGGCGCAAGGCTGCATGGAAATATCGCAGCGACGATTGCCGGAACACCGAGCCTTTTGCTTCCGAAAGATGCTAGAATGCGGGAATTAGCTGAGTACCATCAGTTAACGCATGTCATGGCAAATGAGATAACGGAGCAAACAAAACTGTCAGAATTAATTGAAACACTTGATTTTCATCAGCCTGAAAAACGGCAAGCGCAAAACTTTGACCATTTCATCAGCTTCCTGAATCAAAATGAGTTGGATCATATTTATAAAGAGAAAGCGATTCCTGATACCGTTCCTTTTGACGAAAAGCTATCTAACACAAAGCTTCTTCCGCCTGTGACTACAGTTAGCGGCTGCAGTTCCACAGAAACAGCGAAACGCTGGGAAGCGCTTATGGCATTAGAAAATGCCAAAAAGGAAAAAACCATTAAAGATCTGAAAAACAAGGTCAAAAAGTATCAGGGCACTTTAAATAGGAAATCAGTGCGTATCGCTTTAAAAACAGCAAATATGCTGAGTGTGAAGTGA
>YZ01|ctg00001_00559 bglA
ATGGGAAACATGCCGAAGGATTTTTTATGGGGCGGTGCTTTAGCTGCCCACCAATTTGAAGGCGGATGGAATCAAGGCGGTAAAGGGCCAAGTGTCGTCGATGTGATGACAGCGGGTGCACACGGCGTTCCGAGAAAAATCAAGAATACCATTGAAGAGAACGAATTTTATCCGAACCATGAAGCCATTGATTTCTATCACAAATACAAGGAAGATATCGCTTTGTTTGCGGAAATGGGCTTAAAATGTCTGCGAACCTCCATCGGCTGGAGCCGGATTTTCCCGAAAGGCGATGAGGCTGAACCGAACGAAGCGGGCTTGCAATTCTATGATGATGTGTTTGATGAATTGCTGAAGCATGGGATCGAGCCGGTGATTACACTGTCTCACTTTGAAATGCCGCTGCATTTGGCAAGGGAATATGGCGGCTTCAGAAACCGGAAAGTCGTGGATTTCTTCGTCAATTTCGCAGAAGCTTGCTTCAACCGTTACAAAGATAAAGTGAAGTACTGGATGACATTTAACGAGATCAACAACCAAATGGATGTGAACAATCCGCTGTTCCTATGGACGAATTCAGGTGTTACGGTCGGCGAAAACGAAAATGCCAAGGAAGTGATGTACCAAACGGCGCACCATGAATTAGTGGCGAGCGCATTAGCGGTGGCAAAAGGAAAAGACATCAATCCAGACTTTCAAATTGGGGCCATGGTGTCACACGTGCCGATTTATCCTTACTCCTCCAATCCTGAAGATGTGATGCTGGCTGAGGAAGAAATGAGACAGCGCTATTTCTTTCCTGATGTACAGGTTCGCGGTTACTATCCAAGCTACGCGTTGAAGGAATTTGAACGAGAGGGCTACAACATCACATTCGAAGACGGTGATGATGAGATTTTAAGAAAGGGTACCGTCGATTACTTAGGCTTTAGCTATTACATGTCAACAACCGTGAAAAGTGATGTGGAAAATGATAATACGGGCGATATCGTCAACGGGGGATTGCCGAATAGTGTCGAAAATCCGTATATCACCTCTAGTGACTGGGGATGGGCGATTGATCCAACTGGGCTGAGATATACGTTAAACCGGTTTTATGACCGGTACCAAATCCCGTTATTCATCGTGGAAAACGGCTTTGGCGCAGTGGATACGCTGGAGGAAGACGGCAAGATCCATGATCCGGAACGCATTCAATATTTGAGATCACATATTGAAGCATTGGAAAAAGCGGTCACTTACGACGGTGTTGATTTAATCGGCTACACGCCGTGGGGGATTATTGATATCGTCTCCTTTACAACAGGCGAAATGAAAAAACGCTACGGCATGATCTATGTTGATCGTGACAATGAAGGAAACGGATCCATGAAGCGGTATAAGAAAGATTCATTTGAGTGGTATAAAAACGTCATTCAAACGAATGGTGAGGAATTATAA
>YZ01|ctg00001_00560 BAX60_05100
ATGTCGGGTAAAGTGAGAGATTATAGCAGACTAGCGAAAGACATTTTGGAGGCCGTTGGCGGGGAAGAGAATGTGATTGGAGCTTCTCGCTGCGCGACGAGGCTTCGGTTGGTGCTGAAGCGGTCTAACCCCAAAGCGAAGGATATCGTGAAGTCGATGCCCGGCGTCATTACGGTTGTGGAGAACAGCGGCCAATTCCAGGTTGTCATTGGACAGCACGTAGGGGAAGTGTATGAGGAATTTTCAAAGCTGGTCCATATTGATCTGTCTGGCGAACAGGGTGAGAATAAAGGAACGATATTGAATCGGATCATTGCGACGATGTCAGCTGTGTTTGCGCCGTTTGTATACATTCTGGCCGCTGCTGGTATTTTGCAAGGTGCACTCATTATGATTAACTTATTGTTTGAGGGCTTTGAGAAAACAGGAGTTTATCAGGTTTTCAGTTTCATATCTTGGGCGCCGTTTACGTTTTTGCCTATTTTTATCGCGATTACGGCATCAAAGCATTTTAAAACCAACACGTATATCGCTGTAGCGTGCTGTGCCGCGTTAGTCAGTCCGACATGGGCGGAGATGGCAGCTCAAATTGCAGATGGGAAAAGTATTTCTTTCTTAGGGATTGCCTTATCGGAAACGACATACACGTCTTCCGTGCTGCCGCCATTATTTTTAGTGTGGATTTTGTCTTATGTAGAACGATTCTTGAATAAGAGAATGAACGAAGTGGTCAGACCGTTGTTTGTTCCGTTTGTATGCATGGTCATTATGGTGCCGTTAACGATACTTCTGATTGGCCCTGTGACAACATTAGGCGCAAATGGGATTGCAAACGGTTACAACTTTTTGGCGGAAAACGTGCCGGCTTTGGCTGGGGCGATCATCGGCGCTTTCTGGCAGGTCATCGTCATCTTTGGTGTACATTGGGGCATCACGCCGATGGTATTGGCAAACTTTGATTTATACGGTCGGGATTCGTTCCAAGCGTATCAAACGATTGCGGTCATCGCCCAGGTTGGGGCTATACTCGGTGTCATCCTGAAAGCGAGAAACAAGGAAACGAGAAAAGTCAGCGTTTCGGCTGGGGTCACGGGGCTATTTGGTATTACAGAGCCGGCGATCTACGGTGTGACCTTGAGATTTAAGAAGCCGTTTATCTTTGGCTGTATTTCCGGTGCGGTTGGGGCAGTCGTGGCAAGCTTTTTCAATCCGTATTATTTTGCCTATGCGGGACTTCCGGGGCCGCTGACAGTCGTCAATGGCATCAATGAACAATTCCCGACATCCATCTGGGGCATTTTAATCGGTGCTGCGATTGCGGTGATTCTCCCTGTTGTGCTGATTCAGATCTTTGGCTACGGAGAAGATACTGCTGCACAGCCGGAAAAGGAAAATGTTCAAACGGCACAGGCGAATGAAGAATCAGTATATGCTCCGTTTAGCGGCAAGGTCATCCCGCTTTCTAAGGTGCCTGATGAAGTATTCAGTTCGGGCGCAATGGGACAAGGTTTGGCGATCGAGCCATCCGATAACAAGCTCTATGCCCCGTTTGACGGAACCGTCGTCATGGTGGCGCCTACGAAGCATGCGATCGGCCTGCGTTCAGCATCTGGTGTCGAATTGCTTGTTCACATCGGACTGGATACGGTGACATTAGACGGTACTCCTTTTTCCTTGAAGGTGAGAGAGGGCGATACAGTCAAAAAAGGCGAAGTGCTTGCTGAGTTTGATAAAGCTTTCATTGAAGAGAAGGGATTAACAACGATTACCCCCGTCATCATCACGAATTCACATGCATATCAGGAAATTCTCATCGAGGAACTTGAAGAAAGTACGCTGAATCAAAAATTATTTACAGTTGTAAGCTGA
>YZ01|ctg00001_00561 yydK
ATGTTAAAGTACCAGCAAATCGCAGCGGAAATTGAAACATATATAGAAGAGCACCAGCTCAAACAGGGTGACAAACTGCCAGTGCTAGAAACCCTCATGGCCCAGTTTGAAGTCAGCAAAAGCACAATCACAAAGTCCCTGGATCTATTAGAGCAAAAAGGCGCCATCTTTCAGCTCAGAGGGAGTGGCATCTTCGTCAGAAAGCATAAACGAAAAGGCTACCTCAGCCTCCTGTCAAATCAGGGCTTTAAAAAAGACCTCGAGGATTTCAACGTCACCTCAAAGGTCATCGAACTGGACGTGAGAAAGCCAACACCGGAAGCGGCAGAAAACCTGAACATCGGAATTGACGAGGACATCTACTATGTCAAAAGGGTCCGCTACATCAACGGCCAAACTCTTTGCTACGAAGAATCCTACTACAACAAATCTATCGTGACGTATTTAAACAACGAAATCGTCTCTCACTCGATCTTCCACTACATCCGGGAAGGACTGGGATTGAAGATTGGTTTTTCTGATTTGTTTCTTCACGTGGGTCAGCTTAATGAGGAGGAAGCGGAGTATTTGGAGTTGGAGGCTGGACTGCCGAAGCTGTATATAGAAAGTATTTTTCATCTGACGAATGGACAGCCGTTTGATTACTCGAAGATTTCCTATAATTATGAGCAGTCGCAGTTTGTGGTGCAGGCTAATAGTTTTTTGTTGTGA
>YZ01|ctg00001_00597 BCV50_13165
ATGCACGCACCGTTGTCGTTATTAAAACAAATGCTGAATGAACACCAAAAAGACACTGAGAAAGCTGTCACTTTTGAAGAATATATAGCAGTAAGGCTAAAGCTTCAGGAGCTGATGGGGAAATGTGCTTCGTTCGAGGAGTGGGATTTGTATCAAAAGGCGGCCGATCTGATGATGCACACAGGCTTCAAATTGATGAAATAA
>YZ01|ctg00001_00609 BSBS38_04236
ATGTCTAAGCTGAAAAAGTGGCTGAAGCGTGAATTGGTGAAGAAAGGGCTGCCGTTAGCGAAAGAGAAATTGATCCCGATCTTAAAAGAAAAAATGAAGAAGAAACGATGA
>YZ01|ctg00001_00615 yybE
TTGGAATGGGAACAACTTGAATATTTTCAAACACTGGCCCGGATGCAGCACGTGACGAAGGCGGCAAAAAGCCTCTCCATCACTCAGCCTGCGCTTTCACGCTCTATCGCCAGACTGGAAAACCATTTAGGCGTCCCGCTATTCGACAGGCAAGGACGATCCATTACCTTAAATAAATATGGGCACATCTTTTTACGGAGGGTAGAGGCGATGATGAAGGAGTACACCGAGGGAAAACAGGAAATCCAAGCCTTATTAAAGCCTGACCAAGGTGAAGTATCTCTCGGCTTTTTGCATACTTTAGGGACAACGCTCGTGCCCGATCTCATCGGCTCCTTCCAGCAAGAATACCCCAACATTGCCTTCCAGTTGAAGCAAAACCATTCTTATTGGCTGCTTGAACGATTAAAATCCGGAGATCTGGACCTCTGCCTCCTCGCTTCGATCAAGCCTGAAAAACCGATCCAATGGATCAAGCTGTGGAGTGAAGAACTTTTTGTATTTGTGCCAAACGATCACCCATTAGCCAATCGTGAAAGCATTACCCTGAGTGAGATTGCCGGGGAGCGTTTTATTTTATTGAAAAAAGGCTACGCACTTCGGATGACAGTCGATGAACTGTTTGAGAAAGCCGATATACAGCCGAACATTATGTTTGAAGGGGAAGAAGCCGCCACTGCGGCAGGTTTTGTCGCTGCAGGACTCGGCATATCCATTCTGCCCGACCTGAAAGGCTTAGACCAAAGCAAAATTACAAAAATCCGCGTCAGCTGGCCGGAATGTCAGCGTGTTATAGGAATCGCCTGGATAGAAGGCCGGTTTTTATCGCCGGTTGCTGAGACCTTTAAACAATACGTCATCAGCCATTTTTCTGAGTAA
>YZ01|ctg00001_00616 BAX60_05390
ATGAATGTGAAAAGAATAACATCAGAGCATGATTTACATACAGCATTTGAAATCAGAAAAACTGTATTTGTAGAAGAACAAGGCTGTCCCGTTTCCGATGAATTCGATGAGTTCGATACACTCCGTGAAGATTGCCGGCACATCCTCGTTTATCATGAGAAGGAACCCGTTGGCACTGCCCGTGTCCGTATCGTTGATCAAGTGGGGAAACTGGAAAGAATCTGCATTCTGAAGCCCTATCGCAAATTCGGGTTGGGCAAAGTAATCGTCGATGCGTTAGAACGCATTGTGAAAGAACAGGGCATTTCTGCATTCAAACTGCACGGCCAGACACAAGCGGCAGGCTTTTATGAAAAGCTCGGCTATCAGACAGCTTCAGAAGAATTTATACTGGACGGCATTCCGCATGTACTGATGACAAAAAAAGATGATTCTTGCCTATGA
>YZ01|ctg00001_00617 yybC
ATGCCAACAAATAAAAAAGAAGGTCTTATATTTGGCGTGATGATGTGCTTTGGAATGGTCTGCGTCATGTCGATTTACAATGCTATCATCAACGGAGCCATACAGGATTTTTCACTGGTGACGGTTTCTGAAATGGTCATCGGTTTTATGCTCGCACTGCTGTTAGATTTACTATTAGTGGGCCCCCTTGCCAAAAAGATTGCGTTCAGTTTGCCGTTCGACAAGTCTAAGAAATTATATGTCATCCTCGCCATGTCGACGTGTATGGTGATCGGCATGGTGCTTTGTATGTCTGTGTTCGGTTTAGTGACACCGCTTTATCAAATGGAATTAACGGGAACAGCCTCTTCAGCGCTTACCTGA
>YZ01|ctg00001_00619 BSSX_4285
ATGGAGATCAGACATCTTATCACGTTTCAAACCATCGTAGAGCAGGGGAGTTATACAGGCGCCGCGGCGAAGCTAGGTTATACGCAATCCACGATCACCACTCATGTCCAAGCGCTGGAGCAGGAGATCGGCGGGGCGTTATTCACGTACGAGAAAAGGAGTTTAAGACTGACGGCTTTAGGAAGAGAATTGATCCCTTTAGCTGAGGATTTACTATCAACCCATGAACAGATCAAGAATATGCAAAACGTTCACGAAGTTAAGGGTGTGTTGAAAGTAGCGGCACCTGAGTCGTTAACCATTTCCAGACTTGGGCCGATCATAAGGGAATTTTCGCTGAAATATCCTCATGTCAAAATCATTTTAAGCAACGGCACATGCGGGCAGAATCAGGTGGATTTATTAAGCGGACGAGTCGATGTCGCGTTAATGGTCTATCCGGAAATCAATATTGAAAAATGCATTCATTATACATTAACCGAGGAGGAGATTGTCCTTGTGGGCAGTATGGATGGGCCGGATTATTTTGATGACTATAAACAAGAAAACAGCAGCCATTTCTTTATTACAAATGAAGAGGGCTGCAGTTATCGGACCATGTTTGAAACATATCTTGTGAAGAATGACATCCGCAGCTTTCAAACAATGGAGCTGTGGAGTATCGAAGCGATCAAACAAACGGTCATGAGCGGGCTTGGATTTTCTGTTTTGCCTTATATCACAGTGCAAGAAGAAGTGGAGGCAGGTAGGCTAAAAATCCTTCATCATGCTGAAACCTTTGATCCGCTTTACTCTCATATGTTAATCAAAAAGAAAAAATGGCAGATGCCTGCCGCAGAGGCTTTTGCGGAGCTTGTTTTACATTCGATTCGTGAGGCGGTGTGCTGA
>YZ01|ctg00001_00620 BSSX_4286
ATGAGTATAATAGCTTTTCTTTCGTATGTGATGTTGACATCCATTACGCCTGGCCCGAGCAACATCTTAATGATGAATGAAGCGCGGCGGTTTGGCTTTATAGGGTCATGGCGTTTCAATAGCGGCATTTTGGCAGGCTTTGCAGTCCTTGGGATTCTCAGCGGTGTATTTACGATAGGACTATACAAATGGATTCCGGTTGCAGAACCATACTTCAAAATAGCAGGTGCAGTCTATCTGCTTTATTTGGCATGGCAGGTCGGCATGTCCAAAAAAGCAAAGAAGGATTCTGAAGATGTGCATTCTTCTTTTCTATCAGGTTTTATTTTTCAAATGATCAATTTCAAAAGCATTCTGTTCTTCTTAACATTGATGAGTGCATTTATCCTGCCGTTCCAGCATTCAATGACATCGATCATTCTTTATCTCACATTAGCCATCATTCTCGGCTGGCTGGCGCTGCTGTTATGGTCAGGATTCGGCTCTGTGTTCAAAAAACTCTTTGACAAATACGATAAAGTATTTCGCATCATTATGTGTTTGCTGCTAGTTTACTCTGCCGTCAGTATTTATCTGTGA
>YZ01|ctg00001_00622 BCV50_13050
ATGATCAAACGAATTGACCATTTGGTATTAACGGTACAAAACCTTCAAGAGACAATCGACTTTTATACATCTGTTTTGGGAATGGAAGAAGAAACATTTGGCGCAGGCAGAAAAGCTTTGCGTTTTGGCAATCAAAAAATAAACTTGCATGAGGCCGGTCATGAATTCGAACCTAAAGCCAAGCACCCGCTCCCGGGATCTGCCGACTTATGTTTGATCTCTGATGAGCCTATTAGTAAAGTACTGGAGCACCTCAAGAAAACGAACGTCAATGTCGAAGAAGGGCCAGTAAAAAGAACCGGTGCACTCGGCCCGATTCTATCAGTTTATATAAGAGACCCCGATCAGAACCTCATTGAGATATCGGAGTATATTTAA
>YZ01|ctg00001_00624 ctg00001_00624
ATGGGTAACCGGTTCAATGGATTTGGCGCTTGCAGTGCAGAAGTAAAAAAGGCTTGTCCCGTGGAAATGACGCTGCATATTATCGGAGGGAAATGGAAAGGAATCATCATCGACATCCTGTCTCACAAATCAGTCCGGTTTAATGAGCTGAAACGATTAATTCCAGGTATTACACAAAGAATCCTGACGCTGCAGCTGAGAGAACTGGAAGCAGATGGCGTTGTGAAAAGAAAAGTAGAGAATACTGTCCCAAAGAAGGTGGAGTATTCTCTAACCGAACTCGGTGAAAAACTTTCTCCTATTATTGCATCCATGAGGATGTGGAGAAATGAGTATATAAGTAAAAATGGATGA
>YZ01|ctg00001_00627 BAX60_05420
ATGAATATAAAAAGAATAACAACTGAAAATGATTTACACGTTGCTTTAGATATTAGAAGAACGGTATTCATTGAGGAGCAACATGTAGCTGAATCCGATGAGTTCGATGAATTTGATACGCTCCAAGAACAATGCCAGCATATCTTGGTATATCATGAGGATCAGCCAGTTGGCACAGGCCGTGTGCGCATCGTTGATCATACAGGTAAGCTGGAAAGAATCTGCATCCTAAAACCTTACCGTAAGTATGGATTGGGCCAAGTCATCATAAGCGGGTTAGAAAACATCATGAAAGAAAAAGGAATGGCTACATTTAAGCTCCATGGGCAAACACAGGCAGCAGGCTTTTATAAAAAACTGGACTATCAGACTTCTTCACAGGAATTTATGGAAGACGGCATCCCGCACGTCTTGATGACAAAAGACATATCACGGAATATAAAATGA
>YZ01|ctg00001_00628 BAX60_05425
ATGAAATATATTTATTACGGCTTAGGTATCCTCATATTAAGTTTAGGCATTTCCTTAACCATACAATCAGGACTGGGTACATCTCCCTTTGATGCCGTTTTGGTTGGTCTTTCCGAAGGAGTCGGGCTTACCGTGGGAAGCTGGGAGGTTCTTATTTCCGTGATCCTCTTAATCTGTAACTCTATCTTAACGAGAAAAAAACCTATGTTGCTGGGCTTGATTACAGCATTTATTACTGGGATAGGCATTGACCTATGGTTGTTTATAGTAAAAACCACTATTTCTCCAAACATGTGGGTAAGCAAACTGATTTGTTTCGGTATCGGTTTGGTGCTCATCGGTCTTGGAACAGCCATCTATCTTCAGACAAAATTTGCATCTACTCCTATCGATCATTTAACACTCATTATCCGAGATATCTCCAAAAGAACGATCTTATTTTCAAGAACATTGGTATATGCTCTTTTCTTAGTATTAGCTATTATATTTAAAGGCCCTATCGGCATCGGAACCCTTTTAACGGTCTGTTTAGGAGGAATGATCCTTCACTTTTTTATGCCTTTTGTTGAACGGCGCTTCTTATCCTCGAAAATGTAA
>YZ01|ctg00001_00630 BCV50_13020
TTGGGACAATCACGATTACCAAGCTCAGTTATTGTAGCTATGGCGTCAAAAAAGCATCGTTTATGGCATTATCTTTGGCATGGATTTCGAAACTCTTGGGAGGGACTTGATTGTAAAGATCGCGAAAAGTTATGTAAGACTCATCCAAATTGGGTGCCGCCACGCCCAGCACTCGATGCCGATGGAAAGCCTAAACGGGATAATGATTCTGGTGAGGACTTCCTTTTCATGCATAGAACGATGATTATGATCGTCAATAAAATTTTAGCAGATGAAGGTGATATTAACTATCCATGGGTTCAAGGGTGGAGGTACCTTCCAAAACCTTCTGATCAAAGTTATCCGATTTTACCAGCTTATGATAGTCATCGTATTCCAAGGGAAAGACTTGAGTTAGAAAAATCTGTCGATAGATATTGGAGTTATTTTTCAGGGCTTGAAAAGAAATTTACTGATCCAGACTACTTAAGTAGTGTAACTCTTGGCCAGCTTGGTTCTGATATTGAATTTACAATTCACAACAGTATGCACATACGATGGTCAGAAGAATCGAAAGTTGGATATATGACTGAGCCTAAATTAGGAGATCCTATAGATGATATTTGGAATCAACCTGAGTATAACTGGCTGGGTGATGAATACTCTGCTCATGTGCATCCGATTTTCTGGAAATTGCATGGTTGGGTTGACGATCGAATCAATGATTGGATGAGAATAAATCAAAAAGAGGACTATAAATGGAAGGGAACATGGATTGGTGATACAAGTATCCTGCATCTACATGATGATCATGGTCAAACACCTACCCATGGAGACCATGAACTAATTGCAAATTTAGAGTACTTGGCGGGTTTCTTAGGAAGTACAGGAAGACGGCGAAGCTCTTTTGACCTTCCAGAAATATGTTAG
>YZ01|ctg00001_00634 ctg00001_00634
TTGGGTTTATCTCTCTTAGGTTTTATGAGTATTATGTGTGCTTTACTTGTTAAGACTAATAAAGATAAATACATGTGGTTAGTTTCTAAGGCTGGATTTAAAAATAATTCAAAAATTGCTATTTCTTATTATTCAATTCTAGGAATATCTTTAATAATTGGTGATTTTGTTGATACCCCTTATGTTACATACTTCATATTACCTTTATTTGTTTTATTTCTCTCCTTACTAACAATTCTCGGGCTTAACTTAAAGAAGAATAATGAGGCTTTCTAA
>YZ01|ctg00001_00636 ctg00001_00636
ATGGAACTAAAGGAAAGGATTAAACGAGTCGCCATTTATCTCAGAAAATCACGCAATAACGAAGGTGAAGAGACTGAAGAAACGCTAGCAAAACACAGAAAACGTTTGTTAGATATTGCAGAAAAAAACAACTGGGAAATTAAGTTGTTCCAAGAAGTTGGCAGTTCAATGGATGAAAATCGACCGGAGTATCAAAAAATGATATGCGAAATTAAAGAAAACCTTTTTGATGCTGTTTTATCTGTTAACCTTACACGTGTTACTAGAGACGATGCTGAAACACCTAAATTTATGAGTTTATTAAGACAAGAAGATGTCCTCTTTGTTACCGATAGTGAGCGTATATATGACTTAGAAATCCAAGAAGATTTGCAAGCGTTAAAGTTCACTGGGTTCGTAAATAACTGGGAGTATGAAAATATAAAGGCGCAGCTAAGGAAAGGAAAAAAGGATAGTGCAAAGTTAGGCAGGTGGTCAAACGGAACCCCGCCATTTGGCTATATTTATAACCCTTTAGAAAAAAGAGTGGTAATTGATAAAGAACGGGCAAAGGGTGTCAAGTTGGCTTTTCAGTTGGTTTTAGATGGAATGGGTGTCGATAATATTGCTATAAATCTAAACCAGTTAGGTTATCGAACTAAAAGAGGGAATTTATTTAGTGGAAAAGTGATTTATACGATGTATCAACGGATTATCTATTAG
>YZ01|ctg00001_00646 rpsR
ATGGCAGGAGGACGCAGAGGCGGTCGTGCGAAACGCCGTAAAGTGTGTTATTTCACTTCTAACGGTATTACGCACATCGACTACAAAGATGTAGATCTTCTTAAAAAGTTTGTTTCTGAGCGCGGTAAAATTTTACCACGTCGTGTAACTGGAACAAACGCTAAATACCAACGTAAATTGACTGCAGCGATCAAACGCGCTCGTCAAATGGCTTTACTTCCGTACGTAAGCGGTGAGTAA
>YZ01|ctg00002_00679 ctg00002_00679
TTGCCATTGAACAATGTCTCTAACCCGATAAACGCCAAAGACATACCTGCATTTGTACTTAATTTCTTAATAACAATAAAAACAAGCATTAACAATTACACTGTCGCGATGACAGAAACCTCGAACCCTCACCTCCGAAGAGCATTGCGTGATCAATTAGATGCAGCTGTTTATCTGCATGGAGAACTTTCTGAACTCCTGATGGAAAAAGGCTTGATCCTGGATAAACAATTGCAAATCGATTCGCTTTTATCTTGCAGAGAACTGTAA
>YZ01|ctg00002_00680 BCV50_07985
ATGAAACAGATTATTGCGATGGGCGGCGGGGGTTTTTCGATGGAGCCGAAAAATTTGTCCCTCGATCAATATATCATCAATCAATCAGACCGGAAGTCGCCTCGCGTTTGTTTTTTGCCGACGGCGAGTGGTGATTCCCAAAACTATGTTCAGCGGTTTTATGATGCATTTCAAACACTGGATTGTGTGCCGTCTCATTTATCCTTATTTAAGCCGCCGTCAACAGATTTAATTTCTTTTGTTATGGAAAAGGACATAATTTATGTCGGCGGGGGAAATACGAGGAATATGCTTGTGCTGTGGAAAGAGTGGGGGCTGGATCTTATTCTCAGGGAAGCATGGAAGAACGGTGTGATTTTAGCTGGTTTAAGTGCAGGTGCGATCTGCTGGTTTGAAGAAGGGGTGACAGATTCAGCCGGACCGCTGACAAGCATGAAAAGTTTAGGTTTGTTGCAAGGGAGCTTTTGTCCTCATTATGACGGTGAAAAGGATCGGAGACCGATATACCACCAGCTGATATCTAACGAATTCTTGTGCGATGGCTATGCGGCGGACGACGGAGCAGCTCTCCATTTCATAAATGATCAGCTGTTTCAGACAGTGAGTTCAAGACCGGGTGCAAGGGCATATCGGGTGATGATGGGTGATCATGAAATATCTGAAACGCCGCTGTCGGTCAACTATTTGGGATGA
>YZ01|ctg00002_00718 BCV50_07800
ATGATAATTAAAATGAATCAATTTAATATGAAAGATTTCAATAAACCAAACGAACCTTTCGTTGTTTCAGGTAGAATTATACCTACATTTGAAAACAATGTTTGGAAATATACAGAGGAACTATTTTCTGAACCTTATTTCAAGAAATATGAAGATGATGAAATTGATGTTAGTTATATTGAAGAAGAGGGGAAAGTTGTTTTCTTTTATTATGTTGAGAACAATTGCATTGGTCGGATTAAGATTCGTTCCAATTGGAATGGATATGCACTAATAGAGGACATTGCTGTTGCAAAAGAGTATAGAAAAAATGGTGTTGGAACAGCATTATTAAATAAAGCCATTGAATGGGCAAAGGAGAATAACTTTAGTGGTCTTATGCTTGAAACACAAGATATTAATGTTTCAGCTTGTCATTTTTATGCCAAAAACCACTTTGTAATAGGTGCAGTTGATACTATGCTTTATTCCAACTTTCCAACAGCAAATGAAATTGCGATTTTTTGGTACTGTAAATTTTAA
>YZ01|ctg00002_00719 ctg00002_00719
ATGACATTTGGTGAAAAACTTTTTAAGTTGCGAAAAGAAAAAGGACTGTCTCAAGAAGCTTTAGCTGAAAAAGTAAACACGACAAGGCAGGCGATTAGCAAATGGGAAAATGGGCAAGGGTTTCCTGAAACCGAAAAGCTTTTAATGATTGGAAACATTTTTGAAGTATCAATTGATTATTTGTTAAAAGATTCTGTTGAGCCGCGTCGTGACAATAAAGAAGGATATTATGTTAGCAGAGAAATGGCAGGCGGCTTTTTATTGCATGAACGCAAAGTTTCCAAATATGTTTCTTTCGGACTGAGCCTGCTTATTTTATCCACTGTCCCTTATTTGGTTTTTAAACAAGAACCAGCCATCTATACACTCCTTATCATGATCATAGCTGTACTCGGCATTGGGGCTATTGTGACAGGATTGATTTCGGTAGAAGATAAATACAAGGTGCTCAAGAAAGAGGCTCTGATTTTTGACCAAAATCATCATAAAGAGCTGACAGCGAGATGTAAAGATATGAAAAAAAGGTATGCTGCTATCATGGTCGCTGGTGTTTGTTTCATTGTAGCAGGCGGAATTCCTTTTTTTCTTGAAAGAAAACATATAGTCTCAGGTTTCAATGCCTACTATCCGGTTTGTATTGTTTTGATCGCTATTGGTGTCTACATTTTAATTCGCACCTTGCCGATAATTGAGGCTTATCAAATAATGGCGAAAAATGAAGAGTATATCAATAGGTTCGGCTTTAAGCTAAGTAAAAAAGTAAGAAAAAGAGTGGATGATTTCTCATAA
>YZ01|ctg00002_00720 ctg00002_00720
ATGTTGTTCAACCAGCGAAAAGGAATCAGCCCCGCAACATTGATTATAGGGTCAACTATGCTTATAGCTGCTTTATCACCTCAGATTCGCCAAAGAGTCGGCGGATTTATTACAGGTCAAATGAACAGACAGAATTCTGAAAATAAGATGTTTGATGCTTCTAATGTAGGTAATATGGTCAAACAAGTTTTTGGCGGCGGTAATAATCAGGAACGTTCGCAAAATCAAAGCCAGCAGCAAAATGGCCGTCAGCATCAGAATGCCGGACAGCAGCAAACACAGCACCAGCATACCCAGACTCAAACTAGGCAAGCTGAGACAGCAACGAAAAAAAGACAGCCGCATTATGCCGAACCCATTCATTTTGAACAAAGCGCAATGAATGTGATGGACGACAACACCATGATGGGAATACTTGAGGACTTAGAACCCGGCCGTTAA
>YZ01|ctg00002_00721 group_3265
ATGCTTGGAAAAAAACAAGTCCTTGCGTCTATGCTTCTTATCCCTTTGCTTATGACTGGCTGCGGAATGGCCAATCAGGGTGAGGGCAGACGTGATAATTTAGAACCAGAAAATGTTAACTATCGCAATCCGGTGAACGATAATGGCACAAGAAATATTAACGATGTCAATAATAATCGTGACAATGTCGATAATAATGTAACTGACAATGTCAACAATAACGATAACAACAATAATAACGGTAATAACAACCGTAAATTAGATGTTGCTGACGACGCTGCCGATAAAATCACTGATATGAAAGAAGTAAAACATGCAAATGTAATTGTTGCCGGAAATCAAGCATATGTTGCAGTTGTATTAACAAATGGAAATAAAGAAGTTGGAAAAGACCTCAAAAAGAAGATTTCAGATAAAGTGAGAGACACTGACAAAAACATGGATAATGTTTATGTTTCTGCAAATCCGGACTTTGTAGACCGAATGCAGGGCTATGGCGAGCGGATACAAAATGGCGATCCAATTGCAGGATTCTTTGATGAATTCAGTGAAACTGTACAGCGTGTATTCCCGCAAGCTGAATAA
>YZ01|ctg00002_00722 ctg00002_00722
TTGCGGGATGGCATAGGAAAGCGTGCGGCATCCGCTCTATTCCTGTGCGGAGTCCTTGTGATGCTGGCTGTAAGTTCAGCCATCGTATCAAGCACGATGTATATACTGTCTTTGCCAGGGCAGGCATCTGGTATAACAAAAGAACAAGTGACGAAGCACATGAAGAAAGAGTCATTCAAACAGGCCGATATTTATTACACTTCTAAGGAAAAGTCCTTACTGCCATTGACGAAAGAAACGCTTGAATATGCGGTCAGTATTAATCAGATTATGATTGGATATTCGAATCAAAAGCCTATTGATATTATTTTTTTTCATAATGAAAAACAGATGGAGGCTTACTCCGGTTTAATGGATGTAGTCGGTTTTTATTCTGAGCAGGAGCAGCTGATCGGATTGTTGCCTGAAGAGAAAAAGAAGCTTTTAGAAGGTGACGAGGTAGCGGTTTATTTGTACCAGAGATTGTTGATTCATGAATACACGCACCATGCGTTTCACCAGAAATTGAAGGAGCTTGAGGCTGACCCCGATAAGTTTCCGTTATGGTTTCATGAAGGGTTAAGCGAGTGGATCGCGAACTATGAATTGCTCATAGATCCGATCTCGTTTTCTGTTGTGCCCTTTGACCGTTTGCAGACAGATCAAGATTGGCAGGAAGCCCGAGCTGAATATGAAACTGATGTCTATTTGCAAAGCTTTTATATGATCAATGAGCTGACGGACAAATACGGGAAAGACATTATTTCAGAAATGATAAAGGAAACGGCAAAAAAAGGGGACTTTAAGAAAGGATTTAAATCGGCAACAAAGGAAAGTCTTGATCAATTTGAAAAAGAATTCAAGAAAACATTTGAAGAAAACAGTGCGGCATTGGATAGTAGCTATCCAATGCCTTTGTTATTAATGAAGTCCTTGCTGGCCCATTCCGCCTTGCGTTGGAGGCATTTGTCCTTGTGCAGGAGCAAATGA
>YZ01|ctg00002_00723 yhcQ
TTGGATCAGTTAAATCAGCAGCAATCCCAAATGAATAAAGGTATCCCTGGCAAGCCGCATAAAAACCACGGCGGACATGAAATGTTTGATATGCACGAGGTGCTTTCCGGAACCCTTACTGTACTTGATCAGTTTATGATGCTGAGACAATTTTGTAAGGATCAGGAATTATTAAACATCCTTGATCGTCAATATCAATTCATTACGTCTCAATATAACTTAACTGCAGAATGCTTTAAAACAGGAAACGAACCTTCACAAAAAACAGCAACTTATATGATGAAGGAAGACAATCAGACTGTTTATGGCATGCAGCCGTCACAGCCTAAAAAACCGGTTCAATCCATGAATGATATTGATGACAGCATCATCAGCCGACAAATGCTTTGCGCGATTAAAGCACAGGCTTCTATGCTGACAATGGCTTCACTGGAAATGACAAACCCAGCCGTAAGACGCGTACTGTCAGCGCAAATTCAGGAGTATGTTGAAATGGCTTTTGAAATTTTCCTATACCAAAACAAACACGGCTATTACCAAGTTCCTCAGCTTGATGCGCAGGATATGGAACAAATGAGAAATTCATTTGCTCCTGCACAAGGACAAATGCCTCCAACGCAAGGCGGAATGGGCCAGCAAGGACTTCATTAA
>YZ01|ctg00002_00731 BAX60_10745
ATGGAGTTTCTGCTTGTTTTAGTTCCTGTTTTCGGAATTTTCGCAATTGGTTATATCGGACAGAAAACACTCGGCTTTGATATTCAAACACTGTCCAAAATGTCCTTATACTTAATGTCTCCTTTTCTGGCGTTTGATACGTTTTATACGAACAAGCTGACGATGGATTATGTCTATCTTTCTATATTTGTGCTGGGGCTTTGCTTGGTTCTTGTTCTATTTGTCTACTTTTTATCTTTTTTTCATAAGTACCCGAATCAAGATCGCTGTGCCATGATTCTGTCATCTGCTTTTATGAATAACGGCAATTACGGAACGCCTGTTGTCCTGCTGGTGTTTGGGACAGCCGGTCTGGACACAGCCGTTGTGTTAATGGTGCTGCAGCAGTTAATCATGAGTACGATCGGCATGTATTATGCAGCAAAAGGAGGTTCGGAGGAAGGCGGATTTAAAACGGTCATGACCCGGGTTATCCGTATGCCTGTTGCGTACGGGGCACTTTTAGGCGCAATACTTCAGCTTATGCATATTTCAATCCCAAAAGAGTTAATGACGGGAATTGAGCTGGTCGGAAATGCGGCCATTCCTACGATTATGATCATTCTGGGCATGCAGCTTGCACTGATTTCTTTCAAGAATATTGAATACAGAAAAATTTCTTATTCATTGCTTTTGAAGCTGATGGTATCGCCGGTGATTGCGCTAGGCTTTACATTGATATTGCCTGTGGATGACATGACAAAACAAATCATGATTCTCGTCGCCGCTATGCCGACTGCTGCCAATACGACTTTAATGGCTGTTCAGTTTAATACAAGGCCGGAAGTCGTTTCGAGCGCTACCTTTATCAGCACGATGCTGAGTATTGTCACCTTGCCTGTTCTGCTTTGGATGCTGCATCCTCTTTCTTCTTGA
>YZ01|ctg00002_00754 BAX60_10860
ATGGATATCACGCCGTTTCTTGATAAAAAAAGCAAAATACCGCTGTATGAGCAGCTTTATACCTTTTTTAAACAAGAAATTTCACATGCGAGAATAACGAAGGGAACAAAGCTTCCGTCAAAACGCATGCTCTCCGGCTCGCTCGGTGTCAGTACGGCAACAATCGAACGTGCTTACGAGCAATTAACTGCTGAGGGCTATGTCAAAAGCAAGCCAAAAGTCGGCTGGTTCGCGGCGGGAGTAGAAGCAGACTTCCCAGCGGCTCCTGTACATTTTCAGCAGTCTACGCAACCGGTCATACATGAAGAAAACGCACCTGCTATTGACTTTCATCAAGGCAATGTTGATCCGGTACACTTCCCCTTTAACGCATGGAGAAAAAGCATAGTAAAAAGTCTGGACCGCTATTCCGGATCGTTCCACACCTCTGGCGATCCTCTAGGAGAACCTGAACTCAGGCAGATGATTGCCCATTTTGTCAAGCTGTCTCGGGGAGTAAATTGCGAGCCCGGCCAGATCATCATCGGCGCAGGAACCACCGTACTTCTGCAAATTCTTTGTCTTACGCTTGGGCGCGGAACAAAAATCGGTTTTGAAGAACCGGGATTTCACCGTTCAAGAAGGATGTTTGAAGCAAATCACATGACTGTCATTCCTATTTGTTCTAATGAAGAAGGCGTCCTGCCGGGTGAGCTTAAACGCCGGAATCCGCACCTCGTGTATACAACTCCTTCGCATCAGTTTCCACTAGGGACCATTATGACGATAGCTCGCAGACAGGAGCTTCTGGCATGGGCAAAAGAAGCACACTCGTTCATTATCGAGGATGATTACGATGGAGAATTTCGCTACAGCGGCCAGCCCATTCCGTCTTTGCAAGGGCTTGATCCGAATGGTAGAGTCATCTATCTCGGCACTTTTTCAAAATCACTGCTGCCTGCCTTGCGGCTCAGCTTCATGATTTTGCCTCCCGCGCTGATGGAATCGGTCGGAAAAAACGCTCATTTAATGAAGCAAACGGTCTCTTCCCACTCGCAAATGGCACTGGCGGACTTCATCGAAAGCGGAGAGTGGCAAAAACATGTAAACAGAATGAGAGCCTTATACCGAAAAAAACACGCTGTCCTGTTAGAAGCCATACGGTCTGAACTAGGAAACAGCGTTGAAGTTCTCGGAAAAAACTCCGGGCTTCATATCGTGCTGCGGCTTTTGTTTCCAGCAAATGAGGAAGAAGCAATTAAAGCAGCCGCCGACAATGGCGTAACCATCTATCCCGTATCTCCCTCTTATAAAGGGCAGCCGCCATTTGTTTCTGTTTTAATCGGTTATGGCGGATTGTCAGAAGAGGACATTAGGCTCGGTATCAAAAAACTGAAAACGGCGTGGACTCCGCTGATCTCGTCTTGTTAA
>YZ01|ctg00002_00761 BAX60_10895
ATGAAAAAAATCATTGTAGTAGGGGCTGGGATTTTAGGAGCGTCAACAGCATATCAGTTAGCCAAAATGGGGGCTGAGGTTCTTGTTATAGATCGGAAAGATAAGGGACAGGCCACCCATGCGGCGAAAGGCATTATTTGTCCATGGCTGTCACCTAGGAAAAATGAGGCGTGGTACAGGATGGCGAAGGCAGGAGCGCACTTTTACCCCTGTTTCATAGAGGAGCTTAGAAAAGAAGGCGAGAAAGAAACGGGTTATGCTCCTGTTGGTGCTCTTAGTGTACATCACGAGAAAGAAAAGATAGAGAAAATTGAAAAAAGGGTGCAGGAACGTAAACTAGATGCCCCGGAAATCGGTGAGATTTCCTTTCTTTCTGAAATGAAAACCGCTGGCATGTTTCCGATGCTGGCTAAACGGTACCATTCCATTCATATAAGCGGAGCAGCCCGAGTGGATGGTGAAGTGCTGAGAGATGCATTAGTTCGTTCTGCTCAAAGAATGGGAGCCGTTTTTTTAACAGGCGATGCCAAGCTTCAATATCATTCAAAACGAGTGACAGGCGTAACCGTCGGTGATGAAAGTTATGCTGCTGACGAGGTGATTGTTTGTGCCGGTGTATGGGCAGACCAATTGCTGGCACCTTTAGGCATTCACTTCAAAGTAAGCGTGCAAAAAGCGCAAATCATATATGTGCAGGTTCCGGCCGCAAACAATATGGAAAGCTGGCCTGCTGTGATGCCGCCTTCTAAGGAATATCTGTTAGCTTATGCTGACAAGAGAATGGCCATCGGAGCGACTCGTGAAGATAACATAGAAGGACATGATGTACGGATAACGGCCGGCGGGCTGCAGGAGTTGTTGAACAAGGGGTTAGAAATGGCTCCTGGTTTAGAAAACAGCACCTTTCAGGAGGCAAGAGTCGGTTTACGCCCTTTTACCCCAGGTGATGTGCCGGTGATCGGACGTCTTCCCGGCTGGGACGGGATAATAGCAGCAAATGGGCTTGGATCGTCAGGATTGACTATGGGGCCCTATATGGGGCAACAGCTGGCGAAGCTGGCTCTCAAAATGGATGTAGATATCAATTTAGAGGATTATGATATAAAAAAAGCAGCAGAAGTTCATTGA
>YZ01|ctg00002_00762 BCV50_07575
ATGAAAGTAGTGGTAACTGGAGCAGCGGGTAAAATAGGACGGTGGGCCGTAAGAGCAATATTGGAGGCCGGCCATGATGTAACAGCGTCAGATCGGTTATTAAGAGAAGAATCAGCATCGAAAAAATTTATTCAAGCAGATTTGCGGGATTATGGCCAGGTATGTCAGCTTATTATGGGCTGTGATGCTGTGGTCCACCTTGGGAATATTCCGACCGATGTCAGGAATACCTCCCAGGCGATATTTGAAAATAATATGCTCGTCAATTTTAATGTCCTGGAAGCCTGTAAAGATTTTAAAATCCCTAAGCTGGTATGGGCTTCAAGTGAAACGGTGCTGGGATATCCGTTTGTCCCGAAAGAGCTCAGCTATCTTCCTGTAGATGAGGAGCACCCGACGATCGTAAAATCATCTTATGCCATGGCAAAACGGCTGACTGAAATCCTCTCAGACATGTATTCAAAACTTACCAATACACAAATCGTCACCCTCCGTTTTGCGAATATATACGAGCCTGATGAGTACGAAAAAATCCCTGGCATGCACTGGAACGAGCAGCAAAAAGATATACAAAAGAAAAATGCATGGGCCTATTGTGATGTCAGAGATGCTGCACAAGCTTGCCTTCTTGCAGTCGAAAAAAACAATCTCGGAAACGATGTCTTCCATATTACTGCGCCGGACACCATCATGAAAGAACCGAGCGAAGACTTAGTTAAGCGGTTTTTCCCGGATGTCTCTTTAAAAAGAGATATAAAAGGATATGAAACGCTGATGGCAATTGATAAAGCGAAAAAGATCCTTGGTTATGAACCGCGTTATACATGGCGTAATGTGTTAAATAATGACGGTTCACTCAAAGCACTGCCAGAGGATCAGCTGTCATTGTCAAACAAATAA
>YZ01|ctg00002_00779 BCV50_07465
ATGAAAATCGCTTTATTTGGAGCCAGCGGCCGCGTCGGACAAGCTTTTTTAAAACAAGCTGCCGCAGATGAACAATTTGACATTTATGCTCTGGTCAGATCTCAACCTACTGAACTTCCCCTTCCAAAAGACCGAATCGTTATAGGGAACGCACGCTGCCGGGAAGATGTGAAAAAAGTTATGAAGGATGCTGAAATCGTGATCAGCTGTCTCGGTACAGATGGTGATGATACCCTGTCAGCAGCTTTGACACACATTCTCGACATTATGCTGGAACAGCATATCAAAAGGCTGATTACAATCGGCACTGCAGGCATTCTTGATTCCCGATATGAACCGGGAAAATACCGGTTTGAAACAAATGAATCAAAACGAAAGCTGACCCGCGCAGCCAAGGAGCATGCAAAAGTATACGAAATGCTAAAAGAATCATCTTTAGACTGGACCATCATCTGCCCCACTTACCTCCCGGACGGAACAGCCACCGGCGTTTATCGTGCGGAGCGTGACGTTTTGCCGGAGGGCGGTTCAAGCATTACGGTCGGTGATACTGCTGATTTTCTCTATCGTGAGCTCGTTACAGGAGAGTATGTCGGATACCGTGCCGGACTGGCTTATTAA
>YZ01|ctg00002_00805 QNH30_05395
ATGATTGTGTTATCCTGCATCACCCTTGCCTTTGCTTCAGGCGCTGTTTATTATATCAGACTTCTCAGCCAGGCTGCTTCTTATCCGCCCAAGAAGGTTATCCGGCAGAAAGCGCTTGTTTGTTCAACCGGAACCGCCTTTACACTATGTCTTATCTTTTTCACAAAACTCTTCGCTTAA
>YZ01|ctg00002_00814 ctg00002_00814
ATGAAGTATACTTGCCCAATCTGCGGGTTTAAGGGACTGGCTGAACCGGCATATGATAAGGAAGGGAATCATTCTTATGAAATCTGCCCGTGCTGCGGTTTTCAGTTCGGATTTGACGATTACGACATGCAGCGCGAGGATGGTTCATATTTCGAGCCATCGGAAAGCATCGTCGCCTACAGAAAAAACTGGCTTGCTGATGGGAGCGTCATTTTTTCTCCTGAATGCTTCCCAGAACATCAGCAAAAAGCGAACAGAGTGTTGCAGCATCATTTGATTGAACAGCTAAAACAGATCAATGTTCATCTTCCATCATAA
>YZ01|ctg00002_00840 group_2113
ATGACAATTACTCATACCTATTCATCTATTGCCGAAAAATCGCCCGAGTGTGTGGCGATCCATACTGAATCGGAGCAAATCACGTACCAGGATTGGGCTCTTCTTGTCTCTCAAACCGCAAATTGGCTGCGGTCGCTGCCGAGCATGCCGAAGCGTGTGGCGATCCTGCTCCCGAACAGCCTGGCGTTTTTACAGCTGTTTGCCGGAGCTGCAGCGGCGGGATGCACGGCTGTTCCCATCGACACACGCTGGAGCGCGGCTGAATGCAAGGAGCGGCTGTCCATAAGCAATGCGGATCTTGTGGTTACTTTAGCCTTTTTCAAAAACAAACTGACAGATAGCCAGACACCTGTTGTTTTGCTGGATAACTGTATGGCAGATATTTCTGAGGCATCCGCTGATCCCTTGCCTACCATTGATCCGGAGCACCCTTTTTATATGGGATTTACGTCGGGCTCGACAGGAAAACCGAAGGCCTTCACGCGATCTCACCGCTCATGGATAGAGAGCTTTACGTGTACAGAAACAGATTTTTCGATTTCATCAGATGATAAGGTTCTGATTCCCGGGACGTTAATGTCCTCTCACTTCCTATATGGGGCTGTCAGCACCTTGTTTCTCGGAGGAACCGTTTGTTTACTGAAAAAGTTCTCCCCTGCTCAAACGAAGGAATGGCTGAGCCGTGAATCAGTCAGCGTTCTCTATACCGTACCGACGATGACAGATGCCATTGCCCGGATTGAGGGCTTTCCCGACAGTCCTGTCAAAATCATTTCATCGGGTGCAGACTGGCCGGCAGAATCTAAGAAAAAGCTGGCCGCAAAATGGCCTCATCTCAAGCTATACGATTTTTACGGCACATCAGAGCTTAGCTTTGTGACATATTCCTCACCGGAAGACAGCAAACGGAAGCCGCATTCAGCCGGCCGCCCTTTTCACAACGTCCAGATTGAAATCCGCAGCGCTGCGGGAGAACGCTGTCAGCCCGGAGAAATCGGGAAAATATTTGTCAAAAGCCCGATGCGGTTTTCCGGCTATGTCAACGGCAGCGCACCAGATGAATCCGGCTGGATGACAGTGGATGATATGGGCTGTGTCGATGAGGATGGCTTTCTATACATATCAGGAAGAGAAAACGGGATGATCGTGTACGGAGGATTAAATATTTTCCCAGAAGAGGTTGAACGTGTGCTTCTCTCCTGTCCAGAGGTTGAAAACGCGGCAGTCGTTGGAATCCCTGACGAGTATTGGGGAGAAATCGCTGTAGCTGTCATTCACGGAAACACTGATGCCAGAAAGCTGAAAGCTTTATGCAAACAGAAACTGGCATCCTACAAAATCCCGAAAAAATGGGTGTTTACAAACTGCTTGCCGGAAACGAGCAGCGGAAAAATCGCCCGTTCCAGCGTGAGGAAATGGCTAGAAGAGGGTGCAGTGTAA
>YZ01|ctg00002_00850 yhjC
ATGAAACTGATTCACGTTCTCGCCGCTTTGCCCTTTATCGGAATTTTACTCGGCATCCCTTTTGCAAATAAAGTGACTCCCTATGTGTTCGGCATGCCGTTTATTCTTGCTTATATCGTGCTGTGGGCTCTTTTAACCTCTGCGTTGATGGCGCTTGTGTATGTCCTCGACAACGAAAATAAAAAGGAGGGAGCAGAATGA
>YZ01|ctg00002_00859 BAX60_11440
TTGAAGCTGATTGAGCACTACGTGGCACTCGTAAAAACAGGAAGCGCTGCGTTTGGGCAAATGAACGAAATGACGCTCACTGAAATGGCTGACAGTTTATTTTGTACAGAAAGAAATGCAAAGCTCATATTACATAAGCTGGAGAACAAGAATTGGATTATCCGGGAAAGCGGGGCGGGGCGCGGCCGTAAATCGAAAATCGCGTTTCTTCGCCAGCCGGAGGAGCTGCTTCTTCAAACTGCCAAGGAATATACAATGGCTGGAAAGCTTATAAAGGCAAAGGAACTGCTTCAGCAGTATCAATCCGCGTTTCCGGGGCTTCAAAACGAATATGACATGTGGTTTTCTGAGGTATTCGGCTTTGTGACAGAGACCGGCTGGGATGGAGAAAAGGATGTGCTCCGGCTGTTCATCACCCCTGGAGCTGTCAGCAGTTTGGACCCGTGCCAGATATTTTTGCGGTCTGAGGGGCACTTCGTCAAACAGATATTTGATACATTGCTTACATTAGATCCGGCTGTGCAGGAGCCGAAGCCTCATTTGGTTCATGGATGGGAAGAGGCGGGGAAAAAACGATGGAGATTTTTTCTTCGAAAGGGAGTGTCTTTTCATAACGGACAGCCGCTGACGGCGCGGGATGTTGCATTTACGTTTCAACGCTTTTTGGCACAGGCTGACAACCCGTATAAATGGCTGTTACACGGAGTGAAGCAAGTCTTAGAAAATGGCCCTTATTGTGTGGATCTCATACTCGATAAGCCAAATGAGCTATTGCCGTATGTTCTTTGTGATGAACGGCTGTCCATTCTGCCGGCGAAACAGGGCGGCGGGATCAATGGATCAGGGCCTTTTCGGGTGATTCAGCATCACCGCCAGATGCTGGTGCTTGAAGCCAATGAACACTACTTCAAAGGGCGGCCCTTTTTGGATCGCGTTGAGTTTGTGTTTTCGGAACAAGCCGGAGAGATGAACGGTTTTACCATTCAAGAAAAACAAACATGTCCTGAGCAGCAAATTGTTTTTGATGAAAGGCATGTTCAGTATTTGTCGCTCAATCTGAAAAAGAAGGGGCCTCTTCAGCACCGAAGCTTTAGAAAAGCGCTCCGCCTGCTGATTTCCTCTCAACGTCTTGTTCGTGAAGCGGGAGGGCACCGCAGAATCCCGGTTACGTCTTTTTTGCATCCGAATCTTTTAGATTGGGGCGGCGTTTCACCTTCTGAATTGCTGAAGCAAAGCGGGTACGAGGGAGAAACGCTGGTGCTGTATACCTTTTCGGAAACGGATCATCGTGAGGACGCCGAGTGGATTCAAAATGTTTGCGCCCAACAAGGTATCAGGCTAGAACTTCAATTCTGTGACCCTGCTGATCTGAGCCGGCCCGAAATCGTGCAAATGGCGGATATCATTCATGACAGTGCGACGTTTTATCAAGACAGTGAGTTTGGTTTTCTGCATTTGCTGCTGTCGCAGAACAGTTTTTTGAGTCAACACCTATCTGAAAAGCTGGAACAGATATGCTCAGGAATGTCAGAACGCATTTTTTCGACGCCTGACCGCTGTTCGAGAATCAATATGCTGCGGGATATTGACTGCCAGCTTATACAGGAGTTCAATGCGATTCCGCTGTATCAAAATGTGCTGCAGGTGACATCAAGTGAGAATGTGAAAGGACTGATGCTTGATGAAGAGGGGTGGATTGATTTGTACTCCGTGTGGCTGTCCAAATGA
>YZ01|ctg00002_00860 yhjQ
ATGGAGCAAAATTCAGAAGCTTGTATTGAGGCTTGCATTGATTGTATGGAGGCTTGTAATCATTGTTTTACAAAATGCCTGGAAGAAAACGCGTATCACGATCTCAGCGGCTGTATCCGGCTTGACAGGGAATGCGCGGATATTTGCGCGCTGGCAGTCAAAGCCATGCAAACAGACAGCCCGTTCATGAAAGAAATCTGCGCACTTTGCGCCGATATTTGTGAAGCGTGCGGCACTGAATGCGAAAAGCATGACCACGATCATTGCCAGGCATGTGCGAAGTCCTGCTTTGCCTGCGCTGAACAATGCCGCAGCATGGAAGCGTCATAA
>YZ01|ctg00002_00873 BCV50_06985
ATGAACAGTAAAATTGAAGAAATGAGAATCACACTAATTGAAACAGCACAAAAATACGGCATGAATTCAAAGGAGACGATTCAATGCAGCCAAAAGCTGGACAGTCTGCTGAACAGCCGAATTAAAGAAGAAATGATTTTTGGGGGATATCCTGAAAACTCCCGTATGTGA
>YZ01|ctg00002_00874 BCV50_06980
ATGGAGAACATACACTTATTTTTTCATCGGCAGCAGCTGAATAGAAAAGGAGCTGCCAAGGGGCTTTTGGTGACAGACCGATCAGTTTCTCCCATTCTTCTCACACAGCGTGACAGAGCGGAAAAGGCATCCTATGAAATCAGCTGGGAGAAGTCTCTGCTTGGTGAAAACACACTTTTTTTGAATGCGGAACAGGATGATCCGTCATTGATGCGGCGCAGGCTCGCCTATTGTTTTTTTGATCAGATCGGCGTTCCTGCTCCCGCTGCCTCGTACAGCTTTCTGACCATCAATGGCCAGCCAGAAGGCATTTATTTGAGCATCAAGAACCATCTGCTAGCCGATAGGGCAGGTTACCAAGTGAAGACCGCCGATCCCAGGGTTCCGCTGTCCGTTTTCAAAGATGGATCTGCCGCGTTCTTACATGAATTTCTCATGCTGATCCGTACAGCTGGAGATGACGAATTAGCTGAGCGCATTAAAATGTATTTGGATGTCAAACTGTTTTTTCTGTGGCTGATCGGCAGCGCCTGCACCAATCAAGGCTTTTATTACACATTGTGTTTAAACGAATCCGGCCGGCTTCACGTTTCCCCGATAGAGACCAGATCGCTTGCCGCACACGGAAGATCTGACGAAGACCCTCTGCTGACTAAAGGGCAGACGCTCTCGTCAAGGCTTCTTTCCATTCCCGCCTTCCGGTCGCAATATCACACGTTAATGAAAAACGTGCTGAACCGGTCGTTTACAATTGAACGATTGTCTCCTTTCATCAGAGATTGGCATCTTGACATTTGTCAAAAGGCTGATGATGATCCATTCATAAAAAAAAGCCCCTTGCAATTCGAAAAGGAGCAGACAAATATACTTAGAGAAATAGAGGAGCGGCAGGACTTTTTGCAAGCACACTTAGCAAGACTATAG
>YZ01|ctg00002_00880 crtB
ATGACAGAGATAAAAGAAGTCTATCAGCAATGCGGCCAGATCGTCAGCGCCCGCGAACCAGCCTGTTACAAAGCATTCTCGTTTCTCCCGCTGAAGCAAAGGCAGGCAGCTTGGGCGGTTATGGCGTTTTGCCATACGGCAGCCAATGCGGATGAGAAGGCGTTATCTGCCATTGAAGCTGAGGCTGAGCATGTTTTTTCCGGGACATATAACGGGAATCATGTTTTGTGGATGGCTTTCAGCCACGCGTATCAGACCTTTACATTGGACAGCGAGCCATTCCGTGAGTTCATTACCGCACAGAAAGCGGAAGATAAACCGTTCGAAAGCCTTGATGAACTGCTCATGCACGCATACCAGACGGGCGGCTCGGCCGGATTGATGCTTCTCCCGACTATGGCGCGCCGGCATCAGGAACAGCTTACACATGCAGCCGGCTCTCTCGGTTTAGCGATTCAGCTGATTCGGCTTCTGAGAGATATCGGCACGGACCAACAGCAAAAAAACCGCATCCCCCGGCAGGTGATGCAGCAATTTGGATATACAGAGGACGACCTTCAAAATGGCGTCGTGAATAAGGCGTTTACCATGACATGGGAGTATATCGCTTTTGAAGCGGAAGCCTATCTTGAGGAGTGTCTGGATGCATTGCCGCTATTTCCGTTATATTCGCAAAAAACGGTGAAAGCCGCTCTTCATTTGTACCGGGCTGTTTTAGAAAAAATCCGGGCGGAGCAGTATAATGTATTTCAACATCAATACGCCCTCACAGAGAATGAAGTGAAGCGGATTCTGTCTGACATATAA
>YZ01|ctg00002_00885 yisT
ATGACTGATGCAAAACAGTTTTATGACTACCATTCTTGGGCAAACAAGCGAATATTTAACCATATCGAAAACCTGCCGGAGGAAACTGCTTATCAAGAAGTAAAGAGCGTATTCCCTTCTGTCAGCGACGTGCTGCTTCATATGTGCAGGGCTGACTACATTTGGCTGAACGTTCTTTCGGAAGTTGCCTACCAAGAGATCATAGACAGCGTAGGCAAATTCGAGTCCGCGCAAGGTGATATGGCAGCGATTAAACAGCATGCTTCCGAGTTGGAGGCACAGTATCATGATTTCTTCAGCCGACAGATAGACTTAGAACAGACCTTCTCAATGAAACATCCGAAACTCGGGACACTGGAAACAACCTATGCAGACATCATCCTGCATGTCGTCAATCACGGCACTTATCACAGAGGGAACGTGACTGCAATGCTGAGACAGCTTGGCCATTCAGGCGTTCCTACTGATTATATGTACTATTTATATGAAAAGAGAGAAAGCAAGGGTTAA
>YZ01|ctg00002_00898 ctg00002_00898
ATGGACGTAATGGATGAGCTGATTGAGCTTCATGAAGAACATGTCCCCGGCTTATTGCGGCTTTGCAGGCAGGCCGGGTGGCCGGATTATGGTGAACAAGAGCTGGCACTGCTGGTCCAGCAAGGGCGCTTTTTCGGTTATCAAAACATCCGCGGGGAGATCATCTCCTGCATCGGCTTGTTTTTGTTTGGCCGTCTTGCTTCTATCGGCCTCGTCATCGTCGACAAAGAATACAAACGGCTCGGTCTCGGGCGGCGGATGGTAAACGCGTGTATCACCCAAACGGATGAAAGCACCGCCATCAGGCTTTGCGCCACAAAAGAAGGTTTGCCGCTTTATGAAAAAGCAGGTTTTCATAAAGCGGGTTCAGTCCGAAAGTACAGCTGCCACAGTTTTCAACCTTTTGCAAAGCACCTTGACGCTGAACTGACATCCTTTAGAGAACAAGACTTTCAAGACTTAGCCGCAGCGGATCTGGCAGCCTTTGGCGGAGATCGATCAAACCTTCTTCAGCAGCTTATTTCCACTTCGGAAGAATGTGTCATCATCAGAAACAAGAAGGGACAGCTGATTGGCTACGGCCTGTCTGTACAGACACCGGCCAATCTGAAATTCGGCCCCATCGTCGCTCCATCATCAGACATTGCTGCACGAATAATCAACAGGCTGGCCGCCGGCAAACAAAGTCCGATGCGAATCGATATACCGGGTGAACACACATCTCTTCATGACAGACTGATTGAAATGGGATTTCACGCAGACGCAGAGCCGCCGCTTATGCTTTACCAGAAAAAGAGGCTTCCTGACCAAAATGGACACCTATATTCGTTAATTTCACAGGCACTCGGTTAA
>YZ01|ctg00002_00899 ctg00002_00899
ATGCTCGAAGTTAAAACCATTTCCGCGGAAGATACATACGAAATCCGGCACCGTATCCTGCGCCCCCATCAATCCATCGAACAATGCCAATATGAACAGGATCATGCGGAAGGCTCTTTTCATCTCGGCGCGTTTTTTGAAGGAACACTGATCAGCATTGCTTCTTTCTCCCCTCAAAATCAGCCATTATTAACGGAATCCCCTGCGTATCGGCTGAGAGGCATGGCGACGCTTGAAGGATATCGCGATAAAAAAGCCGGGAGCATGCTGATCAAACACGCGGAGCAGAAACTGGCAGAGAAAGGCGTGCAGGCGGTCTGGTGCAATGCAAGACAACATGTCAAAGGCTACTACGCAAAGCTTGGCTGGGAAGAACGCGGCGAACCGTTTGAGATTCCCGGCATTGGCACTCATATCGTCATGTGCAAAAAACTCGGAACAAGCAGGTGA
>YZ01|ctg00002_00900 samT
ATGGGACTTTTAGAAGATTTGCAAAAACAGGTGTTAATCGGTGACGGCGCCATGGGGACGCTCCTCTACTCCTATGGCATTGACAGGTGTTTTGAGGAGCTCAACATTTCGAAGCCGGAGGAAATTCAGCGCATACATAAAGCGTACGTTGAGGCAGGAGCCAACATTATTCAAACGAATACGTACGGGGCCAATTATATTAAATTATCGAGACACGGCCTTGAGGATGACATTAAAAAAATGAATCAAGAGGCAGTAAAAATCGCGCGGGCTTCAGCAGGCGATGCATACGTGCTTGGGACGATGGGCGGCATCCGCACATTTAATAAAAACGCGTACAGCCTTGACGAAATCAAACGCAGCTTTCGCGAGCAGCTGTACCTGCTGCTGCATGAAGAACCGGATGGCTTGCTGTTAGAAACGTATTATGATTTGGAAGAAGCCCGTGAAGTGCTGAAAATTGCGCGCAAAGAGACTAGCCTTCCGATTATGCTCAATGTATCGATGCACGAGCAAGGCGTACTGCAGGACGGAACGCCGCTTTCTGAAGCATTGCGATCGATTGCTGATCTCGGGGCTGATATCGTCGGCATTAACTGCCGGCTCGGTCCTTATCACATGATTGAAGCGCTCAGCGAAGTGCCGATTTTTGACGACGTGTTCTTATCAGTTTATCCGAACAGCAGTCTTCCTTCACTTGAAGAGGGACGGCTCGTCTATGAAACAGATGACACGTATTTTCAAAACAGCGCATCAGAATTTCGCAAACAAGGCGCACGGATTATCGGCGGCTGCTGCGGCACCACACCGAATCACATCCGGGCGATGGCGGAAGCAGTTGGCGGGCTGGCTCCGATTACGGAAAAAGAAGTCAAAACCCGGGCGAAGGAATTCATTTCCGTTCAGCACGAGCGGACAGAGCCCGGCCTGAATGAGATCGCGGCGGAAAAACGCTCCATCATCGCAGAACTGGACCCGCCGAAAAAATTGAGCTTTGACAAATTTCTGTCCGCTGCTGCTGAATTAAAAGAAGCGGGAATTGATGCCCTGACGCTCGCTGACAATTCACTGGCTACCCCGCGGATCAGCAATGTTGCCTGCGGCGCCCTTGTGAAGCAGCAGCTCGATATGCGGTCCCTTGTCCATATTACGTGCCGTGACCGAAATATTATCGGCTTACAGTCACATTTAATGGGCCTTGATACATTAGGGCTGAATGACGTACTGGCCATTACGGGTGATCCTTCTAAAATCGGGGATTTTCCGGGTGCAACGTCTGTTTATGATTTAACATCCTTTGATTTAATCAGGCTGATCAAACAGTTCAATGAAGGACTGTCCCTGTCTGGAAAGCCGCTTGGCAAGAAAACGAATTTCTCAGTCGCCGCTGCATTTAATCCGAACGTCCGACATCTGGATAAAGCGGTAAAACGGCTGGAGAAAAAAATAGATTGCGGGGCCGATTATTTTGTTTCACAGCCTGTCTATTCCGAGCAGCAGCTTGTCGATATCCATAACGAAACAAAGCATCTGAAGACGCCGATCTATATCGGCATTATGCCGCTCACAAGCAGCCGAAATGCTGAATTCATCCACAATGAAATTCCGGGCATTAAGCTGTCTGACTCTATTCGCGAAACAATGGCCCTCGCCGGTGAAGATAAAGAGAAGCAAAAAGCGGAAGGCCTTGCGATTGCCCGCTCCCTGCTGGACACGGCATGCGAGCTGTTTAACGGCATCTACTTGATTACGCCTTTTCTCAGATCTGACTTAACCGCTGAGCTCACTTCGTATATCCAGCAAAAAGATGAGCAGCGCCAAAATATCTATTTGCATTAA
>YZ01|ctg00002_00904 yitM
TTGAAGAAGGCGTTTCTAGTGTTTTTGTCGGTTGTATTGGTGACGACTGTGTTTTTGGTGAAGCAGCAAGAAAGTGTGGCACAGGCAAAGCAGCTCGAGTATTCAGGTGAGGAAATTTTTAAAGGGTTTGTATTTGCTCAGGGGGAAGTAGGCAAACAGCTTCCAGAGGTCTTCAATAAAGCCATGACTGACAAACTCAACACAAAAGAGGCAAAGGCATTTGCCAATCAGGTTGTCGCTGATATTAAAAAAGAGGATGCTGACTTCTTTGATAACCTGAAGAAAGCTGTTTACAGCAAAGATGCATTGAAAGTGGATGAACTGCTGAAAAAAGCGGGTCAAATCGTTGAAGAAAAAGTGGAAGCCGCAAAGGAAATCGCCGCTTCCAAGGATGATACGTCCAGAGTTCAGGCCGAGCTCGTCAACACGGTCGATACCGCTAACTATTTCTATTATGTTTCTTATGTTGCTGCAGCCGGTGCCCTGATTCTGATCATTCTTGCCATTGATATTACGCCGATTGCGATTTCAGACAATGTCGATCGCGAAATGGCAATCAGAACGCTGGTTGATGAATTAAACTAA
>YZ01|ctg00002_00905 BSSX_1234
ATGCTCGAAAACATAAAACAGACCATCACCGGATGGGACGAAAGAAACCCGTGGACAAATGTATACGGCCTCGCGCGAAGCATCATTGCGCTATCCAGCCTGCTGACGCTGCTCGTCAATCATCCGAGCCTCATCATGAAGCCAGCGAGCGGAATCAGCAGTTATCCTGCTTGTAAAATGAATCTCAGTCTCTTTTGCCTCGGCGAAAATAACTATATGATGTTAAATCTTCTCAGATGGGTCTGCATTGTCATTCTGGTGCTTGTCGTGATTGGCTGGCGCCCCAGAATCACCGGTGTTCTCCATTGGTATGTGAGTTACAGCTTGCAGTCATCGTTAATCGTCATCGATGGAGGCGAGCAGGCAGCAGCTGTCATGACCTTTTTATTGCTCCCGATCACGCTGACCGATCCGAGAAAATGGCATTGGAGCACGAGTCCTCTAGAGGGCAAAAGAACACTTGGAAAAATTACAGCTTTTATTTCTTATTTTGTGATCAGAATCCAAGTGGCGGTGCTTTATTTTCACTCTACCGTCGCTAAGCTGTCTCAGCAGGAATGGGTGGACGGAACAGCCGTCTATTATTTCGCCCAGGAAAAAACCATCGGCTTTAACGGCTTTTTTCAGGCGTTAACGAAGCCATTTGTGACAAGTCCGTTCGTGGTGATTCCGACATGGGGGACGCTGTTGGTTCAGATTGTCATCTTTGCGGCGCTGTTCGCGCCGAAGAAGCATTGGAGATTGATTTTGATCATCGCTGTTTTTATGCATGAGATTTTTGCAGTCATGCTGGGCCTCATCAGTTTCTCGCTTATCATGGCCGGCATTTTGATATTGTATCTCACTCCTATCGATTCCACGATTCAATTTACATATATTCGCAGACTGTTGTGGAATAAAAAACAAAAGAAGGGAGAGGTTTCAGTTTGA
>YZ01|ctg00002_00906 yitP
ATGCAGAAATCGATATCATTTTTTGTCATTTTTTCAGTCCTTTGGGGTTCGTTATTTCTGTTTTCTATTATTGGCAGCTTAGGGACAACCCCGATTCCGCTGACAAAGGACGCCAAATTTCTCATGTCCAGCGTCATTCCTCAGGGCTGGGGCTTTTTCAGCAAAAATCCGCGTGATACTGCGATCGGATTATATGAGGATGGAGATGCCAGCGCCAAGGTCAGATGGCCCAATATGAGGGCTGATAATCTATTCGGCCTGTATCGGTATGGGAGATCTCAAGGCGTTGAAATGGGCGTCATCTACAGCCAAGTCGGCAAGGAACAGTGGACAGCATGTAAAGAAAAGGACCTCGGCGCCTGCAAAAGCAAAGCCAAAACCGTGCAATTAAAAACACCCGCTCCCCGCCCGCTGCTTTGCGGCAGCTACTTTTTGACGAAAGAGGATATTGTTCCTTGGAGCTATTCTAAATACACCCCTTCGTCTTATCAGGTAAAAAGCATAGTCAAGGTTGTGATCTCATGCTCGAAAACATAA
>YZ01|ctg00002_00907 yizB
ATGAAAACGAATCAAGTTAATGACCGCTGGATTGTTCAATTTCGAAAAGGGATTTTCGAGCTGGCCATCCTTTCCCTGCTGCGCTCTAAACCGATGTACGGTTATGAGCTGACGTCATCCTTAAAAACAACCTCGGCACTGGCTATTTCAGAGGGAGCGATTTATCCGATTCTGAAACGAATGACCGAGAAGGGATGGATCGAATTTTTTTGGGAGGATTCATTGGACGGCCCGAAAAGAAAGTATTACAAAATGACGCAAAAAGGAGAAGAAATGTTAAAAGAACGTTTGGAGAAATACCTGGAAACCCATCAAGCCTTACTGTCTTTATCGGAGGATTTGCTATGA
>YZ01|ctg00002_00908 BCV50_06815
ATGAATGCACAGCACATCATTGAGAGGTACATGGAGGAACTAAATGCAGAGCTGGCGAATATGCCTGATGTAGAGAGAGAAAACGCCATCTGCGAATTAAAGGGACATATAACCGCTTTCGTACAAGACAGAATCAAAGCCGGCCTTAGTGAAGAGGAACTGCAGGAAGCTGTTGAAACCGAATTTTCTCATCCGAAGGAGCTTGCCGAAGCGATGAGGGATGATGGGGGAGAGATGAAAAGGAGGGGGTCTTTATTGGGCAAAAGCTGGCTTTCGGTCCTTCTCATTGCCGCGATTATCGCCCTGCCGCTGCTGCCGCCCGATTACAGACATCTGCCGCTGGTTGTTTATTTAACGGTGCTCGCCGGATATGTGTGGAAGCGGAAAAAACTGATGATGTTTGCTGGCGTCAGAAAAAACAAATTGCGCTCTCAAAAGGAGATTGTCACGATTTCGCGAGTCGGTGCGGCTTATTTGCTGCTTTTGGCTGTGCTGCTTCTTTTGCAGCCGTTCCTCAATGCATCCGTCGTCCTGCTGCTGATTGCAGTAAGCTGCGCCGCTTTTTTTCTTTTTCTAAACGTCAAGTAA
>YZ01|ctg00002_00909 yitR
ATGGAAATCGGCATCAATTATCTGTTAATAGTCATCGCGCTTTTATTCTTTGTAGTTGCCTATTTTGTCGGGATCAAAAAACAAACGTGGATGCTGGCCGGATTTAATGAGGCCCGTATAAGGGATAAAGATCGGCTGGCCAGAATAGCAGGCTACTTTTTCTTGAATTCCGGTTTGTTCATTTTGCTGAATAGCTTTATCTCATTTCAAGGCCAGGAGCAGCTCATTCCGCCGCTTATTTTGGCATATGGAGCAGGGGTTATTATTTATGTCAATAAAAAATTAGTAGAGTAG
>YZ01|ctg00002_00910 nprB
TTGCGCAACCTAGCCAAGACGTCTCTATTGCTGGCCGGCTTATGCACGGCGGCCCAAATGGTTTTTGTAACACAGGCCTCAGCTGATCAAAGCATCAAATATGACAATACGCATCAAACCCCTTCATACATCATCGAAAAGTCATCACCGAAGCAAGCACAAAACACAACCCAAAAAGAATCGCTATTTTCCTATCTGAACAAGCATCAAACGCATTTTAAGCTCAAAGGGGATGCGAACAGCCATTTTCGCATTTCAAAAACAATAAAGGATCCAAAGACAAAACAAACGTTTTTTAAATTAACGGAAGTTTACAAAGGAATTCCGATTTACGGCTTTGAACAAGCGGTCGCAATGAAGGAAAACAAACAGGTGAAAAGTTTCTTTGGAAAGGTGCATCCGCAAATAAAAGACGTATCCGTCACACCGTCCATTTCTGAAGAAAAAGCAATACATACAGCGCGGCGTGAGCTCGAGGCTTCCATAGGGAAAATCGAATATATTGACGGGGAACCGAAAGGCGAATTATATATCTATCCGCACGACGGGGCATATGATCTTGCCTACCTTGTGAGACTCTCGACATCTGAACCTGAGCCTGGCTATTGGCATTATTTCATCGATGCCAAAAGCGGAAAGGTCATTGAGTCTTTTAACGCCATTCATGAAGCGGCAGGTACAGGAATCGGCGTCTCAGGTGATGAAAAAAGCTTTGAAGTCACAGAACAGAATGGGCGCTATTATTTGGCGGACGAAACAAGGGGAAAAGGGATCAATACGTTTGATGCGGAGAACCTGAATGAAACCTTGTTTACGCTATTGTCTCAATTGATCGGCTATACGGGCAAAGAAATAGTCAGCGGCACATCTGTATTTAAAGAACCGGCGGCTGTGGACGCACATGCAAATGCGCAAGCCGTTTACGACTATTACATCCAGACATTTGGCCGAAATTCTTTTGATCAAAACGGAGCAAGGATTACGTCTACCGTGCATGTCGGCAAACAGTGGAACAATGCGGCGTGGAACGGTGTGCAGATGGTATACGGTGATGGAGACGGCTCAACATTTAAGCCGCTGTCCGGATCGCTCGACATTGTCGCACATGAAATCACACACGCAGTTACGCAGTATTCCGCCGGTCTTTTATATCAAGGAGAACCCGGTGCGTTAAACGAGTCCATTTCCGACATTATGGGGTCGATGGCAGACCGTGATGATTGGGAAATCGGCGAGGATGTCTATACCCCGGATATTGCGGGAGATTCATTACGATCATTAGAGGACCCATCCAAGCAGGGAAATCCCGATCATTACTCGAACCGTTACACAGGAACAGAGGATTATGGCGGAGTCCATATCAATTCGTCCATCCACAATAAAGCAGCTTACCTTCTGGCAGAAGGAGGCGTGCACCACGATGTACAGGTTGAAGGGATTGGGCGTGAAGCATGTGAACAAATTTACTATCGGGCTTTAACATATTATGTAACGGCGTCTACAGATTTCAGCATGATGAAGCAAGCGGCAATCGAAGCGGCCAATGATTTATACGGTGAAGGCTCGAAGCAATCCGTTTCAGTCGAAAAAGCGTATAAAGCTGTCGGAATTCAATAA
>YZ01|ctg00002_00932 ctg00002_00932
ATGGAATCAACGCTGATTGTAGGTGCGGACGAATTTTTCGGCCTTTCATTATGCGAGCGAATGATGGATGAAGGCATACATGTTGACGTTATTCTGGCTGAAACAGAAGATGAAATGAGACAAATGTACTTAGAAGAAAGACTCATGTGGCTTGGGAGAAATGAACTCTTTCGCCAGCTTGAACGCATTGGGGAGCGAAAATATGATACAATTTGTATCCAGTTCGACGGCTTGCCCTTAGACCAATATGATTCTCCCTATGTATTAGTATATGAACAAGACCGAACAGAATGGGAAAAAATGAAAAAGACAGGTTCAGAAAAAGCGGTGATCCTGCCGAAAATGTATGGGCCCTGGAAAGAAGAAACTGAGGAAGACGGCTTTTACACAGATGATGTGGCAGACGAACTGCTGAGGTTTCTGCTTGAACCAAGCCGTGATAAAAGCAATAATCAGATTTTTAATTTGCAAGTCACACAAAAAACCTCGAAAGAAGAAGCAAAAACAAAAATTGTCGAGTGGAAAAGACAATTTTCATCAATTTTCGACAAATATTAA
>YZ01|ctg00002_00935 BCV50_06680
TTGGATGTGTTTTCAAAGATGATGTTCGGCGATTCCGCAAAACAAACAGCAGAGAAGGAAGAACAGCAAGAGGAGGTTTCCCAGACAAACGAAGAAGAGACGATTAATTACATGCATATTATGGACCAAATCGGTTCAATTATGAACTCTCTTGATCAAATCAAGCCCGCTTTAAAGGAGCTTGCACCGATGATTTCCGCTATTAAAAAGAAAATCATGTGA
>YZ01|ctg00002_00941 BSSX_1272
ATGAAAAGACGGAAAACCGCACTGATGATGCTAAGTGTATTGATGGTTCTTGCCATCTTCTTATCGGCCTGCTCGGGATCAAAATCGAGCAGCAACAGCGAGAAAAAATCAGCAGGCAAACCGCAGCAAGGCGGGGATTTGGTTGTTGGTTCAACTGGGGAGCCAACTTTGTTTAATCCACTCTATTCTACAGATGTCGCCAGTTCAGATATTGAAGGGATGATCTATAGTACATTATTAGAAACAGATGAAAAACTAAATGTGAAGCCTGCGCTAGCCGAGAAAGTGACAGAATCCAAGGATGGTCTGACTTATAATGTCAAGATTAGAAAAGGTGTAAAATTCCATGACGGGAAGGAACTTACAGCGGATGATGTTGTTTTCACATACAGCATCCCCATAAACAAGGATTATAATGGTGAACGCGGCTCTGGGTTTGAGTCACTTAAGTCAGTGACGAAAAAAGGTGATTATGAAGTTGAATTTAAATTAAAGAAAAAGGATGCGTATTTTTACAATGTTGTTTTAGATAGTTACGGTATTCTGCCTAAACACATTTTAGGGAAAGTACCAGTTTCAGATCTAGGCGAAAATGAATTTAATAGAAAGAATCCGATTGGTTCGGGTCCATTCAAGTTTGCTGAATGGAAAAAAGGAGATTATGTAAAACTTGAAGCTAATGAAGATTATTACGGCGGAAGACCATATTTAGATACAGTTACAGTAAAAACAATCCCGGATTCAAATGCAGCTGTTGCCCAGTTAAAGGCTGGAGATATTGATTTCTTTGTTGTTCCGGGTACTGATTTCGAAACAGTCAAGACATTTGATAATGTGCAAGTTAAATCAGATCTTGGTTTGAATTACAGCTATATTGGCTGGAATGAAAAAAATGAATTATTTAAAGACAAAAAAGTCCGCCAAGCTCTTACGCATGCACTTGATCGAAAAGCAATGGTGGATCAAGTGTTAAACGGTGATGGTGAAGTCGCAAACGTTCCTGAAAGTCCGCTATCTTGGAATTACCCGAAAAGTGATGTACCTACATTTGATTACAATCCTAAAAAAGCTAAGAAGCTTTTGAAAGAAGCGGGATGGAAAGATACAGACGGAGACGGTTACCTTGATAAGGATGGAAAGAAGTTTTCGTTTACCATTAAGACAAATCAAGGCAATAAAATTCGGGAAGATTTAGCGGTTGTTGTTCAGCAGCAACTAAAAGAAGTGGGAATTGAAGCTAAACCGCAAATTGTAGAATTTAGTGCACTTATTGAACAAACAAGTGCACCGAAATGGGACTATGATGCTTTGCTGCTTGGCTGGAGCTTGGCTACATTTCCGGATCAATTTTCAATTTTCCACTCCAGTCAATCAAAGAACGGATTAAATAACATATGGTATAAGAACCCTAAAGTCGATAAACTTTTGGAAGAAGCTAAATCTATTACAGACAGAAAAGAATATCAGAAAAAATACGAAGAAATCTATAAATTGATTGCAGAGGATCAGCCTTATTCATTCTTATTTTATTACAATTATCATAGGGCAATCCCGGCAAACATGCACGGCTATGTGTTCCATCCAAAGAATGACTTATATCATATTGAAAAATGGTGGCTTGAACAATAA
>YZ01|ctg00002_00942 dppB_1
ATGGTTACATATATTGTTCGTCGAACATTAATGTCTTTGCCAATCCTTTTGGGCATTACAATATTATCATTTGCGATTATGAAAGCGGCGCCAGGTGACCCGATGTCATTAATGATGGACCCGACAATCAGCCAAGCTGACAGAGCGAAATTTATTGAAAAGTATGGACTCAATGACCCAGAGCCTGTTCAATACTTAAAATGGCTTGGAAATATGCTCCAGGGTGACTTCGGGACATCTATTGTTAAAAAGGGGACACCAGTTTCCGATCTAATCCTTTCACGTTTACCGAATACCTTGGTGCTTATGGTTTTTTCAACTCTTGTTGCTCTTCTGATTTCAATTCCTTTCGGAGTGCTTTCCGCGAAACGCCCTTATTCTAAACTTGACTATGGGATAACTGTTACATCATTTTTAGGGCTGGCTATCCCGAATTTCTGGTTCGGATTAATTCTTATTATGGTTCTTTCCGTAAATCTCGGCTGGTTTCCTACGGGGGGTGTCAGCACTTTAAACGCTGACTTTAGCATTTTTGACAGGCTCCATCATTTAATTCTGCCTGCATTTGTTTTAGCAACTGCTGATATGGCCGGTATTACTCGATATACACGTTCAAGTATGCTCGATGTATTGAAGCAGGATTATATAAGAACAGCCCGGGCAAAGGGATTTAAAGAAAATAAAGTTATTTTCAAACATGGTTTGAGAAATGGACTTCTGCCTGTTATTACAATTTTCGGATTAATGATTCCATCATTTATTGGTGGTGCTGTCGTAGTTGAACAGATTTTTACTTGGCCGGGATTAGGGAAATTATTTATTGATTCGGCATTCTCTAGAGATTATCCGGTTATTATGGCCATGACTGTTATTTCTGCTGTTTTGGTTGTACTGGGAAACTTGATTGCGGATATTTTGTATGCATTAGTTGATCCGCGAATTGAATATTAA
>YZ01|ctg00002_00943 BCV50_06640
ATGGCACATCCAAACACTGCGGCTCCCTCTAATGAGGTAAAGCTAAAAGAAAATATTAGAAAAAAACCAGAAACAATGACTAGGATCTTTTTTGAGAAGTTTTTCAAAAATAAGCTTGCTGTTATAGGTGGTATCATTTTAACAGTTATCATTTTAATGGCGGTCTTTGCCCCTTTTATTGCGCCTTACTCGCCTGAGAGTCAATCTCTTTTAAATAAATTGAAGCCGCCAAGCCCTAAAAATCTAATGGGGACAGATAAGTTTGGGCGCGATATATTTACAAGGGTGTTATATGGGGCTCGTGTGTCTTTATTGGTCGGCTTTGTCTCAGTAGTTGGTGCGATTACTATAGGCACCGTTGTTGGCGCCTTAGCAGGGTACTTTAAAGGAATAGTAGATGCTGTATTGATGAGGGCTGTCGATGTAGTCTTATCTATTCCGGATATTTTTCTGCTTATTACCTTAGTGACAATTTTTCAACCGGGAATGGATAAGTTAATTTTAATTTTTTCTCTGACGGGTTGGACTACAACAGCGAGGCTTGTCAGAGGTGAGTTTCTATCTCTTAGGTCAAGAGAATTTGTATTGGCTGCTAAAACAATAGGCACCAAAAATTACAAAATTATTTTTTCGCATATCTTACCGAATTGTATTGGGCCAATAATTGTCTCCGCTACTTTAAAAGTGGGCAGTGTCATTTTAGCTGAATCAACTTTAAGCTACTTGGGCTTCGGAATCCAGCCGCCAATCGCAAGCTGGGGAAATATGCTTCAGGATGCTCAAAACTTTACATTAATGATTCAAGCATGGTGGTACCCATTATTTCCCGGGCTATTTATTTTAATTACCGTTTTGTGCTTCAACTTTGTCGGTGATGGCCTTCGGGATGCACTGGACCCGAAAAATATTAAATAA
>YZ01|ctg00002_00957 BCV50_06575
GTGTTTAGTGCTGTGACTAAAGACGGCCAAATGGTTCACCTTCTAGGCGCTCAGCGAAGCCAGAAATTAAAGCAGAGACGATTCTTCTGTCCGGCGTGCGGGGGAGAGCTTGATGTGAAGCTCGGACTTCAAAAAGCGCCGCATTTCGCCCATAAACAGAACAAGTGCTGCTCGATAGACATAGAACCGGAAAGCGCCTATCACTTAGAAGGAAAAAGACAGCTGTATGTATGGCTGAAAACGCAACAGGCTTCTCCACTATTAGAACCGTATATCAAGAAAATCAATCAAAGACCCGACATCATGGCGAAGATCAAGAGACACATGCTTGCTGTTGAGTATCAATGTGCCAATCTTGCTCCCGATGTCTTTCAAAAGCGGACAGAGGGCTTCAAACAAGAAGGAATCATCCCACAGTGGATTGTGGGAAACAGCCGCTTAAAACGAACTGCTCCATCCTTTTATCAGCTTTCTGCTTTCCATTGGCAGTTTATCAATGCGAGCCCATACAGGGAACTGATCTGTTATTGCCCGGAAACGCGTTCTTTCCGCCGGCTAAGCCATATCATCCCGTTTTACACAAACCATTCTTATTCCTTCGTTCAAACGATCCCTATCCATCGGGCAGGTGTAAAAGATCTTTTTTTCACTGAACCGATGCCCTCATTTCAATACTCCGGCTGGACAAAAGCGATTCACCGTTTTCGCCATAAACCCCACCGGTTCATCTCCAAGGAAACAAATCGCCTCAGGCTGCTGTTTTATGAAAAGCGGCAGACGCCCCTTTCTTTTCTTCCGACTGAAGTGTTTGTTCCTGTTATAAAAGGGGCTGTTTTTCATAGTCCGGTTTTTGTGTGGCAGGGGTTTCTATATCTGTTTATTACGGATCTTGGATATAAAGGCGCGCCAATTCGCTTTTCCGCCGTTTTACAGCAGTGCAAACTGCACATTTATAAAAAGAACATTTCGCTCAGATACGAATGCAGCGAAGATTGTCTTTCAGAAGCGGTGAAACAGTACATTGATTTTTTGTGCAAGAAGGGATTTTTAAGGGAGACTCAGAAAGAAATATATGTGCTGAATCAGCCTAAAGAGGGTATACACTCAATACAGGATCTCATGGAAAGAGACCGCAGCTGTTTTATAGAATGA
>YZ01|ctg00002_00963 BAX60_11930
GTGAATGTAACGAATTGGGCAGCTTTACTTCAGCTTCAGGCTTTACAGTCCATATCTAACGCAAACAGCACGGGCACTCAGAATGCGGAAAGCCCGCTCTCAAGCTTCAGCTCTTTGCTCAGCCAATATACAAACGGCCTGACATCTCAGCAGCAACCAACAGCATCTTCTGCATCGTCAAGCCCGCTCAGCCTGCTGAACAGCGCTTATTCTACAGCGCCGTCACTGCTTTCAGCATACGGGCTTAACTCATATACAAATAGCAATTCAGGTTATCTCACAAAAGCGGCAGACAGCACCGAAACAGCTGCTATAGATTCATCTTCTCACAAACAAGAAGCAAAACAGATCAGTTCAGGAGACTTCTCCATTGACAGCGCGATTAAAAAAGCCGCTGATAAATATGGCGTCGATGAAAAACTAATCCGTGCCGTCATCAAGCAGGAATCAGGCTTTAATGCAAAAGCCGTAAGCGGAGCAGGTGCGATGGGCTTAATGCAGCTGATGCCGTCAACCGCAAGCTCACTTGGGGTTTCTAATCCGCTGGATCCGCAGCAAAATGTGGAGGGCGGAACGAAATATTTAAAACAAATGCTGGATAAATACGACGGCAATGTGTCTATGGCATTAGCGGCTTACAACGCCGGACCGGGAAATGTTGACCGATATGGAGGCATTCCTCCTTTCCAAGAAACACAAAACTATGTAAAAAAAATAACCTCAGCTTATTACGCGTAA
>YZ01|ctg00002_00983 cotX
ATGGAAAGCAGACCATATTCTTGGGTTGCACTTGATCCTGACTGCGACCATCCGTTAGACGAAAAAGAAAAAGAAAAAAAAGAAGATAGAAAATGTCATTGCGATGTTTGCTGTAATGGCAATGGGTTTTTTGGCAACGACAATGCCTTCATTGACCAAAATCTAGCTCAGGCAAACCTCAATAAACAAGTCTCCGATGAGACGATTATTATTAGAGACTCTTGTGATATCAACGTTTCATCTACAGACGTTCAAGCCGTAACATCAGTTGTAACGGCGGTTAATGCAGCTGTCCTAACAGTAGCTCTCACATCCATTGCAGATGGAGTAATTGCCGAATTAGTCGCACAAGATTTATTGCAGCTGTCAGCTAACAAACAAGTAAACCGTCAAAAACTTCTCATCGAATGCTCCCGCGGCGTAAATATCACAACAGTAGATGCTGATATAGCAACATTGGTTTCCACAGCTACTAACACACTTGTGGCACTCTTAGCAATCACACTCGTCCTCTAA
>YZ01|ctg00002_00984 cotW
ATGTCAGATAACGATAAAATCAAAGAAGAGCTTGCAAAGCTTCCGGAAGCTGATCCGATGACGAAAATGCTGGTACAAAATATATTTTCTAAACATGGCGTCACAAAAGACAAAATGAAAAAAGTATCAGACGAAGAAAAAGAAATGCTCTTGAATCTGGTAAAAGACTTGCAAGCTAAATCACAAGCGTTAATAGAAAACCAAAAGAAGAAAAAAGAAGAAACAGCCGCGCAAGAGCAAAAGAACGCAAAACCGCTAAGCCGCAGAGAGCAATTAATCGAACAGCTCAGACAAAGACGGCAAAACAATAACAATTCAAATTAA
>YZ01|ctg00002_00985 cotV
ATGTCATTTGAAGAAAAAGTTGAATCCCTGCATCCTGCAATATTTGAGCAATTATCAAGCGAATTCGAACAGCAGATCGAAGTGATTGATTGCGAAAATATCACAATAGATACATCACATATAACATCTGCCCTTTCTATACAAGCCTTGGTCACAACATTGATTATCCTGGTGACACAGCTCGTCATCGCCGACGAGGACTTGGCTGACACAGTAGCAAGCGAAATACTCATTCTCGATAACTCCCAAATCAAAAAAAGAACAATCATTAAAATTATCAACAGCCGAAATATCAAGATCACTTTGTCTGCCGACGAAATAATAACCTTTGTACAAATTTTGCTTCAGGTGCTAAACAGCATTCTCAATGAACTTGACGTCCTTTAA
>YZ01|ctg00002_00987 ctg00002_00987
GTGAATAAGTTTGAAAAATGGATAGAAGGAAGATATGAAACTCACGAACAAAAGCAAAAAGAGCATGAAGACATCTTGAGCAGTATCAGAAAAGACTTGGATGCATTTGATAAAGCCGGTATGGCGTTTGAAGAGGAGATTGAAGAGCTGGCTGAAAAAACCGAAGCCTTACTCAAAAAACGCCAGGCTCAGTACGAACAATCATAA
>YZ01|ctg00002_00991 BSSX_1321
ATGATATATGCAGGTCAAATTCAGAACCAGCAATACGCTCAATATGCAAATAGATCGATTGGACATAAGCAGGATTATGCCGGAACCGAAAAAATCAGCTATGTCCCGTTTCAGCGGGTATACAAAGAACTGGAAAAGCAGCAGGAGAATCAAACAGTTGCTGAAAGAAAGGTAAACGAGACAAAACGTAAGCGCTCTCTTTATAAGAGATTTCGAGAAAAAGGAATGGGCACGTACATTAACCGATATGTATAA
>YZ01|ctg00002_00999 yjcL
TTGCATTCTTTGATTTCTTCTGATGATGTTTGGGTATTATGGGGGTTTATTGCGGTGTGGACGGCAGTGAGCATCGGGCTGGAGCAGCGCTTTAAGTGGGCGTCCGCTGTGTCTGGCGCTATTATCGCGCTGGCAGGTGCAATGGTGTTTACAAATATAGGAGTGCTTCCTGTTGAATCGCCTGTATACGATACCGTATGGTCTTATGTGGTGCCGCTGGCGATACCCCTTTTGCTGTTTCAGATCAATGTGCGGCAGATTTTTAAGGAAAGCAGGCGTTTGCTGTTTATTTTTCTGATTAGCTCCGCTGGAACTGTGCTTGGCAGCACCCTTGCTTTTTTTCTTCTCAAACAGCATATTCCTTATTTAGATAAAATCGGCGGGATGATCAGCGCCTCTTATATCGGCGGCGGGATAAATTTTGCGGCGATGGCGGCAAAATTTGAGACACCGGGGGAATATGTGTCGGCTACCGTTGTGGCTGATAATTTTATGATGGCGCTTTTGTTTTTTATATTAATCAGCATTCCTGCACTTAAATGGTTTCAGCGGCACTATGCCATGCCGTTTGAAGAGAAAGTGAAAGCCGATGGAAACAGCAGAAACAGTGCAGAAAGCTATTGGAAACGGAAGGACATTTCCTTAAAGGATATCGCTTTTAATGCTGGCGCTGCTTTTGCGCTTGTTGCAGTTAGTGTGAAGATTTCCGGCTATTTTAAAAACATTTTTTCTCATCCTCTTTTGATCGGAACGCTTGGCGATCAGTACCTGATGCTTACGTCTTTAACGGTTCTTATCATTTTTCTTTTCCCGCGTTTTTTTGAAAGGCTCAATGGATCTCAGGAGCTTGGAACCTTTTTGATTTATTTATTTTTTGTGGTGATCGGCATTCCCGCAGATCTGCGCTTAATCGTCACCAATGCGCCTCTTATTCTCTTATTTGTCTTTATCATTGCGATCAGCAATTTAGCGGTTTCCTTAGCCGTCGGAAAATTGTTCCGCGTGCGGCTTGAAGAAATTCTGCTCGCCGTTAACGCTACTGTCGGAGGGCCCACGACCGCGGCTGCGATGGCAATTGCCAAGGGATGGCGGGAGCTTGTCGCCCCGATCATGCTTGTCGGTACGCTTGGCTACTTAATTGGTAACTATGTCGGCACCTTTATGGGAAATTGGTTTTCTTCCTTTTTATAA
>YZ01|ctg00002_01001 yjcS
ATGCATTACATAACTGCATGCTTAAAAATCATCAGTGATAAAGACCTTAATGAAATAATGAAGGAATTTAAAAAACTTGAGGAAGAAACGAATAAAGAAGAAGGGTGTATTAAATTCCATGCTTATCCGCTTGAACCATCGGAACGCAAAATAATGCTTTGGGAGATTTGGGAAAATGAAGAAGCTGTTAAAACCCATTTCACGAAAAAACACACAATAGACGTTCAAAAACAAGAATTAACGGAAGTAGAATGGTTAATGAAAAGCAATGTGAATGATTGA
>YZ01|ctg00002_01003 yjdA
ATGAGTCATTCTCAAGAAAAAATTTCACTAATCACAGGAGCAAGCAGTCAAGGGGATATTGGTACGGCTATATGTCGTAAGTTAGCCTCACAGGGTATACATATCTTCTTTACTCACTGGAATTCTGATGCGGCCTGGATAGAGGAATTTCAACAAGAAATTTTACATATGGGTGTCCGTTGTGAGGCAATGAAAATTGATTTATCAGATGCACATGCTGCATTCACAATACTTGAAAAAATTTCAGATAAATTAGGATATCCTTCCATCCTTATTAATAATGCCGCTCATTCCGCAAGTGATAATTATGTATCGTTAGATGCTAAATCACTTGATGATCATTATGCGGTTAATATGAGGTCAAATTTTCTTCTTTGTGTTGAATTTGCCCGTCGTTTTAAGAAATCTAATTTAAAATCAGGAAGAATCATCAATATGACATCAGGGCAGGATTTAGGTCCTTTGCCTGGGGAGTTAGCGTATGCAGCTACTAAAGGAGCAATTTCTGCCTTTACTAGGTCATTATCACAAGAACTTGCACCGTTGGGGATTACTGTTAACGCTGTAAACCCAGGTCCAACAGATTCTACATGGATGACAGATGAAATAAGAAATTTTCTTTCACCTAAATTTCCAATGGGGCGTATTGGCACACCAGATGATGCGGCACGAATGATTGTTTTTCTTGCAAGTGATGAGGCTGAATGGATAACTGGACAAATTATTCATTCAGAGGGTGGATTTATTAGGGGATAA
>YZ01|ctg00002_01005 manR
ATGGAATACATAAATACAAGACAAAAAGAGATTTTGTATCTGTTGTTATCTGAGCCTGATGACTATTTAGTTGTGCAAGATTTCGCAGACAGGGTACAGTGTTCTGAAAAAACGATCAGGAATGATTTGAAAGCGATCGAGGATTATCTTAATGAACATTCTCATGCTCAGCTCATTCGGAAACCGGGATTAGGCGTTTATTTACATATAGAAGATCAGGAAAGGGCCTGGCTAAGCCAACAATTACATACTGAACATTTTCATTCTAGGCAGCGGACCGATGAAGAAAGAATGCTGCAAATTGCTTATGACTTATTAATGAATGTAAAGCCTGTTTCCGCAAAAGAAATAGCTGCTCAGCATTTTGTGAATCGATCCGCCATTAAAAAGGATTTGTGTGCGGTAGAGGAGTGGCTGAAGCGATATGACCTCACGCTGGTTTCGAAGCAGCGGCTTGGTTTAAAGGTTGAAGGGAACGAAAAAAGTAAAAGAAAAGCATTGGCAAGAATATCTGATTTGATAGATAACACGGAGTTTACTAGCCAATTTATTAAAAGTAAGTTCTTAAGTCATGAAGTAGATTTTGTGACGAAAGAAATCAAATCATTACAAAAAAAGCATTCTATCTATTTCACAGATGAAACGTTTGAGAATTTGCTGCTGCATACGTTGTTAATGATCCGCCGAATCAAAATGAAGCAGCCGATCTCGATTTCTCCAAGAGAATTGGCGGCAGTAAAAAAGAAGAAAGAATATCAATGGACATTTGCTTGCTTACAACGGCTTGAACCGGTTTTTGCAATCCGCTTTCCTGAAGAAGAAGCTGTGTATTTAACATTACATATATTGGGCGGGAAAGTTCGTTATCCATTACAGAAAGAACTGACAAATGACCTTGAACATGCTGTACTTCCCAAGGTTGTAAGGCACTTAATCAATCGTGTTTCAGAGCTGAAAATGCTGGATTTTCATAACGATCAGGATTTGATCAACGGCTTGAACATTCATCTCAATACAGTGTTACAGCGGCTGAGCTACGATCTTTCTGTATCAAACCCTATGCTTAATGACATCAAAAAGATGTACCCTTATTTGTTTCATCTTGTCATTGACGTTCTGGAAGACATCAATCAAACGTTCGATCTTTATATACCTGAGGAAGAGGCAGCATATTTGACGCTGCATTTTCAGGCAGCGATCGAACGGCTGCGGCGCAGCAGCGAGACACATAAAAAGGCGATCATCGTCTGCCACATGGGCATCGGAATGTCACAATTGCTGCGAACAAAAATTGAACGGAAATGTCATCAAATCGCTGTAATGGCCTGTATCGCTAAAGCTGATTTGGCGGACTATACAAAAAAGCATGAGGATATAGATCTTGTCATTTCCACCATTGCGCTGGAACGTGTAACGATTCCCCATATTGTTGTATCACCGCTTTTGGAGCCTGGTGATGAGAAGAAATTGAGTGCATTTATACGTCAGCTCGACGAATTGCACCGCCAAAAACAAAAAACTTTTCAGATGCTGAACAATACAACTCCTTTTTTGGTTTTTTTACAGCAAGAGGCAGAGCACCGCTACAAGTTAATTGAACAGCTGGCGACAGCTTTGTATGAGAAAGGCTATGTTGAAAAGGAATATGCGGTTCATGCGGTTATAAGGGAAAAAATGGCAGCGACAAACATTGGGGCAGGCATAGCCATTCCTCATGCAAACGCTAAATATATTAAACAATCAGCAATTGCAATTGCCACATTAAAAGAGCCGCTTGATTGGGGAAATGAGAAAGTATCGCTTGTTTTTATGCTGGCTGTCAAACATGAGGATCAAAATATGACAAAGCAGCTGTTTAGTGAGCTTTCATACCTGAGTGAGCAGCCGGCCTTTGTACAGAAGCTGACGAAAGAAACAAACGTCATGACATTTTTATCTTATTTGGATTATTAA
>YZ01|ctg00002_01006 manP
ATGAAACTGTTAGCGATTACATCTTGTCCGAACGGAATTGCCCATACGTATATGGCAGCGGAAAATCTGCAAAAAGCTGCTGACAGATTAGGCGTTAGCATCAAGGTTGAGACCCAGGGCGGAATCGGGGTAGAAAATGAGCTGACCAAAGAGGAGATTCGGGAAGCGGACGCGATCATTATTGCGGCAGACCGCTCGGTAAACAAAGACCGGTTTAAAGGCAAAAAACTGCTGTCTGTCGGGGTTCAGGACGGCATCCGCAAACCGGAAGAATTGATTCAAAAGGCACTTAGCGGGGACATATCGGTCTATTCCGCTTCTAAATCGGAATCAAGCAATCAACAGGAGAAGAAACAAAATCCGATTTACCGTCATTTAATGAACGGCGTTTCGTTTATGGTTCCTTTCATTGTCGTCGGCGGATTACTGATAGCGGTTGCATTAACGCTTGGGGGCGAGAAAACACCTAAAGGCTTAGTCATTCCGGATGATTCTTTTTGGAAAACGATTGAACAGATCGGCAGTGCTTCATTTTCATTCATGATCCCGATATTAGCCGGATATATCGCATATAGCATCGCTGATAAGCCGGGGCTTGTGCCAGGGATGATCGGCGGATTTATTGCAGCGACTGGAAGTTTTTATGACAGCGCAAGCGGCGCCGGTTTCCTCGGCGGAATCATTGCCGGATTTTTGGCTGGATACGCGGCACTTGGGATCAAAAAATTAAAAGTTCCAAAAGCAATCCAGCCGATTATGCCGATTATTATTATTCCGGTGTTTGCATCACTGATTGTAGGTTTAGCGTTTGTGTTTTTGATCGGCGCACCTGTAGCTCAAATTTTCACATCTTTAACGGTTTGGCTGGCGGGGATGAAAGGGTCGAGCTCGATCCTTCTGGCATTGATTTTAGGCGCGATGATCTCATTTGATATGGGCGGTCCCGTAAACAAGGTGGCATTTCTGTTTGGATCGGCAATGATTGGAGAAGGAAATTATGAAATTATGGGGCCAATTGCCGTTTCCATTTGTATACCGCCGATTGGCCTCGGAATTGCAACGTTTTTTGGAAAAAGAAAATTTGAGGCATCGCAAAGAGAAATGGGGAAAGCGGCATTTACTATGGGACTCTTCGGTATCACTGAAGGAGCTATTCCATTCGCGGCGCAGGATCCTCTTCGAGTCATTCCCAGTATTATGGCAGGTTCTATGACGGGTTCTGTGATAGCGATGATTGGAAATGTGGGAGACAGAGTGGCGCACGGCGGACCTATCGTTGCAGTGCTCGGTGCAGTTGATCATGTATTGATGTTTTTTATTGCTGTATTGGCGGGATCTCTTGTCACTGCTCTGTTCGTCAATGTACTAAAAAAGGATATTACGGAGGCGCCCCCTGTGCTCAGCGAAACTGCACCGCCAAGTGAAGCTGCTGCAGCAAAAGAAATACCGCAGCCAACTCAAGCTGAAAGCCGAGAAGCTGAGATGACGGAATTCAAAAAACTGACAGACATTATCAGCCCAGAGCTGATTGAACCACATTTATCCGGGGAAACCAGGGATGACATTATTGATGAAATGATTCAAACATTGTCCGACAAAGGTGTGCTGCATTCAGAGAGCGGGTTTAAACAAGCCATTTTGAATCGTGAACAACAGGGAACAACGGCGATTGGCATGAATATCGCGATTCCGCACGGGAAGTCTGAGGCCGTCAGGAAGCCGAGTGTTGCCTTTGGGATCAAACGATCAGGTGTTGACTGGAACAGCCTGGATGGATCAGATGCAAAATTAATCTTTATGATTGCGGTACCGAAAGAGAGCGGAGGGAACCAGCATCTGAAAATATTGCAGATGTTATCTCGAAAACTAATGGATGACAGCTATAGAAAGCAACTGCTCTCCGTACAAACAACAGAAGAAGCATACAAGCTGCTGGATGAAATCGTATAA
>YZ01|ctg00002_01007 BCV50_06260
ATGATGACTGAACCGTTATTTTTTAAGCCTGTTTTCAAAGAGAGAATTTGGGGCGGCACCGCTTTAGCTGCTTTCGGCTATAACATTCCGTCAGAACGAACAGGGGAGTGCTGGGCTTTTGCCGCACATAAAAATGGACAAAGCGTTGTTCAAAACGGAATGTATAAAGGGTTAACGCTCTGCGAATTATGGGAACAGCACAGACATTTATTCGGATATCTTGAAGGGGACCGGTTCCCTCTTCTAACAAAAATATTAGATGCAGACCAAGACTTATCCGTTCAGGTGCATCCGAATGATGATTTTGCCAAAACCCGTGAAAACGGGGAGTTCGGGAAAACCGAATGCTGGTACATCATTGATTGCGAAAAAGATGCAGAGATCATTTACGGTCACAACGCAAAAACAAAGGAAGAACTGATCTCGATGATAGAGCTTGGAGAATGGGATGAGCTCTTGCGCCGCGTAAAGGTAAAGCCGGGGGATTTTTTCTATGTGCCGAGCGGTACGGTTCATGCAATTGGAAAAGGCATTCTCGTTTTAGAGACGCAGCAGAATTCAGATACAACCTATAGATTATATGATTATGAGCGAAAAGATCCAGAAGGCAATATGCGCGAGCTTCATCTGGAAAAGAGCATAGAAGTCATAGCGGTTCCATCCATTCCAGATCGTCAAACTGTTCAATATGAACAAACAGATGATTTGCATATAGCCACATTGATTGAATGCGCTTACTTTTCAGTAAAGAAGTGGAGTTTATCAGGATCAGCAAGATTAAAGCAGCAAAAACCATTCCTTCTTGTCAGTGTTATTGAAGGGGAAGGCCGGATGATCTCCGGTGATAATGTTAATACCTTTCAAAAAGGAGATCATATGTTGCTGCCTTTCGGTTTTGGACAATTTAAACTGGAGGGGCAGGCAGAGTGTATCGTCTCTCATCTATGA
>YZ01|ctg00002_01009 BCV50_06255
ATGAAAAAATGGCTGCAAATTATAAGTGCGTTGTTTCTATCCAGTTTTGTATTAATGGGCTGTAATACTGGTCAAGATAATAATGATAATGATAACAATGCTCCAGATGTTGAGGAGAACAATCAAGATAATAACGGCAACAACCAAGATACTAACGATAACAACGTTCCAGGTGTCGATGAGGATGATACCATCAATAAAGATGATGAAAAAGATAATGATCCTGACCCTGAAGATCCAGTTGAGGATCCTGAAGATACCGATAAAGATAGAAAAGACGAGTAA
>YZ01|ctg00002_01010 BCV50_06245
ATGGTTCTTCTTGAAACGAATCGGTTACGATTAAAAACGATTGATATTCCCCTTCTTAACGCTGCATCTAAACGAGATCATCAGGCCATTAAAGACCTAGGTTATGAAACAAATGGTGAATGGCCAAATTCTGATTTTTTTGAAGCCATCCCTTATTTCCGTGAGAAATTAGTTGAAAACAATGGAACAAAAGGATTTGATTCATGGATTATTTTAAAGAAGGACAATAATGAAATTGTTGGAGGAACCGGATTTTTAGGTGATCCGGATTCGTATGGTATGATCGAAATCGGTTTTGCAACAAATAAAAGCCATCGTCGCAAAGGGTATTGTGTTGAAGCTGCCCAAAAAATCATAAACTGGGCATTAAGCCAAGATACGGTGAACCATATCACAGCAAGATGTGAACATAACAATTTTGGTTCACAACGTATTTTAGAGAAGTTAGGGTTTAAATTGGAGCATAAATCAGAAGACTTTATGCATTGGAGATACGTTACAATGTAA
>YZ01|ctg00002_01011 BCV50_06240
TTGTATCATTACTTTTATGGTCCTGCGTTAATTCCTTACTTTACACATACTCCTAACACTCAAAGAAATCCAGACTTTTCAGAAAGACAGCGAAGAAGAGAAATCACATTGAATATTGATGGCTTTATTCCGCCATCTTCCTCTGAGGATCTCGGAGACGGCTTTTATTCTTACGCATGGACTGGCCAACAGGTAATAGATCCCGGTGAATACCTTGTTTGTTATCTTGAAGGAAGGGATATAAAAGTGGTGAATGGCGGGTTTGCTCCACGCGATTATGCTCCATTGTATGCAATAGCAAGCTATCCGAGGAGAAGAAACCAATGGGTCATTACGCTTCATAATCCTGTTCAAACCCAAAGAGCCATATCGCTTTATCTGATTGCAAAAAGGTAA
>YZ01|ctg00002_01016 cotT
TTGGATTATCCTTTGAATGAACAGTCGTTTGAACAAATTACACCTTATGATGAAAGACAGCCTTATTATTATCCGCGCCCGAGACCGCCATTTTATCCGCCTTATTATTATCCAAGACCGTTTTATCCGTTCTACCCGTTTTATCCGCGTCCGCCTTACTACTACCCGCGCCCGCGTCCACCTTACTACCCTTGGTACGGCGGCGGATATGGCGGAGGATACGGCGGAGGATACGGCGGAGGATACTAG
>YZ01|ctg00002_01020 BAX60_12240
ATGAATCTTGTAATGGAAAAGACTATTGAGCAATACGAAAAACTGTTCTCAATGGATGAACAGAAAAGAGAGGATGAATTTCGGTATACGATGATGAGGCCGTTTGAAAAGATGTGGGGCGCCATCCAAGTTCCGCTGAAAGCAAAGGAGCCAAACGGCTATGATGTAATGATGGCTGTGAAAATGCTTGGTTATTTGGATATCCGTGATGCTGAAACCGGGCAGAAAGCACTGCAAATACTGAAAGAATCACATGCTGCAGAGACAGCTGAAACTGCGCTTCGGCAATGTATACTTTTTGCTGAGCGCAAGCAGCTGCGGGTGAATGCCGGCGAGATCAAATTCGGTCTTTATATCGCTGATCCCAATAAGCTTCAGCTGCAAAAAGGCTACTGCGGGTTTGGCGGAATACCGGGCTTTATTCAAGTATGGATTGATCCGAACAGTTATAACCTGCCGAGGCTCCCCTCTATCATTGCTCATGAGTTTCATCATAATTTGCGGTTTTCGTATGTTGATTTTCATCACGGCTCTGTGAGTGTCGGGGATTATCTCGTGATTGAAGGATTGGCTGAGTCATTTGCCAGAGAGCTGTTTGGCGAGGAGCAATTGGGTCCTTGGGTAACACGTTTTGATCAAGAAGATTTGCAGTATTCCATTGAAGTGATCAATGAGGTGCTGGATGTGAAAGGTTTTTCGGAAGTCAGCCGTTATATGTTTGGTGATCCAATTGCTAAAGAGCAAGGCTTTGAGCCTGCTGGTTTATCGGCTTTTGCGGGTTATGCGGTTGGATATCATGCCGTTCAGTCATTTATGGATAAACAGCAAGTCACGATAAACGAGGCCACACTCCTGGATGCGGAGATCATTCTTTCACAGTGCGGGCTGTTTTCCAAATGA
>YZ01|ctg00002_01021 ctg00002_01021
TTGGAGACGGGGTATCAATTTTCAATGAAGCGAAATCGATGGATATATGCAGCTTTCACCTTACTGATCATCGGGCTGGGGCTGGGATCAAGAGCATTCTCCAGTGTTCTTCCTGATGCCGTCAATCCTTATCTCGGAGACTCGCTGTGGGCCGCCATGATCTTTACGGGATGCGGGTTTCTATTTCAAAAACTGAAGACAATGATGACGGGCATTATCAGTCTTATTTTCTGTTTTATCATTGAAATCAGCCAGCTGTATCACGCCGAATGGATCGATCGGATCAGAGACACTTCTCTTGGCGGTCTTGTTCTGGGATACGGATTTTTATGGAGCGATATCGGAGCGTATACAGTCGGAATTACCGCCTGTGCCGCCATAGAACTGCTGGTTCTGGAAATCAAAAAGCGCCGCAATATGTGA
>YZ01|ctg00002_01022 BAX60_12250
ATGAAAAAAACAATGTCTGTTCTAACCTCGGCAGCCGTACTGACAGGCACACTTTCCAGCTTTGGAGCGGCGTCCTTTTCAACACCGGCAAAGGGCGTAACTCAAACAAACACGCTCTCTGAAAACACAAACCAATCAGCCGCCGAGCTTGTCAAAAATCTCTACAGCACCGCCTACACAGGAGAAATGCCTCAGCAGGTGCAAGGCCTTACCGTTAACAAAAGCACGAAAGGCGATGTCCACGCTGCACTAGGGGAACCGGAACGACCATCTGGAGGAGACAATCGGTTTGATTTATATCACTGGAATATGGGCCAGCCGGGCTACGGATTTTCCTATCATAAAGACATGACGATTTCAGAAATCCGCTACTTTGGGACAGGGGTCGAACGGCAGCTGAATTTAGGCGGGGTTACGCCGGAAGTGCTGCAAAATGAAATAGGCCCCGCGAATCGAGTATTAACCGTCCCGTTTACTGATGAAATCGATTATGTATATGACACAGGCCGATATGAACTCCATTTTGTAATAGGCACGGACCAGACCGCTGACCATGTAAACCTAAAAGCAAAATAA
>YZ01|ctg00002_01025 BAX60_12265
ATGAAAAAAGTATTATTCATTTTGTTTGTGCTAACGATTGGATTTGCGCTTTCTGCGTGCAGCCAGTCCAGTGATGCGTCAGCTGAGCAAAAGACAGAAAAGAAAGAAGCAACAGCAACGGAAAAGAAAACAGAGGAAAAAGAAACCAAAACGGATGAAAAGGTGCATAAAGTAGGCGAAACTTTTAAAGCTTCCAGCACAAATTTCTCGGTCAATAAAGTATATACGACGGCAGAACAAGGCGAGTATAAGACAAAAATTGGCGAGAAAGAAAAAACAATAAATAATAATGAAGAATTTTTAATAGCTGAGGTAACGATCGAAAATACAAGCGACAAGTCTTTCAATTATACGAGTGGCGGTTTTGAATTGAAAGACGGCAAAGATCAATCGATCAGAGCAAACATAGTATCTACAGCTGACCTGAAAACAAGCCTTAAATCAGGGAAGTTAGCCTCGGGTAAAAAGGTAACAGGCACAGTTAGTTTCGTGATTCCAAAAGGAGAAAAAAACCTTAATCTGTCATATAATCCATCATTTTTAAATTTTGAAACAGAGGATATTACATATTTCGTAAAACTGAATTAA
>YZ01|ctg00002_01027 ctg00002_01027
ATGGCAGCACAGACCAATTTCAAAAAACAAGTTGTCGGCATCCTACTTTCACTTGCATTTGTATTGTTTGTGTTCTCTTTTTCTGAGAGACATGAAAAACCGCTTGTTGAGGGAAAAAAGCAGGAAAACTGGCATACTGTCGTTGACAAAGCCTCTGTCGAGATTTACGGCAGCCGATTAGTTGAAGAAAACAAATTAAAGCAAAAACTCGGCCATAAACAAGCCGATTCTATTTTGACTCTTCTGAAACTCTCCAGTGAAAAACATATTGCGCTATAA
>YZ01|ctg00002_01035 BAX60_12315
ATGGAAGCAAAGATACAGACGTACTTCTTTCAGGATGACGGCAGGATTCCGAATCACCCTGATTTTCCGCTCGTTGTGTATCAAAACGTGTTCAAGGACACCGGTCAGGCAGAGCTGATCGTCAACCGGCATGGCTGGTCAAACAGCTGGTCAGGAAGTGTTTTTCCATACCATCATTATCACAGCAATACGCATGAAGTGCTGATTGCAGTTCGGGGAGAGGCTGTGATTCAGTTTGGGGGAGAAAAAGGGGCTGCCATTCCTTTCAAATCTGGCGACGCAGTCGTGATTCCAGCCGGAGTCGGCCATAAAAAGCTAAGCGCAAGCTCCGATTTTACCGTCATTGGCGCTTATCCGGGAGGCGTTCAGTATGATTTGAAGACGGGAGAACCGAATGAACGGGAGGAAGCGGTGAAACAGATCAAGCAGGTCTCATTGCCGGCGAATGACCCGATCACAGGAAAAAGGGCTCCTCTTTTGGAAATATGGGTAAAGTGA
>YZ01|ctg00002_01078 BSSX_1420
ATGCCGAAAGAAACGAAGCTGACTGTATCTTTGGTAGACCGGACAAGAGCTGCGTATAAAAAAATAAAGAAGATGCTATCTAATCAAAAGCTATCATTCCTTTTGATTCCAGATGACAAGGTTACGTCAACAGTTAAAAAAATTATTGGATATATCAAGAAAAATTTAAAAAACGGCTACACAGTTAAATTAAAAGTCATCGATGAAATCTCCAAAACAGTTAATCGATTAACATCACTTTTGAGGAAATTTGAAAAAACATATTATGTAAAAGTCGTTATTAAGACAAAAGTATCAGACAAAATCAATAAAAAAGAAAGTCCGATTAACAAAGAAAAGACTAAGAAAGAATCAGACAAATCCTCTGATAAAGGCTCAGATAAAAGTTCTGACCAAAAACCCGGCTGGGTCGGGAAAATTAAAGGATGGCTGAAGGATTGGTGGTCAAAATCAGCTTGGCCATGGATTAAGGATACGCTCAAAGGGATAGGGAAAGCTTTTTTAGATCGTTTCAAAGAGAGATTGTTAGAAAAGCTGAAAAATGATGTGTTTGATAAGATCATTGATAAAATTTTAGGCCCCCAAAAGAAGGACGATTCTGGTGAAAATTCCGAAACAGATAATAAAGTCCTTAACCGTAATACAGGAGGAAATTGTTGCTGTTGCTGCTGTGAAGGAGGCGGTAACGGTCCAGGCACTAAAAATAAAAAAACATATAGAAAGAAGAAAAGCCCGACAAAAGCTCCAAACAGAACACTCAAGGTTCCAGGAGAGGTAATAAGAAGACGCCAGAGTGGCACATCTGGTGAAAGTGCACCTCGGACTTCAGGTTCGAAGTTAAAGAACTGGCTCGGAGGCTTAAAATCGCTAGGAAAGGATTCCTCCAAACTAGGAAAAGCATTCAGAGGAATGGGAAAGTCTGTTCCATACGTAGGATCTGCTTTAGCAATGTTCGATTTAGCTGGAATCAATAAAGATAATGCTGGTGAAAAGGTTGGTTCAATCGGTGGCCGCATTGCCGGAGCGGAAGCAGGTGCAACTGCAGGAGCAGAAGCAGGTGCAGCGATTGGATCCTTCGTAGGTCCGGAAGGTACAGTAATAGGAGGCGCTATCGGCGGAGTAGGCGGCGGTTTAGTAGGCGGAATAGGCGGCGAAGAAGCAGGTAAGAACATTGGTAAGATGTTTGATACTTCTAAGTTAAAGGAGAACATAAGTAATTCACTATTTAACAAAGAGTGGTGGAGTGGAAAATGGAATTCAATCTCTGACACAGCCAATGGGGCAATCACTTGGATTGAAGATACATGGAGTAAAGTTTCAACTTGGTTTGATCAGTATGTGTTTACGCCTATTTATAATGTAGCTGTACCCGTAATTAATTTTATAGTAGGTCTGTTTGCTTATGCATGGGATGGCATATTGGCAGTATGGAATGTTGTCTACCCATGGTTTAAGGATAACGTGTGGGATCCAATAAGCGGAGCGGTTACTACTGTGGCTACAACGATATGGACAGGATTATGTAACGCTTGGACTTTTATTTCTGGAATATGGTCTACTGTTTCTACGTGGTTCATGGACAATGTATGGAACCCTGTGAGTGAAGCCGTAACCACTGCGGCAACATGGATTTGGAGTAAGATTAACGATGCATGGACTACTATTTCTGATATTTGGTCAAGCGTATCAGATTGGTTTTATGATAATGTATGGAACCCGATCGTCACAAAAGTAGATGATATTAAAACTTCAATAAAAGAAAAATTTGATGATGCAAGGAAGTTTTTTGAGGATGCATGGGATGGAATTGAAACTTGGTTTAATGAACATGTGAAAGATCCATTGGTTAAAGTATCAGAGAAAATTGCCGAGAAATTTCAATGGCTATTCGATTTAAAAGATTCAGTTGGAGGTTTCGTTGCAAAAGTAATACACAGGGGGGAGGAAGTTACTCACCTCAAGAAAAAACCAAGCAAAAAGGGTTCGAAAGAGAAAAAAACCAGTTCCAAAACAACTACTAATAACATTTTTGCTCAGTCTCCATCAAATAATAATATGACTGTTTTTCAACAAGCACTGAATCAGAACGCCACAGGCGGCTACATCACCAAACCAACCATCTCGTGGATCGGTGAAGCCGGCAAAGAATTCGTTATCCCAGTTGATAACAATCGAGGCCGAGGGAAGATGCTTCTTTCACAAGCGGCGTCTAAGCTAGGTATGCAAGTCGTAGACGATATGGGTGCCGCTTCGTCTTCCGGTGGAAGTCCGGTATCTGTTTCAGGAGGAGCGGCTGCCAGTCCGTTATCAGGATCAGCCTCCCCGGCAATGGACACTGCAAATCTTACAGGCCGAGCGTCCACACTCGGACAGCAATTTTCAGAAGGCTTTGGTAAAGGCATCAGCAATCAGCCGGTCAAAATGGAAGACTGGAAAAAGAAAAACATCAATACGCCATTTACACAAATGATTTCTGCCTCACCAAATTTCGGCAAACAAATGGTAAGCGGGTATGCCAAGGGCCAAAACGGTACAGCAACCGGCACAGACGGCTTTTTGCAATCAAAAGTTAAAACACCGTTCCAAGCTACTGTGAACAAATCGTCCTCATGGGGCACAGGAACGGTCAAAGGCTTTGCCCAAGGACAAAACTCAACCCAAACAGGGACGGCACAATATGTCAGCACACATGTTGATAAACCATTCTTGCGTTCTAAAGATACATCCAACAGCTGGGGTTCAGGCATGATCGGTAACTTTGTAACAGGCATGAATTCTAAATCCAGTGAAGTGAAACAAGCTGCAAAGGATATGGCGAAGAGGGTAGAACAGGCTTTCCGTGAGGAATTAGATATCCATTCACCTTCCCGCGTCATGATGAGTTTGGGGCGTTTTGCTTCAATCGGTGTTGTCAAAGGTCTTGGATCAGTAGATGTAAAGAAATATGCTGAAAAACAAGCTGGATCACTGGCGGCGGCCTATTCAGGAATGGGCGCGATGAGCGGTAATGTGAAACAGTGGATTATGGCCGCTCTCATGGCCACAAAGACACCGATGAGCTGGCTTCCGGGACTTATGACAATTGCGCAGCATGAATCCGGTGGCAATCCGAACGCAATCAACCTGTGGGACAGCAACGCAAAAGCGGGGCATCCATCACAAGGGCTCATGCAGACAATCCCAAGCACCTTTAATGATCATAAAGCACCGGGCATGGGTAACATTAAAAACCCGATTCACAACGCGGCTGCGGCGATCGGCTATATTAAAAGCAGATATGGTTCAATCAATAACGTGCCAGGCATAAAAAGCATGAATCATGGCGGACCGTATGTTGGATATGCCAACGGCGGGCTGATTACAAAAGAGCAAATCGCCCGTGTCGGTGAAGGAAACAAGCGGGAATGGATCATTCCGGAGGAGCGGGGCATACGTGGCCGCTACCTCCTTCAGAGAGCGGCACAGGCTCTTGGTATGGAAGTGACAGATCCATCTCAATCCCAGCAGTCTGAGCTTTCATCAGGACAAGTTTCCGCTGTTACTTCAGCTAGCCGGCCAACGGCAGCGGTTTCCGGATCAAAAGAGATTTATATTCAATTTAACGGTGACCAGCACTTCCATAATGGACAAGACGCCGAAACCCTTGCGGCGAAAATCAAGCAGGCGCTAATAGACGAGCTGCAAAAGGATATCAATATTGGAACGAAGGGAGTCGTTGCATTTGACTAA
>YZ01|ctg00002_01079 xkdP
TTGACTAAATCCGTATATGAATTTTGGATTTCACAAGGGAAGGACAAGCTGCGGCTCCCCGTTCTTCCCGACCAGCTGAATATTTCAAATACGGTTCAGAATGAGACGGTTAAAGTAGCCAAGTTCGGTGACCTTACATTTATTGACGAACAGGGAGCGAAAGAAATTTCGTTCTCTTCGTTTTTTCCGAAGAAATACAGTCCGATAGCAGAATATCAAAACTTCCCGTCGCCGGAAAATGCGATAACAAAAATTGAAAAATGGATGAAGGCCAAAAAACCGGTTCAGTTTTTGATTACGGGAACCAAAGTGAATCTGACTTGCAGCATTGAAGGTTTTTCCTATAGCGAAGGCCAGCAGGATATCGGTGATCGCTCGTTTGATATTCAATTAAAAGAATACAAAACCGCTTCCCCCCGAAAAATCAAGCAGAAGAAAAAAACAAAGGCAAAACGTCCATCAAAGGCTTCTCCGAAAACCTATACAGTGAAAAAGGGAGATACGCTGTGGGATATTGCCGGCAGGTTTTACGGGAACAGCACGCAGTGGCGTAAAATTTGGAACGCCAATAAAACAGCAATGATCAAACGAAGCAAACGAAACATCAGGCAGCCGGGCCACTGGATTTTTCCCGGTCAAAAATTAAAGATACCGCAATGA
>YZ01|ctg00002_01087 BSBS38_01462
ATGATATTATACGACGCAATCATGTACAAATACCCTGACGCAGTTCCAAGAAAAGATTTTGAATTAAGGAATGACGGCAATGGTTCTTATATTGAAAAATGGAACCTGCGCGCCCCAATCCCAACCCAAAAAGAACTTGAATCCTGGTGGGAAGAATCACAAAAAAACCCGCCGTACGAGCCGCCTGATCAGGTGGAACTCCTCGCTCAGGAATTGTCACAGGAAAAGCTGGCACGCAAGCAGCTTGAAGAACTGAACAAAACATTAGGGAGCGAGCTGTCAGATATAAAGCTTTCATTACTTTCCCTGAAAGGAGATCATGCTGAATGA
>YZ01|ctg00002_01119 BCV50_05680
ATGAAGGACTTATTCATTAGAAACGACATGGCGCCGACGGTCAGTCTGCTGTATTCCGCAGTGGAAGAAAACACTCTCCGTCTGGCTTCTATCGTAAGCCGCATGACACACAGTGAACTGTATTATAGGGGGCGCTGCCAAACAAAAAACAGCACGGCTCAGCTTTTGCACCATATCGCAAATGTTGACATCAGATGGGTCTGGCGTATCAAGGAAAACCGGATACCGGATCATATTGAACAGGCATACGGCCCGATGACAGATGAAAACGGACGGCTCCCTGAACCGGAGAACCAGCCCGGTTTAGATTTACTCCTGAAAAGACACCAGCATGTGGTAAACGAGCTGAAATCGATATGTTTCACCTTAACTGAAGATGATTTGCACAAGCCGCTTTCTTACGATAATGACACCGCGACTGTAAGGTGGGGCATTTGGCACATGGCGGATCATAACCGCTATCATCAAGCACATATTGAAGCCCTCAAAAAAGAATGGAAGCAGGATTTGGCGGAATATGAGCGCTAA
>YZ01|ctg00002_01131 ctg00002_01131
ATGAAAAGACCAAAGCTGTCAGTTTGTATGATTGTGAAGAATGAAGAACGCCATATCGCACGCTGTTTGGAGAGTGTGCAGCGTATTGCTGATGAAATCATTGTGGTTGATACCGGTTCGAACGATCGTACGGAAGACATTTGCAAAAGCTTTCATGCCCAAGTTTATCATCATAAATGGGAACAGGATTTTTCAAAGGCGAGAAATGCCAGTTTACAGCATGCCAAGGGAGAGTGGATCTTGATCTTGGATGCCGACGAAGAACTAGACTCGGATACGGGCAGCCTATTGCCTTCGCTGCTGACTGACAGCCTGCCGTCTCTCGGTTGCGTGAAGGTCGTGAACTACACCGGGAAGCAATGGAATGAAAATGAAGCGTTTGAACAAAGGCAGATCAGGCTGATCCGCAATCAGCAAAACATAAGGTTTACGGGAAGTATTGGGGAAAGACCAGAGGGAAGAGAGGCAAGCAGCCCTTTCTCGCTTCCATGTATCATTCACCATTACGGTTATTTAGAGCAGGAGGCACAGCAAAAGCATCAACGCAACATGAACTTATTGGATACGGAATTGCTGACATCCTGTGCTGACCCGTCTCTCATTTATCAGAAAGCAGCTGAGTATGACAGAGGAAACGAACATGATAAAGCCTTCCGGCTGGCAATGGATTGTATTAATAAATGTAAAAGAAAACAGCAAATTCCGCCGCCTGCTTTCTATTATTTAAAGTATAAATTATTGATTGACGCAGAACGGTACGAAGAAGCGGAACGGGATATCAATGAAGCGCTGGGGCATTATCCCGATTACTGCACGCTTCACTATTATAAAGGGATTATTATGTATCAGTCTAAAAAAGTAAGAGAAGCGATCACAGCGTTCGAAGCTTGCCTGCAAATCGATAGTGAAAATCTTCAGTACGTACAGGTGAAAGGAGCAGCTGATTTTAGATCAAGCTGCTGGCTCGGTGTCTGCCATGCTGAATTGCATCAGCATATGACCGCTGTTTTGTATTTGCAAAAAGCGCTGAAAGTCAATCCGAAGTGCGCACGGGCACAGCGGCTTCTCACCGAATTAACAAAGGATCAGGCCGCACATGCCTGA
>YZ01|ctg00002_01132 group_4421
ATGAATCATGAAAAGTTCTTAAAACGGGCTGTCGATCTTGCTCGTGAAGGAGTGAATGCGGGAGTTGGCGGGCCTTTCGGAGCCGTTATCGTGAAAGACGGAGCTATTATAGCCGAAGGGCAGAACAACGTCACAACAAGCAATGACCCGACTGCCCATGCAGAAGTGACGGCTATTCGAAACGCCTGCCGGGCACTTGACTCCTATCAGCTTGATGATTGCATTTTATATGCGAGCTGCGAGCCGTGTCCCATGTGCTTAGGCGCCATCTACTGGGCCAGGCCGAAAGCCGTTTACTATGCAGCGGAGCACACAGATGCTGCTGAAGCCGGATTTGATGATTCATTCATATATGAAGAAATTGATAAACCGGCAGAAAAAAGAAACATACCTTTTTATCAGGTGACCCTGAAGGAGCATTTATCTCCATTCCAGGCATGGCGGGATTTTGCCAATAAGAAAGAATATTAA
>YZ01|ctg00002_01133 BAX60_12815
ATGCTGCATTTATATATTGCTAGGCACGGACAGACTCAATGGAATGTGGAAAAACGGATGCAGGGCTGGCTGGATTCTGATTTAACAGAACTTGGACTGTACAACGCCCGCGCTCTTGGGAAGCGTCTGAAAGATATTGAATTGAATCAGGTTTACATCAGCCCGAGCAAGCGGACAGAAGAGACGGCAAAAACCATACTGGGATCGCGCCGGCCCCCGCTGGTTAAAGATCATATATTCAGAGAAATGTCACTGGGCTCATGGGAAGGAAAAAAACAAGAGGATATTGAAAGAGACGAACCTGATCTTTTTCATGCTTATTTTCATCATCCCGCAGCTTATCGCCAGCCGGGATGTGAAACGTTTTTTGACCTTGAAAGCCGGGTAAGGCTGGCTCTCCAAACGATTTTAGACAGCCATTCTTCCGGTAATGTTCTCTTGGTTACCCATTCCGTCTTTATATTAATGCTGTTAAATATCATAAAGGGAAGACGCATTAATGACATATGGAATTCTGCTTACATACATGATACTTCATTGAGCCTTGTGGAATTTGATGAAAATGGAGCAGCCAAAATAGTAAAAGAAGGGGATGGGGAGCATCGAAAACCGATTCCCGCTTTTTAA
>YZ01|ctg00002_01144 ykoH
ATGAAGCTGAAGACCAAGATTCATCTGTACACATCAATATCGCTGCTGGTTTTATTAATTTTGGTCCATACCGCAGTCTATCTCATTTTTTCATCCGCGCTGACATCAAAGGATGCAGCCCGGCTTGCAGATGAGACGGATAACATTGCTGAAGCGCTGCATGCTGCTGAAACAGAAGGAGTGGCTTTGCAGGACATGCTGCAGGCCTATCTTCCGGCAAACGGCATGGTCCGTGTAGTGAATGGTGATCAAAAAGCCGTCATGACCATTACAAAAGAAAAAGAGTTTAAAGATTTTCCTCTTTCATTTCACAGCGGGGAAACGGCAGATGTAAGGAAACATGACGGCAAACTGTTTGCTGAAGCCGCTGTTCCGGTTATTTGGACCGATGGGCAAGTGGTATCTCTTCAGCTGGTTGAAAGGCTCGAGAACACAGAGGAGAGTCTGTTTCTTTTGAAAATCATCTTAATCGCTGCAAGTGCTGCTGTCTGTATCGCTTCTTTTTTTGCCGGCAGCTTGCTCGCCCGCCGTATCATTAATCCGATCAGACGATTAATGATGACAATGAAAGATATACAGCGGGAGAAAGCATTCAAAACGATTTCCTTGGAAGGACAGTCGCACGACGAGTTATATCAGATGGGGCTGACATTTAATGAGATGGCGATGATGCTGAAAGAGCACTACGATAAACAGCAGCAATTCGTTCAAGACGCTTCACATGAATTGAAAACCCCGCTCACGATTATAGAAAGCTACAGCAGCCTAATGAAGCGGTGGGGGGCAAAAAAGCCGGAAGTGCTTGAGGAATCGATTGAAGCCATTCATTCAGAAGCGGTGCATATGAAAAAACTGACCAACCAGCTGCTGGCGCTTGCCAAAAGCCATAAAGGACTTGAGCTTGACGTGAAAACAATCGATCTGATTGAAGTGTCACGCGCCGTTATGCAAACGCTCCAGCCCGTCTATCACCGTGAGATTTTGCTTGTAACAGATAGGGAGAGCCTGCTTGTAACAGCTGATGAAGAACGCATCAAGCAGCTGCTGACCATTTTGCTCGATAATGCCATAAAGTATAGTGAAAAAGCCATTGTAATGACAGCCGGAACGAGGAATGGACGGCCGTTTCTGTCAGTAAGGGATGAAGGCATCGGAATACCTGAGGAGCATATCCCGCACTTGTTCGAACGGTTCTACCGGGCGGATGAGGCACGAAACAGAAAAACAGGCGGGACGGGTTTAGGCCTTTCCATTGCCAAGCAAATCGCCGATGAGCACGGCATTGAGCTGTCTGTCAAAAGCAAGCCGGACCAAGGAACAGCTGTCACCATGCAATTCAGAGAACAGAATGGGGGAGGCCGATGA
>YZ01|ctg00002_01145 BCV50_05570
ATGAACAAAACAATAAAAGCAGTATCTGCTGCGGCAGCAGCGGTTTTAGCCGTCATCATCTGTGCGGTTCTCATCATTCGGCAAACCCACGAGGACGTCCTGTCAAAGGAGGCTGTCGTAAAAAAAATCGAAGCCTCCTATGAAGGCGAGGTCACGAAAGTAACGCAATCAAAGAATAAAAGAACATATGATATGACCCTTGAAAATCCAAAGGGAACTTATTTTATAAAAGCTGACGCAAAATCGGCTGATATTCTTTCGATAAACAGAGTAAAAGCGATGAATCCATCTGCCATGACAGAAAAAGAAGCCGAGCATCTCGCGCTTGAGCGGGTGCCGGGAACCGTCAAAAAACAAACACAACAGAATCGTGTTGCCACATATACCATACAAAAAGAAGACGGAAAAACATACGAAGTGAAGGTAGATATGCAGGCAAAAGCAGTCGTGTCGGCTGATCAGATCAGCAGTGAAGATCAACAAAAAACACCGATTACGAAAAAAGAAGCCAAAACCATTGCAGAGCGAGAAACGGGCGGTACAGCGGATGACGCAGATCTCGAAGAAAATGAGGGCACTCTCATCTTTGAAGTGGATGTTGATCTTCCGGATGATAAGGAAGCGACAGTGAAAATCAATGCCTACACCGGAAAAGTTGCAAACATTGTGTATGAAGACTGA
>YZ01|ctg00002_01162 dgcW
TTGGAAATACACGTAACGTATAATACAACACTCATATGTTTATCTATTCTAATTGCCTGTGCCGCATCGTACACTTCCCTTGAACTGTCAAGGAAAGTCACCATCAATACGGGTTTAAAAAGCAAAGTTTGGCTGATCAGCGGCTCACTTATTATGGGATTCGGTATTTGGGCAATGCATTTTGTCGGGATGATGGCCGTCCATATGGAGATGCCGATGCAATATGAATTCATGCCTTTAATGGCATCCATTGGCGCAGCTGTTTCCGGATCATTTGTATCATTATATTTTGTCAGCCGGCATATTCTTACATATTACAGACTGCTTACCGGATCAGTAGTGCTTGGCGCATCTATTGCATCTATGCACTATATCGGAATGTCTTCCATTTCCCGGGTAATGATTATGTACGAACCGATTCTTTTTACAGTTTCAATAATTATTGCAATTGTAGCATCTTTCGTCTCGTTAAAAATATTCTTTGATTTGGCTGTAAAAAAACATTCTGATCATCTTATGTTCTATAAAGTCATCAGTTCGATTGTAATGGGTATAGGGATTTCAGGCATGCACTATACGGGAATGCTTGCGGCGACTTTCCACATGGACATGGCACCGCCCGGAAGCCATATGGAGGTCCATACGTTTCATTGGTCGATTTTTGTTACGTTACTCATTTTCTGTATACAAACGCTATTATTATTCAGTTCCCATGCCGACCGAAAGTTTATTAAACAGAGCGAACGCATAAAGGATAACGAACAGAGGTTTCAGTCTTTAATCATTCACAATATTGATGCCATTTTTATTTTGTCATTAGAAGGAGAGATTATATCATCCAATCATGCTGGTGAGGACATGGTCAGCAAATTTGGATTTAGCATGCACGATTGGAGAAACTATACATCGCAGAAGATTAAGCGCCTTTTTAAGCAAGTCAAAAAAGAGAAACAAGCCATTAACAGCGATAGCGACCTTACCACTGAAAAAGGCCAGTTCCACTTAAATATTACGCTCATCCCCGTTGAGGTCAATCAAGAGCTGGACAGCATTTATGTCATCTGCAAGGACATGACAAAGCAGTATAGAGCAGAAAAAGAAATCCATAGAATGGCTCATTACGATTCGCTAACAGATTTACCCAACAGACGGCACGCCATCTCGCACTTAACAGAGGTGCTGAATCGCGAGTATACCTTGAATTATAACACCATTGTATTCTTTCTGGACTTAAACCGCTTTAAAGTGATTAACGATGCACTAGGACATAATGTCGGCGATCAGCTGCTTCAGCTGGCAGCTAGACGTCTGTCTTCTGTTGTCCCTGATAATGGATTTATCGCCCGCCTTGGCGGAGATGAATTTATTATCATATTGACGGACGCCAATACCAGAACAGGCGAAGCAGATGTTTTAGCAAGAAAAATTATCCAAAAATTCAAAAAGCCATTTAAAATCCAGGATCACACGCTTGTCACATCTGTCAGTATCGGGATTGCGATATCACCGAAAGACGGGACGGACGGCCTTGAATTGATGAAAAAAGCAGATATGGCGATGTATGCCGCTAAAGAACGAAACAAAAGCAAATACAGATACTATTCTTTTTCAATCGGCAACAAAGAAACCGTCAAGCTTAACCAAGAGATGGTGCTGAGAGAAGCCATAGAAAACAATCGATTTGTCTTGCATTATCAGCCTCAATTCAGTACAAAAAACCAAAAAATGACGGGTGCCGAAGCACTAATACGCCTTGTCACCCCCGATGGGCAGCTGTGTCCGCCCGGAGAATTCATCGGTGTTGCTGAAGAGACGGGTCTCATTATTGATATCGGAAAGTGGATAATAGATGAAGCCTGCAAGCAGGCAAGGGCTTGGTATGACAAAGGCTTTGATCTTTCTGTCGCTATTAATATTTCCGCCAGACAGTTTCAATCCGAAGATCTGATTCCCCTGATCAAGGACACGCTAATGAAATACCAGCTTCCTCCGCAGCTTCTTGAAGTTGAAGTGACAGAAAGCATGACAATGGACAATCTCGATCACTCCAAAAAGGTTTTGTCGTCTTTAACGGAATTAGGAATCAGAATCAGTATTGACGATTTCGGAACGGGGCACAGTTCTCTTAGCTATTTGAAGGATTTTCCGATTCACAGGCTGAAAATCGACAAATCGTTTATCGATGATATTCAAACCCATCCGAAATCAGAGCAAATTACCGGGGCTATTATTGCCATGGGCCATCAGCTGTCTTTGCAGGTGATTGCTGAAGGCGTGGAAAATTCAGCTCAAAAACAGCTTCTTTACGAAAAAGGCTGTGACCATTTACAGGGCTTCTATTTCAGCAAGCCGATACCGCCGGAACAACTCGAACAATTAATTCTCGAACAGCCGCCGCAATAA
>YZ01|ctg00002_01200 ykvP
GTGAAAATTCTTTTTCTTGAGAGTCATCCCATGTGGCTCTATGGTTTACCGAATGGGTTTAGGGAAGCAGGCCATACCGTAATGATTTCGGGTCCTGTGAGCCGGGAAAATATTACTGAAATGATAGACGAATTTAAACCGGATCTAATAGTATCTATGGGATGGACACCAGAGCATTCAAGAGAAAAGCAAGCCTGGATTCGCAACGCAACTAAAAAGGTAAATATCCCTCTCGTTTATTGGGCAACTGAAGACCCACTGCACACTCAAAACTTTACCATCCCGTTAATTAAAAAGATGAAACCGGATTTTGTTTTCACCGTTACACCTTCTCTGTGTAAAATTTATGAAAGCATGGGGATTAAAGCAGCTCACTTAGACTTTGCATATCACGAAAGTATACATCATCAGATTAAACCATTGGAGAAATACAGTTGTGATATAGCAGTGGTGGCTAATGCTTACCCTAATTATCTTGAAGAACATCCGGAAGTGTTTCGTTCGTCCTCTTTAAAAACGCTTATTCGCCCTCTTATACGAAAAGGGATTCGCATAGATTTTTGGGGAAAAAATTGGGAAAAAATGAGTAAACATATAGGAAAAGAAATTCCCCGCAATTGGATTCATGGATACCTCGATTATACTGAAGCATATAAAGTTTACAGTTCAGCAAAAATCATTATCGGTTTGCAAAACTGTGAAAGCCAACTTACGCAGCGCACCTATGAAATTCTTGGTTCCGGCGGGGTTTTATTGACATCGGATACACCGGCAGTTCGAGGTAAATTCAAACCTGGCCGCGATCTCATCGTCTCTTCCTCCCCAAAAGAAACATTTGAAAAGGTGAAATACTATTTGAATCATGATAGCGAGAGAAAAAAGATTCAGATAAACGGTAAAAAGGCAGTGAAGAATGACTCCTATCGGCATAGAGCTGAGAGAATGATTGAGGTGCTAAAAAGAAGAGGAATCATAAGGAACGTAGGGGAAACCATACATTACGTAGATGTTCTCAAAGAAAAATACGAGATTCATCATGTTACTCCCGGTGAAACATTATTGAAAATTGCCATGAAGTATAAAGTTTCTCTGCAGCAAATCATGGAGCTTAATCATTTCAAATCAGATCAAATATATGCTGGACAAATTATTAAAATAAGACAGAAACGGTCTAGAGATGTGAAAAATAAATTTTTCTAA
>YZ01|ctg00002_01201 ykzQ
ATGAAGGGGAAAATACCTAAAACAAGAAACCAAGCGAATAAAGTAAAAAGAACGCCTCGTTATATGGAATTTCCCGTGACATACGAAGTGTATCATGTGGAATCTGGTGATACACTATGGACGATTTCCAAATCCTTTAATATTCCGGTACAACAACTTATGAATCTTAATAAGCTTTCTTCAGATATCATTTATCCTGGACAAATGATAAAGATAAGAGAGAGGTAA
>YZ01|ctg00002_01205 ctg00002_01205
TTGCGTCCCGAAGAAATAACAGAACAGATTGAGCAACTGCGCATTGGCGAAATAAAGGAACTGAGAGTCCAAAAAGAAGACTTTCTTGATTTCAGGGCCGTTTTATCTAAACAAGACGATTTTAAGTATTTCCGCGGCATAGCCCAGCAAGGCGGGGATGTGGTGTTTCAATATTTAGAACAGCCAAGAAGTTAA
>YZ01|ctg00002_01211 BSSX_1551
ATGGGTTTCTTCATTTTAATTGGATTATGTCTGACTGTTCTCGGCGGCAGCTGTCTTGCTGTAAAACCTCTCAACCAAAAACATGAAATTAAACCCTTTCGAACATTTGATGATTTTTTTATTTAA
>YZ01|ctg00002_01219 BCV50_05205
ATGATCATACTAAAACAAATGTACATGCACAACGGCAGAAAATTTGAGGCTCTGACCATCCGAAACTATTCAGAGACTGACATAAAGGGGCTGATTTCACTTCAAAGAGAATGTTTCCCCCCTCCGTTTTCTCAGGAATTGCTGTGGTCAGAGGAACAGCTTGAAAGCCATATCAAAACCTTTCCGGAAGGGGCTTTATGCGCGCTGGTCAATGGCAGAATAGTTGGTTCTATGACTGCCCTTATCGTACATTTTAAGCCAGAGTCTCCTGACCATACATGGGCGCAGGCAACAGACAACGGATCTATTAAAAATCATGATCCTCATGGAAATACTTTATATGTAGTGGATATTTCAGTTTCTCCTCATTATCGAAAGCTTGGAATCGGAAAATGGCTGATGAACACGATGTATGAGCTGACTGTTGACAAGCGACTGGAGCGCCTGCTCGGCGGCGGGCGCATTCCTTTTTATCATAAATACTCGCACGAGATCAGCGCTGTACAATACGTTGAAGATGTGATGGAGGGCAGAAAAAAAGACCCTGTGCTGTCCTTTCTCCTCCATTGCGGCCGTTCACCGATTCGTGTAGTCAGCAATTATTTAGAGGATGAAGAATCATTGAATTTCGGCGTTTTGATGGAATGGAAAAATCCTTTTTATAAAAAAGCGAGCTGTTCGTCACAACAGCCCTTTAAGTGA
>YZ01|ctg00002_01222 vgb
ATGAAGTTTGAACAGCAAGAAATAAATATTCTTCATTCTGATTCAGGTCCCTATGGGATAGCCATTTCACACGAAGGAATGGTATGGTTTACTCAACATAAGGCAAACAAGATAAGTTGTATTGATAAGAAGGGACAAGTTCAAGAGTATACTGTTCCGACACCTGATGCTGGAGTCATGTGTTTAACGGCGTCTTCAAAAGGAGATATTTGGTTTACAGAAAATAGAGCTAATAAGATAGGAAAACTGACAACAAAAGGGCAATTCATAGAATATCCTTTGCCACATCCAAATTCAGCCCCATATGGGATTACGGAAGGTCCAAACGGCGATATCTGGTTTACTGAGATGAATGGAAATCGTATAGGTAAATTGACATCAGAGGGCAAGTTTCATGAATACGAACTGCCTAATGAAGGATCATATCCTTCTTTTATTACGTTGGGTTCGGATCAGTCACTTTGGTTCACTGAAAACCAGAACAATGCTATCGGCAAAATAACCGAATCAGGAGAGTTAACGGAATATCCAATTCCTACACCAGCATCAGGACCAGTAGGGATTACAAAGGGGCATGACGATGCGCTTTGGTTTGTAGAAATCATGGGTAATAAGGTAGGGAAGATTACGGTTTCTGGTGAAATAACTGAATATGACATCCCTACACCAAATGCACGTCCCCACGCTATCGCTGCAGGAGTGAAATCTGATTTATGGTTTACCGAATGGGGGGCAAATAAAATAGGAAGGCTGACAAGTGATCAAACAATTGAAGAATATACAATCAACACACCTAATGCTGAACCTCATGGCATTGGATGCGATAATGATGGAATAGTGTGGTTTGCCTTAGAATGTAACAAATTAGGAAAACTAAAGTTAACAAAATAA
>YZ01|ctg00002_01252 BAX60_13390
ATGGAGCATATAAACGTACTGCTGGCAGGGGGAGCCTCACGGCGCTTCGGAGAACCGAAGGCGTTTGTGAAATGGAGGGGCAGGATGTTTTACGAATGGGCCAAAAGGGCGCTTGGAGAACATACGGTTATCATCAGCCGTCCTGAGTTTATTGATAGATTTCAAGAAAACGGTGAAAATGAAGTGTATCAAGATGCTGAGCCTTTTCAAGGCATGGGGCCATTGGCTGGTATATATACCGCTTTTAAAAAGACAAACGGTGATCTTTATACCGTTCTTTCCTGTGACACGCCGCTGATACAAAGAAGGACGATGCTGGAGCTCGAGCGTTTGATGACTGCCGGTACAGACGCGGTTGTCCCGATTTCAGACGGACGGGAGCAGCCATTGATTGCAATGTACCATAAAAGAATCATGCCCATTCTATATGATCAGCTTTCTGAGAAGAGATTAAGAATTTCAGATTTGTTAGATCGAATTTCGGTTTGTTACGTACACGCTGAAGAAATTGGGGCAAATCCGGCTGAGTTTATCAACATTAATACACGCGAGGATTTTAACGGTTTGGAAGAAAAAACGGATTCCTTCAGGTGGGACTGA
>YZ01|ctg00002_01276 BAX60_13510
ATGAACTCGCTTCTGTTTGTATACGGGACATTAAGAAAGCATGAAAAAAATCATCATCTGCTGGCACAATCGGCATGTATTAATGAGCAGGCCAGAACGAAGGGATGTCTGTTTGCTGCAAAAGAGGGGGCCGCAGCCATTTTTGAAGATGAAGGCTATATATGCGGCGAAGTATATGAAGCAGATGAATTGTGTGTACATAAGCTCGATCAGTTTTTTCAAGGCTATGATCAACAAACGGTGCTTGTAGAAACGGATACCGGGATCAAAAAAGCGCTTATTTATTTTATGAACAAAGACAAGTGTGCCGGCTTTCCGAAAATAAGCAGCGGCGACTGGAAAGAACATCAGATGATCAGTAAATTGCAAAATCCTGTTTATTATTTTGCCTATGGGTCCTGCATGGACAATGCCCGCTTTCAAAAGGCGGGAGTCGATCACTATTTTCAAGATCCGGTGGGAAGAGCTGTTTTAAAAGGATACACAACCCGCTTTACGCTAAAAAGAGAGGATGGCTCAAGAGCGGACCTGATGGAAGACGGAGGAACAACAGAAGGCGTTTTATACCGTATCCCTTTTTCTGCGCTCTCCTATCTATATAAAAGGGAGGGCGTTGAATCTCTTACGTATCGGCCGGCATTTGTAGACGTTGAAGCAGGCGGAAGGCGCTACACAGACTGCTTAACCTTTCTCGTCCTCCAAAAAGAAGCGGAAACTGCCCCGCCTCAGCACTATCAGATTGAAATTGAACGCGGAGCAGAGCTGTATTTGTCAACGGGGTTTGCTGACAAGCTTAAGCGGCATATGAATTCGCTGCCAAAAGGTTAA
>YZ01|ctg00003_01292 I33_0560
ATGACAAAAAAAGATACAAATATATCAACACAGCAGCCTGTTTGGTTACAAGGTTATATTGATTCACCAGAAAAACAAAACCAACTTTATAAAAAAACATTAAAAATCTTGATGGTTTCACAAATTTTTGGGGGAGCAGGACTTGGTGCTGGGATAACAGTTGGGGCGCTTCTTGCACAAGATATGATAGGATCGGAAAATGTAGCAGGAATTCCAACTGCCCTCTTTACTTTTGGATCTGCCGTAGCTGCCCTACTTATAGGAGCATCCTCACAACGTTTTGGTCGTAGAGCCGGACTTGCAGGTGGTTTCCTTATAGGTGGATTAGGTGCTATAGGTGTTATAATTGCGGCTTTAATCAACAGCGTTGCCCTATTATTTGTTTCCCTTCTTATTTATGGAGCAGGTATGGCTTCTAATCTTCAAGTTCGGTATGCTGGGACAGACCTTGCAAATGAGAAACAACGGGCAACTGCTGCAAGTATGGCCTTAGTTTCTACTACTTTAGGAGCTGTAGTGGGTCCTAACTTAGTTAATACGATGGGGGAATTTGCAGATTCAATTGGTGTTCCCAATTTAGCTGGTCCGTTTATCATGTCAGGAGCAGCTTTTATAATTGCTGGATTTATTCTCTTAATTTTTCTTCGTCCAGATCCGCTGTTTGTATCAACAGCTATTGCGAATGCTGAGAAAAAAGACGATAAAGTACAGATAGGAGGATGTCTAAAAAATCCTGCTATAAACAAAAAAGGAATAATGGTAGGAGCTGTAATTATGATTTTAGCTCAACTAATCATGACAGCTATTATGACAATGACACCAGTTCACATGGGTCATCACGGTCATGGTTTAAGCGAAGTGGGATTAGTTATAGGGCTCCATATTGCAGCGATGTATCTTCCTTCACCATTGACTGGTTTATTAGTAGATAAGTTTGGTCGCACTACTATGGCTATTGCTTCAGGTGCTACACTTCTTGCCGCTGGATTGGTGGCAGCTATTGCACCGGCAGACTCATTATCATTACTAATCCTAGCACTAGTATTACTAGGGGTAGGTTGGAACTTTGGTTTACTAACGGGAACTGCCCTCATTATAGATTCAACACATCCATCTCTACGTGCAAAAACACAAGGAACATTCGATGTCTTAGTAGCACTATCAGGAGCAGCGGGTGGAGCCTTGTCAGGAATGGTTGTTGCACATTCTAGTTATACAATACTATCAATTTCTGGAGCCGTTTTATCATTGTTACTCATTCCAGTAGTTATTTGGTATTTTAAAGGGATTCAGGAAAAAGCATAA
>YZ01|ctg00003_01293 ctg00003_01293
ATGAATATTACACAAATTCGAAATGCAACAATTGTTGTAAAATACGCAAATAAAAAATTTTTAATAGATCCTATGTTAGCAGAGAAAGGTACGTACGCTACTTTCCCTGAAACGATCAGACAAGATCTATTTAATCCTTTGGTGAGTTTGCCAACGTCAATTGATAACATTCTGGATGGCGTAGATGCAGTCATTGTTACTCATCTACACCTAGATCACTTTGATGATGTGGCAAGAAACGTATTGCCGAAAAATATCAAAATGTTTGTTCAAAATGAAGCAGATGCAAAAGAAGTAAAATCAAGTGGTTTCAAAAATGTAGAAGTACTACAACAAGACACAGTTTTTGAAGGGATCCAATTAGTAAAAACAAAAGGTGAACATGGTAGAGGAGAAGAGTTATTAAACTTAATGGGTGAAGTTTGTGGATTAGTATTCAAGCACCCAAGTGAAAAAGTTTTATATGTAGCTGGTGATACAGTTTGGTATGATGCTATCGAAGACGAGATTCATACACATCAACCAGAAATCATTGTTGTTAATGGTGGAGACAATCAAAGATTAGAATTAGGTTCACTCATCATGGGAAAAGAAGACATCTATGAAGTTCACAAGGCTGCTCCTAATGCTAAGATTATATCTGTTCATATGGAAGCTGTTAACCATTGGACACTATCTAGAGAAGAATTAAAAAACTTTAGTAAGGAAAAAGGATTCTCAAGTAATATTTTAGTACCAGAAGATGGCGAGTCTTACACATTTTAA
>YZ01|ctg00003_01297 I33_0557
ATGAAAAAATTTGATATATCTGTTTTATCAGTTGCTCCATTAAGACAAGGAGAAACAATGAAACAAGGGATTGATTCTGCAGTTTCATTAGCTAAAGCTGTAGATAATATGGGCTATAAACGGATTTGGTTTGCAGAGCATCATAATCACGACGCTTATGCAAGTGCAGCAACCGTATCAATTGTACAACATATATTAGCAAATACAAAGGACATTCGCGTAGGTTCAGGGGGTATTATGTTGCCAAATCATTCCCCATTAGTCGTAGCGGAGCAATTTGGAACACTTGAAACATTATATCCAAATCGTGTAGATTTGGCATTAGGACGCGCACCGGGAACGGATCAAAAAACGGCCGATGTGATTCGTCGTTCCAACCATAATGGAGTGTTTTTCTTTGAAAGAGAAGTAAATGATATTTTGCGTTTTGTTGGGGATAAGAGTGTGCAGAGAGAGGTTCGCGCTTATCCAGGTATTGGAACGCATGTGCCTGTATTTGTGTTAGGATCCTCAACGGATTCAGCGAAAATTGCTGCAAAGCTTGGTTTACCCTATGCATTTGGCGCTCAATTTTCACCTCATGCGATGGAAGAAGCGCTCGCTATTTATCGAGAAAATTTCCAACCGTCTTCTTATTTACAAGAGCCTTATGTGATTGCTTGTATTAATGTGATTGCAGCAGAATCTATGGAAGAGGCATCTTTTATTTCTGCAAGTCATTTGCAGGTGTATATTGATATTTACACAAATAATTTAAGTAAGCTTATTCCACCCACTGAAAACTTCCTAGAATCGTTATCACAGTTTGAATTAGAAATTCTCCATAGTCGACTGGGGTATACAATCATGGGTGATTCAGAAACAATTCGTCGCGAACTAATTGAATTCCAACAAATGTATCAAGTAGATGAATTAATTGTATTATCTAATATTTACGAATTGAGCAAGGAAATTCAGTCTTACGAGATTTTAAAACATGTTGTGGATGAGTTGTTTGAATAA
>YZ01|ctg00003_01304 yrkE
ATGACAGAACAAACAAAACGCACAACAATTGTTTTATTTAGCGGGGATTATGATAAAGCAATGGCAGCCTATATTATTGCAAATGGTGCTGCTGCCTACGATCATGAAGTGACGATTTTCCACACTTTTTGGGGATTAAACGCTTTGCGTAAAGAAGAACCTGTTCCAGTGAAAAAAGGGTTTCTTGAAAAAATGTTTGGTAAAATGATGCCTCGCGGTGCTGATAAGATGGGTTTATCTAAAATGAACTTTGCAGGTATGGGTCCTAAAATGATTAAAAATGTGATGAAAAAGCATAATTCACTGACATTGCCTCAGTTAATTGAGACGGCTCAAGAACAGGATGTAAAGCTTGTAGCTTGTACGATGACAATGGATCTTCTTGGTTTACAGGAAAAAGAACTATTAGATGATATCGACTATGCTGGAGTAGCAGCTTATTTGGCAGATGCTGAAGAAGGCAGTGTCAACTTATTTATCTAA
>YZ01|ctg00003_01305 QNH30_13235
ATGGAGTATGATCAAAAGATTAAAAACCGCTTACGCCGAATAGAAGGACAAATTAAAGGTGTATTGACTATGATGGAACAAGGAAAAGATTGTAGAGAGGTTGTGACCCAACTAGCAGCTTCACGTAATGCTATCGATCGAGCAATGGGTTTAATTGTGAGCACAAACCTTGAACATTGTGTTCGTGAAAGTTTAGAAAAGGGCGAAGACACACAAAACTTAGTAAAAGAAGCAGTCGACTTATTGGTAAAGAGTCGATAA
>YZ01|ctg00003_01307 BCV50_13015
ATGAAAACACTCATGAAAGCAGCTCAGATCACCAAGTACTCTAAAGATCTCTATGCCCAAATCAATGACATTCCAATTCCTGAAATCGATGACAACGAAGTCTTGGTAAAGGTCAAAGCTGCGGCGGTCAATCCACTCGAAATGTTAATTATTGCAGGCAGCGTCAAACTGATTCAAGATTATGAATTCCCATTAACGCTTGGTAATGAATTGACAGGTGTTATCGAAAAAGTCGGAAAAAATGTGACAGAATTTCACGTAGGAGATGCCATCTATACACGTCTCCCTCTAGAAAATATTGGTGCTTTTGCGAAATATGCCGCAATTGACGCTGCCGCAGTTGCACCCATGCCAAAAAATTTGTCCTACGTGGAAGCCGCTGCTGCACCACTGGCTGGACTCACAGCGTATCAAGGTCTGCATGAAGAACTTGAGGCACAGTCAGGTAAATCTGTTTTCATTCCAGGTGGATCAGGCAGTTTTGGTCAAATGGCTGTACCAATCGCAAAGGCAATGGACCTAAATGTCATTGTTAGCGGTAGCTCAGAAGCGCGCGAACGCATTTTGGAAATGGGTGCAGATCAATATTTGGATTATTCAACAGAAAACTATGTTGACTTGTTGTTGAATGTGGATTACGTGATTGATACACTGGGACCTAAAGAATTTGACAGTGAATTGAGTATTATCAAACCGGGGGGAAGATTGCTCTCTCTCCGTACAGGACCAAATAAACGTTTTGGAAAAGACCGAAATTTTCCATTGTGGAAACAAATGCTATTTTCCCTTGCTGGCGCAAAGTATGACCGCAAAGCCAAGAAACAAAACGTGGAATACCATTTTATCTTCGTTCGTTCTGACGGCGCACAACTTAAAGAAATTACAAAAATCATTGAAGAAAACAACATTGTTCCAGCAATTCATCCAACACTATTTACCATAGACAACGTAAATGAAGCGCTAAAACTAGTCGCAAATGGACGATCAAAAGGGAAAGTGATTATTAAATTTTAA
>YZ01|ctg00003_01308 BCV50_13010
ATGAAGTACACAGTTATTACAGGAGCAAGCTCAGGTATAGGATATGAGGCAGCATTAGCGTTTGCTGCTCGCGGCAAAAACTTAATTATTGTAGCTAGAAGATTAGATAAATTAGAAGAGCTTAAATCAACAATTCAGAATATTCATCCTGATTTGGATGTTATTATTCGTACAAGTGACTTATCTATCACAGCTCAGGCATATACACTGTATGACAATTTAAAGGAATATCAAATTGAGACTTGGATTAATAATGCCGGGCTTGGTGAATCTTCTTCTGTCACGGATCAGAATTTAGATAAAGTGGAAACCATGTTACGTGTCAACGTAGAATCCTTAACGATTCTTTCTACACTATTTGTACGTGATTATTCGGATGTAGAGGGAACTCAGTTAATTAACGTATCATCAGCACTCGGATATGCAATTGCTGTTGGCAGTATTACTTATTCTGCATCTAAATACTTTGTTAGTGCATTTACAGAAGGGCTTGCAAAAGAACTGGAACGCAAAGGTGCGAAAATGAAGGTGAAAGTTTTAGGACCAGCAATCACGGAAACAGAATTCATGAAAAATGCATCTGATACGAAAGAATTTGATTACAAAGCAAATATCCCGATGTACCACACAGTTGAGCAAGTGGCGAGTTTTATGATGAAGCTTTATGATAGTAATCAAGTAGTAGGAATTGTAGACGAAAACTATGAATTTCAATTAAGAGATCAAATCTATCCGATTCTAGAGATGTAA
>YZ01|ctg00003_01309 BCV50_13005
ATGGCTAGAAATAAAGAATTTGATGAAAAAAAAGCATTAAGAAAAGCAATGGAGCTTTTCTGGGAACAGGGTTATGAAAAAACATCCATGCAAGACTTGGTGGACCGTATGGGCGTTCACCGCAGAAGTATCTATGATACATTTGGCGACAAACATACTTTATTTATGCGAGCCTTATGTCACTATGTAGAAATAATGGAAGTAAGAATGAAGAATGAAGTGAAAACAGAATTAACGGTTAAGCAGGCTATACGAAAATTATTTGAAATGGTTATTTACCCAAAAGAAAATCATCCAAAAGGATGTTTAGCTGTTAATGCAGCTGTTGAATTATCCCTAATAGATGAAGAAGTAGCTAAGAAAATTACAGAGATTTTTATAAATGCGGAAGCATTATTATTTGATCTGCTAAAACATGGTCAAGAACAAGGAGAAATTCCTAAACACTATGACATCAAAGGGCTTTCTCAATTTATTCATAATTCACTCGTAGGGATACGAGTATTAGCAAAAACGACAAATGATAAGGGAAAATTAGAAAACATTATTGATTTGACTTTGTCGACACTAGACTGA
>YZ01|ctg00003_01310 ctg00003_01310
GTGAAATTCGGAATTATAGGTGCAGGAACAATTGGGTCAATTATTTCTAAAAAATTAGTTGAGAATGGGCATGATGTCAAAATTGCAGATGCAAGGGGAATTGAATATGTAGAAGGAAAAGAGCTTGCTGGAACACCTGTGCGCGTAGAGGATGCAATTAAAAATATTGATGTTCTTATAATATCTCTTCCTACAAAAGCAATGCCAAGCATTCGGAACATCATCGATCAAGTCGGAGAGGAAGTAATCATTGTAGATACTTCAAATTATTATCCTTTTAGAGACGACAAAATTGAAGAAATCGAGAACGGGATGGTTGAAAGTGTTTGGGTTTCAAATCAATTAGGCAGACCTGTCATTAAAGCGTTCAACAACTTATTAGCCTATACTTTAGAAAATGAAGGAACATCCGCAGATTCTAGTGAACGAATCACGATGGCAGTTTCCGGTAATGACGCATCGCAAAAACAAGTAGTTATGAACGTAGTATCCGAGTTAGGCTTCGATGCAGTAGACAGTGGTTCTTTAAGTGACTCTTGGAGACAGCAGCCAGGAACTCCTGCTTATTGCACAGAGCTAACAAAAGATGAACTCACGAAAGCGTTGAAAAAGGCGAATAAAGAAAAAGCACCATTACTACGCGACAAAGTGATGGAAATATTTGCAGAGAAAAAGGATGTTGAATTTTTACACGAGGATGTTGTGAATCTAAACAGAGAAATATACAATTCATAA
>YZ01|ctg00003_01311 ctg00003_01311
GTGTCTAGAATATGTAAGGATGGATTTGACAAAGAGTGCATAAAGGAACATAGAGAAGTATATGGAATTGCCTATGCCCAAAATATGCTTTCAGGACGCTGGAAGTATATTATTCTTTGGTTTTTAAAAACAAAAGAACGTCGTTATAGCGAAATTAAAGCTTTTTTATGGGACATTTCACAAGGTTCTCTAACAAAACAGTTAAGAGAACTAGAAACAGATGGATTAATTAAGCGAGAGGTTTTTCCTGAGGTACCTCCACGTGTAGAGTATTCACTAACCGCAAAAGGGAAAGAATTCATTCCTATAATTGATTTGATGGAAGAGTTCGGGAAGAAGTTTGGGGAGCAGGTAGACTAA
>YZ01|ctg00003_01313 BAX60_18815
ATGAATACTACAATTGAATTACTTAGTAATCATGCATCCATACGTTCTTTTACAAATCAACCACTGACAGAGGAGCAACGAGAAGCAATTTTTAAGGCAGCTAATCAAACTTCATCTTTCAGCCTTCTCCAGGCCGTTTCAATCATTAGAATTACAGATCCAGATCTTCGAAAAAAAGTGATGGAGCTTTCTGCGAATCAGCCTTATATTGAAGAGGCAGCAGAGTTTTGGATTTTTTGTGCGGATTTTAACCGAAATCATCAAATTGCTCCCGATGTAGATCTTGAGTATATTGAATACCTTTTAATAGGTACATTTGATGCTGGGCTAATGGCTCAAAACGCTTTGACTGCAGCCGAATCAATGGGACTCGGTGGTGTATATATCGGTGGAATAAGACTTCATATTACAGAATTAACTAAGGTATTACATTTACCAAAACATGTGGTTCCTTTAGTGGGGCTATGCATAGGTCATCCTGCTGAAGAGAAACCTGGACTAAAACCACGTTTGCCTCAATCAATGGTCATGTTTGATAATCAGTATCAACCACTAGATAATGAAAAATTAGCAACCTATGATCAACGGATGCGTGAGTACTACCGAGATCGTCCTGTTAAAGCGCCTTTCACAGTGAAAAAAGTAAAGGGATGGAAAGATCATATTGAGGACCATCTCGAAAGAAGCAAACTCCCCTTCATGCTTGAGTATTTAAATAAACAGGGATTTGCTAAAAAATAA
>YZ01|ctg00003_01317 I33_3348
GTGAATCCGGTTTTATCATCGTCAGAAGTTGGCGTAAAGATCAATGAATGGTATAAAATGATACGTCAATTTAGTGTCCCGGATGCAGAGATTTTAAAGGCAGAGGTGGAGCAAGAAATCCAACGGATGGAGGAAGATGAGTATTTACTCATTTACTTCTCCCTAATGAAATTCCGTCATCAACTCATGTTAGATTATTTGGAACCCGTAACAACACGCATAAGACCAACTATTGACGAACTTCTTGAAAAAATTGAGACTTCAAATAAAGGCATATCTGGTCTTTTGTCGTATTATTCTCTGTTTTTCAGAGGGATGTACGAGTTTGATAAGAAGCAATACATGAAAGCTATCTACTATTATAGAGAAGCCGAAAAGCAGCTTATACATGTCCCTGATGAGATCGAAAGGGCAGAGTTTCATTTTAAGTTAGCTGAAGCATATTATGGTATGAAGCAAAGTCATGTGTCTATGCATCACGTTAAACAAGCATTGGATATTTATAATCAATATGAACTTTATAAGGTGCGGAAAGTTCAATGTATGTTTGTTATTTCAGGGAATTATATAGATTTTAAACGTTATGAAAAAAGTCAGCCGCATCTTGAAAAAGCATTAGAGTTATCTAGGGAATTGAATAACAAGAGGTTGATTAGTTCTGCGTTATATAATTTAGGCACAAATTTTGCTGACAGTGGCGATTACGAGCAAGCGGAAGTATTCATGAAGCAAGCTGTGGAGATAACAGAAAAAGAAAAGCTCACAAACTTGCCACATTCTTTATTTTCTTATGCAAAAATCCTTTTTAAACAAGGAAAAATGAATGAAGCTATCCAAGTAAGTAAGAAAGGTTTGTCAGCAGCTCTTTATCAAGGTGATGAGCTTTTTGCAAAATTACAGGGTTATTTAAAAGCTCTTTACGTCGATGCGGTGGATCAACATGGAGTTAATCAAACCATAGAATACTTAGAGAAGAATAAGAACTATTCTTATGTTGAAGACATTGCCTGTGAGACCGCAGCTGCTTATGCAAACTCAAAAGAATTTGAAACATCTTATGTTTATCATCAGAAAATGGTTGAAACTCAAACACAAATTCAAAGGGGAGAATGCCTGTATGACTTTTAA
>YZ01|ctg00003_01318 I33_2681
ATGAATAGTATGAAGTACATATTGTTTTTCCTGGTCTCTTTAATTTTACAAGCTATTTTGTTTTTTGGAATAAAAAGAGATTCTGGGATTACTATACTCGACATGTTAGTTATGTCCTTGTTATTCAGTTTATTTATGTTTTTAATTGATAGAGTCCTTACAAAAAAGCAGGCATAA
>YZ01|ctg00003_01319 ctg00003_01319
ATGAAAGTCTTTGAAGCTAAAACACTTATGTCTGAAGCTACAGACCGCGCCAAAGAATATAAAGAACTAAGGACGCAAATGGTCAACTTGAGAAAAGCTTTACAAAGCGTCGCTGAACTGGACGACAGCGAATTCTCAGGTAAAGGTGCTAACAACATTAAAGCATTCTATCACGACCATGTTGGTGTCACTGATCAATGGATCGACTACATTGATATGAAAATCGCATTTTTTAACAGCATTGCCGGAGCTGTAGAGGACAAAGGTCTCTCTGATGCTTATATTGAAGAGTCTTTTTTAGAACATGAACTGGCTAACGCCCATAAAAAATCAAAGTCCATCATGTCTGAACAGAAAAAGGCCATGAAAGATATCCTAAACGATATTGACGACATCCTCCCGCTCGACCTGTTTTCAACAGAAACCTTCAAGGATGAGCTTGCGGATGCCAATGACAAACGCAAAAAAACAATTGAAAAACTAGGTGACCTTGACGAAGATTTACTGACAGAATATGCCCTATCAGAACCAAATGAACAATTCATCAAGTCAGATTTCCAAAAGCTCCAAGAAGCAACGGGCAAAGGTAAAAACGCTACGCCCATTCACTACAACGCTAAGGCGTACCGTGAGAGTGATATACATAAGAAAAAAGGTGATATTGAGAAACAGACTGAAGCCTATTTGAAGATTAAGAAAGAAGAAGCGAAGGAACGAGAGATAAAAGACTTAAAGAAAAAGCTTGTGAATGGTGTCTCAGATCCGGATGAGTATTTAGAAATTGCGAAGAAAATCGGATATGAGAACCTTGAACCTGCACAGTTACAGTATGTGGTGCAGCTAGAACAAGCAAAACAGCTGAAGTCCGTCGGTGAAAGTGTAATCAATGCAGGTAAAACGGCATTGGATATCATCGATGGGGTTAATGATGGGCTTAACGATGCGATTGATGATACGATATATAGCATCAAGGACTTGGTTGTAGGCGCATGGGAATTTTCACAGCTCCCTATGGAACTAAAACTTGCAAAAACAATTACAACAGTCTTAAGTGTCCCCTCCTACCCTAAAATAATTTGGACAAACATCGTCGATTCATGGAATGATAAAATGATAAATGGCGATGCATATACAAGAGCACATTATATCAGTTATGCGGTCGGTAATATCGTTGGTCCAAAAGGTGCAGGTGCTGCAGTGCAAACCACTACTAAGCTCTCAAAAGCGGGTAAAGTGGTTGAAGGTGGAACAGCAGCTCCTCATGTGAATAAAGGAATTACAAAAGGAAACAACCTTATTAATCCCTTTTTTAAAAACAGATATGAACCTGCACTTGTAGGAATTGCACAAGATATTGAGAATACTCATAATGTAAAGAATACGTCTATATTAAAAAAAGCAATACAATCCAAACATGATCAATTTGTTAAAGCTGCACCATACACGTACGAAAACAGTGCGGGTAAAACAACGACTATTAACTTAAGAATGGGTCACTTAAAAAATGATGTCCACCCAGTAACAAAAGTTCCCTATGATAAAGATGGATTTCCAATATTCGAATCAAAGCATACACTCACACTTGATAAAGCCGACTTTAAAAAGAGTAGAGACCAGCATTTTGACAAATTAAATAAACAATTATATAAGCAGATTGAAGAAGACCCATCATTGATTAAAAAGCTTGATTTGAACGAAGATGATTTACTTGATCTTCAAGATGGAATAACACCAGAGAAATACACATGGCACCACCATCAAACTCCTGGAAAAATGGAGCTAGTGGACCGAGTAATTCATGCTAAAACAGGTCACACTGGCGGATATAAAATTTGGGGGAAAGATGAGAAATAG
>YZ01|ctg00003_01320 BSBS38_02663
ATGCAAAGTATTAAATGGAGAAAACGAAGCACCTTTCAAGAGGCGACAAACAGTCAGATCAAAGAGGTAGAAGAGAAATTAAAAATCAAGTTCCCGACAGATTACAAAGAATTCATTAAAGACCATAATGGATGTTCCCCTATAGATAAAAAGGTTGTTTTATTCCAAGATTCTCGAGAATCAATCAACAATTTACTGAGCATAGGAGATCCTACTCGGCCAATTGATCTCCTTAGTACAATTGATAATGTTAAAGATCGGTTAGTTGATAAGATCATACCTTTTGCTACAGATGCAGGGGGAAACCTCTTTTGTTTTGATTACAGAATGTCTTCTCAAGAACCCGTAATTGTTTTTTGGGATCATGAGATCGCTTATGAAGATAAGGAAAGTTCCATTAGCTATGTTTGTGATTCATTTACAGAGTTGATTAATAAACTATACGAGGGATAA
>YZ01|ctg00003_01321 ctg00003_01321
ATGATTGAAATTAAAGTTTCTGATCCTGTATTTAGATTTCTCGGTGGACATTTCCACCAAGATATAGAGTCTCCGGAAAAGGCCCTTGATGAATATTTAAATGAAGCATCACAAAAACTAAAAGAAAGAGATTTAATAACACTAACTGAGTTTGTAAATAATGATTATTCAAAAGAAGACAAGAATGAATTTATAGAAGAAGCAGCTGATGGTATATACTTTCCTGAAGATGATATAACTCCATTAGAATGGCTTAAGCAAGTCATTGAACAAATTAAAGAACACCTTAAAACAATATAG
>YZ01|ctg00003_01322 ctg00003_01322
ATGAAAAAAATATTTGTAGATGGAAAAGACTTTGAAAATAAAGAAGGGTTACATGATACATTAAAAGATAAATTAGACTTCCCAGACTACTATGGGAAAAATTTAGACGCCTTATGGGATTGCCTTACAGGGTGGATAGACTTGCCGTTAACTTTAATCTGGAGAAATTTTGAGTTTAGTAAAAAGTTTTTAGGTTCATACGCTGATGATGTATTAGAAGTTTTACAAGAGGCTCAAGAGGAATTAGAAGGTGAGTTTAAAATAATAGTAGAGTAG
>YZ01|ctg00003_01324 BSSX_2634
ATGGCCATTAAAGTAGTAAAGAATCTAGTCTCTAAATCAAAATATGGATTGAAATGTCCTAATCCTATGAAAGCTGAATATATCACTATTCACAACACTGCGAATGATGCTTCAGCAGCCAATGAAATTTCTTACATGAAGAACAACACTAGCTCAACAAGTTTTCACTTTGCCGTAGACGATAAATAA
>YZ01|ctg00003_01325 BSSX_2635
ATGGAGGAGACAAGTTTGTTTATCAATTTTGAAACATTAGATTTAGCAAGAGTATATTTATTTGGAGGGGTGAAGTACCTTGATTTACTTCTAGTACTTAGCATAATTGACGTCTTAACAGGAGTAATTAAGGCATGGAAATTCAAAAAACTGCGAAGCCGGAGCGCATGGTTTGGATATGTCCGCAAGTTACTCAATTTCTTTGCGGTCATTTTAGCAAACGTTATTGATACAGTCCTCAATTTAAACGGTGTCCTAACCTTTGGTACCGTTCTTTTTTATATCGCTAATGAAGGTTTGTCAATAACTGAAAACTTAGCACAGATCGGTGGTAAAATCCCTTCAACAATAACAGATCGATTACAAACAATTGAGAACAAAAATGAACAGAGTAAAGATAACACAGACAAAGCTGCTGGCTGA
>YZ01|ctg00003_01326 BSSX_2636
TTGGTTGTTAAAGCAAATACGCTTGACGAGACTGAATGGATTCACTTAACTAAACGCTATTTCCGTTTCAGATACGTGAATGGTAACCTACAGCAATCTGAATTTTTACTATACCAGTCACTGGGCGCAGGTGAAGAGGATATAAACATTAACCACACTGTTCCTATTACAGCAGTTACTCCGTTCTCAGTCCAGTTAGATAAAAGCGGGTTAACTAATGATGGTCGTTTAAAAGTTCAAACTGAAGGCTTGAACCTTAACTCATTAGATACTCAAGCAAAAACAATGGATATTGTCTTTCACGATAAAACAGAAACCATAGGTGAGGGTAACCCATTAACTGTTGGACCATTCAAAACGTTACTCGTTGAGGTTTATGGGACGGCTGAGACAAGTGAATTGAAGTTCTGGGGTAAATCCTTATCGGGAACAAAAAGAGCCTTGAGAGGGCAAAAAGTGGATGACGGAACGTTTGCCACTAGCACAAAAGGGAAATCTGAAGCCTGGTCTTTTGACATTACCGGTTTTAAAGAAATCGTTATGGAGCTTACAGCTTTAACAAATGGAAACTTTTCAGTTAGAGGGACGGCCGTCTCATAA
>YZ01|ctg00003_01327 ctg00003_01327
TTGAAGGGGTTAAATATCAATAAAAAATTATTAAAAAGGTTAACGATTGTACCAATTCTATTCATTTGTTATGTTTTATTTTTAAATCCTGAAGTTATACTTGAAGAGCAATGTCCTAATAAGCCTTATAGTTTAACAATCGTAAAGCACGGGACAGGTATATTTGATAAGAAAATTGTTCTAATATATTACAAGATCAACGGAAAAACAGTAGCTGTTGGGGATTTGGTGTTTTTTGAGAATTTCGACAGAGATATAGATGTTACTTGGGATACTAATACTGATGATGGAACTTGGTGGATAGATAAAAGCGTACATTTAACCATGACCTATGCTAAAAATTTTAAGGGGGATTTAGACAAGAAAGATATTGATTTTGATTATGGTACTGTCCAATAA
>YZ01|ctg00003_01328 BAX60_18785
ATGATAAAGTCTTTTTTAATGTTGGGGCAGTCGAATATGGCGGGCCGTGGATTTTTGAATGAAGTAGACCCTATCTATAATGAAAAAATAAAAATGCTGCGCAATGGACAGTGGCAGATGATGACAGAGCCGATTAATTACGACCGTCCGGTTTCCGGTGTTGGCCTGGCGGCATCTTTTGCAGATGCATGGTCGAAAGCTCATCCCGATGAAGAAATTGGCTTGATCCCTTGTGCGGAAGGTGGCAGTTCATTGAATGACTGGCATCCGGAAGGCATCCTTTTTCAGCATGCTTTGTCCGAAGCCCGCTTCGCCCTCCGATCCAGTCAAATTTGTGGAATCCTTTGGCACCAAGGTGAGAGTGACAGTTATCGTTCGCTACATGAAACTTATTACGAGAAATTAACTCTTATCATCGAGACGCTAAGAAACGAGTTGGAAATTGATGAGGTACCGTTGATTATTGGAGGGCTTGGTGACTTTCTTGGGAAGACCGGTTTTGGACAGCACGCGACTGAATTTCGACAGGTTAATGAACAATTGCTTCGTTTTGCCAACGAACAACAGAATTGTTATTTTGTTACTGCAGCAGGTTTGACTGCGAATCCTGATGGCATTCATTTAGACGCAGCTTCACAACGCAAATTCGGTTACCGCTATTTCGAGGCTTTTTCGAAAAAATACCATATCTTGAAACCCATTTCGGGAGAGGAGCAATCACTGAAAGTGAATGGTGACTATTCTAAAACAGAACAGATTTACCTTCATAGTATGGATTTGGCTTCGGGTAAAATTACGTACGCGGAATTTGAGGCGCGGATGGCGAAGGTGATGAAACCATGA
>YZ01|ctg00003_01329 BAX60_18790
ATGATTCCCTTACTTATCCTTGGCTTGCTAATCCAAAACCCCGGAGCTCATGGCTATGAACTTCTGGCCTTAATGGAAAAACGTCATTACAAATACATTGTTAACTTCACGAAAGGTTCATTTTATTACAATCTGCAGCAACTTGAAGAAAAGTGCTTAATTGAACAGATTCAGCAGAAACCCTCAACCAGCGGGCGTGAAATCCGTAACTACAAAGTCACAGATTCGGGAAGGGCAGAATTCGAAAAATTAATGATCAAATACGGCACCAAATCGGAATATGTGAACCTGCAATTTTATGGGGCGTTACTCTTTGCCGATGAATTCGACAAAAATAAATTACTGGATCTGATCCAATCACAAATCGATCAGACTAAAACTCGAATCGAGCTCCTTGATGAATACCTGTCCATCACTCAAGAAATTCCCGGCACAATCGATTACTTTCGCCGTATGAACGAAAATTCCCGTTCACATCACTTGGTTAATTTAGAGTGGTTTGAAAAATTGAAAACAGAAATAGAATCAACTATTGCAGAATAA
>YZ01|ctg00003_01330 BSSX_2639
ATGAAAAAAAATATTCACATATTGGGAGCCTCTGGTGTCGGAACTTCAACATTGGGTGCTGCATTGTCAAAGTGTTTGCCTCATACGCATCTTGATACTGATAATTACTATTGGTTAGATAAATTCACTAAAAAAAGAGAAATTCCTGAAAGAAGAAAGTTGCTTGAAAAAGACTTAACAATAAATGAGAAATGGATTCTTTCTGGTGCAGTGTGTGGCTGGGACGATAATCTAAAAAGTTATTTTGACCTTGTCGTCTTCTTATGGATTCCACAGGAAATACGGCTTGAGAGATTAAGGCATAGGGAATTTCAGCGTTATGGAAATGAAGTGTTAGCCGGTGGCAGTAAATATGAACAATCAAAAGCATTTTTAGAGTGGGCTTCTTTATATGATAATGCTGGAATGGAAGTTAGAAGTAAAGCTTTGCATGAACATTGGATGGAAGATTTATCTTGTCCAGTGTTAAAAATTGAAGGCGATTGCTCAGTCAATGAAAGAGTTGACCGTGTCTTGGATTTTTTGAATTCTAATTAA
>YZ01|ctg00003_01334 yrzO
ATGCTTGAAGGTTTATTGTTTTTCATTTCAGCCGGAATTGTCTGTGAACTTGCGGCAATTAATCGAAATGGCCGCAAAAATATAAAGCAACAGGAGGAATTGATTCAAGTTCTAAAAGAATTCCTTAACAAAGACATCAATTCCAAATAA
>YZ01|ctg00003_01336 czcR
ATGGAACTGCGAGACTTACAAATTTTCAAAAGCGTTGCACATCACAAAAGTATAACCGGTGCTGCAAAGGAATTAAGTTATGTACAATCAAATGTAACGGCACGGATTAAGCAATTAGAGAATGAGCTCAAAACACCTCTTTTCAATCGCCATAAAAAAGGGGTGTCATTAAGCCCAGAGGGCCGAAAAATGATTGAACACGTTAACAAAATTTTGAAAGATGTTGAAGAATTGAAACAAGCCTTTCTTGATAGTGATGTACCATCCGGAATATTAAAAATTGGTACAGTAGAAACAGTGAGGATACTACCGACCATCTTAGCCTCTTATTATAAAAAGTATCCTAACGTGGATTTATCATTGCAGGCTGGTTTAACAGAGGAACTTATTAAAAAGGTAACAAATCAGGAATTAGACGGGGCTTTTATATCAGGGCCTATTAAACATTCAATTCTTGAACAATATGATGTCTATACCGAAAAGCTTACACTAGTAACGACTAACAAAACGTTTAATATAGAGGATTTTTTAACAACGCCCATTCTTGTTTCTAATCGAGGATGCGGTTATCGTTCTAGGTTGGAACATTGGCTTCAGGATGAAGGCTTACTTCCAAACAGAATTTTGGAATTTAACATTCTAGAGACAATTTTAAATAGTGTTGCACTCGGTCTTGGAATAACAGTCGTACCGGAATCTGCTGTTAGGCATCTTTCTACCGCAGGTAAGGTTTATTGTCACCCATTACCTGAGAAATATAGCTGTATCTCAACAGTCTTTATACGGCACAAAGATGCTTACCTGACAAATTCGATGCGCAGCCTACTTAAGACTATTGTTGGGCATAAAAATATGAGTATGTCTTGA
>YZ01|ctg00003_01338 BCV50_20615
ATGAATACTTCTAAAAGAAGAATGGGATTGTTTTATGTTATAACAGGGGCGACATGTTGGGGAATTGGGGGGACAGTAGCAAAAAAACTTTTTCAAGATGATCAAGTTGATGTAGATTGGCTTGTAACGATACGCTTGCTTACGGCAGGCATTTTACTCTTAATGCTCCAATTGTTAAGAAAGAATCGGTCTCAGGTTATTGAGGTTTGGAAAAACAAAGCGTCAGCTGGTCAGCTTCTCATTTTTGGGTTGTTTGGAATGCTTGCTGTGCAGTACACATATATGGCATCCATTCAACATGGGAATGCTGCTGTTGCTACGTTATTACAATATTTATCCCCAGTAATCGTCATTATCTACTCGGTTTTGCGAAAAAGAACTGTTCTGACCAAACAAGATAACATAACAGTATTGCTTGCGCTGGCGGGGTGCTTTTTTCTGCTGACAAATGGTTCCATTTCTCAGCTTTCAGTACCGGAAATTGCAGTAGTATGGGGAGTTTTATCAGGATTCGCGGCAGCTTTTTATACTTTATATGCCGTTGATTTATTAAATAAATTTGATTCCCTTGTTGTTGTAGGTTGGGCTATGATTATTGGCGGTTTTGCATTAAGTTTTATTCATCCGCCATGGCAAATGGATTTTAAAAGCTTAACTGCTGAGGCATATGTATATATTTTATTTGTTACAATATTTGGAACAATGATTGCGTTCTGGTTCTTTATAAAAAGTTTGCAAAGCCTTTCACCCAAAGAAACAAGCCTGTTAGGAAGCTTAGAGCCTCTATCAGCAGTAGTAACAACTGTCGTTTGGCTAAAAGAACCATTTGGTTTTTTTCAATGGGTTGGTGCTTTCTGTATTATAGGTATAACTTTAATATTGGCTTTAAATAAAGAGCCTTCTATGCAGAGTGAAAAATCTATATTGAAGATTGGGGAATAA
>YZ01|ctg00003_01339 ydeC
ATGAAAAGTTTTATGATTGATCAAAACTTAAAAGAATTAACAGAGCACCGAACGGTAGAATTACCAGTTGCATGTTACGAGACAAGAATCAATCAAAATATAAATGGCTATATTCCGCTTCATTGGCATGATGAAATTCAATTTGTGTTGATACGAAAAGGGGAAGCTGTCTTTCAAATAAATGAAGAAAAAATAGTGGTTCCAGAAGGGGATGGATTATTTATCAATAGTGGCTGCCTGCACATGGCAGAAGAAAAGGATGGCTCAGATTGTACGTATATTTGCTTAAATGTTTCACCCCATTTCGTGTTATCTCAAGAACTGTTTTCAAGCTATGTTCAGCCCTATATTTTTTCAACCAATTTATCCTATTTATTTTTGGATGGAAATCAGCATTGGGCAAAAAACATTCTAAAAGCTGTAAAAACAATAAATCAATTGGTTCAACAAAAGAAATCGCTTTATGAAATTGACATTACCATGCAATTAACTTTGATGTGGAAAAATTTGATTTTTAATGGTTTTCAATTAGAGTATGATCAATCTGAAATGATAAAAAGTCATCGAATGAAACAAATGTTAAACTGGATACATCTCCATTATGCTGAAAAAATTACATTAGAGGACATTGCAAAAGCTGGCCAATTGAGCCGATCTGAGTGCTGCCGTTATTTTAAACGAATGCTGAATAAGACGCCGTTACGTTATGTACTGGATTACAGAATCCAAAAAAGCTTATTGTTACTGCAACACCCGGAAACCAATGTTACAGAAGTGTCTTATCAAGTTGGATTTAACAGTACCAGTTATTTCATAAGTAAATTTCAACAAGCTATGAATATGACACCATTCTCATACAAAAAAATTCATATGGGAATTAATTGA
>YZ01|ctg00003_01342 yrdA
GTGTTTCAAACCTTAGACCATTTTTTTAAATCTTGGGAGTTCGAAGCCGATGCTACACAAAAACTACTAAATAGTCTAACTGATGAATCGCTTAAACAAGAAATAACTTCACAAAATTGGACTTTAGGCCGTATAGCTTGGCATACTGTTGCTGCTATTCGCATCATTACCTCAAACACAAACTTAACGTTTCACGCTCCAGCTGAAGATTATCCTGTTCCTTCTTCAGCTCAGTTTATAGCTGACAGCTATCATCAAGCAAGTAATGCATTTGTACAGGCGTTAAAAGACCAGTGGACTGACCATACACTTCAAGAACGTATCAACTTTATTGGTCAACAATTGCCAAATGGTTCACTCTTGATGTTTTTAATTCAACATCAAAATCACCATCGAGGACAAATGACTGTTCTTATGAGACAAGCAGGTTTAACTGTTCCAGGTATTTATGGTCCAGCAAAAGAGGAATGGACAAAATTCGGTTTGGAAGCCCCGAAAATGTAA
>YZ01|ctg00003_01344 ydeG
ATGTTAAAAACAACAGACATTCAAACAGCTTCATTACAAAGTTACATCAGTTCTCCAGAAAAACAAAAAGCATTATACAAGCGTACATTATTCGTTGTAAGTATTTCACAAATTTTTGGCGGTGCAGGGCTGGCGGCAGGAGTTACTGTCGGTGCGCTTATTGCACAGCAAATGCTTGGTACAGATGCGTTTGCTGGTCTGCCTTCTGCTTTATTTACTTTAGGATCAGCAGGATCTGCATTATTTGTTGGGAGACTATCTCAACGCTATGGCCGCCGTACAGGCCTTTCAGCTGGCTTTGTGATTGGCGGACTTGGAGCAATAGGGGTCATCATTGCAGCCATCATAAATAGTATTTTCTTGTTATTTACTTCATTGCTTATTTACGGTGCTGGAACAGCGACAAATTTACAAGCTCGTTATGCAGGTACGGACTTAGCAAATAATAAACAGCGGGCGACTGCTGTTAGTATTACGATGGTTTTTACAACATTTGGCGCAGTTGCGGGTCCAAGTTTAGTGAATGTCATGGGGAATTTTGCTCTTTCTATTGGTGTTCCATCACTTGCTGGCCCTTTCATTTTAGCAGCAGCAGCATATATCTTGGCTGGTGTTGTCCTTTTCATCATGCTTCGTCCAGATCCATTAGTGATAGCAAGAACAATCGAAGCGACCAACCAAGAACCTAGTGATAAAGGACATTTGGAAACAACCGAGCACACAGAAAACAAAAGAGGCATAATTGTTGGTGCTGCGATTATGGTTCTTACCCAAATTGTAATGGTGGCTATTATGACAATGACACCAGTCCATATGAGTCATCATGGACATGGCTTGGGTGCAGTCGGTCTTGTTATTGGTTTTCATATAGGTGCCATGTATCTCCCTTCACTGGTTACAGGTGTTCTTGTTGATAAGCTGGGACGTACTGTAATGGCGATTGCTTCTGGAACGACGTTGCTTCTGGCAGGCTTAATGGCAGCATTTGCACCAGGAGATTCTATGGTTCTTCTCGTCATTGCTCTTTCTTTACTTGGATTAGGATGGAATTTTGGTTTGATAAGTGGGACTGCACTTATTGTTGATTCAACTGAAACGGCCACACGGGCTAAAACTCAAGGTACAGTAGATGTTCTGATTGCGTTGTCAGGAGCTGCTGGCGGTGCATTGTCTGGAATGATTGTGGCAGGTTCAAGTTTCCTAACATTATCATTTACTGGAGGGATTTTAGCCTTATTGCTCATTCCAGTGGTGGTATGGTCTCGTGGAGGTAAAAAATAA
>YZ01|ctg00003_01345 ydeF
ATGCCGATTAATTCTTTTGAAAACTATCCGATGAGCTGGAAGCCATCGATTGATAAAACGGAAAAGCCTATCTATAAAGCACTTGCAGGGCAATTGGAACAGGATATCGTAAACGGAGTTTTATTACCTGGAACAAAACTTCCTCCACAGAGAGAACTGGCTGATTATTTGGATTTAAACGTAAGTACCATTTCAAAAGCGTTTAAAGTTTGCGAGTTAAAGGGCTTGCTAAGTGCATCTGTGGGAAGCGGCACATTTGTATCATACGATGCGTTATCAAATGCGTATTTACTTGAAGATACAAAGCCGAAACATTTAATTGAAATGGGAGCAACACTGCCTGATAATGCTTCTTACGAGCCCCTGTTACTCCAACTAAAAAACATGCTGCAAGATGAAGATTACGGAAAATGGTTTGGTTATGGTCGGACAGGCGAAAGCCTTTGGCAAAAGGATGCAGCTGTAAAGCTCATCCGAAGAGGCGGGTTTGAAACAGCCGTTGATCACATTTTATTTGCAAATGGAGGGCAAAATGCGATTGCTGCTGCATTGGCGAGTCTTTGTAAGCCTGGAGATCGCATTGGTGTTGACCATCATACATACCCTGGATTAAAAACTGTTGCATCAATGCTTAGTGTGCAAATCGTACCGATAAAATCAGAGAACTATGAAATGAGTCCGGAGTCACTTGAATATGCTTGTAAAAATGAAAATATTAAAGGCATTTATTTGATCCCAGATTATCATAATCCGACAGCTTCCTTTATGTCTGTTGAGAAACGAAGAATGATTGCAGAAATTGCAAAGAAATATAATCTGTTTGTTATTGAAGATGCATCGTACCATCTTCTCAACAAAAATCCACTTCCAGCACTTGCATCATTCGCGCCGGAACAGGTTATCCATATTGCAAGTTTATCAAAATCGTTAGCACCAGGGCTGCGACTGGCCTATGTAGCAGTGCCGAGTCAATTTAAGGAGCAAATGTCAAAGGCGCTCTATAATTTAAATATAACCGTTTCCCCGCTATTAGCTGAACTTACTGCACGCACGATTGTATCAAATCAATTTGAAGTCTTAAATGAGGGGCATCGGGAACAAACCATTCGCAGAAACCAAATCGTCAACCGATATTTTGCGGACTATACATGTTTAGGTGTGGAAACAGGCATTTTTCGTTGGTTGTTGTTGCCGGGTAAAATGACTGGTGCTGAATTTGAAGAATTAGCTGCACAGCATGGAGTGCAAGTGTATGCGGCTGAACGCTTTGTAGTTGGAAATAGTTGTCCGGAAAGGGCTGTAAGGGTTTCTGTATGTGCACCAAAAACTCTCGAAGAGCTTGAGCAAGGATTAATGATCCTTAAACGTTTGATAAACGGTATTACCTAA
>YZ01|ctg00003_01346 ctg00003_01346
GTGCTTTTTAATACAGAGGAGTTGGGAAAACTGAATCAAACTAATTTACTTTTAAGATTCGCCCTTGAAACCGCTGCACTCATTTCCATAGGTGTGTTTGCATGGACCCACTTTAATGGTTATTTTAAATATGTTCTAACTTTAGTTTTACCGATTGCAGTTATGATGATCTGGTCCGTGTTTGCAGTGCCTAATGATCCTAGTCGAAGTGGACAAACTGTGATAGCTGTAAACGGGGTAACAAGATTAGTTATGGAATTATTGATCTTTGCAATGGCTGTTGCAGCGCTTTATTTTAGTTATGTAAAAACGGTTGGTATTATGTTTTTTTGTCTAATATTGCTACACTACATAATTTCAGCTGATCGTATAAAATGGCTTCTAAATCAATAG
>YZ01|ctg00003_01348 BCV50_20550
ATGCTTAGCGGGAAGATTCGTTTGAAAATTAAATTTACTTTCTTATCGATGCTCATCTTTTCTATTTTATTAGCAGGATGTACAAATGCAGGACAAACAGAGAAAAAAGATCCTAACAATATGGTCACAATTGCTTGGCCTAGAGATATAGGAGAAATAAACCCACATGTCTATAATCCTTCCCAATTGTTTACACAGTCAATGGTGTATGAGCCTTTGGTCTCTTATGAAGCGGGCGGAAAACTTAAACCGCATTTAGCTGAGTCTTGGGATATATCTAATGACGGCAAAGTGTATACGTTTCATTTGCGTAAGAATGTAACATTTTCTGATGGGACAACATTTAATGCAAAAATCGCGAAAAAGAATTTTGACTCCATTTTAAAACATCCTGAGTTACATAGCTGGTTAGGATTTATTACAAAAATAGCTCAAACAAAAGTGATCGATGATCATACATTTCAATTGACACTGACTGAATCATATTATCCAACCATTCAGGAGCTGGCAGTTGTACGGCCTGTTCGGTTTTTAGGAGAGGCTGGATTCCCTAAAGATGGCGATACATCAAAAGGTGTAGCAAAACCGGTTGGGACGGGTCCATGGGTATTGGAAGAGCATAAAACCGATGAATATGCGATTTTTAAACGCAATGAAAATTATTGGGGTGAAAAGCCTAAAGTCGAGAAAATCAAGGTGAAAGTCATCCCAGACGCAGAAACAAGAGTACTCGCATTTGAAAAAGGTGAACTGGACTTAATTTACGGTGAAGGCGTCATCAGTTTGGATGCATATAAGCAGCTGCAGTCGACAGGACAATATGAAACAAGCCTTTCCGAACCGGTGGCGACGAGACAGCTTGTCATGAATACGAAAAAAGAACAGCTTTCTGATGAACGTGTTCGTCAAGCCCTGCACTATGGTTTTAATAAAGACGCCATGGTGGAAGGCATTACCTCTAGGTTAGAAGAAAAAGCAGATTATATTTTGCCGACAACCTTCCCATACACGTCTGATATTGATGTAAAGCCAGTGAAATATGATGCGGAAAAAGCGGCAGCGTTATTAGATGCAACAGGCTGGAAGCTTCCTAATGGCAAGACGGTGCGTGAGAAAGACGGTAAGCCTCTTGAATTTAGTTTAATGTATGATTCAGCGGAATCCATTCAAAAAGCAATGGCAGAAACGCTGCAAGCAGAGTGGGCAGCGATTGGGGTGAAGTTGAATCTTGAAGGAGTAGAATTGGCAACTCAGGTTAAACGGTTCAAAGCGAATGAATTTGATATGAACTTCTTTAGCAACTATGGCGCGCCTTATGACCCGCATACATTTGTAAACATTGTCGCGTCAAAAGGATTTGGATTTAATGAAGCGATTTCAGCATATCCAAACAAGGATGAGCTATTGAAGCAGATGGCAAGGGTTCCCAAAACAACTGATGAAAAAGAGCGTCAACATCTTTACTCATCTATTTTAACATCCCTTCAAGATCAGGGAGCCATCGTTCCTATCTCTTATATAAAAAAGACAGCGATCTACCAAAAGAATATTACAGACTTTACTTTCCCAGCCAACCGTGACGAACATCCATTTACAGGTATTCGCATTAAGCAATAG
>YZ01|ctg00003_01349 nikB
ATGGGCATCTATATATTAAAACGAATCATGTCCATCATACCAGTGTTTCTTTTAGCTACGCTTCTGACAACAGGAATGATTCAACTCTCACCGGTTGACCCGGCTGAAGCATATGTAGCCGCAGCGCATATCCAGCCAACCGATGACATTCTAGAGCAAAAAAGACATGAGTTTGGCTTAGATCAACCATTCTTTATTCAATATGCAAACTCTATTTTGAAGATATGCCAATTGGATTTCGGCATTTCTTATGTTTCGAATAAGCCGGTTTGGGACGAGGTAACACTCCGAATGCCAGCAACGATCGAACTTGCTCTTGGGAGTTTATTGATCGCGGTGCTTGTCAGTGTGCCTCTCGGCTTCTTTGCGGGAATCAAAAGAAATCGCGCAATTGATCATATCAGTCGCTTCATTTCCTTTTTCGGGGCATCCATTCCAACTTTTTGGTTAGGGTATATGTTGGTTTTTTTCTTTTCTGTTCAATTAGATCTTTTTCCAGTAGAAGGAATTGGAACATGGCAGCACCTCGTACTGCCGTCAATGACGCTGGCGCTTCCTTTAATTGCAATGTATACAAGGCTTTTGCGCGCCAGTGTTATAGAAAACCTGCAAGAACCGTATGTACAATACGCAAAAATCAGAGGACTGAAGAATAAAAGCATTATGGCTAAGCATGTATTGAAAATGGCCATTTCTCCGATGATTACAGGCCTAGGAATGAATCTTGGCAAACTTCTCACCGGAACAATTATTGTTGAAGTGGTTTTTTCTTGGCCTGGCTTTGGCCGTTATTTTATTGAGGCCATTTTCAATCGTGACATCCCTGTCATTCAATGCTATGTGTTCATAGCCGCCACATTTTTTATATTGAGCAGCTTAATCGTTGATCTCATTCAAATGTATATTGATCCGCGCATTTCCAGGAAAGAAGGGCAGTATCGATGA
>YZ01|ctg00003_01350 BCV50_20540
ATGATCACAAGCATACGCATGATATATAAAAGTCAAAAAGTGATAACGGCATGTATCATCATATTATCAATCCTATTTCTCATCGCTGTATTTGCCCCTTGGATTGCGCCGAATAACCCTGTTGCTGTTCATTTAGCATATAAGCTGCACCCTCCATCCATGGAGTTCCCTTTAGGAACTGATCATTTAGGAAGATGCAACTTATCCCGCCTTTTGTACGGAACACGAATTTCTTTGGGATTTGCAGTGCTCATTTTTATTTCCTCACTTGTGATCGGTCTCATCGTCGGTACGATTTCGGGATATAAAGGCGGATGGATTGATCATTTGTTAATGAGATGTTGTGATGGTGTGATGGCCTTTCCGAACTTAATTTTAGTTCTTGGTCTAGTAGGCATATTCGGACCTGGACTTCCTCAAGTCATTCTTGCCCTCATGCTTGTGCAATGGGTCTACTATGCGAGAATTTTTAGAGGAATGGTGCTTAGTCTGAAAGAGGAAAACTTTATTAAAGCCGCAAAAATCAATGGATCATCACAATGGAAGATTCTGAAAAAACATATCATACCTAATGTGCTCCCTCCCCTCGTTGTCATGGGTACATTGGAAATGGGCTGGGCTATTATGGACATATCCGCTATGTCGTTTCTTGGATTAGGCGTCCAGCCACCGGCTGCGGAATGGGGAGCGATGATTCATGAAGGTAAATCGTATATCCGGACGAACCCTGAGTTGATGATTTATCCAGGGATGATGATCATGATTGTGGTTGTAACGTTCAATTTATTGGGCGAGAGCTTATCAGAAAAATACGGAATCAAACGTCGATGA
>YZ01|ctg00003_01351 oppD_4
TTGGGAACAGAACAATCACCGGTGCTGCAAGTTAGAGATTTGCATGTACAGGCCAAAACGCACAAAGGAGTTTCAACTCTAGTTCAACACGTCAATTTCGAACTGAAGCGCGGTCAAGTTCTTGGCCTGATTGGTGAGAGCGGATGCGGAAAAACAGTAACAGGCATGTCCATTCTTCAGATGCTTCATCAGAAAACAACCAAGGTGGAAGGAAGCATTTCAATACTAGGCCGAGAATTAAACGGATTGGCAGATAAAGAAATGCGCAAGATACGCGGCAAAGATATTGCCTATATTATGCAAAATCCGATGAACGCTTTTACACCCGTTTTTACGATTGGTCATCAAATGATTGAAACGATTCGCTCTCATACGTCTTTTAACAAAAAGCAGGCAAAGGAGCTTGCAATAGAAGCATTGCATAATGTGAGCTTATCCAATCCTGTTAAACTTTTAAAATCTTACCCTTTTCAATTAAGCGGCGGAATGCTTCAACGGGTGATGATTGCAACCGCTGTATGCTTACATCCAAGCATTCTCATTGCGGATGAACCCACAACTGCATTAGACGTAAATAATCAGAAGACCGTGTTGAAACATTTAGACGCCATGCGCTCTGAATGTGGAACGGCGATTTTGCTTATATCTCATGATCTGGGCGTCATTGCTGAAATGGCGGATGAAGTCGCTGTGATGCAGAAAGGAAGAATCGCAGAAAAAGCAGATGTGTTTCAGCTGTTTGATGCACCAAAGCATGAATATACAAAAAAGCTATTAAGTGCACGTTTGACATTGCCAATTGATGAACGTGCCATTGGGTCAATTTGA
>YZ01|ctg00003_01352 oppF_4
GTGAGTTTATTACAAGTGAAAGAAGTCTCTCATCGTTATGCGGAGCGTTCATTGTTCAAATGGAAATTTCAATCTAAACAAGTCCTATCCGATGTCAGCTTTTCGATTGAGAAGGGTACATGCTTAGGCTTGATTGGGGCAAGTGGAGCCGGTAAGAGTACATTGGGAAAAGTGTTGCTTGGTTTAGAACGGCCGCAATCAGGTCAAATCCTTTTTCAAGGCCATGATATGTATAGCGCAGATAAATCGATCCGGCGAAAAATCCGTCGTGACCTTCAAGCTGTCTTTCAAGATTCATACTCGTCCGTCAACCCGCGAATGACGGCGGAACGGATTATTGCAGAACCATTAGAAAACTATGAAACCCTCACTACGGCGGAACAGAGACGAACTATTATCGAGTTGTTGGAAAGGGTAGGCCTAAGCGAAAGTGATTTAACAAAATATCCGCACCAATTCAGCGGCGGTCAATTGCAGCGGATCAATATCGCCAGAGCAATCTCGCTCAAACCGAAACTGATCGTATTAGACGAATCAGTCAGCAGTCTGGACATGGTTACCCAAACGCTTATACTCGATTTGTTAAAAGAGCTCAAAGACGAGTTTGGGTTATCGTATTTTTTTATTACGCATGATTTGAAAGCCGCTTATCAATTGAGTGACACACTAGGTGTACTGGATAACGGAAAATTAGTTGAGCTTTACGAGTCCAAACCTCAGTTCTTTGCATCAGACCATCCAGCAGTAAAAGAAATGAGAAGCTCCATACTTGCAGAACACCCGCGCTTTCGTTCGATAGGAAGCGGGACGATGCTACAATAA
>YZ01|ctg00003_01354 BAX60_18870
ATGAAATTACTAAGGATGAAGAAGCATTTACTAGTGGCTTTATTTTCTCTGGTATTATTTCAGAGTTCTGTGAGTGAATGTTATGCGAGCACAACAACGAAAGCCAAAACTGTAACACTGCCGCCGCCCCCTCCTTCAGGATATTTCGTAGATCATTACAAAAATAACAGCTCTGCTAATACTACAGTGAATTCCAATCCCACGATCGGGGTACTTTCCGAATTTAATAAGCTTTGGACTCCCGGAAGTACTTGGGATAGTGATGCCAAACTGAACAGCAGCGTGTTGGATGCCAACATTCAAAAAGTTGTTGACATTGCTGAACGCCGTACGATTAGTGAGGAAAATGCCGCATATTTTGATGATCGCAGGAATCAGAGCTACAGTGTGATTGACGGTCTTGGTCCGCTTACTGATGTATATCGGTTAAATGCGGGCGCGACGACAACGATCAACAGTATCCCGGCAGATGCCACAATAAAAAAATATATTGACGAAGGAACCAATTCTGGCAGCACGAGTTCCAGTCTCGGCAGCATCGTGAGTTTGGTCAATACGTTACGCGGCCCCTATTCTTCAACGAACCCGGCTAAGGGATACTTCCTTTATCCCCGCCCGTTTCGCTGGGAAAGCAACTCTATTCTTGTTCCAACCCTTGTTCCCGCTATCAATCCTGATCCAAGCAAAGACGGGGGTTTTCCGAGTGGACATACGAATGCTGCATACCTCAGCGCTTTTGCTATGGCTTATGCCGTACCGGAGCGTTATCAGGAGCTCCTTACCCGGGCTTCGGAGCTCGGCAATAACCGCATTGTTGCCGGTATGCATTCCCCGCTTGATGTAATGGGAGGACGTGTCATGGCAACTGGCTTGGCGGCTGCAATTTTATCTGATCCAGCCAATAAAAGTTTGAAAAAGGCTGCTTATGATGAAGCCCACAGTAAGTTGTTAACGCAAACTGGTACAGCGGAAGATCGATTCAGCGATTATGACATGAATAAAAAACAATATATTCAACGATTGACATACGGATTTGGGCAAATCAATTCACCTGCTAAACCAATGATGGTTCCTAAGGGAGCTGAAGTCCTGCTGGAAACTCGTTTTCCTTACCTTGACAACACGCAGCGCCGTTGGGTTTTAGCCACTACCGGTCTTCCTTCCGGCTATCCTGTTCTTGATGATCCTGAAGGGTGGGGACGGCTTGATCTCTATTCCGCCGCCGATGGATATGGCGCTTTTGCGAGAGACGTTACCGTGAACATGGATTCTTCAAAAGGCGGCTTCCATGCATTGGATCGCTGGCGCAACGATATCTCCGGCACCGGAAAGCTGACTAAAAAGGGGACAGGCACGTTAAAGCTGGAGGGGAACAATACATATTCCGGCGGTATACGGATTGATCAGGGAACACTTGAGGGTGACTCGAAGACAGCTTTTGGGAGAGGTGATGTTTCAAACAACGGAGGCACCCTGAAGGAAGAGGTATCAGGAAAACTGGTCATCGGAGGAGACTACAAACAATCTGCCAAAGGTATACTTGAGCTGAATATCAGCGGAAAAAATGATCTGTTACACATTAAGGGCAAGGCAAAAATGAAAGGGACATTACGTCTCAACTTTTCGGACAATTATGCACCAGCTGACGGATCCACGATCATCACCTATGATAAGCGTCAAGGATCATTTTCTTCAATCGAGACCGTAGGATTGCCAAGCAAGTACAAAGTGAAGATCATCTATAAGTCCAACAGTATCCAATTAAAAGTCAAGGCAAATTAG
>YZ01|ctg00003_01355 zinT
ATGAAGATTTTATTTGCAAAGAGGTTAGGTATATTAACTATTGGTTCATTACTCGTATTGGCAGGATGTCAGACTTCCGGTTCATCAAAAGGTGAGTCTAATAAAACAACATCATCCTCGGCTGTTGCAGAAGACTCTTCCAAAACGCAAGAGCAAGCATCTGAAAGTCACACACACGAAAGTGCTCACGCTCATGATCATGAGCACGATCATAGTCATGCGCATGATGAAGAAACAGAAAAAATTTATGAAGGCTATTTTAAAAACAGCCAAGTAAAGGATCGTTCACTTTCTGATTGGGAAGGAGACTGGCAATCTGTATATCCATACCTGCAAGATGGTACTCTTGACGAAGTATTTTCATATAAATCAGAACATGAAGGTGACAAGACAGCTGAAGAATATAAAGAGTACTATAAAAAAGGGTATAAAACTGATGTTGACCGTATCTTAATTCAAAAAGATGCTGTAACGTTCTTCAAAAATGGAAAAGAATATTCTGGTAAGTATACGTATGACGGGTACGAAATTCTAACATATGATGGAGGCAATAGAGGGGTAAGATACATATTCAAACTAGCTAAAGAAGCTGAAGGGCTCCCTCAGTATATTCAGTTTAGTGATCATAGTATCTATCCGACTAAAGCTAGTCATTACCATCTGTATTGGGGTGATGACCGTGAAGCTTTACTTGATGAAGTCAAACACTGGCCTACCTACTACCCGTCAAAAATGGATGGACACGATATTGCCCATGATATGATGGCTCATTAA
>YZ01|ctg00003_01356 sigZ
ATGAATATTGAGGATCTATGGGATCAATTTCACCAGCCGTTAAAAACATTTATTTCGCATAGGGTTAACGATCAATCTATGGTTGACGACATATTGCAAATCGTATTTATGAAAATACAAGTTCATCTCCCAAATCTGATTGATGAACAAAAGATTCATAGCTGGATCTATCAGATTACTAGAAATACAATTATTGATTTTTACCGCACCAAAAAATCAAGCGAAATACTGCCTGATCCTCTGCATTTTGATGACAATGCAGAGGAAGAAAATTTCACTAAAGAAGCAGCGGGTTGTATTCGCTCGACCATCAAAAGGTTGCCGGAAAAGTATCGAGAGGCGCTCGAACTGACTGAATTTCAAGGGTTATCACAAAAGGAGTTAAGTGAAAAGCTCGGCATTTCTTACTCGGGCGCAAAATCAAGGGTACAACGCGGACGGGGAAAATTAAAACAACTGCTTGAAGGATGCTGTCATATTGAAGCCGATCGATATGGAAATATCGTAGACTTTCGTATTGTAAAGGAAACTGACTAA
>YZ01|ctg00003_01357 yrpG
ATGGAATATACCTTTTTAGGAAGAACAGGATTGCGGGTGAGCCGTTTATGTTTAGGCACGATGAATTTTGGAGTTGATACAGATGAAAAGACGGCGTTCCGTATCATGGATGAAGCGCTCGATAACGGCATTCAGTTTTTTGATACTGCCAATATTTACGGCTGGGGCGAAAATGCAGGTTTGACAGAGAGCATCATTGGAAAATGGTTTGCACAAGGAGGACAGCGCCGCGAGAAAGTCGTTCTGGCGACAAAAGTATATGAACCGATTTCTGATCCGAATGACGGACCAAATGATAGGAGGGGGTTGTCTCTATACAAAATCAGACGCCATCTGGAAGGATCGCTGAAGCGGCTTCAGACAGATCATATAGAATTATACCAAATGCATCATATCGATAGGCGGACGCCGTGGGATGAGGTATGGGAAGCTTTTGAGACTCAGGTTCGCTCCGGCAAAGTAGACTATATTGGATCCAGTAACTTTGCAGGCTGGCATTTGGTTAAAGCGCAAGCTGAAGCTGAAAAACGGCGATTCATGGGACTCGTCACTGAACAGCACAAGTATAGTTTATTAGAACGTACAGCTGAGATGGAAGTGCTGCCGGCTGCACAGGATCTTGGTTTAGGGGTAGTGGCGTGGAGTCCCCTTGCAGGAGGACTTCTTGGCGGGAAGGCACTGAAAAGCAATGCCGGAACCCGTACAGCAAAAAGAGCAGATTTAATCGAAAAACATCGCTCACAACTCGAGAAATTTTCAACTTTATGCAAAGAACTAGGAGAAAAAGAAGCAAACGTGGCTTTGGCATGGGTGCTAGCAAATCCAGTTTTAACTGCGCCGATCATCGGACCAAGAACGGTTGAGCAGCTGCGTGATACGATAAAAGCCGTTGAAATCAGTCTGGATGAGGACATTCTCCACATGTTGAATGATATCTTTCCCGGACCTGGAGGAGAGACACCTGAGGCTTATGCCTGGTGA
>YZ01|ctg00003_01358 csn
ATGAAAATCAGTTTGAAGAAAAATGCGGGTTTCTGGAAGAAAGCAGCGATTTCATCACTTGTTTTCACCATGTTTTTTACCCTGATGATGAGTGAAATGGTTGTTGCGGCGGGACTGAATAAGGATCAAAAGCGCCGGGCAGAACAGCTGACCAGTATCTTTGAAAACGGCACGACGGAGATCCAATACGGATATGTGGAGCCATTGGATGATGGAAGAGGCTATACATGCGGACGGGCAGGCTTTACAACAGCTACCGGGGATGCATTGGAAGTAGTGGAAGTATACACAAAAGCGGTACCGAATAACAAACTGAAAAAGTACCTGCCTGAATTGCGCCGTCTGGCCAAAGAAGAAAGCGATGACATCAGCAATCTAAAGGGATTCGCTTCCGCCTGGGAGTCGCTTGGAAATGATAAGGACTTCCGCGCTGCTCAAGACGCAGTAAATGACAGCTTGTATTATCAGCCTGCCATGAAACGATCCGATCATGCCGGACTGAAAACGGCACTGGCAAGAGCTGTGATGTACGATACAGTTATTCAGCATGGCGATGGTGATGACCCCGACTCCTTTTATGCCTTGATCAAACGCACGAACAAAAAAGCGGGCGGTTCACCTAAAGACGGGATTGATGAGAAGAAATGGTTAAATAAATTCCTGGATGTGCGATATGACGACCTGATGAATCCGGCAGATCCTGACACCCGTGATGAGTGGAGAGAATCGGTTGCCCGTGTGGACGTGCTTCGCTCAATCGCCAAGGAGAACAACTATAATTTAAACGGACCGATTCATGTTCGCTCAAACGAATACGGTAATTTCGTAATCAAATAA
>YZ01|ctg00003_01359 yraL
ATGGCATATGTAAAAGCAACCGCTATTTTACCTGAAAAGCTGATATCGGAAATTCAAAAGTACGTTCAAGGAAAAACAATATATATTCCTAAGCCTGAAACCTCTCATCAAAAATGGGGTGCGTGTTCAGGAACAAGAAAGCTAATCGATGACAGAAACACTTCTATTAAACAAGCATTTAAAAACGGCAAAACAATTAATCAATTATCTGATGAATATCACCTCTCTACTGAAACAATAAAAAAAATTGTCTACTCTAAATAA
>YZ01|ctg00003_01360 BCV50_20485
ATGAATATAGTAAACAATGGAACATTGCAAGTGCCTGGAGCGAACATCCACTATAAGTTGCGTGGCACAGGTCCAATCATTCTTTTGATTCATGGCGGAGGCGGTGATGCCGACAAGTTCCATCATGTTGCAGACCATCTGGCTAACTGGTACACGGTTGTTACTTACGATCGCCGAGGCCATTCCCGCAGCAATCTCGCCAATCAGACTGAGGATTACCGTGTGGAAACACACAGTGATGACGCCCACCGTCTTCTAGCCAAACTCACCAACAAGCCGGCATACGTATTTGGAAGCAGCTCCGGCGCTGTTATCGGGCTTGATCTGTGCATACGCCATCCCGAACAGGTAAGTGTCATGATCCCTCACGAACCAGTCTTATTGCAGTTTTTAAATGGAAATGAGCTGAAACAAGCCAACCAATTCATGGAAGACCTTAAGAAAAATCACCGAAATGAGGTCATTACATTATTGTCAAGTTTAGAAACAAACGAACAATCAAAGGATGTGCTGGCAGAGCGGCTTCTCGGTAATTCAACGTATTTCACTGAATATGAAATTCAGGGAATTCTCAACTATACATTAGATATCGAAGCATTAAAGATGGTGTTTACATCTGCTCCGATGAAGGTACTCCCAGCTGGCGGAAGTGCTTCAAGAGATTTTTTTCCTTATCGTTGCGCAAACGCCTTAGCGGAACATTTGGAAACAGAAATTGTTGAATTTCCCGGAAACCATGCAGGTTATAACACAATTCATCATAAAGAATTCGCTGAGAGGTTACACGATATGTTAGAAAATAAACATAGGACCATGTACAACTAA
>YZ01|ctg00003_01361 yijE_1
ATGAAAAACACTTTGTTAGGTTCTATATATTTGGCTTTAGCCGCCAGCATTTGGGGTGGTATGTATGTTGTCGTAAAGGTTGTCGTATCGGTTATACCCCCATTAGAGCTGGTATGGATGCGATATGCAGTAGCAATTCTCGCATTGCTCATTATCGGTTTGGTAAAAAGGCTATCCTGGCGAATTCACAGACGTGACCTTTTGTTAATCATAGCCATTGGGATCATTGGGAATACAATTTCAATCGTTACACAGGAAGTTGGCACTAATCTATCATCTGCACAAATGGGAGCCATTATTACTTCTTCCACACCTGCATTTATGGTGATCTTTGCTAGGCTTTTGCTAAAAGAACGGTTGAATGTAAAAAAGGGAATATCTGTGGCTTTGGCGACTATCGGCGTTTTAATGATTGTAGGGAACGGTCACATTGACATGACGAATCAAATGGGCGGAATTTCGCTGCTAATTGCTGCTTTAACATGGGCGCTGATGTCTGTTCTTTTAAAACGTGTTCCAAATCATTATTCTCCCATTGTGGTGACAACTTACTCAATCTTGGTTGCCATGATTATTTTGACTCCTTTTGTATGGATGAACGTAAATGAAGTTCATTTCTCGCAGCTGGCTCATCCGACAATATGGGGCGGGCTATTATACTTGGGGATTGTTTCAACAGCTTGTGCATTTATACTTTGGAATCGCGGATTACAAATGCTGAATGCATCAAGCGGAGGTTTATTTTTCTTTTTTCAGCCTCTCGTTGGAACATTGCTCGGATGGCTTTTGTTAGGAGAACGTATAGGCGGAACCTTCTGGGCAGGTTCAACTTTGATTCTAGTTGGTGTGCTATTAGTTATCCGGGAAAAAAAGTAG
>YZ01|ctg00003_01362 BCV50_20475
ATGAAAACTGAAAAACAAAAAATGTTAGATGGCGAACTTTACAACGCAGACGACCCTGAATTAAGAAGGGAAAGAATGAATGCTAGAAGATTAACTAGAATTTTTAATGATTCACTTGAAACGGATAGCAAGAAAAGAACCCGTTTATTAAAAGAATTGTTTGGTTCTACTGGGGAACATGTTTACGTAGAGCCGACATTTCGTTGTGATTATGGCTACAACATACACGTTGGAGAAAATTTCTTTGCTAATTTTGATTGTGTGTTTCTTGACGTTCATGAGATTCGAATAGGGGATAACTGTTTTATTGCACCAGGAGTTCATATTTATACTGCGACTCACCCGCTCCATGCACATACAAGAATATCGGGAGCGGAATACGGAATTCCAGTCATAATCGGTCATAATGTCTGGATTGGCGGGAGAGCTGTTATTAACCCAGGGGTAAAAATCGGCAATAATGTTGTAATCGCTTCGGGTGCAGTTGTCATAAAGGATGTACCAGATAACGTCGTGGCGGGTGGAAATCCTGCGAAGATACTGAAGCGGATTGTAGAATAG
>YZ01|ctg00003_01363 yraJ
TTGACTAAACTGAAAATGCTGAGTATGTTAACCGTTATGATTGCATCATTATTCATTTTTTCCAGTCAAGCACTTGCCGTTCAGTACTTTACTGTCTCAACAAGCAGCGGTGCGCCTGTAAATATGCGCAGCGGTCCAGGTACAAACTATCCTATTATGCTTTCCATTCCTAGCGGCTCGCGTGTTCCTTACTATTGTTACGCTTATGGAACGACTGTTACCGGGAAGTATGGAACGAGTAATATTTGGGACCAAATCCAGTGGAAAGATTCCCGGGGGATCGTGAATATTGGATATGTTTCTGACACATATGTGTACACAGGTTCAGACGGCCCTGTCGGTTACAAATGCAATTAG
>YZ01|ctg00003_01364 yraI
GTGAAGACATTAAAAACGCTAAGTACACTAACGGTGATGATTGTATCATTGCTCATTTTTTCTAGCCATGCACTTGCCGCTCAGTATTATACGGTCTCAACAAGCAGCGGTGCGCCTGTAAATATGCGCAGCGGCCCAGGTACAAGTTGGGGGATCGTAACGACTATTCCGAGCGGAACCCGCATCCCGATCTATTGCTACAAAACCGGTACAACTGTAACTGGAAAGTATGGAACGAGTAATATTTGGAATTACACAGAGCGGACGCTTGCCAGCGGGGAGATCGTTCCTGGATTTGTCTCTGATACATATATGTATACAGGCTCAGACGGTCCGGTTGTTCCTAAATGCAGCTGGTAG
>YZ01|ctg00003_01365 yraG
ATGGATCATCAAACATTAGCTGCTCACGAGGCTGTAGACTTACATGAAATCGTTAACTTTAAAACACTTTGTGTAGCGAAATCGAAATTAATGCAGGGACTTGTGTTTGACCAAGACCTTAAGGACTTGATGCAAAAAGATGTGCAGCAATCCATTCAAGACCTTACTGATTTACAAGCGGTTTATGAGCGTGCGCCATTTCAAGCCCCCGTCCCTCAAAGCCGTCCAACGCCAATCATCAATTGA
>YZ01|ctg00003_01366 yraF
TTGAATCATGATCACTTAGACCCAATTAATTCGCTAAATGTGCCTGAACTTGCAGATACCACATTTGCGATGGATTTTCTTATTCGAGCAAAAGAAGGCGTGAGGAATACTGCTGTTGCCTTGACTGAAACCGCATCACCAGATGTAAGAGCTTTGTTGCGGAAGCAGCTGATGCAAGGAATCGCAATGCACCAAGAAATTACGGAACTGATGATAAGCAAAAAATGGTTCCATCCATATGAACTAAGCGAACAGTATAAGCTGGATCAGCTCTCTGCAAAAAACACGATCATGGTCGGCAACATGAACCTCTTTCCTGAGGACACAAATCGAAAAGGGATGTTTGACCGGACACCTGATGAACACTAA
>YZ01|ctg00003_01368 ctg00003_01368
ATGGAATACGCCTTACACGAAGTGCTAGAAGTCCAAGAAATGACTGCATTTAAGACACTTTGTTTAACGAAATCCAAAACAATGAAGGCGCTGGTGTCTGATCCGAAGCTTAAAGCAATCATGCAGCAAGACGTTGACATCACCACACGGCAGCTGCAGGAATTTGCCTCTATTTTATCTAATGCAAAGCATGAATGA
>YZ01|ctg00003_01371 iolS_3
ATGGATTATGTAAAACTTGGACATTCCGGTTTAGATGTCTCCAGGCTTTGTCTGGGGTGTATGAGCTTTGGTGCAGCAGAAAAGTGGGTTCATCAATGGGTACTCGATGAAGAAAAGAGCCGCCCCATCATCAAAAAAGCACTTGAGCTTGGCATCAATTTTTTTGATACGGCGAATGTGTATTCAATGGGAGCAAGTGAAGAAATACTTGGCAGAGCGTTAAAGGATTATGCCAATCGAGATGAAATCGTGCTTGCGACGAAGGTCCATCAGCGAATGCATGAGGGCCCAAATGGTGCCGGCCTCTCACGGAAGGCGATCATGAGTGAAATTGATAAAAGTCTTAAGAGACTGGGAACAGACTATGTAGACCTTTACATCATCCACCGCTGGGATTACCATACACCCATTGAAGAAACGATGGAAGCATTGCATGATGTGGTGAAGGCCGGGAAGACAAGGTATATTGGCGCTTCTGCGATGTATGCGTGGCAGTTCCAGAAGGCGTTACATGTTGCAGAGAAGAATGGATGGACCAAATTTGTGTCGATGCAGAATCACTTAAACCTGATATACCGAGAAGAGGAGAGGGAAATGCTGCCGCTTTGCAAAGAAGAAAAAATTGGAGTGACTCCGTACAGCCCGCTCGCATCTGGAAGATTGACACGTGAATGGTCTGAAACAACGCATCGCTCCGAAACCGATCAAATCCAGAAATCCAAATACGATGCGACTGCTGATGCTGACCGGCTGGTCGTGGAGCGGCTTGCGGCAATCGCAGAAAAACACGGAGTTTCCCGAACCCATATCGCGATTGCTTGGCTGCTGCAGAAGGAACCAGTAACAGCTCCTATTATTGGTGCTACGAAAATGTCACACCTCGAAGATGCTGTCAGAGCTCTATCTGTTAAGTTAACATCTGAAGAAATCGCGCTTTTAGAAGAACCATATGTACCCCATCCGATAGTCGGCCACCATTAA
>YZ01|ctg00003_01375 adhR
ATGAATATTGCGCAGGTAGCCAAGCAGTTTGGCCTGACAGCGGCGACACTCAGATATTACGAACGTGTCGGATTGATCCCGCCGGTAAAACGAAAAGAAAGCGGCATTCGCGATTATGATGAGGAAGATATCAAATGGGTTGAATTCATCAAATGCATGCGAAATGCTGGACTAACGATAGACGCGTTAATTGAATATACAACGTTATTTACTGAAGGAGACCGAACGGTAGAAGCACGCAAAAATATCCTGGCTGATGAAAGACAGCGGCTGATAGAGAAGCGGAAAGAAATTGATGAAACAATTAAAAGATTAGATACAAAAATTGAAGATTATGATGGGAAATTGCGCGAAAATGAGGCTAATCTCAAAAGCAGGCTTAAACCGGAAAGTCTTCACGGATAA
>YZ01|ctg00003_01376 QNK02_13505
ATGGCAAAAAAACAAACTGCTGGACGAGATATACTAGGAGAATTTGCGCCAAAGTTTGCTGAACTTAACGATGATGTCCTGTTCGGTGCCATTTGGGCAAGAGAGGAAGAATTGTCTCCGCGCGATCGCAGCATGATTACAGTTTCTGCGTTAATTGCTGGAGGAAACATCGAACAATTAACTCCGCACCTTCAAAAAGCGAAGGAAAACGGATTAACAAAAGAGGAAATTGCAGAAATCATCACTCACCTCTCGTTCTATGCCGGATGGCCCAAAGCTTGGTCAGCATTTCATATCGCAAAAGAAATCTTCAAAAATGAAAAGAAAGAAGGTCAACTGATGACATTTGATCAATTAAGCAACAGCACAATCTTTCCGTTAGGTGAAAAAATTGAAGCGAACTTTATCGGAGATGCATATTTACAAATGATATTTACCGATGAGACGCCCCTCAATGCTTCAATCGGGAATGTCACTTTTGCTCCGGGAGCCCGCAATCACTGGCATTCTCATAAAGTTGGGCAAGTTTTGTTAGTGACAGGCGGTGAAGGCTGGTATCAAGAAGAAGGAAAACCAGCTCAATTACTCAAAACTGGAGATGTCATCAATATTCCGCCCCATGTAAAACATTGGCACGGGGCGACGAAAGACAGATGGTTTGTGCACTTAGCCATTACGCCGGGGGAAACGGATTGGTTAGAGCCTGTTCATGATGAGCTGTATCATACCTTATAA
>YZ01|ctg00003_01377 adhA
ATGTGTAATCAACATCAAACCCGTGTATTACGCGTATCACATGCAAAAGCTAAATTTGAACAAACAACGATTGAGCGAAGAGAATTACGGCCGCATGACGTCTTAATCGATATTCAATTCAGCGGTATTTGCCATTCCGACATCCATAGTGCATTTGATGAATGGGGCGGTGGCATCTTCCCAATGGTGCCCGGGCATGAAATTGCCGGGGTTGTCGCAGCTGTTGGGACAGAAGTGACGAATTTTGCTGTCGGGGACCGCGTCGGTGTCGGCTGTTTTGTTGACTCCTGCGGAGAATGCGAATACTGTCTCAGCGGTGAGGAACAGTTCTGCACAAAGGGTGTTGTTCAAACTTACAACTCACTAGACTACGATGGAAATCCGACGTATGGCGGGTACAGCCAAAAAATCGTTGTCACTGACAGATTTGTTGTTAGAATTCCAGACAGTTTGGAAATGGATGTTGCCAGTCCGCTATTGTGTGCAGGCATCACAACTTATTCCCCGCTGAAACACTGGAATGTTGGGCCTGGTAAAAAGGTTGCCATCGTAGGCGTGGGCGGTCTTGGACATTTGGCAATTCAATTTGCACATGCAATGGGTGCAGAGGTAACCGTCCTGAGCCGTTCCATGAATAAGAAAGAGGAAGCTCTGGAACTTGGGGCAGATCATTACTTTGCAACAAGTGACCCAGCTACATTCACTGCATTAGCCGGGCGGTTTGACGTAATCTTAAATACAGTATCCGCGAATCTTGATGTAGATGCCTATTTATCAATGCTTCGTATAGACGGAACACTTGTAAATGTCGGTGCACCTGCCGAGCAGGACACATACAGTGTGTTTTCCTTAATCATGGGCCGCCGCAGCCTAGCAGGTTCTCTTGTCGGCGGAATTTCAGAAACTCAAGAGATGCTGGATTTCGCCGCTGAGCATGGCATCACACCTAAAATCGAAGTGATCCGCGCTGACCAAGTGGACGAAGCATACGAACGTATCCTCCGAAGCGATGTCAGATATCGATTTGTGATTGATATTTCCACATTATAA
>YZ01|ctg00003_01422 glnQ
ATGATCACATTTCAAAATGTAAACAAGCATTACGGAGATTTTCACGTGTTAAAGCAAATTAATCTTCAAATCGAAAAAGGCGAAGTTGTTGTCATCATCGGCCCATCCGGCTCCGGTAAAAGCACATTGCTCAGATGCATCAACAGGCTGGAGACGATCAGTAAGGGGACGCTGACAGTAAACGGCACTGTCATTAACGACAGAAAAACTGACATTAATAAAGTGCGGCGGAACATCGGGATGGTATTTCAGCACTTTCATTTATATCCGCATAAAACAGTGATGCAAAATATCATGCTGGCGCCTGTAAAAGTGCTCGGACAATCACCTGAACAAGCAAAGGAAACGGCGCGTTATTACCTTGAAAAAGTCGGCATTCCAGACAAGGCTGACGCCTACCCTTCCCAGCTTTCTGGCGGACAGCAGCAACGTGTAGCCATCGCAAGAGGACTTGCGATGAAGCCGGAGGTCATGCTGTTTGACGAGCCGACATCAGCACTTGATCCCGAAATGATCGGCGAGGTGCTTGATGTCATGAAAACACTTGCGAAAGAAGGCATGACAATGGTTGTCGTGACGCATGAAATGGGGTTTGCCAAAGAAGTTGCCGACCGCATTGTCTTCATTGACGGAGGAAAAATTTTAGAAGAAGCAGCACCGGCTGAGTTTTACGCGAATCCGAAGGAAGAACGGGCCCGCTTATTCTTAAGCCGTATTTTAAATCATTAA
>YZ01|ctg00003_01423 glnH
ATGAAAAAGATTTTATCTTTAGCATTCATTTCTTTATTCGCTGTCATCTTGCTTGCCGCTTGCGGCAGCAAGGGGTCAAACGGAGAAGCCTCAAAGGAAAGCAAAAAAGATACGCTAGCCGCCATTAAAGACAATGACAAAATTGTCTTCGGCGTAAAAACAGACACCAGACTGTTCGGTCTTAAAAACCCGAGCTCAGGTGAGATTGAGGGTTTCGATATCGATATTGCCAAGCAAATCGCTAAAGACATTTTAGGTGACGAAAAAAAAGCTGAATTTAAAGAGGTCACCTCAAAAACAAGGATTCCTATGCTGCAAAACGGGGATATCGATGCTATTGTCGCCACAATGACGATCACTGAAGAACGAAAAAAGGAAGTTGACTTTTCTGATGTCTATTTCGAGGCTGGGCAATCGCTGCTCGTGAAAAAAGGCAGCAAAATCAAGAGTGTTGAAGATCTTGGCAAAGGCTCAAAAGTTCTTGCAGTAAAAGGCTCCACCTCCTCTCAAAACATTCGTGAAAAAGCGCCTGAAGCATCTGTTTTAGAATTTGAAAACTACGCAGAAGCCTTTACGGCGCTCAAATCAGGGCAAGGCGATGCCCTCACAACGGATAATGCGATTTTATACGGGATGGCTGACGAAAATAAAAATTATCAATTAACAGGAGAGCCTTTTACAGATGAGCCTTACGGGATCGCCGTAAAAAAAGGGCAATCTGCTCTCGCGAAGGAAATTAACGCTTCACTCAAAAAGATGAAGTCAGATGGCAGATATGATGATATTTATAAAAAATGGATCAAAGAAGACCCAGCTGAATAA
>YZ01|ctg00003_01424 glnM
ATGAATGTATCAATTCTTTTCGATAACTTCGGCATGTATATGGACGGTTTTTACCATACTCTGCTCGCAAGTATCATCGCGCTGGCCGGCAGTTTTGTTCTCGGCGTTGTTGTTGCGGTTATGAGAATTACAGTCTTTAAGCCGCTGCAATGGCTCGGGACCGCATATGTGGAATTTATCCGCAACATCCCTCTTCTTTTAATTACCTTTGTTTTCTATTTCGGCCTTCCAAGCGCAGGCCTTAGGCTTGACGGTTTTCAAGCGGGAACGGTCGCACTCACCATTTATACCTCTGCGTTTATCGCAGAAGCCATCAGAGCAGGCATCCAATCTGTTTCAATAGGACAGATGGAAGCGGCGCGTTCGTCAGGCTTTACCTACAGCCAGGCCATGCTCCATATCATTTTGCCGCAGGCAATCAAAATCGTTATTCCGCCATTGGGCAATCAATTTTTAAACTTAGTCAAAAACTCTTCGATTCTCGGAGTTGTAGCCGGATTGGATCTTATGTATCAGGCCGATTTGGTCTCTTCGAGCACACTCGTTGTATTTGATGTTTATATTTTTGTGGCGCTTTTTTACTTAGTGCTGACGATACCGCTTAGCATCGGTGTTAACTATTTGGAAAAACGGCTGGAAAGAAGCTATTGA
>YZ01|ctg00003_01425 glnP
TTGGATTTTATCGGAGCTTATTCGCGAGAGCATTTAACGTTTTTATGGGATGGCTTTCTCGTCACCTTGTACGTTGCTTTCATCTCCATCATTCTGAGCTTTTTCTTCGGTTTAATCGCAGGCACCCTGCGCTATGCGAAAGTTCCCGTTCTTTCTCAATTGATTGCGGTTGTCGTTGAAACGATCAGAAACCTCCCCTTGCTATTAATTATTTTCTTTACGTTCTTTGCCCTTCCGGAAATCGGGATTAAGCTTGAAATTACAGCTGCAGCAATTACAGCATTAACGATTTTCGAATCCGCTATGCTATCTGAAATTATCCGAAGCGGGCTGAAATCAATTGATAAAGGACAAATTGAAGCGGCGCGCTCCTCCGGGCTGAGCTATACACAGGCTCTGTTCTTCATTGTCATGCCGCAAGCGCTTCGCCGCATGGTTCCGCCAATCGTAAGCCAGTTTATTTCTTTATTAAAAGATACATCGCTTGCTGTAGTGATCGCCCTGCCCGAACTGATTCATAACGCGCAGATTTTAAACGGCCAAAGCGCAGACGGCAGTTATTTTTTCCCGATCTTTTTACTTGCGGCACTTATGTATTTTGCAGTCAACTACAGCCTTTCACTCGCAGCCAGGCGCCTCGAGGCACGGCAAACATAG
>YZ01|ctg00003_01447 yrvD
ATGAATAAACAATGGACCATTATTTTCGCACTTATTTTTACCTTAATTGTCGCTATTTTTGCAGTCATTAATGTCAGATCGGTAGAAGTTGATTACCTGTTTGGCAGATCAGAATGGCCGCTCATTCTTGTCATTTTAGGCTCAGTTTTAATGGGAGCGCTGATCGTGTTTTCTGTTGGGATTTTTCAGGTGATGAAATTAAAGCGCGAAATAAAAGTGCTGCGGAAAGAAAACAAAACTGCGATACATAAACAAGAGGATACTCAACTTGCTGATCAGACCGATACACAGGATGCATCAGCCGTGATTGAGAAAAAAGACTAG
>YZ01|ctg00003_01448 BCV50_20100
ATGAGGGTTCGCGAATCAGAGCTGCCGGGCATAGGGCAAAAAGTTGAAATGATTACTAGAAACCACGATAAAATTTCAATTATTATTCATCATGACGGCCGGAGAGAGCTGTACTATTTTGACGAAAACGATCATGAAGAATGTGTTGCCTCCGTGCAGTTAGATGACGCTGAAGCTAGGCAAATTTCTGCAATTCTCGGCGGAATGGCATATAAACCGAAAGCATTAGAAAGCGTCGAGGCAGCCCTTGGTGATTTGATCATAGAATGGTTTAAAGCAGAGACTGGAGCGCCTGCCATTCATCATACAATTGGTGATTTGGATGCAGGGCAGGAATATCATGTGACTGTCATTGCGATCATTAAGAAGAATCAAGAAAAACAATTAAATCCGGGATCTGAAACAGTCATTGATGAGGGCGATACCCTTGTGATTTCCGGTGAGAGAAACGGACTGAAGAGGCTGATCCGGGAAAAATTAACTGCAAATGAGGCTTGA
>YZ01|ctg00003_01469 group_3439
TTGAAAATCCATATCGTTCAAAAAGGCGATTCGCTCTGGAAAATAGCTGAAAAGTACGGAGTTGATGTTGAGGAAGTGAAGAAACTCAATACACAGCTCAGCAGTCCAGACTCAATCATGCCTGGAATGAAAATAAAAGTGCCGTCCGAGGGTGTCCTGGTCAGAAAAGAGCCAAAAACGGGCCCGGCGGCCGGGAGTGTGAAGCAAGAACATCCAGAACACCCATATGCGAAAGAGAAGCCTAAATCCGTTGTCGACGTGGAAGACACAAAGCCGAAAGAAAAGAAGTCTGTGCCGTATGTCCCGCCGATGCCTAATTTGCAGGAAGATGTGTATCCTGAAGCTGATGTGAACGATTATTATGATATGAAACAGCTTTTCCAGCCTTGGTCGCCTCCTAAACCGGAGGAGCCAAAACATCATGACGGAAATAATGATCATATGTATCACATGCAAGATCAATTTCCACAACAGGAGGCTATGAGTAATATGGAAAATGCAAATTATCCGAATATGCCTAATATGCCAAAGGCGCCAGAGGTAGGCGGTATGGAAGAAGAAAACATTCATCACACAGTTCCGAATATGCCGGCTGTTCAGCCTTATTTTCATTATCCGGCTCATTTCGTGCCGTGTCCGGTTCCTGTTTCACCAATTCTTCCGGGTTCAGGATTATGCTACCCGTTCTATCCGGCACAACCTTATCCAATGTATCAGCCTCATGGATACCAGCCAAGTTTTGTATCGCCTCAGTATGATCCGGGTGAATATGAAAACCAGCATCATGAAAACAGCCATCACGGACATTACGGTTCATTCGGAGCGCCTCAATACGCATCACCGGCTTTTGGATCTCCGTATGGACATATGCCGTATGGCCCTCATTATGGCACACCTCAAGTGATGGGAGCATACCAGCAGGCTGCAGCTCCAGGATACATGCCGTACAAAGATCATGACGACTGCGGCTGTGATGATGGTCATCAGCCATATTTCTCCGCACCTGGATATTCGGGTCTTGGAGCTTATGGAAGTCCTAATTTGCCTTACGGCGCAGCAAACCCAAATCCTAATCCTAATCAAAATCAAAATCCATATGCGGCCGGAGTTTCAATGCCGATGACGAATCAGCCTTCAGTAAACCAAATGTTTGGCCGGCCGGAAGAAGATGATGAGTGA
>YZ01|ctg00003_01472 BCV50_19975
ATGTCTAAAAAGACGATTGCAGTCATCGGTTCAGGGGCGGCGGCACTTTCCTTAGCGTCCGCTTTCCCGCCCTCATACGAAGTGACTGTCATCACAAAGAAAAGCACCAAAAACAGCAATTCAGTCTTTGCACAAGGCGGGATTGCTGCGGCTTATGCAAAAGGTGACTCGATTGAAGCCCATCTGGAGGATACGTTATACGCCGGGTGCGGGCATAACGATCTAGCTATTGCAGCAGACGTTTTACATGATGGGAAAATCATGATTCAAAGCTTATTGGAGAGTGAATTTCCATTCGACCGCAATGAACAAGGCGATGTTTGTCTTGGCAGAGAAGGAGCCCACTCATACAACCGCATTTTTCATGCAGGCGGAGACGCAACAGGCAGACTGCTAGTTGATTATTTGCTGAAACAGATCGACAGCAATATCGAGGTAAATGAGCATGAAACAGCAGCAGATTTGCTGATGGAGAATGGGCATTGTATCGGTGTCATCACAAAAGACAGCCAAGGGCGGATCAAGGTAAGATATGCGGATGCAGTTGTGCTGGCGGCCGGCGGATGCGGAAGCCTGTTTCTTCACCATACGAACGATCCATCTGTCACAGGTGACGGCCTTTCTTTAGCTTACCGGGCCGGAGCGGAAATAACTGATTTAGAGTTTACCCAGTTTCACCCGACACTGCTAGTGAAAAATGGTGTTTCCTATGGGCTTGTTTCAGAAGCTGTCAGAGGAGAAGGCGGATGTTTAGTTGACGAAAACGGCCGTCGGGTTATGGCTGACCGGCATCCTTTAGGTGATTTGGCTCCAAGGGACATCGTCTCCCGGGTTATTCATGAAGAAATGGCAAAAGGAAACCGTGTTTATATCGACTGCAGTGCGATTTCTGATTTCGAAGCACGTTTCCCTACCATCACCGCTATTTGTGAAAAAGCAGGGGTGAAGATCCAAAGCGGAAAAATACCTGTTGCCCCGGGAATGCACTTCTTAATGGGGGGTGTTTCAGTTAATCGCTGGGGGGAAACGACAGTGCCGGGGCTTTATGCAATAGGCGAGACGGCATGCACCGGTTTACACGGAGCCAATCGGCTTGCAAGTAATTCCTTATTGGAAGCGCTGGTGTTTGGAAAAAGAGCAGCAGAGCATATCATGCAAAAACCGGTTTATAACATGCAATATCAATCAGCACTAGAAAACAGTGTAATCTATGAGGTACCGCACACAGAGGTGTATGAACTGCAAAGCAGAATGACAAGCCACATGTCTATCTTGCGGGAACAAGGCAGTCTGATTGAGCTGAGCATCTGGCTTCATACGCTTCCTTTTCAGGAAGTGAATGTGAAGGATATCACAATACCGCAGCTGGAACTTTCTCATTTATGGCAAACTGCAAAGCTGATGACATTTTCAGCGCTTTTGAGGGAGGAAAGCAGAGGGGCTCACTTCCGCACCGATTTTCCTCAAGCTGATGTACGCTGGCAAGGAAGACAAATTGTTCATACAAAAAAGGGAACGAAGATTAGAAAAAACGAGGGGATTTGGAAAAATGAATCATTTACAGCTGAAAAAATTGCTGAATCACTTTTTTCTTGA
>YZ01|ctg00003_01491 BAX60_21180
ATGATAGAAAGCGAAAAAATTAAGTTTATCCAGGAAGAAGTTTTGACGGCAGCGGAAGCGGGGGAGTTGCTTGGAATCACCCGGCAGCGTTTAAGCACCCTTGTGACATCCGGAAAGCTCAAGCCGGTGAAAAAGGTGGGGACAGTCGCATTGTTCTTACTAGATCATGTTTTATCCTTGAAAAAAGAATTAGAAGCCGGCAGAAAGAAGTACCGTCCTTATGATGAATGA
>YZ01|ctg00003_01492 BAX60_21185
TTGCTCATACCATTATATCACGTCCACAATAGTATGAAAAAATATTTTAAGCAGTACAGTACAAGTGACTTTGCCGTTTTGCTCATTTTGGTTGCGGGGATCGTTGCAATTGATCTGACTGACGAGGGTATGTCTGGAAAGATTGCGCATACTGTATTGATGATAGCCGTTGTTGTTACTTTGTTAAAAGGATTCATTATGATGTGGAGAGAAAGCCGACATGATAGAAAGCGAAAAAATTAA
>YZ01|ctg00003_01497 ctg00003_01497
GTGACTGATTTTGAGCGCAAGTTATATCAAATCTTTGTAAATATGAGTCTATACGGAAAGAATCCGACTCTTCCTGAACTGAAAAGAAAGACCGGGAAGGGCGAACAGGAAATACGCGAGGCCACAAAAAGCCTTATCCGAAAAGGAGCGATTTCTTGGGATAAAGAAAAGAAAAGATGGATTATATAA
>YZ01|ctg00003_01500 BCV50_02245
ATGAAGGTATTTGAAGCAAAGTCATTACTTTCTGAAGCGGATAAACGTGCAAAAGAGTACAAGGAACTCAGATCACAAATGGTTAAGCTCAGAAAAGCATTTAAAGCCGTAGCCGACCTAGATGACAGCGAGTTTTCAGGTAAGGGCGCAGACAATATTAAAGCATTTTATCATGATCATGTTGGGGTTACAGATCAATGGATTGATTTAATTGACATGAAGATTGCTTTCCTTACAAGTATCTCTGGAGTTATAGAGGAAGCCAGCTTGTCAGATGCATACGTCGAGGAATCTTTTTTAGAGCATGAACTTGCAAATGCTTATAAAAAATCAAAGGCTATTATGTCTGAACAGAAGAAAGCAATGAAGGACATTCTGAACGATATTGACGATATCCTACCACTTGATTTGTTTTCAACAGAAAACTTTAAAGATGAACTTGCCAGTGCAGATAAGAAACGTGAAAAAACAATTGATAAAGTTAGAGAAGTCGATGATGATTTAACAACTGAATGTGCACTAACAGAACCAAACGAACAATTCATTCAGCAAGATTTTAAAAAGCTGCAGGAATCAACAGGCAAAGGAAAAAACGCCACTCCGATCCACTATAATGCCAAAGCGTATAGAGAAAGTGACATACATAAGAAAAAAGGCGATGTTGAAAAGCATTCTGAAGCTTACTTGACGATTAAGAAGAAGGAAGAAAAAGAACGAGAGATTGAAAAACTGAAAGAAAGACTAAAGAATTACGATTATGCAGATGCCGATGAATTCTATTCAATGGCCAAAACAATTGGGTATGAAAATCTGACAGCAGAACAACAAAGATATTTCACACAGATTGAAAACACACGTGAGCTAATGGCTGGAGCCAAAGGTACTGTTACAGCTCTTTACGATATGACAGCTGAAACATTAGACTATATGGCACACAATCATCCTGTCGACATGCTTATTAATTCTGCAGTTGCAGTTTATCACTACGATTCCACGTTTAATTCAATTAAGGATGCAATAATAACTTCCTATATTAGAGACGTAAAGAACGGAGACACAGAATCTACGGCTCATTGGTTTACATGTGCAGCAGTAAACATCTTTGCTTTAAAAGGTGCTGGTTCAGTTGCTAAAATTGGAGTGAAAACAGCCGGAAAAGCAGCAGTTAAAAAAGTGTCTAAAAAACTGGATGAAACTCCTGATCCACTAACAGCAATCAAACCGTTTGTCATGCGAGAAGATGTTGTTGTAGCAGGCGGCATGCCGTATAATGTCATCAACGATGTGAGTGCAAAAGACAGGCTGCTTCAGCTTGCTAAAAAATTAGATGAAACAAGAAAGCCATTTACAGGTCAGAAAGTAAATGTCCCTTGGTTAAATAAAGAAAAATATGAAGCATTCGAGATAGGCGGCAAGGTAAAAGTTAAAGGGCAACCTAGAGATGTAAGCCGTAGAGTCTATACAATGAAAGATATTGATCTTAATCAAAAAAATCGGAAAGGCCTTACGAATCTTCAACTAATGAAAAATGGTAATGCTCCTTTTGCAAAAGATGGAACCCAAATTAATTTGCATCATTTGATTCAAGAAGAGCCTGGCAATATGCTCGAGATACCTGAAAGCTGGCACAATAAGTACAGTGATGTTTTGCATGGATTAAAAGAGAATGGACAGAGTTTTAGAAACGATCCAGTACTTGATAAACAATATAAAAGCTTTAGGAGAAGGTATTGGAGATGGAGAGCTCAGCAATTTGAGAACCAAGAATAA
>YZ01|ctg00003_01560 BCV50_19845
TTGCCGCAAAATCATCGATTGCAATTTTCTGTAGAAGAATCGATCTGTTTCCAAAAAGGACAGGAAGTTTCTGAACTGCTTTCTATTTCATTAGATCCTGATATTAGGGTTCAAGAAGTAAATGATTATGTATCAATCAGAGGATCGCTTGAACTTACAGGTGAGTACAACATAGATCAAAACAAACATACTGAAGAGTTTTATACAGATAAGCGGTTTGTTGAAGAAGTCAGAAAGAGAGAGGATGGAAGTGCGGAACTGACTCACTGTTTTCCTGTGGATATTACCATTCCGAAAAATAAAGTGAGCCATTTACAGGATGTCTTCGTCTTTATTGACGCATTTGACTATCAATTAACGGATTCGCGCATTTTAACGATTCAGGCTGATTTAGCGATCGAAGGGCTTTTGGATGATACGGCAGATAAAGAGCCGGAGATTCCTCTATATGAAGCTCCTGCGGCATTTAGAGAGGAAGAGCTTTCTGAGCCGCCGATACACAGTGCATTAGAAACGGATGCAGATCCGGCAGAGGAAGCAATTATGCAGGATGAACCGCCAGAACTTTTTGTCTCGAAAACCGGGCTTCGTGAAGAGCTGGAAACAGAAAAAGCAGAATCTGCGCCTCCGGAATCAGTTGCTTCAGAACCAGAGGCGCGAGAAGGTGTGAAAGAAGAAGCCGAGCCAGCAGAGCTTGTAGTGCCGGAAGCGGAGTCTCGTGAAGAATCGGAAACAGAAGAAGCTGAGCCAGAACCTAATGCATCAGAAATAGAAATTCAAGAGATCGTTAAAGCAGAAAAAGAAACGCCAGAGCCAGCAGCTGCATTAGCAGATGTTCGGATAGACGCGGACTCTCCAGCAGAGGCAGAGCTTCGTGAAGGTTCTGGAGCAGAAGAATCGCCTGCTTTGGAAGCTGAGCTACAAGAAGAGACTGCAATTGAAGAGGAAAAAGCAGAAACACCAGTGTCCTCTATTCTTGAATATGCGTTGCGTCAAGAGGCTCAAAATGAAGAAGCAGATCAATCGGAACAGGCTGAGTCCGCACTTCGTCAAGAAGCAGATCAACCGGAGCAGGCTGAGCCCGTACTTCGTCAAGAAGCAGATCAATCGGAACAGGCTGAGCCCGCACTTCGTCAAGAAGCAGATCAATCGGAACAGGCTGAGCCCGCACTTCGTCAAGAAAAGAAAGAAGCAAATCAACCGGAACAGGCTGAGCCCGCACTTCGTCAAGAAAAGAAAGAAGCAAATCAACCGGAACAGGCTGAGCCCGCACTTCATCAAGAAAAGAAAGAAGCAGATCAACCGGAACAGGCTGAGCCCGCACTTCATCAAGAAAAGAAAGAAGCAGATCAATCGAAACAGGCTGAGCCAGTACTTCGTCAAGAAAAGAAAGAAGCAGATCAACCGGAACAGGCTGAGCCCGCACTTCGTCAAGAAAAGAAAGAAGCAGATCAACCGGAACAGGCTGGGCCCGCACTTCGTCAAGAAGCGGATGAAGCTTCGGAGACTGTGACTGAGGCGGTTCTCTCTATAGAGGAAAGTAGAGAGAGGAAACCAGCATCAGCTGCATATGCAGAGAATGCCGAAGCCGATTCACATCATCCTACTAATCAAAAAGCAAGCTCGAAGGAGGCATCTCAAGAAGAAGAGCTTGCACCGGCATACCGCACCTTCCTGCCCGAACAAGAAGATGGGGATTCTTTTTATTCAGCGCCTAAACTATTGGAGGAGGAAGAACAAGAGGAAGAAAGCTTTGAAATTGAAGTGAGAAAAATACCTCCGGCTGAAGAGCCTGAGGAAGAAACACCTTTTCAATCCTTCCAGCTGCCTGAAACATCTGAGACTGAAAGGAAGGAAGCGGATGCTGTTCCTAGGGTTACTCCTGCTGCTGAAACGAAGGAATCTCAAACAAAAGAAAGTAATAATTCTCTTTATTTAACAAAACTCTTTACGAGAGAAGAGGATGAGTTTTCGAGAATGAAAATATGCATTGTTCAGCAGGAAGACACGATCGAACGTTTATGCGAACGGTATGAAATCACCTCCCAGCAGCTGATCAGGATGAATTCCTTAGCCTTGGATGATGAATTGAAAGCAGGCCAGATCCTTTATATTCCTCAATATAACAACAGCCATGCGTAA
>YZ01|ctg00003_01582 ctg00003_01582
ATGAATAAATCATTAGCAGACATCCAAGGATTCCCCGGAGGTTTTCCAAGCTTTCCGCAGCCATATTATCCGACGGCTCCTGCCTTTTATCAGCAAAGCTATCAGCCGTTTGGAGGCTATGGATACGGACAGCCGTACAGCCAAGCATACAGCCCGCTAAGCACTCCATCTGCTATGTACTCCTCATTTCCATATGCTTCAGGATTTTACGGACAGCAATTTGCAGGTGGCGGCTATAGCGGTCACGGCGGCGGTTTCAGTATCCCGGCAACGCACGCTGGCGGATTCAGCGGAGCAGCCGGTGTACACGGAGGCTTTAGATATTAA
>YZ01|ctg00003_01592 gerE
TTGAAGGAGAAAGAATTTCAATCGAAGCCGCTGCTAACGAAAAGAGAAAGAGAAGTGTTCGAATTGCTCGTTCAAGATAAGACAACAAAGGAGATTGCAAGCGAGCTATTTATCAGTGAGAAAACCGTTCGAAACCATATTTCAAATGCCATGCAGAAATTGGGTGTGAAAGGGCGTTCGCAAGCCGTTGTTGAGCTTCTTAGAATGGGTGAGCTAGAGCTTTAA
>YZ01|ctg00003_01624 BCV50_19530
ATGAAAAAGATCATAATAGGATTGATCGCAGTATTTGCAGTCGGGGTAATCGGAGCTGTCATCTCTGCAGCTGCCTCGGATTTTACAAAAGATGAGGTGAAAGCTGCCGAAACATATGATGCTTCAGATATTAAAAAAATTAAGGTAACAACGACCTCCATGAATACAGAGGTCAAAAGCGGGCAAACGGATGATATTCAGGTAGCTGCTGAAGGAAAAGCCAGTGATAAAAGCAAAAAGCTGTTCGATGTGAGCCAGGATGGAAAATCATTAAAAATCAATCAAAAAGAACGCGAGAATATCATCTCTTTTATACCGTGGGGCAGCGAAAAGGATATGAAAATCACAATCACTATTCCGGAAAAGAAGTATGATGAGATAACCGTAACGACAACCTCTGGCGATATTCTGATAGAAAATGCGCAAACGGATCAATCAGCTGCTGACTCTACATCAGGAAATATTGAGGTGAAGCATACACGCATCAAAAACGAGCTAACGTTAAAAACAACGAGCGGAGATATTCAAGCTGACCAAAATTCATTCGGCCAAGGTGAGGTAAAGACAACAAGCGGATCAATAAAAAGCAGCGACACAACAGCTAAAAAGGTGAACTATAAGACAACCTCCGGGGATATTGATCTTCTTCAGGATAATCAGAACGAAGAAATCGACATCGTCACTACGAGCGGAAGTGTGTCCGTAGAATATCAGAAAGAACCTGCATCCTTGGCAGTGGATTTTCAGGCTGACTCCGGTGATGCCTCGGTCAATCTCGACCAAATCCTTTATAAAGAAAAATCAGAGCACCGTATTGTAGGTTATGTAGGTGATAGCTGGATCTCTAACCATTTAAAAGTTCGTACAACATCTGGAGATATTGAACTAAACTAA
>YZ01|ctg00003_01625 BCV50_19525
ATGAATCAAGAACTGTTTTTGCAGGAGTTGAGTAAAGCGTTAAAGCCGCTTTCAGAAAAAGAGCGGAATGAGGTCTTATTTGATTTTGAAGAACATATTACCGAAGGGATCAAAGAAGGCAGGCCAGAAGCGGACATCATCAGGGAACTCGGCTCCCCAAAACAAATTGCAAAGGAATTGATGCAAGATGTCACGGAAACTGCTTTAGCAGAGCAGCGCCCTAAAAAGAACCTCTTTCACATGGTATGTTCAGCAGCAGCGATAAGCTTCTTAAATATGATTTTCGTGCTGGGACCGGCTATTGGCATTTTAGGAGTGTACGTGGGAGTATGCGGGGCGGCGCTTGCACTTTCTGTGTCACCGATCATTTTTGTCGGCATGGTGATGTTTCAAATGAATACGCACATGATGCTGGAGTTCTTTTTATCACTCGTGTTTGGGAGTCTGGGGCTGCTCCTGTGTATAGGGCTGTGGCACTTAGGCAAGCTGCTGTATGGCATGAGTTTACGATATATCAGATATAATCTAAAGCTGGTGACGGGGGCGCAGACATGA
>YZ01|ctg00003_01626 BAX60_19875
ATGATGAATGCTCAATTTAAAAAGGGAGCATTAGAGCTATGTGTGCTTGTATTAATATCCGAAAAAGACCAATACGGATATGAGCTATCTCAAAACATTTCCAGGTACATGGCGATTGCTGAAGGCACCTTATATCCTCTTCTCAGAAGACTGACGAAAGAAGAGTATTTAGAAACATATATGGCGCCGTCTTCCGAAGGGCCTGCCAGAAAATATTACACGATGTCAAAGCTTGGTTTCATGCGAATGAAACTGCTGCTGGCAGAATGGGATCAGTTCACAGCATCTGTCAATCAAATCATTGATACGGCAAGGGGAGGAGAACGATGA
>YZ01|ctg00003_01636 abnA
TTGAAAATGAAAAAAACATGGAAACGCTTCTTTCACTTTTCGAGCGCCGCTCTGGCTGCAGGACTGATATTCACTTCCGCTGCTCCAGCAGAGGCCGCATTTTGGGGGGCATCCAATGAGCTGCTTCACGACCCGACTATGATCAAAGAGGGAAGCTCGTGGTACGCGCTTGGAACAGGGCTGACTGAAGAACGGGGACTGCGGGTTCTGAAGTCTTCGGATGCTAAAAACTGGACCGTACAAAAATCCATTTTCAGCACACCGCTATCGTGGTGGTCCAATTATGTGCCGAATTACGGCCAAAACCAGTGGGCGCCGGATATCCAATACTATAACGGTAAGTACTGGCTGTATTATTCAGTCTCTTCTTTTGGAAGCAATACATCTGCCATCGGACTGGCATCTTCAACAAGCATCAGTTCGGGGAGCTGGAAGGACGAAGGCTTGGTGATCCGTTCGACAAGCTCCAATAATTATAACGCCATTGATCCGGAGCTGACATTCGACAAGGATGGCAACCCGTGGCTTGCATTCGGCTCATTTTGGAGCGGCATTAAGCTGACCAAGCTTGATAAGAGTACGATGAAGCCGACAGGCTCGCTCTATTCGATTGCAGCCAGACCGAATAATGGCGGGGCGCTGGAAGCTCCTACTCTTACGTATCAAAATGGCTATTACTATTTAATGGTCTCATTTGATAAATGCTGTAACGGGGTAAGCAGTACGTACAAAATTGCTTACGGAAGATCTAAAAGCATTACAGGCCCTTATCTTGATAAAAGCGGAAAAAGCATGCTGGATGGCGGGGGCACTATTTTGGATTCCGGAAACGACCAATGGAAAGGTCCCGGAGGCCAGGATATTGTAAATGGAAACATTCTTGTTCGTCATGCCTATGACGCCAATGACAACGGCATTCCGAAGCTTCTCATCAATGATTTGAATTGGAGCTCGGGCTGGCCTTCCTATTGA
>YZ01|ctg00003_01644 ctg00003_01644
ATGAACAAACTGATACAGCTTGCTTTATTTTTCACATTGATATTAACCGGTTGCTCGAATAGCAGCACATCTTCTGAACCAAAAGCTGAAACGGTTAAGACAGCCGTAGTATTTAATCAAAAGGAACTAGAGAAAGAGCTGAAAAAACTAAAACCCGTTTCACTGGACATGGATTTCGAGAGTCCACTCGCTGCTGAGTTAGGAAAGCGGAAGGCAAAAGAAGCAGCCGAGAAGCAAAGACAGATCGCAGCCGAGAAAAAACGTGAAAAAGAGCGGGAGGCGAAACGAAAGAAACAGCAGGAGGAAGCAGCGGAGAGACAGCGATTGGCAGAGCAGCAGGCTGCAGAGAGACAGCGATTAGCGGAAGCGGAAAGACAAGCTGAACTTGAAAGACAGCGGCAGGCAGCAATCCAAAAAGAACAGAAAGCGAACGCTGAAAAAAAGCGGCAATCGCAGGCACAACGGCAGCAGACCGAGGCACCCTCATCTAATAGTCAAGATCCACCTTCTTCCTCGAGCCAGACGGATAAAACCATTCAACAGCCAGCTTCAGAGCTTCCTGATGACGATGGTTATGGTTATGAAGAACGAAAAAAGTGGCATGACGATCAAGTGGAATGGGGCATTAAACAAGGGTATATCGATCCCGAAGACGCACCATAA
>YZ01|ctg00003_01652 ytxC
ATGCTTGAAATAATCTTTGAAGATGACCATGATGCAGCCGCTTTTTTACATCTCATTCAGCATTCGGACGATCGGAACAACCTCATTGTCCGTGAAGGCATACGGAAAATCGGGATTGAAAAAGCGAAGCCGGCTTTCTCTATTCAGCGTTTTATGGAGCCGATTCTGGTCAAATTTTTTTTAGAATGCAAAGAAGACGAGCATATGCTGTCATTGATTGAGGGAACATACTGCTTCACGGACCAGGATGAACAGCAGCAAATCCTTCAGCTCGCACACAGTATTATTGAAGGAGAAGCAGACGATCTTCCTTTTGAGCCGCTAAAGCTTTCGCGGAAACAATCAATTTTGGATGAACTCCAAACGATCTGTTTAGAGGAAGGTGTATTTTCCATTCGTTCTTTTCAGACTTTCCGACTCGGACAATACTACAAACAGCTGAGAGACATTACGGAAGCGGCGATAGATGAATATAAGATGGAACAGGAATATCAAAACTTTATTCAAACACTCAGAGACTATGTAACAGCCAAACAGCCGCGAATCAAAAAGGTGCATATTGTCCATGATGGTTCATTTACATTATGGGAGCTGCGCTATGTGCCGGAACGGGAAAAAATGAAATACATAGACAGGCGATTTGTCCGGGATCATCCTATGTACATTGATTCTCATTTGCTTGCGCCGCTGATTTCCATCGCGCCTGATGAAGTGGTGCTTTACACCGACCAGCCCGAGCACATGATGGCAAGGACCATTCAAAACGTATTTCAAGAGCGATTGGAAATGCTTCCGCTGCACGCTTTTTCAGGTGCAGAAATACCGGTAAAGCACTCGGAAGGATAA
>YZ01|ctg00003_01663 BSSX_2988
ATGCAAATGGTTTCTATACTGCTGCTGGCGTTGGCTGTCAGCTTGGACAGTTTTTCAGTCGGATTTACGTACGGATTGAGAAAAATGAAAATACCGTTTAAAGCGATTTTGGTTATCGCCTGCTGTTCCGGTGCTGTCATGTTTATATCTATGCTGATCGGAAGCTTTCTCACAAAGTTTTTTCCTGTATATGTGACGGAGAAGCTTGGCGGTTTGATATTGGTCGGAATCGGTGCGTGGGTTCTGTATCAATTTTTCAGGCCGGCAAAAGACAAAGAATACTTATTGCATGAAAAAACGCTGCTTAATTTAGAGGTTCGGTCATTAGGGATTGTGATTCATATTTTGAGAAAGCCCATGAGTGCGGATATCGACAAATCGGGTGTGATCAATGGAATTGAGGCGGTCTTATTGGGATTTGCCTTATCAATTGATGCCTTCGGAGCAGGTATAGGGGCAGCCATTCTCGGTTTTTCACCGATTGTGATGAGCATCGCCGTGGCAGTCATGAGCTCGCTGTTTGTATCAATCGGAATCAATGCCGGCCATTTTCTGTCTAAGTGGAAATGGATCGATAAAATGGCGTTTTTGCCGGGGCTTCTGCTGATCACGATTGGGCTCTGGAAATTGTAA
>YZ01|ctg00003_01686 ytnM
ATGAAGAAATTAATCGTTTTTGCATTTATAGGCTTGTTATCGCAATTAATAGACGGTTCGTTAGGTATGGCTTATGGGGTTACCTCAACTTCCTTGCTATTGGCTTTCAGCATCACACCTGCTGTGGCTTCGGCTTCTGTCCATTTAGCGGAAGTCGTAACGACTGCCGCATCGGGAGTGTCGCATATTAGATTTGGCAATGTTGACAAACAAACTGTTTATCAGCTTGTCATCCCTGGTTCAATAGGCGCTTTTTTAGGCGCGGCATTTCTCAGCCGTTTACCTGGAGATGTGGCGAAACCCTATATTTCTTTGTTTCTGCTCCTGCTGGGCGGATATGTATTGATCAGATTTTTATTTCAATACAAGCCTGCTCTTGAGAAAAAACACGTGCCGTTAAGCCGAAAACAATCCATCCCATTAGGAGTGATCGCCGGTTTTGCAGATGCCACAGGCGGGGGCGGCTGGGGCCCCGTCACCACTCCGATTCTATTATCCCGTAAAGGCTTAAGCCCGAGGAAAGTCGTAGGGACTGTAGATACAAGTGAATTTGCCATCGCAGTATCTGCAACTGCCGGTTTTCTTATTTCATTAGGATGGGAGGATGTCAATTGGTTATGGGTCGGCTCGTTAATGGCGGGCGGAATCATCGCTGCTCCTATCGCAGCATGGCTGGTGCAAAAATTTCATCCGCAATTGATGGGTGTGCTTGTAGGAGGATTTATTATTCTAGTAAACGCCAGAACATTGATAAATGAATGGATCGAAAACACAGCTGTTTATCCATTGATCTATACGGTGATAGGAGCAATATGGCTGTTTGCTGTTTTATTCGTTTTATCTAAAATAGGGAATCGAAATAGGGTTAAGACAGCGGTTGATGTCTATTTAAAAGAAAAATAA
>YZ01|ctg00003_01687 sndA
ATGTCTTTGGATTATTGGAGAAATATAGAAGGCACATATCCATTTCAGGCAGAAAATGAAAATGACATGCTCAAGTTGAAAGAGGGGCATAATCCCGTGAATCTCTCAACGCTGGAAAAACAGCTCATCGGCATTCACCGGCACCTGCACCAATATCCTGAACTGTCGAAAGAAGAGTTTAAAACAACTGATTTTATAAAAAAATGCCTTGCAGAAAAGGGGATACAGATTCGTCCAACTTCACTGAAAACAGGTGTATTCGCAGACATAGCAGGGGAATCAGAAGGCCCGTCAATTGCTTTGAGGGCTGATATTGACGCCTTGCCAATCGAAGAAAAAACAGGATTGCCTTATGCGTCTAAACATAAAGGAATCATGCATGCGTGCGGTCATGATTTTCATACGGCAGCGCTTCTTGGTGCGGCCTTTTTATTAAAGGAAAATCAAGACAGCCTGAAAGGAAAGATTCGTTTATTATTTCAGCCGGCAGAGGAATCAGGCGCCGGCGCTGCAAAAGTGATAGAGGACGGCCAGTTGGATGGTATTGATGCAGTGATTGGCCTTCACAATAAACCGGATATACCAGTGGGGACGATAGGGCTAAAAACAGGGCCGCTTATGGCTGCTGTTGACCGATTTAAAGTAGAGATACAAGGAAAAGGTGCTCATGCAGCATTGCCGCATAATGGTTTTGATCCCATTGTCGGCGCCTCTCAGCTTATCGTCGCCCTGCAAACGATTGTAAGCAGAAATATAAACCCGCTAAAAAGCGCGATTGTCACCGTGGGGAAAATCAACGGCGGCAGTACATGGAATGTCATCCCGGATACTGTTGCAATCGAGGGCACTGTTCGTACATTTGATCCGGAGGTTCGTTCTCAAGTAAAGCAGCGTTTTTTGGCTGTCGCAGAGCAGATTTCTTCTGCTTTCTCGTTAAAGGCAAATGTGAAGTGGCATTCCGGACCGCCGCCGCTTTGTAATGATGAGGCAATAACTGAGCTGTTGCGAGACGCTGCACATAAAGCAAGACTTCAGGTCATTGATCCCGACCCGTCAACTGCCGGAGAAGATTTTGCTTACTATCTGGAGCATATTCTCGGATCATTTGCGTTTTTTGGAACAGGCGGCGATCATGATTGGCATCACCCGGCATTTACAATTGATGAAACTGCCATTATAAAAGCCTCTTATTTTTTATATGAAAGCGCTAGGAGATTATTAGATTCATCCATGCAGGAATGA
>YZ01|ctg00003_01688 group_3436
ATGACTTTTTTGACAATCATTGCGGGTACGGTTGTGAAAGGAAAACAATTAGGCAGAAAGCTGGGATTCCCCACGGCAAATGTAGATGCGAAACTGAATGGGCTGCATGATGGGGTTTATGGGGTTCTGGCGGCAGTCAATCATCAATTTCATTTAGGGGTTATGAATATCGGCGTGAAACCAACGGTCGGCTCTCACCTTAAAAAGACATTGGAGATTTTTTTGTTTGACTTTCATAAAGACATCTACGGAGAAATGGTTGAATGCAGTATTCTCTTTAAAATTAGAGAAGAAAGAAGGTTTGATTCTTTGGAGTCTTTAAAAAAGCAAATCAAAAAAGATATTTCATGCGCAGCAAAACGCTTTGAACTGATTGGGATTACAACACTAAACAAAAAAGAAAACCTGCTTTCCCATCAGGAATTGAATCTTCCGGATCTCTGCTTTTACAAGAAATGTAACAATCTATATGGCATCAACCGAGGCGTATACAATGTCATAGACAATTGGTTTTTTGAGTACGGAATTACACAAATTGCTTACAGGCGTATCTATATTTTATCTTTTTTAAGCTATTTGAAAGAAGGCGATCAAAAAGTTTCCAGTAAGTATATAAAATTTGGTGCGGGCGGTCTTGCTGACAAGTTGAGCCGCTTTGTTGCTGCTTATATTGAAGAAACTGAAGAAAATATATTGGGATAG
>YZ01|ctg00003_01689 cmoJ
ATGACACGATCAGATTTTATTCAGTTTGGAGCCATGATTCACGGTGTCGGGGGAACAACCGACGGCTGGCGTCATCCCGATATCGATCCCTCGGCGAGTACGAATATTGAATTCTACAGGCAAAAGGCGCAAACAGCCGAAAAAGGCTTGTTCAGTTTTATTTTCATTGCAGATGGCTTATTTATTTCTGAAAAATCAATTCCTCATTTTTTAAACCGATTTGAGCCCATCACCATATTATCGGCGCTTGCATCGGTCACGAAAAATATTGGTTTAGTAGGAACGTTCTCTACATCTTTTACTGAGCCATTCACCATCTCCAGACAATTGATGTCGCTGGACCATATCAGCGGGGGCAGGGCCGGATGGAATCTGGTTACTTCTCCGCAGGAAGGAGCGGCACGCAACCATAGTAAGACCAGCCTGCCAGAACACACCGAGCGTTACGAGATTGCACAGGAGCATTTGGATGTTGTGCGCGGGCTGTGGAATTCCTGGGAGCATGATGCATTTACACACAATAAAAAAACAGGGCGATTTTTTGATCCGGCGAAGCTTCATCGCCTGAATCACAAAGGAAAGTATTTTCAAGTAGAGGGGCCTTTGAATATCGGGCGTTCTAAACAGGGGGAGCCAGTAGTGTTTCAAGCGGGTTCATCAGAAACAGGACGGCAGTTTGCCGCCAAAAATGCAGATGCGATTTTTACCCATTCCAATTCATTAGAGGAGACAAAAGCGTTTTATGCGGATGTGAAAAGGCGCGCTGCTGCAGAAGGGCGTGATCCTTCCAGTGTGCGGATTTTTCCGGGGATCAGTCCGATTGTGGCAGATACGGAAGAAGAGGCAGAAAAGAAGTATCGTGAATTTGCAGAGTTGATTCCGATTGAAAATGCTGTTACCTATTTGGCCCGTTTTTTTGATGATTATGATCTGAGTGTTTACCCGCTGGATGAACCGTTCCCCGATATTGGCGATGTCGGAAAGAATGCGTTTCAAAGCACAACAGACCGGATTAAGAGAGAAGCAAAAGCCAGAAATCTGACATTGCGGGAGGTAGCACAGGAAATGGCTTTTCCGCGGCCTCTATTCATCGGCACACCAAAGCATGTCGCATCCTTAATTGAGGCCTGGTTCAACGCTGAGGCGGCTGATGGGTTTATCATCGGGTCGGATATACCGGGAACACTTGATGCTTTTGTAGAAAAAGTCATTCCGATTCTTCAAGAAAGAGGGCTTTATCGTCAAGATTATCGCGGCGGGACATTGCGGGAAAATCTCGGTCTCGGCATTCCCCTGCATCAGTCCGTGTTACATTCATCAAATTAG
>YZ01|ctg00003_01690 ctg00003_01690
ATGAGTGATGTTGTGAACATTGTGGTTTGGAGTAAAAAAGGCTGCTCATATTGCGAGGAAGTCAAGAATTATTTGAATGAAAAAGGATTATCGTTCCAAAATATCGATGTTTCGGAGAAAGAAGAGCTGCGGGATATTTTACAGGCGAAATATGGGATACGCCATGTGCCTGTGGTCGAAATCGGTAACGGCAATCATTATCAAGGGGTAACTGAAATCGGCATTGAACACCTTGAGCTTGCACTTGCCAATTATGCACAGATAAAGGAGGCAAGAAGATGA
>YZ01|ctg00003_01691 cmoO
ATGATCCGCTTAAGTATTTTAGATCAAAGCTTGATTGGTGAAGGGGAGACAGCAGCCGATACATTACAGCACACGGTGAACTTGGCAAAGATGGCTGAAGAGTGTGGGTATCATCGTTTTTGGGTGGCTGAACATCACAACAATGATGAAATCGCAGGCTCTGCGCCTGAGGTTCTTTTAGGCTATCTTGCCGCAAGCACAAAGGAAATTCGGTTAGCATCAGGCGGGGTGATGCTGCAGCATTACAGCCCTTACAAAGTGGCGGAGCAGTTCCATCTTCTGTCGGCGTTAGCTCCCGGCCGTATAGATCTCGGAGTGGGCAAAGCGCCCGGCGGGTTTCAGCTGTCCACAGACGCGCTGCAGGCTGAATATGAAAAACCGGCGCGCCAGTTTGATGAAAAGCTGGAGGAGCTTACTCATTTCATTCGGGATGATTTTCCTGATAGCCACCGCTATGCGGCATTGCGTCCTGCTCCGCGGGTTGAACAGAAGCCGGGAATTTATCTGCTGGGAGGAAGCGCAGAGAGTGCCATTTCAGCTGCAAAACTGGGAATCTCTTTCGTCTTTGCTTACTTTATTAACGGTGAAGAGGAAGTGCTGAAAGAAGCGCGCCGAGCCTTTGACGCGCATCTGCCGCCAGGCTCTGAGGCCGAATTTCATCTTGCTCCCGCTGTTTTTGCAGCACATACAAAAGAAGAAGCTGAAAAACATATTGTGTCGCGTGAATCGATAAAAGTGGTTTTACAAGACGGGCGGAGGGTCAACGTCGGCACCCGTGAACAGGCTGAAGCCTATCTAGAAAACGTCAGCCAGCCGTATGAGATCCTCGTGCAAAAAACCGGGGTGATTGCCGGAACGAAGGAAGAAGCGGCAGAAGAATTAAACCGTTTATCAGACACATACGACATCAATGATTTTGTTATTTTTACACCGATCAAAAATGCTGGCGAAAAACAGCTGTCTTATCAGCTGCTGAGCGATGCGGTTTTAGCTGCAAAACGTTAA
>YZ01|ctg00003_01692 tcyN
ATGATTGAGATTAAAAATATCCATAAACAGTTTGGCATTCACCATGTATTAAAAGGGATAAATCTCACTGTACGCAAGGGAGAAGTTGTAACCATTATAGGTCCTAGCGGTTCAGGGAAAACCACCTTTTTACGCTGCCTGAATTTATTAGAACGGCCGGACGAAGGGGTCATTTCTTTACACGACAAAGTGATTAATTGCAGCTATCCGTCCAAAAAAGACATTCACTGGCTGAGAAAACAGACGGCAATGGTATTTCAGCAATATCATCTGTTTGCTCACAAAACGGTGATTGAAAATGTCATGGAGGGCTTGACGATCGCCCGGAAAATGAGAAAACAAGACGCGTATGCCATAGCTGAAAATGAACTGAGAAAGGTCGGGCTTCAAGACAAATTGAACGCTTATCCGAGTCAATTATCGGGTGGACAAAAACAGAGGGTCGGGATAGCGAGGGCACTTGCCATTCACCCGGATGTGCTGCTGTTCGATGAGCCGACGGCTGCGCTTGACCCGGAGCTGGTCGGTGAAGTCCTTGAAGTGATGCTGGATATCGTGAAAACCGGAGCCACCATGATTGTTGTTACACATGAAATGGAGTTTGCAAGAAGGGTCTCTGATCAAGTTGTTTTTATGGATAATGGAGCCATTGTTGAACAAGGAACTCCGGAAGAAGTCTTCCGCCATACCAAAAAAGAAAGAACGAGACAGTTTCTCCGCCGCGTTTCGCCGGAATATTTATTTGAACCAAAAGAACACATAAAGGAGCCGGTGATATGA
>YZ01|ctg00003_01693 tcyM
TTGCAATTTGACTTTCCATTTATCGCTTCCGCCATGAAAGAAATGATAAAGACCATTCCGCTGACATTGATAATGGCTGGCTTGCCGATCGTGTTTGGATTTCTCGTGGCTCTTGGAAATATAATTGTTAGAATTTTCAGTATTAAAGGTTTGATGGCTTGCTCAAGGTTTTATGTGTCATTTTTTCGAAGTACACCTGCAATCCTTCACATTATGCTGATTTATTTAGGGATACCGCCGATTGCAGATCAAGTCAGCAGTTTTTTTCATCTTGGCTGGTCCGCCAATCAGATACCGGTCGCTGTGTTTGTCATCATGGCTTTGTCTTTAACTGCCGGAGCTTATCTGACAGAAATCATCCGGTCGGGCATTCTGGCGATGGATACCGGACAGGTCGAAGCAGCTTATTCAATCGGCCTGACAAATAGCCAAACCTTTCGCCGTGTGATATTGCCGCAGGCGCTGATGGTTTCAATCCCGAACTTCACAAATTTGGGCATCGGCTTTTTGCATACAACCTCTATCGCGGCTATAGTGGCTGTTCCTGAGATAACAGGGACGGCAACTATCGTTGCTTCTGATAATTATGCATTTTTAGAAGCTTTTATCGGAGCGGCGATTATCTATTGGGCGCTGACTCTAATCTTGGAAACCGCAAATGGAGTATTAGAGAGAAAGGCAGCCAGATTTCAAGGAGGCGCATTATGA
>YZ01|ctg00003_01694 tcyL
ATGGAAAAAGCCTTTGATATCAACATGATTGCAGATTTTGTGCCGACGTTAACCGGTTATTTGCCGGTTACATTATACATTTTAACACTGTCATTGCTTTTCGGATTTGTATTGGGGCTTTTTCTGGCGCTGCCCCGCATTTACAACACTCCTATTGTAAATCAATTGGCAAAAGTGTATATCTCATTTTTCAGGGGAACGCCCATTATGGTGCAGCTTTTCATCGTGTTTTATGGAATCCCGGCGCTGACGGGGCTAATCGGGATTGATACATCAAAAATGGACCCGTTTTATGCTGCTGTCGCAACTTATGCGTTAAGCAATGCAGCGGCAGCCGCTGAAATCATTCGAGCGGGCGTGGGGAGTGTAGATAAAGGCCAAACGGAAGCGGCGTACAGCATTGGCCTGAGCGGAAGGCAGGCCTTCAGGCGCATCGTTCTGCCCCAGGCACTTGTGCAGGCTTTTCCGAATATGGGAAACATGGTGATCAGTTCTTTAAAAGATACGTCTCTTGCTTTTTCAATAGGTGTCATGGATATGTCCGGAAGAGGCCAAACCCTGATCACCTCAAGCAATCATTCTCTTGAAGTTTACATTGCGCTATCGATTGTTTATTATGCCGTTGCGGTTTTATTCGAATGGTTCTTTAGATTGGCCGAAAACCGAATCAAGAAGAATCAAACAAGGCTTGTTACCGTTTTTGACATGAACATACATTGA
>YZ01|ctg00003_01695 tcyK
GTGCAGATTATTCAAAATCAAGTTTTGAAAAATAAATGGGGCGATGAGATGAGAACAAAAGCAGCATTTATAACAATATTATTTTCACTTATTACGGTTCTGTCGGCTTGTGGCGCAGACAATCAAACGACGGGAGCTGAGCAAAAGAAGGTGCAAACGATCACGGTCGGAACCGGAACTCAATTTCCGAATATTTGCTTTATCGATGAAAAAGGCGATTTAACCGGTTATGATGTCGAACTGATCAAAGAGCTTGATAAACGCCTGCCGAATTATAAATTCACATTTAAAACGATGGAATTTTCCAACCTGCTTGTCAGCCTCGGACAGCATAAAGTCGATATCGTGGCGCACCAAATGGAGAAAAGCAAAGAGCGTGAGAAAAAATTTCTGTTTAACAAGGTAGCCTACAATCACTTTCCTTTAAAAATTACCGTGCTGCAAGAGAACAATACGATTCAAGGGATTGAAGATTTAAAAGGAAAACGGGTGATTACGAGCGCAACCTCCAACGGAGCGCTTGTGCTGAAAAAATGGAATGAGGAAAATGGACGCCCATTTAAGATTGCCTATGAGGGGCAAGGCGCGAATGAGACCGCGAATCAGTTGAAATCAGGGCGTGCGGACGCGACCATTTCAACGCCTTTTGCAGTAGACTTTCAAAACAAAACGAGCGCTATTAAAGAAAAAACCGTCGGTGATGTGCTTTCGAATGCCAAAGTGTATTTTATGTTTAACAAAAATGAACAAACGTTAAGTGACGATATTGATAAAGCCTTACAGGAACTCATTGATGACGGAACGCTGAAAAAACTCAGTTTGAAATGGCTTGGAGACGATTATTCCAAGGAGCAGTATTAA
>YZ01|ctg00003_01696 tcyJ
ATGAATAAGCGTATGGGAATGGTTTTGCTGCTGTCGGTGGTTGCGTTACTTGGCGGGTGCGGCTCGGAAACAAATAATAAAACAGATCGTCAGGTTCAAACAGTCATAGTCGGTACTGGAACAGATTTTCCGAATATTGCGTTTTTAAATGAAAAAGGCGATTTGACCGGGTATGACATTGAAGTGATGAAAGCCATCGATAAGGAATTACCGCAATATACATTTGAATTTAAAACGATGGATTTCTCAAATCTGCTGACGAGCCTCGGAAATAAAAAAATTGATGTGATCGCGCACAACATGGCCAAAAATAAAGAACGAGAAAAGCGTTTTTTATATCATAAAGTGCCGTATAACTACTCGCCGATGTACATCACGGTGAGAGAGGATAATAACAAGATTCATACATTAAAAGACTTACACGGAAAAACAGTCATTGTCGGTGCCACGTCAAATGCGGCCGATTATATAACGAATTACAACAAAACGCACGGCAGCCCGATTCATTTGAAATACGCAGGACAGGGAAGCAATGACACCGCCAATCAAATTGAAACCGGGCGCGCAGACGCAACGATATCAACACCGTTTGCAGTTGATTTTCAGAATAAAACGCACGCCTTCCGCCAAAAGACAGTCGGTGACGTGTTATTAGATACCGAGGTGTACTTTATGTTCAATAAAGGCAGCCAAACCTTGGCGGATGCCACGGATCAAGCGATTAAAAAGCTGGAGAAAAACGGAACGTTAAAAAAACTAAGCCGGAAATGGCTCGGTGCAGATTATTCAAAATCAAGTTTTGAAAAATAA
>YZ01|ctg00003_01697 snaA
ATGAGTAAGGATATTTTTCGATTGGCAACTGTTGAAGATGCACCGGAGTTGTTGAAATTGGTTAACAGCGCTTTTCAGCCAATTCGGCAGCTTGATATTGATTGGCCTTCCACGAGAGCTGACATCCATATGGTGTCAGAGAATATCGAAAATCATTCAGCGGTCGTGCTGGAGCGGGATGGGAAGCTAATTTCAACAATTACCATCAGGTTTCCATGGGAGAGTGAGACCCCTCCTTCAAAATATCCGTTTGTTTGGTGGTTTGCGACGCTTCCGGAATATAAAGGGCAGGGCGCCGGAAGCAAGCTGCTGACGTACGTAGAAGAAAAAGTGCTTCGAGATATGCTGAAGGCGCCTGCGCTGACGCTAGGCACTTCGGCGCGCAAGCATCCTTGGCTTGCCGACATGTACAGAAGGAGAGGGTATGAAGTGTACTTTGAGCAGGAAAAAGACGGGGACATAGGTGTGATGATGCATAAGGTTCTGATTCCGGAACGATTTAACCCGGCGCTTTTAGGTGCGCCAAGCTGGGCATAA
>YZ01|ctg00003_01698 BCV50_19155
TTGGAGTTTCGCTCAATTAAAACGTTTCATACGATTGTAAAATTCGGAAGCTTCTATAAAGCTGCGGAAATACTAAACTACTCGCAGCCGACGATATCGATGCGTATGAAGCAATTAGAGCAGGATTTAGGCGTACAGTTGTTTGAAAGAGGAAAAAACCTGCAGCTGACAAAAGCGGGGAAACTTTTTTATGAACGAACAGGAGATCTTTTGACTCAATACGAGGCGCTTAAACACAACCTCTCCGACTTAAAGGAAGAAGAGGCAGGCATCATTAACATAGGAGTTTCAGAGCCGACTGCCAGTCTGATATTCCCTGACATTTTAAAGGATTTCTTAAAGGATTACCCAAAGATAACGGTTAATATCAACGTTGATGACGCCAATACCTGCAGTCAAAAGCTCTTAGACGGGACGATTGATTTTGCAGTGTGCGGCGAGCCGGAATTGATTCTCGAAAACTACTATCACCCATTTTTTTATGACACATTAAATGTGCTTGTATCTGATCGCCATCCGCTCGCTGAGAAGAAGGCTGTTCATTTATCTGATTTAGAAGGAGAGTGCTTTATATTTACGCCTGCCAATTGCCCTATTCGCATACAAATTGAACAACACTTACATAGAGAACTCGGCAATCGTTACAGAAAAATGGAGCTCACAAGCAGCATGGCGCATAAATATTACGTGCGGGAAAACATTGGGATTTCAATCTTCACCAGCACTGCACATTCTAAAACGCTTAACGGCACTAAAGTCATCCCCATTCTGAATATGGATATTGCACCTCCTATAGGGCTGTTAACAAATCGAAAAGAAAATCATTTTGACTGCGCCACGAAGGACTTGATTGCCCGGCTGACCAAACGTTTTCATCAGCGCAGCAAAGAATTGGAAGGAAACTCTGATAAAGCCATTACAGGATAA
>YZ01|ctg00003_01718 brnQ
ATGAAACACTCACTGCCTGTCAAAGATACCATTATTATTGGTTTCATGCTATTTGCGTTATTCTTTGGAGCAGGAAATATGATTTATCCGCCGGAACTTGGACAAGCAGCCGGACACAACGTCTGGAAGGCCATCGGCGGATTTTTACTGACTGGGGTAGGCCTGCCGCTTCTCGGTATTATCGCCATCGCATTAACCGGCAAGGACGCTAAAGGACTTGCTGATAAAGCACACCCTGTTTTTGGCACAATCTTTACTGTCGTGCTTTATTTATCAATCGGTCCATTATTTGCTATCCCGAGAACAGGAACTGTTTCATATGAAATCGGCGCTGTTCCGTTTTTGACTGGCGTACCAGAAAGACTTTCTTTATTTGTATTCACACTGATCTTTTTCGGAATTACGTACTATTTAGCGTTAAACCCATCCAAGGTTGTGGACCGGGTCGGAAAAATTCTTACTCCAATCAAATTCACCATTATTTTAGTGATTGTTCTTAAAGCCATTTTCACACCGATGGGCGGATTGGGTGCAGTTACAGAAGCATATAAAGGAACACCGGTATTTAAAGGATTTTTAGAAGGCTACAAAACAATGGACGCACTTGCTTCAATCGTATTTGGTGTTGTTGTTGTAAATGCTGTAAAAAGCAAAGGCGTTACACAGTCTAAAGCTCTTGCCGCTGCATGTATTAAAGCGGGTGTGATTGCCGCTTTAGGACTGACATTCATTTATGTATCCCTTGCATACTTGGGTGCAACAAGCACGAACGCAATCGGTCCTGTTGGCGAAGGAGCTAAAATTTTATCTGCGTCTTCCCATTATTTATTCGGTTCATTAGGAAACATCGTACTCGGTTCAGCGATTACAGTCGCATGTTTAACAACAAGCATCGGCCTTGTCACTTCTTGCGGCCAGTACTTTTCAAAGCTTATCCCGGCATTATCATATAAAATTGTCGTTACGATTGTCACGTTATTCAGCTTGATCATTGCGAATTTCGGACTCGCGCAAATTATCGCGTTTTCTGTTCCTATTTTATCAGCTATCTATCCGCTTGCCATTGTCATTATTGTTCTTTCATTTATTGATAAGCTCTTTAAGGAAAGACGCGAAGTGTACATCGCATGCTTGATCGGTACAGGATTATTCAGTATTTTAGACGGCATCAAAGCAGCCGGCTTTTCACTTGGATCTTTAGATGCGTTTCTAAGTGCGAACCTTCCTCTTTACAGTCTCGGCATCGGCTGGTTGCTTCCAGGAATCACCGGAGCGGTTATCGGCTATGTGCTTACCTTATTTATTGGCCCATCCAAACAGCTTAAAGACATAAATTAA
>YZ01|ctg00003_01740 BCV50_18950
ATGAGTTGGCTTCATAAATTTTTTGATTTGTTTTTAGGCGAGAGCGAAGAGGATGCTGAACGGGGGACAAAACCCGCTCAAATTCCGCAGCAACAAGAAGTACATCAACATCACCCTGAAGGACAACTAAAAAGGTTGGAAGATCCTAAAATATATTATGAATATCCAAAAGGCAAGTTCCGTTTTCCAATCGTGCCTGACGGATACAAAAATCAAGACCTGAGAAGGCGCCGCGCACCATCGGACGAACCGAAATCCGCGCCTCGTCCAAGCGCCGCACCATACAGAGAACGTCCCAAAGATGAAAAAGAGCAGCATACATACCAAACATCAGAGCCGGCGAAGAAACCGTTTAAACCGACAAATATCCCTTCGCCTATATATGGATTCAATCAAAAACCATCCGTCAAAAAGGATGTGCCAAAACAGCCTTCTGAAACATTGAAGGCACCGGACAAATCTGAAAAAGAGAAGGTAACACTGCTGTCAGAAGAAATCGAACGTGAACGCGGCTATCCTGCTCCAGACAGACCGGTACAGCACGTGAAAGAACGACCTTTCTTTCCGGATACCCAATTCGAAGAACAGCCTTCTGGCACCTTAGACGGAACGGCTGCAGAGCGTGACGAAGCGCTGGCGCAGCGTCCAGCCGAAGAGCCGTTAGACAACAGAATGTCATCTGCATCCGTCATCGAGAAGATGGAAAAAGAGGAGTCTTTCAACCATGCTGATCATAATAAAGAGCAAACAGAACCTACGACACTGGCAGATACGGTGGCTGAGGCACAAGAAGACCTTTCAGGCCGTGAAAACATCATGCCTGTAACGGCTGAGATTCAAGAAGAACAAAGGGAACAACAGCCAGAGAAAGTAGAAGAGCCTGTCTTCCGCGCTGAACATGATGAAGAGCAACCAGAACCTGAGTCTCTGACAGAGGCAGTATCTGAGTGCGAAGAATCAAAAGAGCCGTCACACAGCACAGTAAATGCTCATGACGAAATCGCGGCAGCTGCTGAGGCCCCATCTGTTCAAGAAGAACAAACGGAAATTCAACAGGAAGAGCCTTCCTTATTTGCTGACCAAGCATATGAGTCTCTGACTCAAACGGAAACTGAGGCTAAAGAATCAGAAGAGCCATCAGATAGCATAATAAACAATCAGTACGAAATCCCAGCAGATGCTGAGGACACAAAGATAGACATTCAGGCAGAAAGCCTTACAGAATCGGAGCAGGGTTCCGAACCGTTTTTGGCAGCCCATGAAAATCACCAGGAAATCCATGCGGGAGAAACACATGCATCTATAGCGGAACCGCAAAAAAAGCCTGTCATGCAGGAGAAACGTGCTGAACGAAGCGCATCTCTTCAAAAAGGGCCGTCCGTTCCTTTTAATGTCATGATGCTGAAAAGAGATACGCATAAACAGCAAAAAGCAGAGGAGCGCCGCGGCAGCTATGTGTTTCCGAATGTCGCACTGCTGGATGTCCCGCCAGCGCAAGTTCAGGACGATACTGCGTGGATCGAAGAACAGCGCCAGCTTCTTGATTTGACCCTGAAAAATTTCAATGTCCGCGCCAATGTGGTCCATGTGACCCAGGGGCCGTCTGTCACGAGGTTTGAAGTGCATCCTGAACCAGGCGTAAAGGTGAATAAAATCACCAACTTGTCTGATGATATTAAACTCAGCCTGTCTGCAAGAGATATTCGGATTGAAGCGCCGATTCCGGGGAAAAACACGATCGGAATAGAAGTGCCGAACCGCACGAGCAAGATGGTTGATTTGCGCCAGATGATTCGCAGCTCCGCTTTTAGGACAAGCAAGTCACCGCTCACGGCTGCGCTGGGATTGGATATCTCAGGAAATCCCGTCGTTATCGACTTAAAGAAAATGCCGCATGGCTTGATTGCCGGCGCTACGGGCTCGGGAAAAAGCGTATGCATTAACACAATATTAGTCAGCCTGCTTTATAAAGCTGATCCGAGTGAAGTAAAGGTGCTGCTGATTGATCCGAAAATGGTAGAGCTCGCCCCTTACAATAAAATTCCTCATCTCGTCAGCCCGGTCATTACTGACGCCAAAGCGGCTACCGCTGCTTTAAAATGGGTCGTTGAGGAAATGGAGCGGCGTTATGAGCTGTTTGCCCATTCCGGTGTACGCGACATTGACCGTTTTAATCAATTAACCGCTGATCACCAAATGGGCGAAAAGCTGCCGTATTTAGTGGTGGTTATTGATGAGCTTGCTGATTTGATGATGGTGGCTCCAAATGATGTCGAAGAGAGCATTGCGCGGATCGCCCAAAAAGCCAGAGCATGTGGAATCCATCTGCTCGTCGCGACTCAGCGGCCGTCAGTCGATGTCATTACAGGTCTGATTAAGGCAAATATCCCGACGAGAATCGCATTTTCTGTCTCAAGCCAGGTTGATTCACGAACGATCATTGACATAGCCGGTGCGGAAAAGCTTCTCGGAAAAGGGGATATGCTCTTTTTGGAAAACGGTTCAGGAAAACCTGTCCGCCTGCAGGGAAACTTTGTGTCGGACCGCGAAATCGACCGCGTCGTTTCCCACGTCAGAAACCAAATGCCGCCAACCTATTTATTTGAACAAGAAGAGCTGGTAAGACAAGGATCAGCCTTGAAAGAAGAGGATGAACTGTTTTACGAAGCATGTGAGTTTGTTGTTGAACAAAACAGCGCGAGCACTTCAAGCCTGCAAAGAAGATTCAGAATCGGATACAATCGCGCGGCAAGGCTGATCGATATGATGGAAGCGGAAGGCATGATCTCTGAGGCAAAAGGAAGCAAGCCTCGTGAGGTGCTGATCACAGCAAGTGATTTAATAAACGAATAA
>YZ01|ctg00003_01752 BCV50_18890
ATGGTCAGCATCCGCCGAAGCTTCGAAGCGTATGTCGATGATATGAATGTCATTACCGTTTTAATTCCTGCTGAACAAAAAGAAATCATGACACCGCCGTTTCGGCTTGAGACAGATACAACCGATTTTCCTCTGGCTGTCAGGGAGGAATACCGCCTTGAAGGAAAATACAAATACGTCTGCGTATCCGATCATCCGGTGACATTCGGAAAAATACATGCCGTCAGAGCGTCCAGCGGCGACAAAACGGATCTCCAAATTGGCGCGGTCATCCGGACGGATGCGTTTGATGATGCATTTTATTATGACGGAGAGCTGGGGGCTGTTTATACTGCGGATTATACTGAATTTAAAGTATGGGCGCCTGCCGCATCCTCAGCTGCTGTCAAGCTTTCACATCCGAATAAAAGCGGGCGCACATTCCAAATGATTCGGATGGAAAAAGGCGTCTACACCGTTACTGTCACCGGCGATCTCCACGGGTATGAGTATGTGTTCTGTATCTGCAACAATTCAGAGTGGACGGAAACCGTTGACCCGTATGCAAAAGCAGTGACGCTAAATGGAGAGAAGGGCGTCGTCCTGCGCCCGGATCAAATGAAATGGGCTGACTCAGTCAAACCATTCTCAAACCCTGTGGATGCCGTCATCTATGAGATGCACATCCGCGACTTCTCCATCCATAAAAACAGCGGCATGAAAAACAAAGGAAAATACTTAGCGCTGACGGAAACCGATACGCAAACCACAAATGGCTGTTCTTCCGGACTGGCGTATGTAAAAGAGCTTGGTGTTACGCATGTAGAGCTTCTGCCGGTGAATGATTTTGCCGGAGTTGATGAAGAGAAGCCGCTTGATGCTTATAATTGGGGATATAACCCGCTTCATTTTTTTGCCCCGGAGGGAAGCTATGCCTCAAACCCTCATGATCCTCAAACAAGAAAAACAGAGTTAAAACAAATGATCAAAACCCTTCATCAGCATGGCCTGCGAGTCATTCTGGATGTCGTTTTTAACCACGTGTATGAGAGGGAGAGTTCCCCCTTTGAAAAGACAGTGCCCGGTTATTTTTTTCGGCATGACGAATTTGGGATGCCGTCAAACGGCACCGGCGTTGGCAATGACATCGCGTCAGAAAGGCGGATGGCGAGAAAGTTCATTGCGGATTGCGTCATCTACTGGCTTGAGGAATACGATGCGGACGGCTTTCGCTTTGACCTGCTCGGCATTTTAGATATTGATACCGTGCTTTATATCAAAGAAAAAGCAGCTGCGGTAAAGCCCGGAATCCTGCTTTTTGGGGAAGGATGGGATTTGGCTACACCGCTGCCGCATGAACAGAAAGCCACCTTGCCGAACGCTTCAAAAATGCCGGGCATCGGCTTTTTTAATGATACGTTTCGTGACGCTGTGAAAGGGAACACCTTTCACCTCACGGCTGCCGGCTTTGCGCTCGGAAACGGTGAAGCATCTGAAACCGTTATGCATGGGATTGCCGGGTCTTCCGGATGGAAGGCATTAGCACCGGTTGTTCCTGAACCCAGCCAGTCTATCAATTATGTCGAGTCACACGACAATCACACCTTTTGGGATAAAATGAGCGTTGCGCTTTCTCAAGAAACTGACAGCCGAAAGAGAAGCAGGCAAAGGCTGGCTGCCTCGATTATCTTGCTTGCCCAGGGGGTGCCGTTTATTCACAGCGGACAGGAATTTTTCCGGACGAAGCACGGAGTGGAAAACAGCTATCAATCCAGTGACAGCACCAACCAGCTGGATTGGGATCGGCGTGAAACGTTCAAAGAAGATGTTGACTATATCCGCAGGCTGATCTCGCTGAGAAAAACGCATCCGGCATTCCGTCTCAGATCGGCTGCAGACATCCAGCGCCATCTCGAATGTTTGACGCTAAAAAAGCACCTCATCGCATACAGGCTTTATGATCTCGGTGCGGTTGACGAATGGGAAGACATTATCGTCATCCATCACGCGAGTCCGGACTCCATGGAATGGAAGTTGCCAAACGACAAAACGTACCGGCTTTTAAGTGATACATCAGGTTTTCAGCATGACCCGAAAGAAATCAAGAAAGCGGTTGCGGTAAACGGCATCGGAACGGTTATCTTATATTTAGCATCAGATCTTAAGAGTTTTGCTTGA
>YZ01|ctg00003_01759 BCV50_18855
ATGAACGGGCGATCGCTCTTTTTTCGAAGGCTGCTTGACTATTACAGGTATCAGTTTAAGGTATTGCATGCGGTCATTGACTGGACAGTCGCTCTCTACATTGTTTTGCCGGCGCTTGCTTTTGTCATCTATCAGTATTTTGATTTGATGAACGGAAGAGGCCTTATTTATGAGTGGTCTGAGGTGTTGGAATGGAGATGGCTGTACGCTGTATGCGTGCTGATCGTGTGTACAGGCTCGATCCATACGTTTTTATTGGAAGCGGACAAAGTGTTTTTGCTGCAAAAGAAAGAGATAATCTATCAGCTAAAACGGCATGCGCTGGTGTATTCTTTTTTGGTCACGCTGGCCAAATGGCTGCTGCTCTTTTTCATTGTCCTTCCCTTTATCAGTCATTCTGTTCATATCACATTGGCAGAAGGCACTGCTCTATTGTGTTACCTGTTTGGCCTTCATACATTCTTTTTATCCTTAAAGCAAGACAGGATCAGAAAGCCGCGCTCCATTTCGAGACGGATTGCCGAAATTCTTCTCAGAGCTGTTCTTTTCTCTGGTTCTGCTGTCCTGATCGTTTTCACTGAGTGGCGTTTGCTTACGCTCATTGGCATTTTGTTTTTGATTTTTGCATTCGTCCGCGGTTTGACCAAGGCAGCTTCGTTCTCGGCTTTTGAAGCAGAGGTGACTGAAGAGAAAAAAAGCAGGTTGGCGCTTGCCGGGCTTGTGATGATGATGAGCCAGGAGGCGGGAATCCCGAAAGTGAAAGACAGGATGAGAAGAAAACCGTTATTATACCGGAATTCAAGAAGGATATTTAAAAGTCGAACGGTCTGCACTGGCTATAAGGAATTGTTTTTTAAAGTCATGCTGAGGAATGGCGAGTATACGAGGCGGATGTACATGCTGTTGTCAGCAGTCATCATTCTAATCTTTATGACCCCGATTTGGCTGAAGCTGATTGCGCTGCTGGTGTATACAATCGTTTGCCGTTATATCCTTACGCTTATCTTTGACAAAGTGATGGATGCGCCTATTTTAATTGGAGCCGATAAGGAAAGTGATGAGTATTACCGGGCCAGAAAAAGCTGTATACACACGCTGCATTATGCGTTTGTCGCCTGCTGTTTTTTAGCGGCCGCTGTCTCTTTATGGTTTACATAA
>YZ01|ctg00003_01767 BAX60_20510
GTGGAGCATGATGGTTCAATGGGGCGGGTGCTGCGCTTTTGCGAGTGGGTCATGAGATTTGCGTATACAAACTTGCTTTGGCTGTTTTTTACGATGATCGGTCTCGGGGTGTTCGGCATCATGCCCGCGACCGCAGCTTTATTCGCTGTCATGCGGAAATGGATCCAGGGGCAGGACAACGTTCCTGTGCTGCAGACTTTTTGGCGGGAATACAAGGCTGAATTTCTCCGTTCTAATCTGATCGGCGCTGTACTGGCGGTTATCGGATTGATCATTTATATCGATTTGGCCTTTATTTATCCGAGTCATTTCCTTCTGCATGTCCTTCGCTTTGCCATTATGATATTTGGATTTTTGTTCATATCCATGCTTTTTTATGTATTTCCTTTGCTTGTCCATTTTGATTGGAAAAAACGTTTGTATGTGAAGTTTTCGCTCTTGCTCAGTGTGGCGTATTTGCAATATACGCTCGTCATGCTTGCGCTGACTGTCGCTCTCTTTTTCCTGCTTGCGTACCTGCCCGGCATTGTCCCTTTTTTCAGCGTCAGCCTGATCAGCTACTGCCATATGCGAATGGTTTATGCCGTGCTGCTGAAAGTGGAGCAGCAAGACGGCGGGCCGCAGAGGAAACACCAGACACGGGAAGCTTTTTATCCGGAGACGAGGTGA
>YZ01|ctg00003_01782 BAX60_20585
ATGGAAGTACAAGACATATTGGATTGGGCTTTCCGGCGGCATCTCAATCCATTAAGCTGGTATATTCGCCCTCTCTTTTTACTAGTATTGGTTTATGCTGCGTATAAGCGCAGCTGGAAAGGGATCATCATCACTTTTGTATTGATGATGAGCAGTATGGTCTGGTTTCCGGAACCTAAGAAGATTTATCTGCAAATGCAAAAAGTGCTGGAATTTGAGCAAATGCTTTTAAGCAGTCCGATCTCGGCTGTTTTAACAATTGTTTTCATGATTGTTTTGATCGGTTTTATTTTGGCTGCTTTTTGGAAGCGCTCACTTGTATTAGGTGTAATCCTATTGAATGTGACACTTGCTGGGAAGGTGGCCCTGTCTTTATTTTTCACAGGTGAGAATGGCTGGGCACCGTTAGGCAATACGATTTTTGGGCTGATGATGGTAAATGGGATCGGCTTGTTCATCAAGTATCGAAATCGTAAAAAACGCAGAGGGATAGACATCTAA
>YZ01|ctg00003_01795 BAX60_20645
ATGGAAATGGTATTAGCATTCTTAGGTTTTCTTGCATGTCTCATTTCGCTTGGCTATGGATTGTATCACCTCGTCAGATATGTGCTGAAAAAGGAAAAACGTTTCTCTAAGAGACTCTTTTGGCCGCTTTTCATAGGAGGTCTCGTGCTGCTCTTCACCGGAGCAGGATTGTCAGAACCTGATGCTGCTGCAGCAAATGCTGAGAAAAAATATTCAGCGCTAAACGCCGAATACAAAAGTCTCACAAAAGAGCATGAAGAACTTGAGAAAGAATATAAATCTGTCAGCTCTGAAGCAAAGAAATTGAAAGACAACACAGAAGATCAAGGCAAGCTTGAACAGCTTAAAAAAGAAAATAGCGAACTAAAAAAGACTCAGAAATCATTAAAAGCTGAGATGAAAGAGCTTCTAGAAAATCAAAAACAGCTCAAAGAAGATACAAAAACGGTAAAGGCTGAAAATAAAACACTCCAACAAGATAAAACAAAGCTTGAAAAACAATTAAAAGAGGCAAAAAGCCAAACTGCCAGTTCTCATGAAGACACTGGAGGTTCTTCCAGCAATACGAATAAAAGTGATGAAGCCAAAACAGCTGACACAGCAGAAGGCTGTAATATCAAAGGAAGCAAAAACGGCATCTACCACACGCCGGGCAGTACATACTATGACCGGACAACCGACCCGGCTGAAATGTTTTGCTCAGTAGAAGAAGCTGAAAACGCCGGTTATCGGGCGCCAAAACGATAA
>YZ01|ctg00003_01800 ytrF
TTGAGGTTTAAGGATCAGGTTCATTTTATCAGAAGAAATATGAAGAAAAACAGACTCCGCGTCTTTATGACAATTCTTGCGACAACAATGGCGTGTGCGTTTTTGGTTGTGCTGTCGTCGGTTGGATTCGGGATTCAAAAGACAATCACAGATATGACGATGAGCCAGCAGGTTGTGACTAAAGTCAGTGTAATGGGCAAGGAAGGGGATAAGCCTATTAAAAAAGCTGATTTAGAGAAGTATGATCATGTAAGGTCAGTTGTAGAAAGAACGCAAGTGTATGAACCAAACAAAGCAACTTTAGGCAATCGTACAAATGAAAGCTCTAATCTCATCTTTACTAATATGAGTGATGAATTAAAGGCCAATATGGAATTGGAAAAGGGAAGAGTCGCAAAGTCGGAAAATGAAATCGTAGTAGGATACGACTTTGCAAAGAGATTATTGACGAAAAAGGAATCGGAAGAATATAACAAAAAAATTGAGGAAGCAAAAGGAAATCCAGAAGATATAAAAGAACCAAAAGGCTATACGAAAGACATTCTGAACAAAACAATTGAATTAAGTGTATCAAAAACAGATCCCAAAACAGGGGATGTTAAAAAAACAAAAACATATGACTTTAAAATTGTTGGTATTACAAAAAAACCATCTCAAGATTGGATGGAGGACTCAAACATCTTCATCAGTGATCAATTCAAAAAAGATTTTTCCGAATTTTTGGATTTTAAAGGCGGAAATGTTGAGACTAACATCGGCGTTTTTGCTGATAAATTTGAGAATGTGGAACAGCTGACAAATGATCTAACAGATGACGGGTACTATGTTACTTCAGTGACTACCGAGCTTGAGGGAGCCAACACCTTCTTCATGGTCTTCAAAATCGGCTTGATCTTTGTCGGATGTATCGCTGTTATTATCTCTGCAATCGGCATTTTTAACACGATGACAATGGCGGTTACAGAAAGAACGCAGGAGATCGGCATTATGAAAGCGATTGGAGCGAGTCCGTCTATTATTCGCCGAATGTTCTTGATGGAAAGCGCGTATATCGGGATTTTAGGCTGTGTGATTGGGATTATCATTTCTTATGGCGTGAGCTACCTTGTTAACTTGGCCGTTCCAATGATTCTCGCGGCGACAAGCGGGGGCGATGCGGGCGATTTGAATTACACATTCTCCTACATCCCGGTCAGCCTTGTCATCATTGCCGTTGTGATTTGCGGAGGGGTTGCGGTGATTTCCGGAATGAACCCGGCACGAAAAGCAACCAAAACCAACGTACTGACAGCGTTGAGAAGAGAATTATAA
>YZ01|ctg00003_01802 BAX60_20680
GTGCCGGATTTTGGGCTGTTTTATAAAGAGTGGAAGCAAAATAAAGCTCTGCTAATCATGATTTTTTTGGTATTTATGCTTAGCAATCCTTTTACTGTTTTAAATACGTACATCTCATATCAAGGCTGCGTGGCTAATCAGAACGAGTGGGTCGGAACCTGCGTATTTACGATTAACTATTTAAACGGCACATTTATCTCACTGTTTTGGATTTGGGGTGTTGTTTTGGCGGTCAGCCAGCTTGGGATTGAACGAAGCAAGGGCTTGTTTGATTTTACATTGAGCCTTCCTTATACACGAGGGCAGATATTTAATGCGAAGTTCCTTACCGGCGGAATGGTGATTGTGATACCGCAACTCATAGGTTATGTTTTATCTGTTTTGCTGATAATGCTTTTGAAGCCTGAACAGGCTGTTTATTTTCACAACTACAGCCTGGGAATGATTATCGTCAGCATGCTGGCTTATTCTTTGGTTATGGCTGGCGGAGCTTTGACAGGCCATATTTTTGCACAGCTGCTGGTCTCATTTACCGTTACCATCTTGCCTTTTTTAGTTATTACTCTGCCTGCAATCAACATTGATATCCTTTTTGGCGGAGCAGCATTTTTAGATTACCCTATACCTGAATGGATGCAGTATATATTTCCAATCACATATGTCATTCCAAACTGGGTTGAAGATTCACCGAAATATTTAGTGATTCCGGCTGTGATGAGTATCATGTTCTACATTATCGGCTACATCAGTTTCGTCAAACTGTCAAATGAACGAAACGGATATTTCTTTTTGTGGAAAGCGTTGGATCGTCCGGTGCAAGTGATTGTCATCATCATTGGCATTTTGGGCTTTGGCTACTTTGGATTTGCCGCAACGGAGAGCTTTGCCGGCTATCTTATTGGCATGGCTGCAGGAGCTGTGATCGGTTTCTTCATCAGTTATTTTGCGATTTATAAAAAAACGAAACTTTTATAA
>YZ01|ctg00003_01803 ytrC
ATGGTAGACCGAGGCCTCCTCTATCGAGAGTGGAAGCAGAATCAAGTGGTGCTTTTGTTAAGTATTGTGTTTTTAGTGCTGGCAAATCCGCTTTCTATCGTTAATACGTATTTGACTTATCAAGGATGTCTTGATCGCCAAGACCCGCAATATTGTGATTTTATTGTGAATTATTCCATAAGCAATCTGATAGATATCAACTGGGTGCCGGGTGTCATTTTGGCGGTCTGCTTCCTGGGAATGGAACGTTCGAAAGGCACGATGGATTTTATATTAAGCCTTCCATATAACAGAAGCCAAATTTTTCAGACGAAATTTTGGTTAGGCGGTTTTGTGATTGTGCTGTCACAATTGATTGGCTTTTTACTTGCATGGCTGCTAATTCTTGTTTATAGCCCTGAACACGTTTACTATTTTGAGCACAGCAGCGTTGGAGTAATCGTGATTAGTTTTATGGCTTTTTCACTCGTGATGGCCGCCGGAGCGTTAACTGGAAATTCTTTTGCCCAGCTATTAACTGCTCTTTCTGCCGGCATATTGCCGTATTTAATTGTTGCATTGCCGGTTGGAAACTTTGAAGTTGTTTTTGGTGTGAGTATGTGGGAATTGTTTCCTTCACCTGAGAATTATTTCTCTCTGGCAAGCAATTTATCGTATCTAGTACCGATTAGTTACGTTGTAAATGAATGGCTGACTAACAGTAAATATCTTTTATTGATTCCAGCCGTAATGAGCATTCTTTTTTACTTAATTGGATTAATAGGCTTCAAAAAGCTTCCAAGTGAGCGAAACGGACACTTTTTCTTATGGAACAAATTAGATCGTCCGGTACAAATCCTTGTCATAGCTTTCGGAATTCTTGGATTTGGGTTATTTGGATATTACTCTGGACATTCCATTATTGGTTATATTTTGGGTATGATCATTGGAGCAGTGGCTGGATTCTTTGTGAGCTACTTCTCTATTTATAAGAAAACGAAACATTAA
>YZ01|ctg00004_01888 BAX60_08875
ATGAAAATCAACGATGACATTTACGGACAGCACGATATAGACGGAGTGCTGGAAGAGCTTATCAAGAGCGCTCCTGTGCAAAGATTAAAAGGAATCTATCAAGGCGGAGCAAGTTTTTTAGTCAATCGAAAGTGGGATGTGACTCGGTATGAGCACTCCATCGGCGTGATGCTCCTCATCAAACAGCTAGGAGGAACAATAGAGGAACAGATAGCAGGCCTGCTCCACGATGTGTCACACACGGCTTTTTCCCATGTGGTTGATGTTGTGTTTGAAAATGAAGCGGAAGACTATCATGAAAACATCTTTCAACAAGTCATTGTTCACTCTGAGATTCCGGGAATTCTAAAAAAACACGGTTATGATGCCGAAGAACTTCTATCAGACAATACGAGATGGACATTGCTCGAACAGCCCGCACCGGAGCTCTGTGCCGATCGGATAGACTATACGCTGCGCGATATGTACCGATATGGCCACATTAGTCTGCACGAAGCGCAAACCTTTTTGGATCATCTTATTGTGAGAAACGGTAGGATGTTTCCGGACGGTATCGAAGCCGCCGAATGGTTTGTCGGGGTGTATTACAAGGAAGTGATTGATTTCTTTTTGCATCCCGTGAATGTATTTGGATATGAATATTTAGCACGAACGTTGAAGGCTGCGTTGCGGCACAATGTCATATCCGCAGAAGACTTGCTGAAAACGGATCAAGAGGTACTCAACATCCTGCATGCCTCAAAAAATGAAGAAGTACTGAGCTTGCTTAAACCTATTCATCCCCGCGTTCAAGTAAAAGAAGATGACATCCAGTACGATTTCCATCAAAAGAAGAAAATGCGCCTCATCGATCCATCCATTTTTCATCATGACGAATGGGTCAAAGCCTCAGCTGTATCGGAAAACGTCAGAAAAATGGGAGAAGCCGCTTATCAAAAAGCGAAAAAAGGTGTGTATATAAAAGTGTTACATCACTAA
>YZ01|ctg00004_01890 BAX60_08865
ATGTCCAGTCATTATAAATACCCTCTCATTTTCACCTCTTCCCTATTATTCGCTTTCTGCTTGATCTTTTTTTCCTATCAGCTGATCCATCATGTGCGATTGGAGTACCCTAAATGGCAGGGAGAAAGCAAAGATCGAAATTGGGAAGCAGTGTTTTCCAAACATGAAGATGCACCGAATGAATATAGCGGCAATCTTTATTGGATCGGAGATACAGATAAAGCAGACAGCACCTATATGGAATCACTGATTGTAAAAAAGGATGATGAGGTTCTGCTGAGCTCTTATACTGAAATCCCCATACGAGATTACTCTAGCGGGACTTTTTGCGATGGAAGCGCAAAAGAGAAGTCCGTTTCTTTTTTAGAGCGATTAGATGAACATGAGCTTGAAGGCCATGAGATTACGATTGAAGTGAAGTGGAAGCAAGGTGATCATTATTCCGCAAGTCAGTTTACGCTTAATGAAAAAACCTTGTTTGACTAA
>YZ01|ctg00004_01891 fra
ATGGATGTTTTTTCTGAATATGTAGCGGGGATTGATGACCCGTTCCACCGAGAAAGAACGGAAGAAGTGTTGACTTGGATAAAAAATAAATATCCAAATTTACATACACAAATAAAATGGAATCAACCAATGTTTACGGATCATGGTACATTTATTATTGGCTTTAGTGTATCTAAAAAGCATTTAGCTGTCGCCCCTGAAAGTGTGACGATAAGGCATGTACAGGATGATATTATAAAGGCCGGATATGACTATACCAAGCAGCTGATACGTATCCCTTGGAATGGCCCAGTTGATTACCCGCTACTTGAAAAAATGATTGAATTTAATATTCGAGACAAGACTAACTGCTCCACTTTTTGGCGGAAATGA
>YZ01|ctg00004_01900 BCV50_09735
ATGAGTGTCAATACATACATCTTGATGGTGATTATCGGCTGTGCGCTGGTCACGATGATTCCCCGCGTCATTCCCTTTTTAGTTGTTCGGAATATCACTTTGCCGGAGCCCGTGCTCAAGTGGCTATCCTATGTGCCGGTGTGTATATTGACAGCACTTGTCGTAAAGGATTGTATGATTCAGTCAAATGATTCTCTTCAATTGAATTGGCCTGTAGCCGTCATCCTGATCCCGACTCTCTTGATTGCGATGAAAACGAAAAGTTTATCCATTACTGTGATCAGCGGTGTTCTTCTTATGGCGGGTTTGCGGTTATGGGCATAG
>YZ01|ctg00004_01901 BCV50_09740
ATGATATCTGAAAAAGAAATGACTCATGCAAAAACTGACGAGCCAACATTCCTGCAGGGATTTCAAGATTGTGTTCCGACGCTGGTCGGTTACATCAGTGTAGGCTTGGCTCTTGGAATCGTGGGGGTTGCGTCGCATTTAAGCGTAATGGAAATTGTGTTAATGTCAGGATTGGTTTTTGCAGGCGGCGCCCAGTTCATTATGTGTGCGTTGTTAGCGGCGAACAGCCCAATGTCAGCCATTATTCTGACAACGTTTATTGTGAATTTGCGGAATTTTCTACTAAGTGCCGCGCTTGCTCCTCATTTTTCAAAGTATTCACTGGCGAAAAATGTAGGGATCGGCATGATGGTAACAGATGAATCGTTCGGTGTTGCTTCAAATAAGATTGTTAAAAAAGAGCCGATTAACGACCGCTGGATGTTCGGTTTAAATCTTACTGCGTATGCATGCTGGGTGCTTTCCTGTGTGGCAGGTGCTGTTTTTGGCAAGTGGATTACCGATCCGGAATCGTTCGGACTTGATTTTGCGGTGACGGCTATGTTTTTAGCGCTGCTGGTTCTTCAACTGGAACATGTTGTGCCGGCGAAGCTTAAACATTATGTATCTCTCATTATCTATATGGTGATTGCCATGGTTGTTTTTTCTTTCTTTATGCCGTCTCATCTTGCTGTCATCATATCAACGGTCATCGTAGCAACAATCGGGGTGGTGACTGATAAATGA
>YZ01|ctg00004_01902 BCV50_09745
ATGGATGATATCCAAGCCATTATCGCAATGAATCTAGTCAAACTTAGAAAAAACAGAAACCTGACCCTTGATCAAGTTTCTGAATTAACGGGTGTCAGCAAAGCGATGCTCGGACAAATCGAAAAAGGGAAATCAACCCCGACTGTCACCACGCTATGGAAGATCGCAAACGGGCTTCAAGTATCCTTTTCTGTATTTCTAAAAGAAGACAAACCAAAAGTTAGAAAAATCAACCTGCAGGATATCGAACCTGTTACAGATAATGAAGAAAACTACAGCGTCTACCCTTTTTTCCCTTACAATCCTGAAACAAAGTTTGAAATTTACGTTGTGGATCTGAAACCTGGATGTATACATGAAGCAAAAACACATTTAGGAGAAGAATATATTTTAATTAAAGAAGGCGAATTAACAGTCATTCTGCAGGGTCAGGAGCATATGCTCGCTTCCGGAGACGCCTTGCAGTTTACAGGGTCAACCCCGCACAGCTACATCAATTCATCTGAAGAAACGGCCAGTTTTTTTCTGCTGATGTTTTATCCTGAGCCGCAAGGGTGA
>YZ01|ctg00004_01905 BCV50_09760
ATGGAACGGGTAAAAGGAAAAACAGCGATTGTAACTGGAGCTTCAAGGGGAATCGGTCGGGCAATTGCCGAACAGCTGGCTGATCTCGGCATCAAAGTAGCAGTCAATTATTCAAGCAGCCCGGAAAAAGCGGAAGAGGTTGTGGAAGGCATCAAGAAAAAGGGCGGAGAAGCTGTAGCTATCCAAGCCGATCTCAGCCGGGTAGCCGGCGTCGAGTCGTTATTTACAAAAACCATCGAGGCCTTTGGAAAAGTAGATATTCTCATCAACAATGCGGGCGTCAATATTTATCAGCCAATCGAAAAAGTAACAGAGGAAGACTTCGACAAGCAGTTTAATCTCAATGCTAAAGGAACGTTTTTCGCCTGCCAGCAAGCGATGAAATACATGGAGGAGAAGGGGAGAATCATCAACTTCTCGACATCCGTCGTCGGTCAAATGTTTCCGACATACAGCGTGTATGCGGGAACAAAAGGTGCGGTTGAGCAATTCACCCGCCAGCTTGCAAAAGAATTAGCAGTAAAGCAAATCACCATTAACGCGGTTGCGCCGGGGCCGGTGAACACTGAGCTGTTTACTGTAGGCAAAACCGAGCAGCAAATTGAAGGTTTGAAAAAGACCATCGCACTCGGCCGTATTGGTGAACCCGAAGATATTGCAAATGTCATCGAGTTCCTTGTAAGTGAAAAATCACAATGGATCACAGGCCAGACGATCCGCGTGAACGGCGGCTTTATTTAA
>YZ01|ctg00004_01906 ctg00004_01906
GTGTCTCATGCGGCCCTGAAAAGCCGCAGCACTATGAACAGATCTTCAGATGGTGACGTGTTAACCAAAAAACAAATACTGATAGCGACAGAAGAAACACTAAGGCGTTTTGGTGTCGCCAAAACATCAATCACAGATGTAGCGAAAGCATTACATGTAAGCCATGGAACGATCTACCGCCATTTCAAAAGCAAAAAAGAGATTCTGGAAGCGGCGACTGAAATGTGGCTGAATGAAAAGATCAGCGTGCCTCTTACCGCTGTATATGAGGATTCTTCGCTAAAAGGTGCTGCGCATGTGAAAGCTTATATCAAGAAATTGTTTGATCTAAAGCGGTATTATGCTTCAGAAGATGAAGAATTATTTGCCATGTATGCGAAAGTAACGGGTGAATGCTCTGAGATGGTCAACAAAAGTATTGTTCATATGGTCAAGCAATTGAGTGTTCTTTTGAATGACTGTGACACGAAATCAAATGATCATGAGGAACTGGCACGAGGCATTTTTTACGCTACAGAACGTTTTCATCATCCCGCTCATGCGTACGAGTGGAAAAAAGATACGATTGAAGAGGAATTTGAAAGTGTTTGGTCATTGCTTGAAAATGGTTTTTTAGCTTTCACGGAAAAATCGTAA
>YZ01|ctg00004_01913 ctg00004_01913
ATGGGAAGAGAATATGGGTTATGCTTATGGACTTTCGGCAGCATTCCATTTGAACAAAAATGCCGGCTGGCTGCAGAAATCGGAGTAGATGGGGTTGAGGTCGAAGGGGATATTTCGCTGAATCCGAAAGACATTGCCGAAACATTGGCTGCTCATCAAGTAAAGGTTTTATCGGTAACGCCAAGGAATGTGGATATTTCAAGTGCGAATGAAGAAGTTCGGTCAAAGGCTGTACAGTATTTCTTGGATTTACTAGATTGGGCTGTGGATGCAGGCGCCCCCCGTATCTGTCTTCACGGCGATGTCGGTAAAGTGAGAGGGAGCGGTGATGATGCGCGGGATTGGAGTTTATTGGTCGAAGGCGCTAAAAAAATCATGGCCAAAGCGGAGGAATTACAGATTCAGGTCGTATTCGAAGTATTAAACCGGTACGAAAATCATCAAGTGGTCACTGGCAAAGAAGCGTTACAATTCATACGTGATGTCAATAGCCCCAATCTCGAAGTTCTTCTCGATGCGTATCATATGAACATAGAAGAAGCTGATCCTGTGAAGGCCATTAAATTGGCAGGTCAGAAACTCGGAGTCTATCACGTGGCCGATTCAAATCGCCAGGCGATCGGAAACGGCCATGCGAATCTCAAAGAGCAAATCGAAGCGCTCAATTTTATCGGTTATAAAGGCCCGATTATTATGGAGATGGTGGCGGCTGGACCGGATCCGTTTACTCCGATTAAAGGAAATGCCTATTTGGAAGTAGTGGCAGGGTATTATAAGTCATCATTAGAGACATTAAGGTCGTGGGAAGGCTTGAAAATATAA
>YZ01|ctg00004_01914 csbC_3
ATGACATCCAAAAAGGTCTATATCAGTTTTATTTATTTTTTCGGCGCATTAGGAGGTTTGCTGTTCGGGTACGATACGGGTGTAATATCCGGCGCGTTGCTGTTTATTAGAGAAGACATGGAGCTGACTCCATTTTTAGAAGGATTGGTTGTCAGCGGAGTACTGATTGGCGCTTTAGCCGGAGCAGCCTTTTGCGGAAGATTTTCCGACCGCTATGGCAGGAAAAAAACAATCATCTGGCTCGGTGTGCTTTTTACAATTGGAGCCATTGGAACAGGCTTGGCTCATAATATCGGAATATTATTACTATTCAGAATAGAATTAGGTGTAGCGGTTGGAGGAGCTTCGGCAATTGTTCCTTTGTATCTGTCAGAAATGGCGCCTGCCGCGATCAGAGGCAGAATCGCTTCATTGAATACATTGATGAATTCTTTCGGGATTCTCATGGCGTATATTGTAAACTTTGTTTTTTCATCTTCCGGCAGGTGGGATTTGATGCTCGTATTAGCAGTGATTCCCTCCGTCATTCTCATGGCCGGCATGTTTTTTATGCCTGAAAGCCCGCGGTGGGTGCTGCAGAAAAGAAGTGAGGATGAAGCGCGCCATATTTTGCTTCTGACTAGAGATCCGAAAACAATCGATGCTGAGATCCGCAGTATGAAGGAGATCAAGACGGAAGAGCGTGTTTCAATATCAACATTATTATCTCCGGCAATCAGGCCGATCTTATTTATCGGTATTGGGATCGCCATCTTTCAGCAAGTGATAGGCACGAATACGATTATTTATTATACACCGACCATCTTAGAAAATGCGGGATTCGGCGCTGCCAGTGCCATTGCAGGAACCATAGGCATCGGCATTATCAATGTCTTATTTACGATCATTGGCTTGCTGCTGATTGATAGGATAGGGCGAAGAAATCTTATGCTGATCGGCAATGTCGGAATGTCTTTGGCACTTGGTATTTTGGGTGTCAGTACGCTATTCTTTCATGCACCCGGGTGGCTGCTGTTATCCTGCTTATGCTTGTTTATGGTAGCGTATTCAGCGAGCTGGGGAATGGTCGTTTGGGTAGTGCTGGCTGAAATTTTCCCGTTACAGATCAGGGGGACGGCGCTGGGAATCGCAAGTACCTGTCTGTGGCTGGCGAATATTGCAGTGTCGCTGTCCTTTCCGCTGCTTTTAAATCTGATCGGTACAGGTTCTTTATTTCTCATGTACGGCGCCATTGGCGTTCTTGCCTTTCTCTTTGTTTATCAATATGTGCCGGAGACTAAAGGCAAATCATTGGAACAGATTGAAGGAGAAATCATGTCAAAGAATACAGCTTCATCTTTCTAA
>YZ01|ctg00004_01915 BAX60_08750
ATGAAAACAACCATTTATGATGTTGCTAAGGAAGCAAACGTTTCAATCTCTACCGTTTCAAAGGTTCTTAATAATACCGGCAATATAAGCGAAAAAACGAAAAATAGAATTTGGAAAGTGATTGAGGAGCTTCAATATCAGCCAAGTGTTGTGACTTCAGCGAGAAAAATGATGAAGACCATCGGGCTGCTCATTCCTGACATCGCCAATCCGTTTATGGCCGAACTGGCCAGAGCTGTGGAGGACAGCGGCCGTAAAAAGGACTTCAGTGTCATCATATGCAGTACGGACAATAATTCGCTGAGAGAAGAAGAATATATTACCATGCTGAAGCAAAAGCATGTAGACGGCATTATTGTGGCGACGGGTCTCAAAAACAGTCAGGCGATACGCGAACTGATTGAAAGCGACATGCCGGTTGTCATGCTGTCGAGAGATATACCGCATCTGCCTGTAGACACTGTAGTGGCGGATGATTTTAAAGGGGGATACGAGGCAGCTGTCCATTTAGCCCAATTAGGGCATACAAATATAGCTGTCATAGCAGAAAAGATTAACAATACATCAATCAAAAATCGTGTCATTGGCTTTAAAGAAGGACTGCAGGTTTCAGGAATCCAAATTGATGAATCAGCTATTCTGGACTGTCCATATGACTTGTCAGCCAGTAAAGACATCAGTTTAAAGCTGCTTAATCAAAAACATAGGCCGACGGCTGTCTTTGTGACGACTGAGCTGCTTGCTTTAGGCGTTTTGCAGGCTGCAAGGCAGCTTCATATTTCTATTCCTTCATCCCTTTCTCTAATTGGGTTTGACAACAGCGTCCTTGCAAAGATCAGTGATCCCCAATTGACGACTATCGCACAGCCGACTGAAGAAATGGGAGAAAAGGCAATTGAACTGCTGATGGACGGCATGGCCAATTCAAAACAAAAGAAAGTGATACAGCGCGTGATGCTGTCTCCTTCATTAATAGTGCGGGATTCAACGGCGTCACTGTTATGA
>YZ01|ctg00004_01916 BCV50_09810
ATGGGAAATGTACAGGTTGGGCTATTAGGTGCGGGACGGATGGGAGCTTTTCACGGAGAAAGTATTGCGTTCCGTGTGAAAGGAGCAGATTTGTATGCAGTTGCAGATCCGGTTCCGGGGAATGCAGAAGCATTTGCAAAAGCAATCGGCTCAAATATTAAAGCGTTTACAGATCCGTTAGATATGCTGGAGCATCCTGATATTGATGCGGTCATCATTGCTTCGCCGGCAAGGACGCATGCCGCAAACATTATTGCAGCGGCAAAGAAGGGGAAAGCTGTATTTTGTGAGAAACCGATGGCTGTCACGCTGGAAGAAGCGGATGAAGTCATAAGGATAGTAAATGAAGAGTCTATTCCGCTTCAAATCGGTTTTAACAGACGTTTTGCTAAAGGCTTTCGCAGTGCGTATGAGGAAATCCGTGCAGGAAAAATTGGCACGCCTCAGTTAATGCGTTCCATCACAAGAGACCCGGCACTCGGCGATCCGACACCAATTCCACAATGGACGATCTTCTTAGAGACGCTGATTCATGACTTTGATACGTTACTCTACCTCAATCCAAATGCGAAGCCGATTGAAGTCTATGCCGCGGCTGATGCGCTTGTCAGACCTGATTTTAAAGACAAAGGATTTTTGGATACTGCAGTTGTCACGATCAAATTTGATAACGGAGCGATTGCAACGGCGGAAGCGAACTTCCAAGCCGTTTATGGATATGATGTCCGCGGAGAAGTGTTCGGATCTGAAGGCATGCTGACCATCGGAGATATCCGCCATACAAACATGACAAGGTATAACAAAGACGGAGTCAGCTACAACACGATTCGCTACGATCAGGACTTATTATTTGATGCTTATGTTGATGAGTTACAATCATTTGTGGATGCCGTTCGAAATCATAAGCCAACCTTAGTTACAGGCGAAGATGCGCGTGCAGCACTTGCTATTGCCGCAGCTTGTATAGAATCTTGCAAAACGAAGCAGCCTGTCACATTAAAAGACGGAGTGCCGCAAACGGTTTGA
>YZ01|ctg00004_01919 ydgC
TTGAGAAGCAAAAAAGGACGTAAAGGGGAAGAAAGCCGGAAACGATTACTCAAAGCTGCTGCTAATGAATTTTCGATTCGGGGATTCCATGAGACGAAGGTAAGTGAAATTGTGAAAAGAGCCGGACTGACGCAGCCTTCTTTTTATCTGTACTTTCAAAGCAAAGAAGCCATTTTTGAGGAGTTAATCACCGATTTTTACTCTCGTGTAAGAAAGCTGACAGCGTCACTTCTTCTGGAAAACGGATTAAATACGAATGATGTATCAAAGCGGGTGCTGTCTGCTGTGGAAACTGTTTTTCAATTTCTGGCTGAGGACAAGGATTTAACCAAGATCGGCTTTTTTCTTAACCCAGAAGCGAAACAAATGAAAAAAGACTTGGCGATGGGTTTGAAAGAGAACTTAGAAGCAGAACAGCGGCATGGTTATTTTCGTTCTGACCTGGATATGGAAACGGTCGCTGAGTGTTTGATCGGCATGATCGAACATTTAACCGATTCATTTTTGTTAACCGGAATCAAAGATCCGGCAAGCCTCGCAGCACAGGTTGTGAATCTTTTAATATACGGGATGCTTCCGAAAGGGAGTGACGTAAGATGA
>YZ01|ctg00004_01920 BCV50_09830
ATGTTTATTCCTGCCCCATTTAAACTTAACGAATCAGACGCTTATGATGTCATCCGGGAAAATGGTTTTGCGACGTTGTTCTCGATGCATGAAGGCATGCCGTTTGCAACCCATTTGCCGCTGCTGATAAGTGATGACAAAGCCTGCTTATACGGTCATTTTGCTTTGCAGAATCCTCAATGGAAGGACATCGTCGGCCAATCCGTTTTGGCTGTTTTTCATGGTCCCCATTGCTATATCTCGCCATCGTGGTATGAGACGAATAAAGCCGTCCCGACATGGAATTACGTTACGGTCCACGTTTATGGAGAAGTAGAGCTTTTAGAGAATGAAAAAGAATTAGCAGACTCTATGAAAGACTTGGTATTGAAGTATGAAAGCCCGGATAGCTCATACAAACTAGAAGATGTCGATCCTGCATTTTTGGCGGGCATGAACAAAGGAGTGAAAGGGGTCAAAATCAAAATCAGCAAAATAGAGGGGAAAGCGAAGCTGAGTCAAAATCATTCACTGCTACGGCAAACGTTAGTGATGAATCAGCTTAATCAGATCCCGCATACCGATGAACAGAAAATCTCCGGTTTGATGAAGGAAAATATCAATAAAAAAGAAAGAGAAGGCGTCTCAGGGAAATAG
>YZ01|ctg00004_01921 gabR_2
GTGAAAAATATGATTTTTGCTTTTCATCATGATCGTCCTAAATACATACAAATTTATGAGCAGTTTAAATCATTAATTGAACAGGGGCATATAGAAGCGAATGAACAATTGCCCTCCATTCGTGAGCTCGCCCATTCTTTGCAGGTGAGCCGCAATACAACTTTGATGGCATATGATCAGCTGATAGCGGAAGGCTACATTCGAGGAGAAAGAAGAAAAGGTTATTTTGCAAATGAAATCGAGCCTCTTTTATTTCAGGGGAAAGAGACGCTTTCTCAAAACAAGCAAACAGAAACACCTCTGCAAGCTCTCATTGATTTTCGTCCGGGCGCTGTAGATCAAACTCATTTCCCGCTTAAAATATGGAGAAGGCTGTCGAATCAAATGCTGACTTTAGAGAAGAGCTATCTATACGGGGAACCATTCGGGGAAAAACGCCTTCGTGAACAAATCGCGGCATACCTGTTAGAATCCCGCGGCGTAAAAACAGATGCAAATTCGATTATGATTGGCAGCAGCACACAGCAAATGCTTATTTATCTTGGACAGATTTTAAAAAATGATTTTTCCGGCATCATCGTAGAGGATCCTGGATATGTTGGGGCACGAGAAGCTTTTCAGATGCAAGGTTTTACTCTCGAAACGCTGCCTGTTTATGAGACAGGCGCCGATTTTTCAGCATTACATCAAATGAATGAAAGATTAATCTATGTAACACCCTCTCACCACAGCCCTTATGGGGTAAGCATGTCTATTCAGGAGCGGCAAGCACTGATTCATTGGGCGGCTAAAAAAGACGGGTATATTCTTGAAGATGATTATGACAGTGAATTCCGTTACACACAGCAGCCCTTCCCTGCACTGGCCTCTATTCATTCACAAAGAGTCATTTATCTGGGGAATTTCTCAAAATCTTTTCTCCCAGGCATTCGCCTCTGCTATATGGTGCTGCCGGAGCCCATTTTACAGCGCTATCAGCATCGATTTCATCAATTCGAAAGCACCGCTTCTTTGCTGAGCCAGCTCACCATGGCAGAGTTTATGAAAGAAGGAGAATGGACCCGTCATATCAAACGAATGCGCGTTGTCTACAAACGCAAAATGCAGCACTTGGCTGCAAGTGTGAAGCATCAGTTCGGACATCATGTATCCGTAATAGGTGAACAGTCCGGGTTATACATATTAGTAAAGGTTCATGAGAATTGTTCAGAAGAATCGCTGATTCAGCGTGCTTTGGAATACGGAGTAAAAGTCTATCCTACCGCGCTCTATTTTGTAAACAACGCTTCTGATCATCCGCTGATTAAATTGGGTTTCGGACATCTTGGCTTTGATGACATAACACATGGCGTCCAGCTTTTAAAACAAGCATGGGGGACGGCATGA
>YZ01|ctg00004_01932 BCV50_09905
ATGAAATCGATTGATCTCACAATTTTATCATTAAAAAGAAAAGGCATCCGAACTGAAAAAGTGTTAAAAAATCAGTGCCCTGATAGATTAAGCAATGAGAAAGACAAAAATACTCAATCAAAGATCACGTGTAAAGAAAAAGAGGAATGA
>YZ01|ctg00004_01935 ctg00004_01935
ATGAATCCTAATATTGCAAAAATCTCTTCGTTGCTATCTGATCCCTCTCGTTCTTCCATTCTTCTCAGCCTAATGGATGGAAGGATACACCCTGCGGGAGAGCTTGCATATCTCGCTAACATTAAACCTCAAACTGCAAGTTTTCACCTGAATAAATTGCTTGAAGCAAAGCTGATTAGCGTAGAGAAGCATGGAAGACATCGGTATTATAGGTTGTCTAACTCAGAGGCTGCCAGCGTGATCGAACAGTTGCTTAGTATTGCGCCTAAAGAAAAAGTCACGTCTTTAAAAGATTCAAAAGAGAAAAGTGACTTGCATTTTGCCCGCACCTGTTATGATCATCTGGCAGGTTATGTGGGCGTACAAATCACAAATTCACTAGTTGAGCAGGGGATGTTAAAAAAAGTCGATTTAAACTTTGAGGTGACGTCAGAGGGCTCTTTGTTCTTTTCGAATTTTGGCATCAACGAAGAGCAGCAGCGAAATAAGAGGAGGGCATTTGCCCGCTGCTGTTTAGATTGGAGTGAGCGGCAGCATCATCTTGCAGGAGCGTTAGGAAATGCCCTATTGGTACGCATGTTAGAAGAAAAATGGATCGTTCGTATGCCGAAAACGAGAGCGATTAAGATTACACAAAGCGGCAAAATCGCATTTGAGAAGTATTTGAAAATGTATATTTAG
>YZ01|ctg00004_01938 ctg00004_01938
ATGCGAAAGAAAACAGTTCAAATGATCATATCTAACAGTCTGATGATCGGTTTGTGGGCATCAGCTTTTCCTGGGATTCGCGCAGGCTTGGAAGATTACACACCAGAACATCTTGCTTTATTTCGTTTATTAGTCGGCTCTCTGGCATTGTTGCTTTTTGCGGTTTTTACACAGATGCGCTTACCTGACATGAAGGACATTCCTGCCATTTTCTTTTTAGGAATTTTAGGTTTTGCACTCTATCACAGCTTGCTGAATATCGGTGAAAAAACAGTGAGTGCCGGAGTTGCAAGCTTACTCGTCACCACAGCACCAATCTTTTCTGCTATGTTATCCTGCCTGTTTTTTAGGGAGCATTTTGGATTTACTAAATGGATAGGCTCTATCATCAGTTTATTCGGTGTGTCATTAATTGCATTTGGGACAGGAGACTATACATATTCATTGAAAGGTATTGTGGTCATTCTGCTGGCAGCTTTTTCAGAAAGCATTTACTTCGTTTTTCAACCCCGTTACATCAAAAAATATGGTTTTATTCCATTCGTTACATTTACAATTTGGGGCGGAACAGTACCTATGCTTGTTTTTTTGCCAGGCTTAGGCGGAGAGATGATAAACGCATCCATGAACGCAACATTGTCTATTGTTTATTTAGGTTTATTGCCAACAGTTGTGCCATACTTTGCACTTGCATATGTCACTTCACTCGTCGGTGCTTCTGAAGCAACCCTTTCACTTTATGTAACACCGGCTTTGGCCTTGATCATTTCTTGGGTGTGGATAGGTGAAATACCCGTATTCTTCTCCCTGCTAGGCGGGGTGGTGACAATCAGCGGAGTGTGTTTCACCTACCTAAAAGGAAATAAAATGAATCAGATTTTAATCCCCCATTTTTCTTCTAAAAGGGGTAACAAACTCTAA
>YZ01|ctg00004_01939 BCV50_09935
GTGTATACCGTTCGTGAAGTTGCAAAGTTAGCTCACACAACAGTGAAGACGTTACATTACTATCACAAATTAGGCCTTTTGATTCCGGAGCAAACGACGGAAGCAGGCTACCGTTTATACGGAAAAAAGGATATCGAACGATTACAGCAAATCCTTTTTTACAAAGAACTGGATTTTCCTCTCAAAGAAATTCAACAATTATTAGATGGAGAAACTGATAGAGAAAATATGCTGATCCAGCAAAAATATTTATTAGAACAAAAAATCGAACGATTTAAAGGACTGGTCAAGACAATCAATTCCTCTATCAAAAGTGCCAAAGAAGGAGTCGATTTAGATATGGAAACAATGTTTAAAGGTTTTGAAACTGAAGATGAATGGGAAGAAGCCTTAAAAGACCAAAATGAACATTTGAAAAAAGAGTATGATTTTGATTTATCCAATCAAACAATTGATGTAGAAGCAATGAACGATTCTGCCATAGAAGCGCAGTCATTTAATGAAGATATGGTTCGATTCTTGCAAGAAGGCTTCTCGGCAAACGATCCAAACGTTATGGATCGAGTAAAAGAACACTTAGCCTTTTTGAGAAAAAAGGGGCATCCATCAACACCGCAAGACTTTCTAAATCAGACAGAGTTTTTCATCGCTGATGAGTTTCATAGAAATATGCTTGAGCAATTGCAAACAGGTTACGCTTATTTCCTGAATAAAGCAGCAGCTACTTATTTGGCAAATATAAAATAG
>YZ01|ctg00004_01941 group_3248
ATGACTGTTGATACAAAAATAGGAGTTGCTGCGATGACCCGCTGTTTAAAAACACTTAGTGATCAAACAAGGCTTATGATGATGAAAATATTTCTTGAAAAAGAATATTGTGTCTGTCAATTGGTTGATATGTTCGAAATGAGTCAGCCTGCTATCAGCCAGCATTTGCGAAAATTAAAAAACGCGGGATTTGTGAACGAGGACAGAAGAGGGCAATGGCGTTATTATTCAATAAATAAATCATGTCCCGAGTTTGATACACTGCAATTACTCTTACATCAAATCGATCAGGAGGACGAATTGTTAAAGCACATTAAACAAAAGGAAACTCAAGCGTCTTGCCAGTAA
>YZ01|ctg00004_01942 BCV50_09950
ATGAAGATGATTATAGTTGGTTCGGTTGCAGCTGGTACGTCTGTTGCGGCAAAAGCACGAAGAAATAATGAAAACATTGATATTACAGTTTATAATGCAGATTATGATATTTCATATTCAATTTGCGGTATTCCATACTTTTTAGGCGGGGAAGTAGAAAATCTGAGTTCCCTGACTCCTAGAAGTGCTGCATGGTTTAAAGATCGATATCATGTTGACATCTTTACCCGCCATGAAGTGACTCAAATCAATATTGAACAAAAGAGCGTTGTGGTGAAGGATCTTGAAACGGGAATTGAAAAGATTGATTCATACGATTCGTTAGTTCTCGCCACAGGCGCATCGCCAATCACTCCAAATACCCCTGGTGTTGATAGAGAGCATGTCTTTCAAGTAAGGACGATACAGAATACTGCTCAAATTGATCAGTATTTGACAAAAGAAAATCCTAAAAGAGCAACGATTATTGGAGCGGGCTATATTGGACTGGAGTTAGCTGAACAGCTTACCCGCAAAGGGTTGGACGTAACCTTGATTCAACGCAGTCACCAAGTTATGCCACACCTTGATAAGGATATGGCGTTTAGAGTTGAAGAAGAACTTCGAAGAAATGGAGTGCACTTGTTATTAAATGAAGAAGCCACATCCATAGAGGAAAAATCAGTTCATACAAGATCAGGGCAGTGCATTGAATCAGATATTGTGATTTTAGCTGCCGGTGTCCGGCCTAATACGAAAATTGCAGCAGACGCTGGTGTTGCCCTTGGTTCAACCGGTGCGATTGCAGTGAATTCAAAAATGCAAACGAACGTAAAGGATGTCTATGCAGTGGGTGATGTTGCAGAAAGTTATTCCTTGATTACAGGTGATCCGGTTTATCGCCCGTTGGGATCTACTGCAAATAAGATGGGACGGATTGCAGGGGATGTACTTACCGGCGGGGATCTGGAGCATCGCGGCATCCTTGGAACAGGTATCCTGAGAGTGTTTGCCTTAACTGTAGGGCAAACCGGGCTAAGCGAAAAAGAGGCAAGAGAGCATGGGTATGACGTTGAAGTTCTATATAATCTCAAACCTGCGAGAGCTGACTATTTAGGCGGCAAAGAATTGGTGATAAAGGCTGTAGCAGATAAATCCACGGGGCGTATTCTCGGTGTCCAAATTGTTGGGGAAGAAGGCGTAGATAAGCGTATCGATGTGTTTGCAACAGCTATTACGTTTAAAGCGAAAGCAGAGGACTTATTCCATTTAGATTTGGCATATGCTCCGCCATTCAGCACCACCAAAGATCCAGTTATGTATACGGGAATGGCTCTTGATAATGCAATCAAAAACAAAAATCGTTTAATCACGCCAAATGAATTAACGAAAAGGATGGATAATGGAGAACGTTTGCAAATTATCGACACAAGGGCTGAAAAACAGTATCGCGTCTCACACGTGCCTGATGCATTGAATATTCCTTTGTCAGAACTTCGGGAACGTGCAAACAAACTAGATCCTGATCTCACCACAATCACTTATTGCAATAGCGGGGTAACAGGAAATGCAGCCCAAAACATTTTGATCAATATGGGAATAAAAGACGTTTACAATCTTTCCGGAGGAAACAAAAACTTTCAAACATATATCAAGCTAAAGGGTAATGTATAA
>YZ01|ctg00004_01944 ydzF
TTGAATAGCTTATGCCGCAGCAAACAAGCCCCATTTGAATACACCTTATCTCTTATAGGGGGCAAATGGAAAATGAGAATTCTTTATGAGTTAGGATGTGAAAAAACGATGAGATACGGAGAGCTGAAACGGGCTATGCCCTTAATCACCCATAAAATGTTAAGCGCACAGCTCAAGGAATTACAAACCGACGGCCTTATTCATCGGACAGAGGTTTCTCAAATCCCCCTCAAAGTAGAGTATTCGTTATCAGACAGAGGGCTGTCTTTGTATCCCCTCATAGATGAAATGTGCAAGTGGGGAATAACACAAGGCGCACCTCATGAATAA
>YZ01|ctg00004_01949 BCV50_10010
ATGTTGGATCACACAGACATGCAAATATTAGAGGAGTTATCTCAAAATAGCCGTATTACAATGAAAGAATTAGGTGAGAAAGTTCATTTAACAGGTCAAGCAGCAGCCTCAAGGGTTGCCAAATTAGAAGACAACGGTGTCATTGAGGGATATACAATTAAAGTGAACCAAGTGAAATTAGGGTGTTATATACATGCTTTGCTTAATATCTATACAAAAAGCACCCATCATCAGCCATACCTGTCATTTATCAAAACACAAGAGAAATATGTCATCAATAATTATAAAATCAGCGGTGATGGCTGTTATCTTCTTGAATGCAGATTTCCGTCTAATGAAGCGTTAGATCAATTTTTAGTGGAATTAAACAAGCATGTCAATTATAAATTATCGATTGTGATTAACAAGTAG
>YZ01|ctg00004_01950 ctg00004_01950
ATGAACATTCAACAAATCCGTAATGCCACACTTGTTGTCAAATATGCAGGCAAAACGTTTTTAATAGATCCCATGTTGGCTGAGAAGGGTGCTTATCCGCCATTTCCAAACGCGCCAAGACAGGATCAAAACAACCCTTTAGTTGAATTGCCAGCCTCTGTAGACCATATTATTAACGATATTGATGCTGTTATTGTTACCCATCTACACCTCGACCATTGGGATGAGGCGGCTAAAAAGGTATTGCCAAAAGATATCAAGCTGTTCTCCCAAAATGAAGAAGATGCAACAGAAATACGAAATGCCGGTTTTAAAAACGTCGAGGTTTTAACTAAAGACACAGTCTTTGAAGGCATTCAGTTAATTAAAACAAAAGGCGAACACGGAAGAGGAGAAATTCTAAAACTTGCAGGTCTTGTATGCGGTGTTGTGTTCAAACACCAAAGTGAGAAAACATTATATATCGCCGGAGATACAGTCTGGTATGATGCGGTTCAAGAAGAGATTGATACACATCAGCCGGACATCATTGTAGTGAACGGCGGAGATAATCAATTCTTTGAAGGCGGTTCTCTCGTCATGGGTAAAGAAGATATCTATGAAACGTATAAGGCTGCTGCAAAAGCAAAAATCATCGTGAGCCACATGGAGGCTGTCAACCATTGGGGATTATCAAGAGCTGAATTAAAATCTTTTATTCATGAAAAAGGAATCTCCTCTCGTGTCTTAGTGCCTGATGATGGTGAATCATATTCATTATAA
>YZ01|ctg00004_01951 fumC_1
ATGAGCTATCGAATTGAAAAGGATACTTTTGGAGAAATAAAGGTGCCTGCTGATAAGTTTTGGGGGGCGCAAACACAACGTAGTAAAGAGAACTTCAAAATAGGTTCTGAAAAAATGCCTAACCGTATTGTTAAGGCTTTTGCTATATTGAAGCGCAGTACAGCTATTGCTAATAATCGTCTAGGTAATTTGGATAGTGAAAAAACAGAGGTTATTACAGCAGTTTGTGATGAAATTCTTGAAGGCAAATATGATGATAATTTTCCACTCGTTGTTTGGCAGACGGGAAGCGGAACACAAAGCAATATGAATGTTAACGAAGTTGTAGCAAACATTGCAACAGCTTTATTAAAAGAGAAAGGCTCTATACAAACCATACATCCAAATGATGATGTCAACCGCAGTCAAAGTTCGAATGACACTTTCCCAACAGCGATGCATGTTGCAGGTGTATTAGCTATCTATGAACAATTAGTTCCTGCACTTGATCAACTTCGGAACACATTAGATGAAAAAGCAAAAAAATTCAATGACATTGTAAAAATAGGACGTACACATCTTCAAGATGCTACACCTTTAACTCTTGGACAAGAAATTAGCGGTTGGGTATATATGATTGACCGTTCGAAAGAAATGATATTGGAAGCAACTGAAAAAATGCGTGAGCTTGCTATCGGGGGTACGGCTGTAGGGACAGGCATTAACGCACATCCACAGTTTGGAGAGGTTGTCTCAGAGGAAATCTCGAAGTTTACAGGCCAACATTTTAAAAGTTCACCTAATAAGTTTCATGCCTTAACTAGTCATGATGAAATAACGTATGTACATGGTGCTATGAAGGCATTAGCTGCTGACTTAATGAAAATTGCGAACGATGTTAGATGGCTTGCAAGCGGTCCCCGCTGTGGTATCGGGGAAATTTCAATCCCGGAAAATGAGCCCGGCAGCTCCATTATGCCCGGTAAAGTTAACCCTACACAATGTGAAGCCCTTACCATGATTGCGGCTCAAATTATGGGGAATGATGCAACTATTGGTTTTGCTTCAAGTCAGGGCAACTTTGAACTCAATGTATTTAAACCAGTTATCATCTATAACTTCCTTCAATCCGTACAGTTACTGAGTGATGGAATAAAATCTTTCCATGATCATTGTGCGGTTGGTATTGAACCTAATAAGAAAACCATTGAGGAAAATCTTTCCGGCTCTTTGATGCTTGTCACAGCATTGAATCCTTATATCGGATATGAAAATTCAGCAAAAATTGCCAAGTTTGCTCATAAAGAAGGCTTGACGTTAAAAGAGGCTGCTGTGCAACTCGAATTATTAACGGAAGAACAATTTGATGAGATGGTTAAGCCAGAAGATATGGTGAAACCAAACATTTAA
>YZ01|ctg00004_01952 gltC_2
ATGGAATGGGAACAATTAGAGTACTTCCAAACTCTTGCTCGTATACAGCATGTAACGAAAGCTGCTGAAACTTTATCAATTACACAGCCAGCACTTTCTCGATCTATTGTTAGATTAGAAAATCATTTAGGTGTTCCGCTTTTTGATAGACAAGGCCGGTCCATTAAATTAAATAAGTATGGGGAAATATTCCTCAAGAGGGTTGATTCCATAATTAAAGAATTTACTGAAGGAAAGGAAGCAATTCAATCTCTTTTAAAACCGGATCAAGGTGAAGTGTCTTTAGGCTTTTTACATACCCTGGGTACAACAATCGTCCCACATTTAATTGGAACATTTAAAAATAATTACCCAAAAGTTCATTTTCAACTAAACCAGTCTCACTCTAATTTGCTTTTAGATAAACTAAAATCAGGTGAACTTGATCTCTGCCTACTTGCTTCTTTTCCAGCCGAATCAAATATAATGTGGAAACCCTTATGGAAGGAGGAGCTCTTTTTATTTTTGCCAAAAAATCATGTGTTAGCTACTCGTGAGGATATTACGTTAAACGAAATTGCTAATGAGCCTTTTGTTTTAATGAAAGAAGGTTTCGCTCTTCGAGTGACAATAGATCATATTTTTGAACAGGTTAATATTACCCCAAACATTGTATTTGAAGGTGAAGAAGCTGCTACAATCGCAGGTTTTGTTGCAGCGGGTCTTGGCGTTTCAATTCTTCCTGATTTTAAAGGCTTAGACCAAACAAATATCGTAAAGGTACGTATTAGTTGGCCAAGGTTTGAGCGTGTAGTCGGTATTTCTTGGATTGAAGGGAAGTATCTATCACCTGTCACTGAAAACTTCAAGCAATATATCATCAATCAGTTTCCTCAAATAGATTCGATATAG
>YZ01|ctg00004_01956 ctg00004_01956
ATGAAAAATATTTACAAAGATGTCCTTTTAATTATCATTGGAACATTTCTAATTGCTGCATCTATTGAGTTTTTTGTTATTCCAAATAAATTAGGTGATGGAAGCACAGTTGGTATTGCTTTAGTTTTATATTATCTATTTCATATACCAACAAGTATAAGTACGTTTCTAATAAACCTTGTTTTTATAGCTGCAGCTTATAAATTCTTAACAAAGAAAACGATCCTTTATACCACATTCGGGGCCATTATGACGTCTGTTTTCCTTAAGATTGTAAGCTTTATTCCATTTGCCATCCATGACATCATTTTAGGTATTGTGTTTGGAGCTTTATTAATGGGGGCAGGGCTCGCCATGATTTTTATTGCAGATGGTTCTACCGGAGGAACCACTCTTATGGCTTATTTATTAAATTATACTAAAGGGTATAGTATTTCAAAAAGCTTATTCTATATGGATAGCTTCATTATATTTGCCTCCATATTTGCTGTGGGAATTAATAACACATTATACACGTTTATTTTTGTTTATTTGTGCGTCAAGATCGTCGATATAATGATTGAAGGTTTTCATAATAAGAAAGCTATGACCATTATGTCAGATCAATATGAAAAAATTGCACAGTTCATTACTAGTGAGTTCGGCAGCGCCGCAACTATATTTTATGGATATGGTTATTATGCTAATAAGGATAAACGTATTATCTATGTTGTCATTAAAAAGAACGAGCTGCTAAAAATTAAAAAGAGTGTTCAAGACATTGATCCAAACTCCTTTATCGTTATTCATGAAGTGAAAGAAGCGGTAGGCGGGAAGTTCGGATTGATGAACAATAAGTTAGCTAAAAAGGCAAATTAA
>YZ01|ctg00004_01957 walR_2
ATGAATAAAACTAAAATACTTATTATCGAAGATGACGAAGCAATAGCTGATCTGCTTTCATACGGACTTACGCAAGAAGGTTTCCACACGTGTACTGAGGCTAACGGAGATTTAGGGATGAAACAACTAGACCAATTCAAACCCGATCTTCTGCTGCTCGATTGGATGCTGCCAGATTGCAGCGGATTGGATATCTGTAAAAAAGTAACCCATCAATATAATATCCCTATACTTATGATCACCGCAAAGTCAGACATCACTGATAAAGTACTTGGGTTGGAATTTGGGGCTGATGATTATATTACAAAGCCATTTGACTTGCGCGAGGTTATCGCCAGAATTCGTACGATACTTAGGCGCCTTGAACAAGCTAACCACGTAAACGACCGAGGAACGTCTAATGAGGATCATATTCAGTTTAAGAATATTGTGATCACCCCAGATGAGAGATTAGTTAAAAAAGACGGGATCATTGTTGATTTGACTCCTAAAGAATTTGATCTGCTTAAGACGTTGATTGACCATCGGGGGAAAATCTTTACACGTTCAGAGCTGTTGGAATTCGTCTGGGGATACGATTTTGCCGGGGATACACGTACGGTAGATACTCATATTCAAAGACTCCGTAAAAAACTGGATGCAAGTGACTTGATTAAGACAGTGTTTGGCATCGGATATAAATTTGAGAAGCAGGAGGAGTAG
>YZ01|ctg00004_01958 group_573
GTGTTTCGGACCATCAAGGGTAAATTCATTATTGGTTTTTTTCTGATTTTCTCTCTCTCTTTCCTCGTGCTTAATCAAACGGTCAAAAGCGTCATTTGGTCTAGTAATGAAAAAATTGTGACCTCAGATTTAATAGAATTGAAAAAAAACAGTATCGTGTATATCAACCAAGCATTTTTAATCAATCATTATAAAAACAATGAACTTTATTTCGGCGATATGGCCGAAGAAATCGTGGAGAGTTTAACTCATTCAACTGGAAGCAATGTAGGTGTTTATACCGTGGATGGCACTTTGTTGTCTTCTTCTAATAAAACGGTGTTTTCGCAAGGCAGTGATGAGGACCTAAAAAAAGCGGTTAACGGAAAGAATGCTTACCATATCACCTATGATCGAAATAAAGCACAGGTGTCTTTCTCTTATCCAGTTATCATTGATGGTGCAAAAGTTGGCATATTACGCTTTTCTAAAGATTTTAATCTGCTTTACAAACAAAGCGGAGAGATTTTAAATATTATTTTTTATATCGCACTTGCTATTTTTGTGGCGGCCTTCCTATTCTCTTATATACTCTCCAGACACATCACAATTCCAATTGTCAAGCTGACAAAGGCCACCTCAGAAGTCAAAAAGGGAAAGCTGGATGTTGATATTCACTTTTCTAGAAAAGATGAAATCGGCCAGCTTACTAGTAATTTCAATGACATGATTACCACAATTAGAGATCAAATTTCAACCATCGAAAAAGATCGGGATCGGTTAAAGGAACTTAACGAACAGGAAAAACGTTTTTTTGACAATATGACGCATGAGCTAAAAACACCTTTGACTTCTATTCAAGGCTACGCCGAGATCATAAAAGAAAAAGGGGAATCGGATCAGAAGTTTTTTGATAAAGGAATGAATCATATTGTTGATGAAAGCCGGCGCCTGCACAATTTGGTCATAAAACTTCTTGAGGTATCTCGAGAAACATCTAAAGATCGTAATTTCGATAGGATTGATGCTGGAACCGTTTTGAAAGATGTATGCGAATCTATGAGAATTCGTGCAGAACGATATAAAAAAAGGATCATCTGTGAAATTGAAGAAGGCCTCTATGTTTATGGTCAAATGAATAGACTGCGCCAGCTTTTTATTAATCTTCTGGATAATGCGATCAAATACAGTTTATCGAATTCAAATATCATAATTAAGGCTAACGTTATTGGAGACCAGGTTCTTTTTATATTCAAGAATCCAAGTGATCCGTATGATGACAACCAATACACAAAAGTGTTTCAGCCTTTTTATTCGGTAAACCAAAAGGTCTCAGAAGAAGGAAGTGTAGGCTTGGGCTTAAGTATAGTTAAAACAATTGTTGAGGAACATGAGGGAACAATCAAAATGTTCTACAAAGAAAACCATACAAATATCACCATTGAACTAGCTTACATGAAGGTTGAGAAATCATCATGA
>YZ01|ctg00004_01959 BCV50_10055
ATGAAGAACAAACAGTTTATTATTTTATTAGGCATATTATTGATTTTCTTGATTTTTGTATCCAGTTATAATGTGGGAAAGAAATCGGAAACGATTATTATTCCAAACGAGGAAGAGAATCATATTGATGATAATCAAAAGTCAGGCTCCTTTCAAGTGAAGAAGATATATCGCCTCCCCAAAGCTGACGAGTTGCTTGGATGGTCTTCATCGAACTCTATAGTCGGTTTTTTCAAAGGAGATGACACAACTGAACATGAAACGCATCAGCTTCAGCGTCTTTCCTTCCCTTTTGAAAAACCTGAGACGCTGAAAAGCATTGAAAGCAACACTATCAACTTAAAGATGTCTCCAGATGGAAAGAACATCGTCGGATCAACAATGTCATCGGATAGGACAACATTAAATCTGATGTCATTGACGAACAGAAACAAAAAGGAAATCGCCAGCTTTGCATCTAACAAAAATGCCTTTGTACAGGATGTTTCATGGTCAAATAATAGCAAATCCATTTGTTATCTTGTCATAGATCCTGCGAAAAATGGCCAGACTGCAGTCAATGTATACAATATAGATTCCGGAACGCTCAAAACGTATCCATTGAAGAATGTGGATGAAAAAGAGTCGCTTACAGCAGTTTCTATTTCAGATGATGGACGCAAGGTGCTGCTTACGGCGTTACACGGGCAACAATATCGCATTATGACGGGGAACGTTAGCGATGATGGCATCACTGTTCAGAAAAAGCGCCAGAACAGCTATGCCGAACCTGTTTGGTTAAACAATGACCAGTTTGTATTTTTAAGTACCGGAGAAACCTTGTATGAATACGATCTCAGAAACAGTGAGCTTTCTGTTCTGCTCGAAAATGTAGCGGTTTTCAAAATATCAAATGATCGAAAGAAAATTGCTTACTCTTTATATGACAAGGACAATACGTATGCAGGAAAGCTGCAAGGGAAAAATATCCTGTTCGCAGAGCCAATATACCATGGCACCAATCCATCAGAAATATATTGGAGTCCGGATGGCAGCAATCTGCTCGTATATAACCAAAATCCATATTCCGCTATGGAAAGTTCATCGGCCCGATTTTTTGATGATCACTCTTATATCATAACATTTAAATAA
>YZ01|ctg00004_01960 ctg00004_01960
TTGAATCAAATAGGCAAAATAGGTTTTGGGATATTGATTATTCTAGGTATAGCTTTATTATGCATTTCTTGGAAAGCACTTGCCGGTCCAAAGCAGGAACCCATAAAAGAAAGTGCTGCTGCTTCTGAGCAGATGCACAAAGAAAAGAACAAAAATGCAGCAGAAAAAAAGGAAGAAAAAAAATCATCATCTGAAATCGGAAAGGTGGTCTATTTAACTTTTGATGACGGCCCAAACCCTGCTGCTTCAGAAAAAATTATGGATTTGCTCCATAAATACAATGCAAAAGGAACGTTTTTTATGTTAAAACCTAATCTCGAGCGAAATCCTGATCTTGTGAGAAAAATGGTGGAAAGCGGTCACTCTGTTGGGTCTCATGGCGTGACGCATCAGGTTTCCGAAATCTATAAATCCCCTGAAAGCTTTGCTACAGAAATGAACGACACGCTTGATTTTATCAATGAAACGACCAAAATCAACACACATTTGATAAGAGCACCTTACGGGTCAAAGCCCTACATTACCGGCCCATTTAGAGAAGTTGTTAAGCGCGATCATTTTAATCTATGGGATTGGACAGTAGACTCAGAGGACTGGAAGTACTCTCACGGCGAATTTGTAAAAAATACAATTCAACAAGTAAACAATCTTGTCGGGAAAGAGCCGCTTGTTGTATTAATGCATGAAAAACCGACTACTGCGGCATATCTAGAAGAATTATTAAAATATTTCCGGGAAAGCGGCTACGAAATGAAAGCAATTGATGATTCAATAAAACCGGTACAATTCAGATTCAATTGA
>YZ01|ctg00004_01961 tagU_2
ATGCAAAGTATTATATTGTTTATTCTAGCCCTCTTGTTAACCATTGGAGGCCTGACTTGCTACAGTATTTACCGCAACGTAGCAAAATCAGTCAATCATATGTATGAGCCTCTACATAGAGATTCCAAGCAACAAGATGATGGTATTGGGCATGATCCTATATCCATTCTTTTGCTGGGAGTAGATGAGCGCCCCGGTGATAAGGGGCGCACTGATTCGATGATCGTACTGACTGTAAATCCAGAGACTAAAACATCAACAATGGTAAGCATACCGCGTGATACCAGAGTATTTATGCAATCAAAGAATACCAATATTAAAATAAACGCAGCCTATACTTATGAAGGAATTGAAGGTACCGTTCAAACCGTCGAACAATTTTTAAACATTCCAATCAACTATTATATCAAAGTGAATATGGAAGGTTTTAAAGATATTGTAGATGCTATTGGCGGTATCAAAGTGAATAATGATTTCCCTTTCACCCTTGAAGGCGTACATATACCAAAAGGGGAACAGCACATTGATGGAAAGATCGCTCTTAAATATGCACGGATGAGAAAAGAAGATCCACGCGGTGATTTTGGGCGGCAGCAGCGGCAGCGTGAAATCATTAACGAAATTATTCACGAAGGTGCACAATTAAAATCATTAGCAAATTACCAAGGGATTTTAACCGCATTAGAAGAAAATATTCAAACGAACTTAACACTTGATAAAATGATTGATATTCAACGTTCTTATAAAGAAGCCGTTAACAATATTCATCAGATAGAAATAAAAGGTGATGATAAAAAAATAGATCACTTATGGTTCCATGTTGTAACTGATGAAACGAGAAAGGACTTATCGAAAAAACTTCGCCAGCAACTGAATCTAGAATCTTAA
>YZ01|ctg00004_01962 BCV50_10070
TTGCAAGAGTTAAGCAAAGAAAAATATAATGGCTTGATAACATTGTTTCAAAACAAATGTTGCCCAACATTTGTGTATTCAATATTAGATCAAACGATTCCGGGAGTTGTTTATGTAGATGATCAAACATTGCCTAAATCGTTTTTTATAGGGACTGAATCAGGAATTTATTATATTGCGGGAGAACACGGGAATCAAGAATTTAACGATTTCATTGCTGGATTTTATGAAGCACAATCGAAATCAACAAAAAGATTTACCTTGTTTTCTTCTAGCGATACATGGGATAGAGTAATGAAAACAATACTGAAAGATGAATTGAACCAAATGAAAAGAATGGCATTTTCTTTTCAGCAAAAACCTTCTAAAACGGTTTTGAGACTTCCAAAGGGGCTTATATTGAAAAGAATAGACGAAGACATCATTTCTAACAGCACAGCTTTTAACAGAGCTTATTATAAGGAGTACTGGGATTCTGTCTCACATTTTTCTGCAAATGGCTTTGGATTTGCTGTAGTACATGGCAATCATGTTGTAAGTGAGTGTACCTCTATATTTTTAGGGCATAATCATGCAGAAATGGATATCTATACACTTGAAGAATATAGAGGCATGGGTTTAGCTTACTGTGTTGGAAGTGAATTTATAGAATTTTGTCTGAAAAATGGGATTATTCCTAGTTGGGATTGTGATGTTTATAACAATTCGTCCATCACTTTAGCAACTAAACTAGGCTTTAAGGCAAAAAACGAATATTCTATTTTCTATTCTGGATAA
>YZ01|ctg00004_01965 ptsH_3
ATGATTAAAAAACAATTTACGATCATTAAGGAAACAGGATTTGCGAGACCAGCAACCTTGTTAGTAAGTTTATCTCATCGATTTACATCAGATATTTTTCTTAAATATCGAGGAAAAACTGTTAATCTAAAACACTCACCTAAATCCATAATGGATATTATGGACTTAGGAATAAAACCTGGAACCCAAATATATATACAGGCTGATGGAGCGGACGAGGCGCAGGCTATACAATTCATTAAAGATTATTTAATAAAAAGAGATTATGTACAGGAAACTTGA
>YZ01|ctg00004_01966 ydhP_2
TTGACCAAACGAAATAATTTATTAATATTTATATTGACCGTTGGAACTTTTGGCATTATAAACACCGAAATGGGAGTTATCGGGATATTACCTTTCATTGCTGATTATTTTCATATTAGTGTATCTAAGGCAGGATGGCTGGTGAGCCTCTTTGCACTTACTGTTGCTATATGCGGGCCAACTATGCCGTTATTATTTTCCGGGATAAACCGCAAGAAGGCAATGTTGCTTGTACTTGGTATTTTTGTTCTTGGTAACATAGTCTCTCTATTTGCAACAAACTTTACGATCGCAATAATTGCTCGAGTGATTCCAGCCATTTTTCATCCCATTTATTTTTCAGCGGCTTTTACAATAGCTGCTCACTCAGTTCCCAAGGAAGAATCACCAAAGGCTGTTGCTAAGGTAATTATGGGAGTGTCTGCAGGTATGGTGCTTGGTGTGCCAATCGCAAGTTTTCTTGCTAGTACGCTTTCGCTTCAAATGGCCATGTCATTCTTTGCTATCGTGAATGCTCTAACATTCATTGCTACATTCGTATTTTTCCCTTCTATGCCTGTAAAAGAAAGACTTTCTTATGGAGCACAGGTAAGCGTATTAAAAAAAACAGTTACTTGGCTTTCCATTATCGCTGTTATTTTAATAAACTCAGCAATATTCGGGGTGTATAGTTATCTTGCGGAATATCTGAAAACAGTTACGGAAATGTCTCCAAATACAATTAGTTTAATATTAGTCATCTTCGGCGGGGCGAATATGATTGGAAACATTGCGGCAGGTAAGTTACTCACTAAAAACCCCATCAAATCTGTCATTTTTTATCCATTCATATTAGGAATCGTGTACATCATATTATTTTTAATAGGGCAGTTTACTTTACCTATGGCTATCATTACTTTAGTTTGGGGAATAGTAGCTGGGATAGGAAATAATATCAATCAATATTGGATTACATCTGCAGCTCCAGAAGCTCCTGATTTCGCTAATGGATTATTTTTAACATCCGCTAACTTAGGAACAACCATTGGTACAGCTGCAGGCGGATTATTTATATCAGTATTTGGTATGCAATACGTTGTATTAGTGGGATTTTTATCAGTCATATTAAGCTTGATATCAATTTTACTAAGAACTTCTTTGTATAGTCCCGCGAAACAATTTTTCAGATGA
>YZ01|ctg00004_01967 BCV50_10090
ATGTCATATAGCAGAACGAATCCTAAGGTTGATGAATTTTTAAATAAAGCTACAAAGTGGAAGGAAGAATACGAGAAGTTAAGAAATATCTGTCTTGACTTTGAGCTGACCGAAGAATTTAAGTGGAAGCATCCTTGTTACACGTTTAATAGTAAAAACATCGTTTTAATACATGGATTTAAAGAATATTGTGCGCTTCTGTTTCACAAAGGTGCCTTGATAAAGGATGACCATGGGATTCTCATCCAACAAACGGAGAATGTACAGGCGGCACGCCAGATTCGGTTCACCAATGTTCAGGAAATAGTTGAAATGGAAACGATCTTGAAAGCCTATATTCATGAAGCCATTGAGGTTGAAAAAGCCGGTTTGGAAGTGGATTTTAAAAAGGATACAGAATATAAAATTCCTGAAGAACTTCAAAATAAATTCGATCAAATCCCTGCCTTGAAAGCTGCTTTTGAAGCATTAACCCCGGGGCGGCAAAGAGCATACATTCTTTATTTTTCTCAAGCCAAACAATCCAAAACACGAGAGTCAAGGATTGAAAAATATATGGAGAAAATCCTCAATGGAAAGGGATTAAAGGATTAG
>YZ01|ctg00004_01968 ctg00004_01968
TTGTTAAAAAGGTTTTCTCTGGTTTTTCTTACGCTAATTATGTCTATAATTGTTGTACTTGTGGCCGCTAAAAATTTCCCTGGAGATAATGTCATTTCATTTGATGAGCCTATTATTTTAATGATATCAATTGGGATCGTTGTATTTTTATTCATCCCTCCTTTAGTCATGTCCTTTTTTGGTAACTGGGTTGTACGAATAATATCTGGAGTATACCAATGTTTTATTGTTTTAACTTTTATGGGGCTCATTCCAATTGGATTTCTTATTCCCAATGGCTTTTTGACAATTCTTCTTTCTATTGCAGGAACTTTAGTTAGCATAACTAGTGTTGCAGTAACCTTATTAATTGGTAAGAATAAAGAAGTTAAATACTAA
>YZ01|ctg00004_01975 BCV50_10115
TTGAAAAGTTGGCATTATGGATTAATTGTATTTTTAGGTGGGTGCTGTTATGGGATATTATCTACATTCGTTAAGCTAGCCTATTCAGCTGGTTATTCGGTCACTGAGGTGACAGGTGGGCAGTATTTATTTGGCACACTGATGGTCTGGATACTAGTTTTGTTTACAAAAAAGCGAAAAGTAACGCGAAGTCAAACTATTAAGTTACTACTATCCGGCATCCCTTTTGGTTTAACAGGAGGATTTTATTATCAATCGTTACAATCACTTCATGCATCACTGGCTATCATTTTACTTTTCCAATTTGTTTGGATTGGTACATGTTTCGAGTGGATGTTTTATAAGAAAAAGCCTACAAAAGGGAAAATAATTTCGATAGCTATCCTGCTAGTCGGGTCTATCCTAGCAGCTGGGATTATTTCAGCGAAGGGAATGAATATGTCTTGGCAAGGTATAGTCTGGGGACTACTCGCTTCCTTAACGTTTTCAACCTTCATCCTTCTTAGTGGTTCAGTTGGGAAAAATACTCCACCCTTACTAAAGAGTGCTCTGCTTTCCACCGGGGGTTTAGTCGTTGTATTTCTATTGTTTCCCCCTATATATCTATTTGATCTTCCTGTTTTAAAGGGCGTGGCACCCTATGGTTTGCTTCTTGGTTTTTTTGGAGTTGTCCTTCCGCCTCTTTTGTTTACCATTGGGATGCCACATGTTGGACCAGGACTTGGCACCATATTAACAGCATCTGAACTTCCAGTAGCTGTTTCAATGGCAGCACTAGTGTTAGAAGAGCATGTGAGCATAGTACGATGGATGGGAGTCATCCTCATATTAGGTGGAATTGCCGTCGGTAATGTACGTGTAAAAGCTAAACTGGATTCTGGCCAGGCACAACGAGATTCTTCTTCGCAACATTCTTGA
>YZ01|ctg00004_01976 I33_0571
ATGAGCGTACAAAGTGGTACGAAGCCAACTGGGTTAAAGCGTTCGCTCTCATTGAGTTGGCCGATCATCATAGGCATCGTCCTTATATCACTGACGATGCGGTCACCGCTAACGTCGGTAGGCCCACTGGTAGGATCGATTCGTGAGTCCCTTGGATTATCGAATACAGCGGCAGGCTTGCTCACGACATTGCCGTTGCTTGCTTTCTCGCTTCTTTCCCCCTTCGCGCCTATCTTGGCGCGCCGCTTCGGGATGGAACGGATCATACTTTATGCATTGGTTCTTCTCATGGTAGGTATTGCTGTCCGCTCGCTGACTGCAACAGTTCCTTTGTTTGCAGGCACCGTTTTGCTTGGACTCGCGATAGCGGTGTGCAACGTGCTAATTCCAAGTCTTGTTAAACGGGATTTTTCTCATAATGTCGGTCTTATGACAGGGCTGTATTCAGTGTCGATGAATTTATGCGGTGCGGTAGCCTCCGGTGTAAGTGTCCCGCTCGCCCGCAATCTCGGTTTTGGCTGGAATGGCGCACTTGGAATCTGGGGCCTTCTTGCTCTGGTAGCCGCACTATTCTGGTTTCCTAAAGTGCGGGCGAGTCACGCGTCAGTCATGATAACAACTAGCGGTGCGTCGACGCGGCGAAGTCTGTGGCGTTCACAGCTGGCATGGATGATTACACTTTTTATGGGATTGCAGTCTCTGCTTTTCTATGTTTTGATCGCTTGGTTACCTGAAATCATGACAAGCCGGGGCTTGAGTGAAGACAGCGCTGGTTGGATGCTATCGCTATTTCAATTCGCTTCGCTTCCTGTATCATTCATCGTACCGATCGTTGCGGGACGCATGAAGAACCAGCGTTTACTGGTTGTCATAATGACTGTCCTGTTTTTTGTTTCATTGAGTGGCCTTTATTTCGGCGATAATGCACTTATTTTGTTATGGACAATTTTACTCGGAATTGCTGGGGGATGTGCGTTCAGTTTGGCTATGATCTTTTTAAGTTTGCGGACGAAGGATGCCTCCGATGCGGCTTCTTTGTCCGGTATGTCGCAATCTGTTGGATATTTGCTGGCTGCAACAGGACCGACCTTGTTTGGTTTGCTCCATGACGTCACGGCAAGCTGGAACCTCCCAATATCATTGTTGCTTATGGTCAGCATTCTGCTGTTCATATTTGGCCTGGGTGCGTCAAAAAATCACACGGTATAA
>YZ01|ctg00004_01977 BAX60_08425
ATGCTTCAGAAAACAAACCGGCAGACGCTGGTTGAGCAAGTCGCTCTACAAATGGAAAGTTTGATCGAATCAGGCAAGTGGGGTGTCGGGATGCGCATTCCGGCCGAGCCGGAGTTGATGAACGAGCTGAATGTTAGCCGCAATACATTAAGGGAAGCAATTCGGGCATTGATACATGCGGGACTCTTAAAGACGAAACAAGGTGACGGAACTTATGTCTGCTCTTCAAGTGCTTTGGGGGCCGTGTTGAAAAAACGTATTTTGCGCTCCGATACGTTGCAAACATTAGAAGTCCGGTATGCACTCGAACGTGAGGGAGCCCATCTAGCTGCACAACGCAGAACCGACGACGAGGCCCGCGAACTTCTTCTCCAACTTGAACGCTGCGAGGCAGCGGCAGAACTCGGTAACATTGATGGCTTTGTAACGGCGGATATTCATCTGCATCAAAGCATCGTCAAGGCGTCGCATAATGAAATATTGATCGAAATATACAACCATATCGCTGAAGCGTTGCAAGATTCGATTACAAGCCTGACTCGTTATGAAGTCGATGCGGATTTTTTGGAAATGCACAGACAGCTGGTGGAAGCGATTGTCGGTCAGGACGCCGATCGTGCCGTGGAAGCAGTTCATCGCTATATCCAGGAATCGAAGGATGTTATCGCCGTTGAAGAGGGGGAGCGGCCATGA
>YZ01|ctg00004_02012 ydcC
TTGAAAAAGGTGAGAAAAAGCTTTGTTTTGCTTTTAACGGGACTGCTTGCTGTCCTTATTCTTTCTGCCTGCGGGGAAAAAACGCAGCAAGATATTGTGACCGGGTTAGATGAAAAGGCGAAAGAATACACCTCGTACAAAGCAAAAGCGAAAATGACCATCGAGACAGGGAGTGAGCCTCAAGTATACAATGTGGAAATCTGGCACAAAAAGCCATCTCTGTACAGGGTTTATCTAGAAAATCCGAAAAAGGACCAAAACCAAGTTATTTTACGAAATGAAAACGGAGTATTTGTTCTCACGCCGTCTTTAAATAAGAGCTTCAGATTTCAAAGCGACTGGCCGAACAACAGCAGCCAGGTCTATCTGTTTGAATCGCTCGTAAAGGATGTTCAAAACGATTCAGATGCAGTCTTCACTGCGAAAGAAAAGAAATACGTATTTGAAACAAAAACGAACTATCAGCATAACAAAATGCTCCCAACGCAAGAAATCACGTTTAACAAAAAAGATATGAGCCCGTCATCTGTTAAAGTCATGGATACTGACCGAAAAGTGATGGTGAAAGTAGAATTCAGCAGCTTCGAATTTAATAAACAATTCGACAAAGAATCATTTGACGAAAAGAAAAATATGACCCTTTCTCAAATGGATGTTGCCACAAGCGCGAAGCCATCCGATACATTCGCGGTCAAAACGCCGCTTGAACTGCCGCTTGGCGTAAAGCTGCTTGAAGAAAAAGATATTTCAACTGAAGACGGGAAGCGGATCATCATGACCTACGGAGGAGAAAAATCATTTACCTTAATTCAAGAAAAAGCCCAGATTGCCAAGGCTTCCTCCTCAGTTACGCTGAACGGCGAACCGGTAAATCTCGGCTACACCATCGGCGCCTTGTCGGATGCCTCATTATCATGGACATATGACGGCGTAGATTACCTTCTCTCATCAAAAGATCTTTCTAAAGAGGAAATGGTGACAGTCGCGAAAAGCATGCAGGGACAATCATCTAAATAA
>YZ01|ctg00004_02028 BCV50_10345
ATGAAGCTGGCAAAAAAAATCATTATTGCATTGGTTCTTGGCGCGGTGACTGGATTGGTCCTCAACCTTACATCACCTGAATTATTTGAAAATTTGAATAAGTTTGTATTTGGTCCGCTTGGCACCATCTTTTTAAACCTCATTAAAATGCTTGTCGTGCCGATTGTCTTTTTCTCACTGACACTGGGAGTAGCCGGGCTGGGTGATCCCAAGAAGCTTGGCAGAATCGGCGTGAAGACGATTTCTTATTTTCTCATCACGACAGCAGTGGCAATCACGATCGGGCTTATTCTTGCTCTTGTGATTAGACCTGGTGAGTTTGGGACTTATGATGTTTCATCTGCCAAGTTTAATGCTGAGGAAGCCCCAAGTATTGCCGACACTCTTCTGAACATTATTCCTGCGAATCCGGTTCAAGCGATGACAGAAGGAAATATGCTGCAAATCATCGTATTTTCTATTTTTGTAGGGCTCGGAATCACGATGCTCGGAAAAAAAGCGGATATGCTTCTGAAAGTCGTTGAACAGGGGAATGAATTGATGATGTATCTCGTCAACCTAGTCATGAAGTTTGCGCCATACGGAACGTTCGGTCTGATTGCGACTGCTATCGGCAGCCAGGGCTTCAGCGCGATTAAGGCGATGGGACTTTATATGATTGTTGTTACGCTGTCCCTGATCATTCATGCAGTCGTGACGTACGGTTCAACGGTTGCTCTTTTGGCAAAACGAAATCCGTTTACGTTCTTTAAAGATTTCTCAGAGGTTATGGTCGTCGCGTTCAGTACCTCCAGCAGCAATGCGACCCTGCCGGTATCAATGGATGTGGCGCAGAAAAAATTAAAAGTGCCTGAGCCGATCAGCAGCTTCGTCCAGCCGCTCGGCGCGACAATTAATATGGACGGAACAGCCATCATGCAAGGGGTAGCAACCGTCTTCATTGCGCAGGTGTTCGGGCATGATCTGACATTTACGCAGCTGCTGATGGTGATACTGACGGCTGTGCTAGCAAGTATCGGCACCGCGGGTGTACCGGGTGTAGGCTTGATTATGCTCGCCATGGTGCTTCAATCTGTCGGACTCCCTGTTGAGGGCATTGGGTTAATACTCGGAATTGACCGCCTGCTTGATATGCTCCGCACAGTGGTGAACACAACAGGAGACGCGGCCTGCGCCGTCATCATTACAGAAACCGAAAAGAACAAACAGCCTGAGCAAACCCCGACTCTATCGGTTTAA
>YZ01|ctg00004_02036 ctg00004_02036
ATGCTGATCAAAAAGATTGTATGTGAAGTAGACGCAGCAAACGCTGAAGCATTTTCAAAAGCGCAGTCACAGTGGGGAGCATTGTCACATGTGAACGGCTTTGTCAAACAGGCCGGTGGCTGGCGGAAAACTGCAGATGGGCTGTTCACCGCAGAAATCATCAGCGTTTGGGAAAACAGAGCTGCCTATGATCATTTTATGGAGAATGAACATGACAGCATTTACGAAGAAAACGAACAGAAGGCTGTAATTCTTTCGATAGATGTGACGCTGTATGAAGAGGATGAACCGTTCATTCACGATCTGTTACATAACCCTGACATCCGGTACGAACCAGACTGGACAGTTCTGAAGGCATAA
>YZ01|ctg00004_02059 ydaF_2
ATGTTTACCTGCAAGGTAAATGAGCACATCACCATTCGATTACTGGAGCCAAAGGATGCGGAGCGGCTTTCCGAACTCATTATCGAAAATCAGCAGCGGCTCGGCCAGTGGCTGTTTTGGGCGGAAAATCCAAGCAGCGCTGAAACGTACAGAGAAACGATCATTCCAGGTTGGCGGCGGGAGTATGCCGACCTAAGCAGCATCGAAGCGGGGCTTCTTTATGACGGCACCCTATGCGGCATGATCGGCCTCCATCATCTAGATCAGATCAATCAAAAAGGGGAAATTGGCTATTGGATTGCCAAAGAGTTTGAAGGCAAAGGCATCATCACCGCCGCCTGCCGAACTCTCATCACATATGCTTTTGAAGAGTTTGGACTGAATCGCGTTGCTCTCTGCGCGGCTGCCGGGAATCAAAAAAGCCGAGCGGTCCCGGAGCGGCTCGGCTTTCAAGAAGAAGGAACGGCACGGGACGGCTTATTCGTTAACGGCAGGCATCATGACCTTGTCTATTACAGCTTGCTAAAGCGTGAATGGAAAGGATAA
>YZ01|ctg00004_02062 ydaC
ATGATTAACATGCTTTCTAAAAAATTCAGCAAGCCAAAGGGCGTATTCGGCATGATTGCCGGGTACATCATGGCTGCTGAAAATAGAACACTGAATCAGTGGACAATAGATCAGCTGGGGATCACACGCGGGGACTGTATTTTAGAAGTGGGGTTTGGGCCGGGATACTGCATGCAGCAGGTGCTGAAGCGTGAAAAGGACGTTGATCTTCACGGGATTGATGTGTCAGAGGTGATGCTGAAGCTGGCCGCCCGCAGAGTAAAATCGAAGCCTGTGCGCCTGATACAAGGAAGCGTCGAGACATTTCCTCTCACCGACTCGTTTTATAATAAAGTGATTTCCGTTAACAACTACACCATCTGGAATGACCAGACAAAAGGCATGAAACAGATTTATCGGGTGCTAAAGCCCGGCGGCAAAGCAGCGATTACGATGCAGCCGAGGGAAGCAGACGCCAGTCCTAAGAAAACCAAATCATTTGGGAAACAGATGATTGCTGACTTCAAAGCAGCCGGCTTCGAAGACATTGAGTTGCAATTTAAAAACATTAAGCCTGAGCTTTCTGTCTGTGTTACTGCAAAAAAGCCCGCCACATAA
>YZ01|ctg00004_02077 BSBS38_00467
ATGACAGAAAGAAAACAGAAAAACAAACCAAATGAAAACCCCGAACACAATGACTTAACCGATCCGATTCCGAATGAAGAGCTGAAGGAAAACATGAATGATGAAAAACACAAACGCCAGCAAAGAGATCACTCACAAAGCGAACGAGATTACGATACGAAATAA
>YZ01|ctg00004_02079 ctg00004_02079
ATGTCCCAAAAACCGCTCGTCATTCTCGTACACGAAATATACGGTGTAAACAGCCATATGAAAAAAATCGCCCGGCTGATCAAAACGGCTGGATATGAGGTGGTGACACCTAACCTGCTCGAGGATGGTGAAGTCTACAGACTGCAAGAGGAAAAAACCGCATACGAACAGTTTACAAAACATGAACGGATGAAAACGGGAGAAACCATCATTCAGAGCTTGATTAGGCAACATGCGGGACGGCGCATCTTTGTGATCGGATTCAGCGCGGGCGCAACGATCGCATGGAAATGCAGCAGTATGCCTGAGGTGAGCGGAGCTGTTTGTTATTACGGTTCCCGGATACGCGATTCCCTTGATCACGTGCCAGTCTGCCCGGTTCTATTGTTTTTCCCTTCATATGAGCCGGCGTTTGATGTTACGGTTCTCATCAAAAAACTGCAGGAAAAACAGCAGCCCGATTTGGAGATTTATCAATTTGATGCTCTTCATGGCTTTGCCAATCCTGATTCGGTTTATTTTGACAGGGCAGTCTTCTTCAAGACGCTTTCCATCATAAAAAACGAGGCAGCAAAACTGCCCCGCCCTGTTTTATGA
>YZ01|ctg00004_02103 ctg00004_02103
ATGTCAGGATACTCTAACGGCGGCGGTTACGGCAGTTCTTTTGCTTTAATCGTTGTATTGTTTATTCTTTTAATTATCGTAGGGACTGCGTTTTTCGGCAGCTACTAA
>YZ01|ctg00004_02113 BCV50_10760
ATGAAAATATTAGGCGTGACAGGGATCATATTAATTTGTTTATTAACTATTTCTGTTTTCATGGACATGCTTCAAGGTTTCAGTTTGACAAAAGCCATTTATAACAATATGTCCAGCTTTAAAATGACGACGTTTACAGAATGGGTCGTGCTTTTATTTTTTGTTCTGATACTGGTGAGGGAAATATATATGCTCTATAAAGCGAAAAAAAAGAACCCCTAG
>YZ01|ctg00004_02117 ctg00004_02117
GTGAATTGTATATCAGACCGTCTCTTTGAGCTGCTTGACGGGAAACGCCTGAAGGAGAAGCGGCATGAGGCTTTCGTTCTCCAAACGGTATCGGAGGACGGCTGGCCGCACGCCGCCATGATCAGCGCGGGAGAAATCATTGCTCTGAGCCGAACGGATATAAGAATCGCGCTTTGGAAAAACACAGCGACTGCCGCCAACATCCTTCGCACAGGGAAAGCGCAGTTCACGGCATGGTGGGAGGGAGCCGCTCATTATGTGAAGCTGCAATGCGAGCCTTTGCCGCCTTTGAAGGAAGCCGAATATGACAGAGACCGTTTTGCCTGCCGCATCGTTTCGGTGAAGGAGGACGTTGCGAAATATGCTGATTTGACTTCTGGTGTCCATATCCAGCTTCACAGCCCTGAAGAGGTGCTGAACAGATGGGAAAAGACGCTTGAGGAATTGAAGCGATAA
>YZ01|ctg00004_02129 ctg00004_02129
ATGATTCAACATAGCGTCTTTCTAGAGGGAGCCATTTCATTACGAGATATGAGATATTACTTTATATACCGGCAAAGAAAAGCGGCGGTGATTTGTTATATTTATATTTTTCTCCTATCTGCATTGGTGTATTCCGTATATGGATTTCCGTTTACCGTTTATAACAACGAAACATTAGAATTGATTTATAATGGTATTTTCATAGCAGTTGTATCTCTGATCTTCACACTGATCTTCACTGCCTTTTTATATCTGCGGCTGCGTACCGGCTATAAGAACAGTGAGCGGTTAAAACGCAAAAGGACATATACCATTAATCGGCAAGGCATTCAAATTCAATCCAAAAACTATGATGCCTTGTTTGAATGGAATGAAATAAAGGGAGCGGCAGAATATAGACACTTATTCTCCATAAAAACCTCCAGTCACCAGCTGATTTTGATACCTCAACGTTTTTTCAAATTCGAAAATGAGCGGCACTCGTTCAGACAGCTTGTGAAAGAACATGTGCCCGCCAAAAAAGTAAAGTTGCAATCTTAA
>YZ01|ctg00004_02134 srfAA
ATGGAAATAACTTTTTACCCTTTAACGGATGCACAAAAACGAATTTGGTATACAGAAAAATTTTATCCTGACACGAGTATTTCAAATCTTGCGGGGATTGGTAAGCTGGTTTCAACTGAAAAGATTGATTGGAAGCTTGTGGAGCAGGCGATTCAAGCGTTTATCCGCAGAAATGACGCCATGCGACTTCGTTTGAGTCTCAATGAAAACGGAGAGCCCGTTCAATATATTAGCGAGTATCGGCCTGTTGATATAAAACATACTGACACCACTGGAGATCCGAATGCGATAGAGTCTATTTCACAATGGGGCCGGGAGGAAACGAAAAAACCTCTGCCGCTGTACGATTGTGACTTGTTCCGTTTTTCCTTGTTCACCATAAAGGAAAATGAAGTATGGTTTTACGCAAATGTTCATCACGTGATTTCTGATGGAATATCCATGAATATTCTCGGAAATGCGATTATGCACATTTATTTAGAATTAGCCGGCGGCTCAGAAACAAAAGAGGGCATTTCGCATTCATTTATCGATCATGTTTTATCTGAACAGGACTATGCTCAATCAAAACGGTTTGAAAAGGACAAGGCGTTTTGGAACAAGCAATTCGAAACGGTGCCTGAACTTGTTTCCCTGAAACGGAATGTCTCTGCAGGAGGAAGTTTAGAGGCTGAGCGGTTTTCTAAAGATGTGCCTGAAACGCTTCATCAGCAGCTTCTATCGTTTTGTGAGGCAAACAAGGTCAGCGTTCTTTCGGTGTTTCAATCGGTGCTCGCCGCCTATTTGTACAGAATCAGCGGCCAGAATGATGTCGTGACGGGAACCTTTATGGGCAACCGGACAAATGCGAAAGAGAAGCAGATGCTTGGCATGTTTGTATCAACGGTTCCGCTGCGGACGAACATTGACGGCGGGCAGGCGTTCTTAGATTTTGTCAAAGACCGGATGAAGGATCTCATGAAAACACTTCGTCACCAAAAGTACCCATATAATCTCCTGATCAACGATTTGCGTGAAACAAAGAGCTCTCTGACCAAGCTGTTTACGGTTTCTCTTGAATATCAGGTGATGCAGTGGCAGAAAGAAGAGAATCTGGCCTTTTTGACTGAGCCGATTTTCAGCGGCAGCGGATTAAATGATGTATCAATTCATGTAAAGGATCGATGGGATACTGGGAAACTCACCATTGATTTTGATTACCGCACTGATTTATTTTCACGTGAAGAAATCAAAATTGTTTGTGAACGCATGATTACGATGCTGGAGAACGCATTATTGCATCCAGATCATACCATTGATGAATTAACGCTGATTTCTGCAGCGGAGAAAGAGAAGCTGCTTGTGAGGGCCGGCGGTGAATCTGTCAGCTATCGTAAGGATATGACGATTCCAGAGCTGTTCCAAGAACAGGCTGAGCAGCTTTCTGATCATCCAGCGGTTGTATTTGAAGATCGCACATTGTCCTATCGAACGTTACATGAGCAATCTGCACGCATCGCCAATGTGCTGAAACAGAAAGGCGTTGGCCCTGACAGACCTGTTGCGGTTCTGCTTGAACGCTCTGAACGGATGATTACGTCTATCATGGGGATTTTAAAAGCCGGCGGAGCCTATGTGCCGATTGATCCCGCTTTTCCTGCGGAGCGCATTCAATATATTTTGGAGGACTGCGGGGCGGACTTCATCCTGACTGAATCGCAGATTGAAGCTCCTGCGGCCGATGCTGAATTGATTGATTTTGATCAGGCGATTGCGGAAGGTGCTGGCGAAAGCCTGAATGCAGATGTAAACGCACGGAACCTTGCCTACATTATTTACACATCAGGAACAACCGGACGTCCGAAAGGCGTTATGATCGAGCATCGCCAGGTTCATCATTTGGTTGAATCTTTGCAGCAGACGATTTACCAAAGCGGCAGCCAAACACTGCGGATGGCATTGCTTGCGCCATTCCACTTCGATGCGTCAGTGAAGCAGATTTTCGCGTCGCTTCTTTTGGGACAAACCCTTTATATTGTACCGAAGAAAACAGTGACGAACGGATCTGCCCTAGCTGCGTATTATCGCAGGCACTGCATTGAGGCAACGGACGGAACACCGGCCCATCTGCAAATGCTGATAGCAGCTGGCGATTTTGAAGGCTTAAAGCTGAAGCACCTGCTGATTGGAGGAGAGGGTTTATCGTCTGTCGTTGCGGACAAGCTGCTGAAGCTGTTTAAAGAAGCCGGCATAGCGCCGCGTTTGACCAATGTGTACGGGCCGACCGAAACGTGTGTGGACGCATCTGTTCATCCGGTTATCCCGGAGAATGCTGTTCAATCAGCGTATGTGCCGATCGGGAAAGCGCTGGGGAACAACCGCTTATATATTTTGGATCAAAAAGGCCGGCTGCAGCCGGAAGGCGTGGCGGGCGAGCTTTATATCGCTGGCGATGGTGTTGGCCGAGGTTATTTACATCTGCCTGAATTGACGGCTGAGAAGTTTTTACAAGATCCATTCGTACCAGGCGATCGGATGTACCGGACCGGAGACGTGGTGCGTTGGCTTCCAGATGGAACAATCGAATATTTAGGAAGAGAGGATGACCAGGTCAAAGTCCGCGGATACCGGATTGAGCTCGGGGAAATTGAAGCCGTTATTCAGCAGGCGTCTGACGTTGCAAAAGCCGTTGTTTTGGCACGTCCTGACGAACAGGGAAATCTCGAGGTCAGTGCATATGTTGTGCAGAAGCCTGGAAGCGAATTTGCTCCAGTCAGCCTGCGGGCACACGCGGCCAGACAGCTTCCTGACTACATGGTGCCGGCTTACTTTACGGAAATCACAGAAATTCCGCTCACGCCAAGCGGCAAAGTCGACCGCCGCAAGCTGTTTGCACTAGAGGTGAAGGCGGTCAGCGGAACGGCCTATACGGCGCCGCGAAATGAGACGGAAAAAGCAATCGCAGCCATTTGGCAGGATGTGCTCAATGTTGAAAAAGCGGGGATCTTTGACAATTTCTTTGAAACGGGCGGGCATTCATTGAAGGCAATGACGCTTTTAACAAGGATTCATAAGGAAACAGGCGCTGAGATTCCGCTTCAATATTTGTTTGAACATCCGACAATTGCCGCTCTTGCAGAGGAAGCTGATCACAGAGAAAGCCGGGCATTTGCAGCAATTGAACCTGCTGAAAAACAGGAGCATTACCCGCTTTCATTAGCACAGCAGCGAACATATATCGTCAGCCAGTTTGAGGATGCGGGAGTCGGATACAACATGCCGGCGGCAGCGATTTTGGAAGGACCTTTAGAGATTCAAAAGCTGGAGCGGGCATTTCAAGGGTTAATCCGCCGCCACGAGTCTCTGAGAACGTCATTTATTCTTGAAAACAACACGCCTAGACAGAACATTCATGACAGTGTCGATTTCAAAGTCGAGTTGATGGAAAGAGGCGGCCGCTCCGATGAGGAAATTATGACTTCATTCGTCCGGAAATTTGATTTGGCGAAAGCGCCGCTGTTCAGAATCGGCTTGATGAAGTTAGAAGAGAACCGTCATATGCTGCTGTTTGACATGCACCATTTGATTTCTGACGGTGTGTCCATCGGCATTATTTTGGAGGAGTTAGCACGGTTATATAAAGGCGAACAGCTTCCTGAGCTTCGTCTTCAGTATAAGGATTACGCCGTGTGGCAAAGCGGACAGGCTGCTGAAGGGTACCAGAAGGACCGGACGTATTGGAAGGAAGCCTTTGCGGGCGAGCTTCCGGTGCTTCAGCTTCTGTCCGATTACCCGAGACCGCCTGTTCAAAGCTTTGAAGGAGACCGGGTGTCAATCAAGCTGGACGAGGGATTGAAGAATCGCTTAAATCGTTTGGCTGAACAAAACGACGCCACGCTTTATATGGTGATGCTGTCCGCTTACTATACGCTTTTGTCAAAGTATACAGGACAGGATGACATTATTGTCGGCACGCCGTCAGCGGGCAGAAACCACTCCGATACAGAGGGCATTGTTGGGATGTTCGTCAATACGCTCGCGATTCGCAGCGAAGTGAAGCAGGATGAGACGTTTACCGATTTGATCACGCGTGTCCGCAAACAGGTGCTGGATGCTTTTTCTCATCAGGATTATCCGTTTGAGTGGCTTGTTGAAGATTTGAACATTCCACGTGATGTAAGCAGACATCCGCTGTTTGACACGATGTTCAGTCTTCAAAATGCGACAGAGGGCATTCCGGCTGTCGGCGATCTGTCCTTGTCTGTTCATGAGACTAACTTCAAGATTGCAAAATTTGATTTGACGATGCAGGCAAGAGAAACCGATGAGGGCATTGAGCTTGATTTGGACTACAGCACGAAGCTGTTTAAACAAAGCACGGCAGACAGGCTGCTTACGCATTTTGCGCGTTTGCTTGAAGATGCTGCTGCTGAGCCTGAGAAACAGATTTCTGAGTACAAACTTCTTTCCGAAGAGGAGACTGCTTCGCAAATTCAGCAGTTCAACCCGGAAAGAACACCTTATCCGAAAGACAAGACAATTGTTCAGCTGTTTGAAGAGCAAGCGGCGAAAACGCCAGACCAGCCGGCACTTCAATATGAAGGCGAATCACTTACCTATCGTGAGCTGAATGAACGGGCCAATCGGTTAGCGCGCGGCATTCTTTCTCTTGGGGCAGGCGAAGGCAGAACAGCGGCTGTCTTATGCGAGCGGTCAATGGACATGATTGTGTCGATCCTCGCGGTATTAAAGACAGGTTCGGCTTATGTTCCGATTGATCCGGAGCACCCGATTCAGCGGATGCAGCATTTCTTCCGCGACAGCGGAGCGAAGGTGCTTCTAACTCAGAAAAAATTAAAGGCTTTAGCAGAAGAAGCGGAATTTAGCGGCGTTATCGTGCTTGCAGATGAGGAAGAAAGCTATCATGCCGATGTGCAAAATCTTGCACTGCCTCTTGATTCTGCGGCGATGGCCAACCTGACGTATACTTCCGGAACGACAGGAACACCGAAGGGAAATATCGTGACACATGCTAATATTCTGCGCACGGTGAAGGAAACGAATTATCTCAGCATTACAGAACAGGATACGATTCTTGGACTTTCCAATTACGTATTTGACGCGTTTATGTTTGATATGTTCGGTTCTTTGTTAAACGGTGCCAAGCTTGTGCTGATACCGAAAGAAACAGTTTTGGATATGGCTCGCCTGTCTCGCGTTATTGAGCGGGAGAACATCAGCATTCTTATGATTACAACAGCTTTGTTCCACCTGCTTGTGGACTTGAATCCGGCGTGCTTGTCAACGCTGCGCAAGATTATGTTTGGCGGGGAGCGGGCTTCAGTTGAGCATGTAAGAAAAGCTTTGCAAATTGTCGGAAAAGGCAAGCTCCTTCACATGTACGGGCCGTCTGAAAGTACGGTTTTCGCGACGTATCATCCGGTTGATGAATTGGAGGAGCACACGCTGTCTGTTCCGATTGGAAAACCGGTCAGCAATACGGAAGTATACATTCTTGACCGGGCGGGACACGTGCAGCCTGCCGGGATCGCCGGGGAGCTATGCGTCAGCGGCGAAGGGCTCGTGAAAGGCTATTACAACCGTCCTGAACTGACTGAGGAGAAATTCGTTCCGCATCCGTTTGCATCCGGCGAACGCATGTATAAAACGGGTGACCTTGCCAGATGGCTGCCGAATGGCGATATCGAATTTATCGGGCGGATCGACCACCAGGTGAAAATCCGCGGACAGCGCATCGAGCTTGGAGAAATCGAACATCAGATGCAAACCCACGACCGCGTGCAAGAGAGTGTTGTGCTTGCAGTTGACCAAGGCGCGGGAGACAAACTGCTCTGCGCGTACTTTGTCGGAGAGGGAGAAATCTCATCTCATGAGCTGAGAGAGCATGCGGCGAAGGATCTGCCGGCTTATATGGTTCCTGCGGTGTTTATCCAGATGGACGAGCTGCCGCTGACCGGGAACGGAAAAATCGACCGGAGAGCGCTGCCGCTTCCTGATGCCAACGTCTCAAGAGGTGTTTCATATGTTGCGCCTCGCAATGAAACGGAACAAAAAGTCGCAGACATTTGGGCGCATGTGCTTCAGGCTGAACAAGTCGGCGTTTATGACCAATTCTTTGACATCGGCGGACATTCATTAGCAGGCATGAAGATGCTTGCCTTGGTTCATCAGGAACTGGGCGTTGAGCTGTCACTCAAAGATCTCTTCCAGTCACCGACGGTTGAGGGCTTGGCACAGGTGATTGACTCTGCTGAAAAAGGGACAGTCATCAGCATCAGCCCTGCAAAGAAACAAGATACGTATCCTGTTTCTTCACCGCAAAAACGGATGTACGTGCTCCAGCAGCTTGAAGGAGCGGAAACGAGCTATAACATGCCGGCGGTTCTGCGCCTTACAGGTGAGCTTGATGTTGAAAGGCTTAACAGCGTGATGAAGCAGTTAATGCAGCGTCATGAAGCCTTTAGAACCACGTTTGAAATAAAAGATGGAGAAACGGTGCAGCGAATCTGGGAAGAAGCTGAATGTGAGATGGCATATTTCGAAGCCGCAGAGGAAGAGACAGAGCGGATCGTTTCTGAGTTTATCAAGCCTTTCAAAATCGATCGGCTTCCGCTGTTCAGAATGGGGCTGATCAAGCATTCAGACACTGAGCATGTGCTGCTGTTCGATATGCATCATATTATTTCTGATGGGGCGTCTGTCGGCGTGCTGATTGAGGAGCTTTCAAAGCTGTACGACGGTGAAACCCTTGAGCCGCTCCGCATTCAATATAAGGATTATGCCGTGTGGCAGCAGCAGTTCATTCAATCTGAGCTTTACAAGAAGCAAGAGGAGCATTGGCTGAAGGAGCTGGACGGAGAGCTGCCGGTGCTGACGCTACCGACTGACTATAGCAGGCCTGCCGTTCAAACATTTGAAGGGGACCGTATTGCATTTTCATTAGAAGCAGGCAAAGCTGAAGCTCTGCGCAGACTAGCAAAAGAAACGGATTCCACACTGTACATGGTGCTTCTGGCTTCATACAGTGCGTTTTTATCAAAATTGAGCGGGCAAGACGATATCATCGTCGGTTCACCGGTAGCCGGACGATCCCAAGCTGACGTCAGCCGCGTCATCGGAATGTTCGTCAATACGTTGGCGCTGCGCACGTATCCGAAAGGTGAAAAGGCGTTTGCTGACTATCTTAGCGAAGTGAAAGAAACGGCACTCAGCGCTTTTGATGCGCAGGATTACCCGCTTGAGGACTTGATCGGGAACGTACAGGTTCAGCGTGACACGAGCAGAAATCCGTTATTCGATGCAGTGTTTTCAATGCAAAATGCGAACATCAAGGATCTAACGATGAAAGGGATTCAGCTGGAGCCGCATCCGTTTGAACGGAAAACGGCCAAGTTTGACATTACACTGTCCGCTGACGAAACCGATGGAGGGCTTACGTTCGTACTCGAATACAATACAGCGCTGTTTAAGCCGGAAACGATTGAACGATGGAAGCAATACTGGATGCAGCTTCTAGATGCTGTCACAGGCAATCCGAACCAGCTGCTTGCCAGCCTGTCAATCGTCACGGAAACAGAAAAACAAACGCTTCTCGATGCATGGAAGGGCAAAACGCTCCCTGTGCCGACAGACAAAACCGTTCATCAGCTATTCGAAGAGACCGCTCAGCGCCACAAAGACCGCCCGGCTGTCACATTCAACGGACAATCATGGACGTACGGGGAGCTGAATGCGAAGGCAAACCGTCTTGCGCGGATTCTGATCGACTGCGGCATCAGCGCGGATGAGCGCGTCGGCGTTCTCACGAAGCCGTCGCTGGAAATGTCCGCTGCGGTGCTCGGCGTCTTAAAGGCGGGGGCGGCGTTTGTGCCGATTGATCCTGACTATCCGGATCAGCGGATTGACTATATTTTACAAGACAGCGGAGCGAAGCTTCTCTTGAAACAGGAAGGCATTTCAGTTCCGGATAGCTTCTCAGGAGACGTCATTCTTCTCGACGGGGATCGCACGATTCTAAGCCTGCCGCTAGATGAAAACGATGAGGAAAATCCAGAGGCGGATACAAACGCGGAGAACCTCGCGTACATGATTTACACGTCTGGAACGACCGGACAGCCGAAAGGTGTCATGGTCGAGCACCATGCGCTTGTGAACCTGTGCTTCTGGCACCATGACGCGTTCAGCATGACAGAGGAGGACCGCAGTGCAAAATACGCGGGCTTTGGATTCGATGCCTCCATTTGGGAGATGTTCCCTACCTGGACAATCGGCGCCGAGCTTCACGTCATCGATGAAGCGATCCGCCTTGATATCGTCCGCTTGAACGACTATTTCGAAACGCACGGCGTAACGATCACGTTCCTGCCGACACAGCTGGCGGAACAGTTCATGGAGCTTGAGAACACATCACTCCGTGTCCTCTTGACTGGAGGAGACAAGCTGAAGCGTGCGGTCAAACAGCCGTACACGCTCGTCAACAACTACGGGCCGACAGAAAATACGGTCGTTGCCACGAGCACAGAAATCAATCCGGAGGAAGGCTCGCTTTCCATCGGGCAGGCGATCGCCAATACGAGAGTGTACATTCTCGGCGAGGGCAATCAGGTGCAGCCGGAAGGCGTAGCCGGAGAGCTTTGCGTGGCGGGACGCGGCCTGGCGCGCGGCTATCTGAATCGAGAAGACGAAACCGTGAAGCGGTTTGTCGCTGATCCGTTTGTGCCAGGTGAACGCATGTACCGCACCGGCGATTTGGTGAAATGGGTGAACGGCGGCATCGAGTACATCGGCCGGATCGACCAGCAGGTCAAGGTCCGCGGCTATCGGATCGAGCTCTCAGAAATCGAAGTCCAGCTCGCCCAGCTTTCTGAGGTACAGGATGCGGCGGTGACAGCTGTCAAAGATAAAGGCGGCAATACAGCGATCGCGGCGTATGTGACACCGGAAACAGCTGACATAGAAGCATTAAAGTCTTCGCTTAAAGAAACCCTGCCGGACTACATGATCCCGGCGTTCTGGGTGACGCTGAACGAGCTTCCAGTTACGGCAAACGGAAAGGTTGACCGCAAAGCGTTGCCGGAGCCGGACATCGAAGCGGGAAGCGGAGAATACAAAGCGCCGACAACGGATATGGAAGAGCTGCTTGCAGGCATCTGGCAGGATGTGCTCGGCATTTCGGAGATCGGTGTCAGTGACAATTTCTTCTCGCTCGGCGGAGATTCCATCAAAGGAATCCAAATGGCGAGCCGCTTGAACCAGCACGGCTGGAAGCTGGAAATGAAAGATCTCTTCCAGCACCCGACGATCGAAGAGCTCACCCAATACGTGGAACGTGCCGAAGGCAAACAGGCGGACCAAGGGCCTGTGGAGGGCGAAGTCATTCTGACGCCGATTCAGCGCTGGTTCTTTGAAAAGAACTTCACGAACAAGCACCACTGGAACCAATCGGTGATGCTTCATGCCAAGAAGGGCTTTGATCCTGAACGGGTGGAGAAAACGTTGCAGGCGCTGGTTGAGCACCATGATGCACTCCGTATGGTCTACCGTGAGGAGCTGAAAGACGTCGTTCAATACAACAGAGGACTTGATGCTGCTTCAGCTCAATTAGAGATCATTCAGATTGAGGGTCAAGCGAAAGATCATGAAGACCGCATAGAGAGAGAAGCGGAACGGCTGCAAAGCAGCATCGACTTGCAGGAAGGCAGCTTGTTAAAAGCAGGCTTGTTCCAAGCAGAAGATGGAGACCACTTGCTCCTTGCCATTCACCATTTAGTGGTTGACGGCGTGTCGTGGCGGATTTTACTGGAGGATTTCGCCGCGGTTTATACACAGCTTGAGCAAGGCAATGAACCGGTTCTCCCGCAGAAAACACATTCATTTGCGGAGTATGCGAAGAGATTGCAAGACTTTGCGAACTCCAAGGCCTTTTTGAAAGAAAAAGAGTATTGGAGACAGCTTGAAGAACAGACTGTCGCGGCAAAGCTTCCGAAAGATCGCGAATCTGGTGATCAGCGAATGAAACATACAAAGACAATCGAATTTTCGCTGACTGCTGAAGAGACAGAGCAGCTTACCACAAAGGTGCATGAGGCATATCACACAGAAATGAATGATATTTTGCTGACGGCATTCGGGTTGGCGATGAAGGAGTGGACAGGTCAGGATCAAGTAAGTGTTCATTTAGAGGGGCATGGGCGTGAAGAAATCATAGAAGACCTGACCATTTCCCGCACAGTCGGCTGGTTTACGAGTATGTACCCGATGGTGCTCGATATGAAGCATGCGGATGATCTGGGCTACCAGCTGAAGCAAATGAAAGAAGATATCAGACATGTGCCGAATAAGGGAGTCGGATACGGCATTCTGCGCTATCTGACGGCGCCGGAACATAAAGAAGATGTGGCGTTCTCGATTCAGCCGGATGTCAGCTTCAACTATTTAGGACAGTTCGATGAAATGTCGGATGCAGGCTTGTTCACGAGATCAGAGCTGCCGTCAGGACAGTCGTTAAGCCCGGAAACAGAAAAACCGAACGCGCTCGATGTTGTCGGATACATCGAAAACGGAAAACTGACGATGACACTGGCCTATCATTCTCTTGAATTTCATGAAAAAACGATAAAGACATTCAGCGACAGCTTTAAAGCCCATCTTCTCAGAGTCATTGAACATTGCCTATCTCAAGATGGAACGGAACTGACGCCGAGTGACCTTGGCGATGATGATTTGACGCTGGATGAGCTGGATAAATTAATGGAAATTTTCTAA
>YZ01|ctg00004_02141 bglC
ATGATCCACCAGCATCCAGAATCTTTTCCGAAACATTTTTTGTGGGGCTCTGCTTCGGCAGCGTACCAGATTGAAGGCGCTTGGAACGAAGATGGCAAAGGCCCTTCTGTATGGGACGTGTTTACGAAAATACCGGGCAAAACGTTCAAAGGAACTAATGGCGATATTGCGGTTGACCATTATCACCGTTATAAAGAAGATGTCGCTTTAATGGCTGAAATGGGCTTAAAAGCGTATCGATTTTCCGTCAGCTGGCCGCGGATTTTTCCAAAAGGACAAGGGGAGGTCAATGAAGCAGGCCTTGCGTTTTACGATAACCTGATTGATGAATTGCTTTCTCATAACATCGAGCCTGTTCTGACTTTATATCACTGGGATTTGCCTCAGGCGCTTATGGACGAGTATGGCGGCTTTGAATCAAGAAATATCATCGAGGATTTTAATAATTACTGTATTACTCTTTATAAACGTTTTGGAGACAGAGTAAAATATTGGGTTACGTTAAACGAACAAAACTACAATTTTAATCACGGATTTATTACAGCCATGCATCCGCCTGGAGTGAAAGACAGAAAACGATTTTACGAAGCAAACCATATAGCGTTCCTGGCTAATGCGAAGGCCATTGAATCTTTTAGGGAATATGTGCCTGAAGGCAAAATAGGTCCAAGCTTTGCTTATTCTCCGGCATACCCTTTATCTAGCCATCCAGAAGACATACTGGCTTTTGAAAATGCTGAAGAGTTTATGAACAATTGGTGGCTTGACATGTATTGCTGGGGAACCTACCCGCAAATTCCTTTCCGCTATTTAGAAAAACAGGGCTGGGCGCCGACAATCGAAGCGGGAGATATGGAGCTGCTTGCCAAAGGGAAGCCTGATTTTGTAGGTGTCAATTATTATCAGACCATCACCTACGAACGAAATCCGCTTGATGGTGTGTCAGAAGGAAAAATGAATACAACAGGACAAAAGGGGACCAACCAGGAAACAGGGATACCCGGAGTATTTAAAACGAAAAAAAATCCGCATCTGACAACGAGCAACTGGGATTGGACAATTGACCCAATTGGATTGCGTATCGGCCTTCGACGAATTACAAGCCGCTATCAGCTTCCAGTGTTTATCACAGAAAACGGTTTGGGTGAGTTTGATAAGGTTGAAGACGGCACTGTACAGGATGATTATCGAATTGAATATTTGCGTTCGCATCTTGAGCAATGCAGACAAGCCATCAGCGACGGTGTCGATTTGATAGGCTATTGCAGCTGGTCGTTTACTGATCTGTTAAGCTGGCTGAATGGCTACCAAAAAAGATACGGATTTGTATATGTCAATCGCGATGAAGAAAATACACATGATTTAAAACGTTTGAAGAAAAAAAGCTTTTATTGGTATCAGGATGTAATCAAGACGAATGGAGAAAGTTTATAA
>YZ01|ctg00004_02142 I33_0391
ATGTTTTTAAAAAAGGTTACCCTTCTTCGAGATAAGATTTCGGACTTTGACAAATTTCCATTTTCTATTCCGGCTATCAGTCAATTAAATGAAATTTTATTTACTAGCCCAGTGACTTTTTTTGTAGGAGAAAATGGATCTGGCAAGTCTACTTTGCTTGAAGCGATAGCAGATAAGTGTGAATTCAATACAGCGGGCGGAAGCCGGAATAATGTCTATGAATTACAGGAGTCAGACTCTCATTTAGGAGATTACATACGTTTATCTTGGCTCCCAAAGGTAACAAATGGCTTCTTCTTAAGAGCTGAATCGTTTTATCATCTTTCTCTTCATCTGGATGAGAAGGAATTAGATGCTGCGCAGCCATACCGTTCTTATGGAGGGAGGCCGCTGCACAAGCAATCACATGGAGAGTCCTTTATGTCTCTATTCTGTCATCACTTTAAAGAAAAAGCGATTTATCTTTTAGATGAGCCAGAAGCAGCACTTTCTCCAGCCAGGCAGCTGGCTTTTTTGAGAGTTATATATGATTTGGTGAAGGGTGGAAATGTACAGATGATCATTGCGACTCACTCTCCAATTCTGTTGGGCTATCCCAATGCTAATATTTTAAGCTTTGATGGTGGAAGAATACATCATACAGAATATGAGGATACAGAACATGTTCAATTAACACGATATTTTCTTGGACAAAGAGAAAAAATATTGGCTGAGCTGTTCCGCGACTAA
>YZ01|ctg00004_02143 BAX60_07595
ATGGTAGTTTTAAGCAAAGTAATCATCTCTGCGTTGATTATCGGTTTTGTTACTGAAATAGCAAAAAGACATCCGACCTACGGGGGAATCATCGCTGCTTTGCCCCTAGTCAGTTTATTAAGCCTTTTTTGGATGCAATTACAGGGTGAAAAAACAGCACAATTAAGTCAATTTGCATCTGGTGTGCTTACAGGAATCCCTGCTACAGTTTGTTTACTCGCTATTTTGGCGTTTTTGCTGAAAGTTCATGTACCGTTCTGGTTAGCATTCTGCGTTGGAATACTAGGATGGGCTGTATTTTTATGGATGCAAAAGATTTTTCTCAATATATTATGTAACTGA
>YZ01|ctg00004_02144 ctg00004_02144
ATGGAAATGGATTTCATAGCTAAACTAAATCAGCAGTGGACAGATATTTATTATTTATTACATTACAAACATAAAGATAATATTTCTCACCAGGCAATACGGCTCATGCAGCATATTGAAAAGCAAGGCGAAGCAACAATAGGGGCTTTGGCTGAATACTTGTCTGTCTCTCACAATACAGCGTCAGAGCATACTAAACGTTTAATTCAAAAGGGATTTGTAGCTAAACGGCGAAGTCAGCAGGATGAACGAAAGGTTTTAGTTTTCTTGACACAAAAAGGAAGATCTGTTCTTGAACAGCATACACAGCTAGATAAAGAGAAGTTAAAAGATATAATTGAACGAATGAGCACATCAGAAAAGGAATTACTTGAAAAGGCATTTGAACTTTTAAGTAAGGAAGCTAAACAATGGTAG
>YZ01|ctg00004_02146 yckC
ATGAATATTTACAAACCAGCCGGATTCTGGATCAGACTGGGAGCTTCATTGCTGGATTACATTATTGTCTCGGTGCCTCTTTTGCTGATCTATTGGCTGATTACAGGAAAAGACCCGAATGACAGCATGTTCATCAGTTTGATTGTTCTGCTGTACTCTATTTTGCTGCCGGTGTTTTGGAACGGCTACCTTATCGGAAAAAGAATCTGCGGAATCAGAATCGTAAAAAAAGACGGATCACAGGTCAGCCTGTTAACGATGTTTTTGCGGGTTATTGTTGCCAGCCTGGTTTACGGCATCACCTTCGGACTCGGCTTGATCGCCAGCCTGATTCTCATCGGCGTGCGAGAAGACAAACGGACACTGCATGATTTAATCGCGGGAACGTATGTCACTTACGCGTCACCGGGTGAAGAAGAACTTGATAATGACGAACAGATCAGAAAGAGCGAATAA
>YZ01|ctg00004_02151 BCV50_10935
ATGTATAAATGGCTGATCATTGGCGGCGGCATCCAAGGCACTACCTTGGCTGTGCATCTGGTGAAAAGCGGAAAGGCATCGATTAAGGATCTTGCTGTCATTGATCCCCATGAACGGCCTCTTGAATGCTGGAAACGAAACACTGGCCGCATTCAGATGAAATACTTGCGTTCTCCATCGGTTCATCACGTGGACACAGAGCCGTTCAGTCTGCAAATGTATGCGGATAAAAGCCAATGGCCGGAAGTGTTCTTTGGAAGGTATAAGAGGCCCTCGCTGTCGCTCTTCAATCAGCACTGCGAGACTGTGCTGGATGAGATACATATTGAGCAAGCATGGAAAACAGGCACAGTGACAGATTTGAGAAGGACAAACGGGTTGTGGGAAGCGGAGACAGATGCCGCCGGAACAATTACGGGTGAACGAGTGGTTTTAGCCATGAGTTTTTCTCATCAGCCTTCATGGCCGGAGTGGGCAAAACCATTTCAGAATGACGGCATTTATCATGTGTTTGATAGAGATGTGGACGATGTAAGGAATGAAAGTGTGCAAATGGCAGTTGTAGGCGGGGGGATAACGGCGGCTCATTACGCCATAAAACTCGCAGATGACGGCCATGATGTCACGATGCTAGTGAGGCATCCGTTCCGAATCTATGACTTTGACAGTGATCCGGGCTGGCTTGGTCCGAAATATATGAAAGCATTCAGTAAAACGTCAGACTATCAAAAGAGAAGGCAATGGATCACAAGCGCGAGACATCGCGGCTCTTTTCCAAAGGACATTTCAAGAACGCTTGCTGTCTATAGGGAAGAGGGCAGAGTAAAAGTTATTCAGGATGACATTGATTCTTGCCAAAAAACAGTTGATGGCAAGATACAGATACACGGTAAGAACAGCGAATCGCCATACGAATATGAGCGTATCGCACTGGCAACAGGTTTTACCTCGGACATCAGCCGGTTCGAGTGGGTGCAGAGAGCGGCGCAAGCCGAGCAACTGCCTTATGCAGGCTGCGGTTTTCCGATTGTCGGCCAGGATTTGCAATGGGGAAAAGGATTATACGTAATGGGAGCCTTTGCTGAATTAGAAATCGGGCCGACAGCGAGAAATATTTCCGGAGCGCGAAAAGCTGCTTACACCATTGCACATACGGCGAAGCATACATTTTAA
>YZ01|ctg00004_02152 group_3395
ATGAAACGCTCATTATTAATTGTTGCAGTTCTTGTGCCGGCCAGCCTGCTGTCAGCGTGTTCTTATCATACGGAAGAACACGCAAGTTCAAATACGAAGAAAACGGACGAGCACATAACGGCCGCCCGAAAACCAGAAAAAACAAGCATTGATTGGACAAAGCCTTCAGGCGGTGAATACCCGGATATTAAGCAGAAGCATGTCTGGATTGATGTGGACGTGAAGGAACAGAAGGCTTACATCAAAGAAGGAAGCAAAACCATCTATACAATGATCGTCTCGTCAGGACTTGATCAAACAAAGGACGACACTACGCCAAAGGGCACCTTTCATATAGAGCCTGAACGGGGAGAATGGTTTTTCTCCGAAGGATATCAGGAAGGAGCGGAATACTGGGTTTCATGGAAAAACCATGGCGAATTTCTATTTCACAGTGTGCCGATGACAAAGGATAAAAAAGTCATCGATAAAGAAGCAGAAAAACTAGGGGCGAAAGCATCTCATGGATGTATCAGGCTGACCATTCCAGATGCGAAATGGATATATGAAAACATCCCCGAACATACAAAAGTTGTGATCAGCTGA
>YZ01|ctg00004_02155 BAX60_07535
ATGAAGAAACAAAGATTGGTGTTAGCAGGGAACGGAATGGCCGGAATCCGCTGTATTGAAGAAGTATTGAAGCTGAATCGCGAAATGTTCGAGATTGTCATTTTCGGAAGCGAACCGCATCCCAACTATAATCGCATTCTCTTATCCTCTGTATTGCAGGGTGAGGCGTCACTCGATGACATTACATTAAACAGCAAGGGTTGGTACGCCAAGCATGGGATTACCCTTTACACGGGCGAAACGGTTGTCCAAATTGATACAGATCAGCAGAGGGTCATCACGGATCGGAAGCGCACGCTGTCTTATGACAAATTAATTGTGGCAACAGGCTCCTCCCCTCATATTCTCCCCATCCCCGGGGCAGACAAAGAAGGCGTATACGGGTTTCGAACAATAGAAGACTGCCAGGCGTTGATGACCATGGCCAAACACTATCAAAAGGCAGCGGTGATCGGAGCCGGCTTATTAGGACTGGAAGCTGCTGTCGGTTTACAGCATCTCGGCATGGATGTCAACGTCATTCACCACTCCGCCGGCATCATGCAAAAACAGCTCGATCAAACGGCGTCGCGGCTGCTGCAGACGGAGCTGGAACGAAAAGGCTTAACCTTTCTTTTAGAGAAAGACACCGTATCCATTTCTGGCACCTCGCGGGCAGACGGAATCCGTTTTAAAGACGGATCTTCACTGAAAGCAGACTTGATTGTGATGGCGGCTGGCGTGAGGCCGAATATTGAATTGGCTGTATCAGCCGGAATTGCAGTAAACCGCGGGATCATCGTGAATGACTACATGCAGACGAGCGAACCGAATGTGTATGCCGTCGGGGAATGCGCCGAGCATAACGGAACGGTATATGGTTTGGCAGCCCCGCTTTATGAGCAGGGAAATGTTCTCGCCAAACATATTTGCGGCGTTCTATGTAAGGGATATCAAGGCTCAGCACCATCTGCAGCTTTAAAAATAGCTGGAATTGATGTGTGGTCAGCCGGAAAGATTCACGAAGATGAACGCACGACGAGCATCAACATCTACGATGAGCAAGCCGGCGTTTATAAAAAAGCACTCTTTGAGGATGACAAACTGGCCGGCGTTATTTTATTCGGAGACACACGTGACAAGCAACGATTTCTCGACAGCCTGCTCAAACAAAGAGACATCTCCATTGTCAAAAAGCAGATCATCGAACCCGAGAAAACCGACACATTATTTGAATCCATGCCCTCCAGTGAAACAATTTGCCAATGCAACTCAGTGACAAAAGGCGGGATTGAAGAAGCGGTGCACACGAAAGGCTTAACAACTGTTGAGGAAGTCAAGCACTGCACCAAAGCATCCGGCTCCTGCGGAGGATGTAAGCCGCTCGTTGAAGATCTTTTGAAGCACATGACCAGCGGCGAATATACAGAGCCCGCCGGCCCACCTGCGTTTTGCGACTGCACCGATTTTACGGAAGACGACATCATTGCTGAGCTTCAGCGCAGACCATGCACTGATCCGGCAGAAGCGATGAGCCAGCTTGGCTGGAAAACGAAAAACGGATGCAGCAAGTGTGTCCCGGCGATTCAATATTACCTGGAAATGCTGCACCCTGGTTTTGTTCAGCCTGAATCAGCCGCCGAAGATACATACACCTTGGTTCCGCAAATGTACGGCGGGCTGACGAACGCGGAGCAACTAAGAAATATCGCTGACACCATCGAGGCATACAGCATCCCTGGCGTATCCATCACTCACGGCCAAAGACTGAAGCTTTCCGGGATCAAACCTGCGGATCTCCCGAACATCAAAAAAGACCTGAAAGTGCACGTTTGCTCCAATGAACACCGCCGCGCACTGCAAAGTGTCAGAGCATGTACATGCGGACAAAACCGATCGATTCAGCAGCTTGCAGCCCAGATCGAGAGACATCTTGAGATGCTTTCCATGCCCGCCTATATTTCTATCAGCTTATCATGTGAAACAGACTGCATCGATGCCGCCATACAAGATGTCGGCGCGATTCGGACGAAAGCTGGCTGGGACATTTACATCGGCGGTGTTCGGGGAACTCATGCCCGTACTGGAGCCCTGTTTTGCGTGACAGACAACGCAGACAGCACTGCCGGCATGATCAAAGGACTGATCCAGTATTATCGTGAAACGGCTCATTACGAGGAAGCCGTGCATCAGTGGATGGACCGTCTCGGGATCGTGCATATCAGAGAAGTGCTATTTGAAGAGGATCTAAGGACACAGCTGCTGGAAAGCCTCCAAACAGACCTGTCACTGATTCAAAACACGCCCATAGAGGCAGGCGCACATAAGAAAGGATGA
>YZ01|ctg00004_02174 tmrB
ATGGAGATGATCATTTGGATAAACGGGGCTTTCGGTTCCGGAAAAACACAAACAGCCTTCGAACTGCACAGAAGGCTGAAACCGTCGTACGTGTATGATCCTGAAAAAATGGGATTTGCGATGCGCTCCATGATACCTCCGGAGATCGCGGAGGACGATTTTCAAAGCTATCCCTTATGGCGGGCATTCAATTACAGCTTGCTTGCCTCCCTGACCGATACATACCGCGGCATCATCATTGTGCCTATGACGATTGTACACCCTGAATACTTTAATGAGATCATCGGCAGGCTCAGACATGACGGCCAGACGGTTCACCACTTTACACTAATGGCTTCAAAGGAAACCTTGTTAAAACGGCTGCGCACAAGAGCAGAAGGAAAAAACTCATGGGCCGCCAAACAAATCGACCGCTGCATTGAAGGATTGTCATCACCAGTCTTTGCGGATCACCTCCAAACAGACAACATGTCGATTCAGGATGCGGCAGAAACCATTGCCGCGAGAGCCAAGCTTACATTAGACCCTGATACGAGAGGCAGCCTCCGAAGGTTCACCGACAGATTGATGGTAAAGCTGAATCATATCCGCATCAAATAA
>YZ01|ctg00004_02179 ycgF
GTGAACATTTTTTTGAGCTATATTGTGCTGGGACTGTCCTTGTCAGCGCCTGTGGGACCAGTAAATGCGGCGCAAATAGACAAAGGAATTAAAAACGGTTTTTGGCATGCATGGATTTTTGGTTTAGGCGCCATGACAGCGGACGGACTGTACATGCTTTTTATCTATTTCGGGCTGTCGCAGTTTTTGACTGCTCCGTTTGTGAAAACGTTTTTGTGGCTCTTCGGCTTTTTTGTTCTGACCTATACCGGAATTGAAACACTGAAAAATGTCAGAGAACCGATGGATGTGCGCAGCTCACGGGGAAAAGCGTCATACAGGAAAACGTTCGCTTCGGGTTTTCTCATTTCACTGTCAAATCCATTGAGCATCCTTTTTTGGCTTGGGATTTACGGGAGCATACTTGCGAAAACAGCAGAGGCCTACAATATGAATCAGCTTCTTATCTATAGCTCCGGCATCATGATCGGCATTTTAATCTGGGATTTTTGCATGGCTATCACAGCCAGCATGTTCAGAAATCTGCTTCATGAAAAGCTATTGAGAGGATTGACCGGAATCGCTGGTGTATCCCTCCTTGTATTTGGCTTTTACTTCGGTTATCAGGGCATCAAACAGTTACTGGGCTGA
>YZ01|ctg00004_02180 ycgE
TTGTCAACAAGAAATTCCAGAAGTGAGTTGGAAAAGACTGCCGTTCAGCTTTTTCGGAAATTGGGCACAAGAACGGTTCTGTTTCATCAGGCAGCCGCTCAGGCTCTCGGTCTGTTTCCCACCGATTTGAAATCAGCTGACATCTTAAATGAAGCGGGACCGATGACGGCCGGAGAGCTGGGGAAAAAGACAGGCCTCAGCACAGGTTCTGTCACAGCGCTTGTAGATCGGTTAGAAAAAGCGGGGTATGTGGCTCGTGAAAAGGACCCGAACGACCGCAGAAGAGTCATGATCGTCCCTTTGACCGCTTCGAAAAAACATGTAAAGGATTTGTTCCGCTCTCTGTCAGAGTCGACGATGGATTTGTGCCGCGAGTATACGGAAGAGGAACTGGAACTCATTTTCAGCTTCGTAGGCAAAGCTGCCGATATCATGGAGGAAGAGCTTGAACGTCTGAAACAGTAA
>YZ01|ctg00004_02181 bmr3
ATGGACACAACATCAGCAAAACAGGCTTCCACCAAATTTGTGGTCCTCGGTCTCCTGCTGGGCATCTTGATGTCTGCAATGGACAATACGATTGTTGCCACCGCAATGGGCAGCATCGTAGCCGATCTTGGGAGCTTTGATAAATTTGCTTGGGTGACGGCATCCTATATGGTGGCGGTCATGGCTGGAATGCCGATTTACGGCAAGCTTTCCGATATGTACGGCCGAAAACGTTTTTTCCTGTTTGGACTTATTTTTTTCTTAATCGGGTCGGCTTTATGCGGCATTGCACAGACGATGAATCAGCTGATCATCTACCGGGCCATTCAAGGGATTGGAGGCGGCGCGCTCCTGCCGATTGCCTTTACCATTATCTTTGATTTGTTTCCGCCGGAAAAACGCGGAAAAATGTCCGGCATGTTCGGTGCTGTATTCGGATTATCCAGTGTTCTTGGGCCGCTGTTAGGCGCGATCATTACAGATTCGATCAGCTGGCACTGGGTGTTTTACATCAATGTGCCGATCGGCGCATTGTCATTGTTTTTCATTATTCGCTACTACAAAGAATCTCTGGAGCACAGAAAGCAGAAAATTGACTGGGGCGGCGCGGTTACCTTAGTCGTATCCATTGTATGCCTGATGTTCGCCCTTGAGCTTGGCGGCAAAACATACGATTGGAATTCCATTCAGATCATTGGCCTGTTTATTGTATTCGCTGTTTTCTTCATTGCCTTTTTTATAGTGGAGAGAAAAGCGGAAGAGCCGATTATTTCTTTCTGGATGTTTAAAAACCGTTTGTTTGCCACAGCGCAGATTCTCGCTTTCCTGTATGGCGGAACATTCATTATTTTAGCGGTATTTATTCCGATTTTCGTTCAGGCGGTATACGGCAGTTCAGCGACAAGCGCGGGCTTTATTCTGACGCCGATGATGATTGGATCAGTCATCGGGAGCATGATAGGCGGGATCTTCCAAACGAAGGTCAGCTTCCGCAATTTGATGCTGATATCTGTTATCGCTTTCTTTATCGGCATGCTGCTTCTTTCCAATATGACGCCTGACACAGCACGGGTATGGCTGACAGTCTTTATGATGATTTCAGGTTTTGGTGTAGGCTTTAACTTCTCCCTGCTGCCGGCGGCTTCTATGAATGATCTTGAACCTCGTTTTCGGGGAACGGCCAACTCTACAAATTCATTTTTGCGGTCATTCGGCATGACCTTGGGCGTCACCATTTTCGGAACGGTGCAAACAAATGTATTCACAAACAAGCTGAGCGACGCCTTCAGCGGCGTGAAAGGCTCAGCAGGTTCAGGCGCGGCGCAAAATATCGGCGACCCGCAGGAGATTTTCCAAGCAGGAACACGCTCCCAAATTCCTGAGGCGATCCTGAATCGCATTATTGACGCAATGTCTTCAAGTATCACGTATGTCTTTTTGCTCGCTTTGGTTCCAATCGTCCTCGCGGCGGTTACCGTTTTGTTTATGGGAAAAGCCAGAGTGAAAACAACAGCGGAAATGGCGAAGAAAGCAAATTAA
>YZ01|ctg00004_02184 amyE
ATGTTTGAAAAACGATTCAAAACCTCTTTACTGCCGTTATTCGCTGGATTTTTATTGCTGTTTCATTTGGTTCTGGCAGGACCGGCGGCTGCGAGTGCTGAAACGGCGAACAAATCGAATGAGCTTACAGCACCGTCGATCAAAAGCGGAACCATTCTTCATGCATGGAATTGGTCGTTCAATACGTTAAAACATAATATGAAGGATATTCATGATGCAGGATATACAGCCATTCAGACGTCTCCGATTAACCAAGTAAAGGAAGGGAATCAAGGAGATAAAAGCATGTCAAACTGGTACTGGCTGTATCAGCCGACATCGTACCAAATTGGCAACCGTTACTTAGGTACTGAACAAGAATTTAAAGAAATGTGTGCAGCAGCTGAAGAATATGGCGTAAAGGTCATTGTTGACGCGGTCATCAATCATACCACCAGTGACTATGCTGCGATTTCCAATGAGATTAAGAGTATTCCAAACTGGACCCATGGAAACACACAAATTAAAAACTGGTCAGATCGATGGGATGTCACGCAGAATTCATTGCTCGGGCTGTATGATTGGAATACACAGAATACACAAGTACAGTCCTATCTGAAACGTTTCTTAGAAAGAGCATTGAATGATGGGGCAGACGGATTTCGATTTGATGCCGCCAAACATATAGAGCTTCCTGATGATGGGAATTACGGCAGTCAATTTTGGCCGAATATCACAAATACATCTGCGGAGTTCCAATACGGAGAAATCCTGCAAGATAGTGCCTCCAGAGATGCCGCATATGCGAATTATATGAATGTGACAGCATCTAACTATGGACATTCCATAAGGTCCGCTTTAAAGAATCGTAATCTTAGCGTGTCGAATATCTCCCATTATGCATCTGATGTGGCTGCGGACAAGTTAGTCACATGGGTGGAATCGCATGATACGTATGCCAATGATGATCAAGAGTCTACATGGATGAGTGATGACGATATTCGTTTAGGCTGGGCAGTGATTGCTTCTCGCTCAGGCAGTACGCCTCTCTTCTTTTCCAGACCTGAGGGCGGCGGAAATGGTGTGAGATTCCCAGGGAAAAGCCAAATAGGCGACCGCGGAAGTGCTTTATTTGAAGATCAGGCTATCGCTGCGGTCAATACATTTCACAATGTAATGGCTGGACAGCCTGAGGAACTCTCGAATCCGAATGGAAATAACCAGATATTCATGAATCAGCGCGGCTCACATGGCGTTGTGTTGGCAAATGCAGGTTCATCTTCTGTCACCATCAATGCTTTAACGAAATTACCTGATGGCAGCTATGCTAATAAAGCTGGGGATGGTTCATTTCAAGTAACGGACGGTAAACTGACAGGCACGATCAATGCCAGATCAGTGGTTGTTCTTTATCCTGACGATATTGAAAATGCACCTCATGTCTTCCTTGAGAATGTCAAAACAGGGGTAACCCATTCTTTCAATGATCAATTGACGATCACCCTGCGTGCAGATGCGAATACAGCAAAAGCCGTGTATCAAATCAATAATGGGCAAGAGACAGCGTTTAAGGATGGAGACCAATTAACGATCGGAAAAGGAGATCCATTTGGCACAACATACGACATCACGTTAACAGGAACGAACAGTGATGGTGTAACGAGGGCCCAAGAGTACAGCTTTGTAAAAAGAGACCCGTCTGCGGCCAAAACAATTGGCTATCAAAATCCGAATCATTGGGGCCAAGTAAATGCTTATATCTATAAACATGATGGAGGCCGGGCAATAGAATTGACCGGATCTTGGCCGGGAAAAGCAATGACTAAGAATGCAGATGGAATTTACACGCTGACGCTGCCGGCGGATACGGATACAACCAACGCCAAAGTGATTTTTAATAATGGCAGCGCCCAAGTGCCTGGACAGAACCAGCCTGGCTTTGATTACGTGCAAAATGGTTTATATAACGACTCTGGCTTAAGCGGTTCTCTGCCTCATTGA
>YZ01|ctg00004_02185 BAX60_07390
ATGAATAATCTGCGTAATAGACTTTCAGGCGTGAATGGGAAAAATAAGAGAGTAAAAGAAAATGAACAAAAAATCTGGTCGGAGATTGGGATAATAGCGGGTGCTTTTGCGCTTCTTGATGTGATCATCCGCGGCATTATGTTTGAATTTCCGTTTAAAGAATGGGCTGCAAGCCTTGTGTTTTTGTTCATCATCATCTTATATTACTGCATCAGGGCAGCAGCATCTGGGATGCTCATGCCGAGAATAGACACCGAAGAAGAACTGCAAAAACGGGTGAAGCAGCAGCGAATAGAGTCAATTGCGGTCGCCTTTGCGGTAGTGGTGCTTACGATGTACGACAGGGGGCTTCCCCATACATTCTTCGCTTGGCTGAAAATGGTCCTTCTTTTTATCGTCTGCGGCGGCGCTTTGTTTCTGCTTCGATACGTGATTGTGAAGCTGGCTTACAGAAGAGCGATAAAAGAAGAAGTAGAAAAGAAATCATCTTAG
>YZ01|ctg00004_02191 yceJ
TTGAAACATATTTGGCTTTTTTTCAGTGTGATGTTTGTCATTGGCACGGATACCTTTTTGCTTTCGCCGCTTCTCCCGCTTTTACAGGATCAGTTTCATGTCTCTACCGATTTGTCAGGCTGGATGGTCAGTGCTTATGCGCTCGGTTATGCGCTGTTCGCTTTGGTTGCGGGCCCGATTTCAGACCGGCTTAACAGGAAAACAGTCATGCTGTGGGGACTTGCAGGCTTTATCGTATCCACGTTTTTATGCGGCATCGCTCCCTCTTTTGCCGCCATGTGCCTGTTCCGTTTTGCCGCAGGCGTTAGTGCTGCGTTTGTGACGCCTCAAATTTGGGCGTCCATCCCTGTCATCGTCCCGCCTTCTCAGATCATAAAAAGCATGGGGATTGCGACAGCAGGATTGGCCGCTTCACAAATGCTGGGACTTCCCATCGGAGGTTTTTTCGCTTCCTTTACATGGCATACGCCATTTTTCGTTCTGTCAGCTTGCTCGCTTGTTCTTCTATTGATTCTGGCGGCAGCCATGCCTGATATTCGTCCTTCTGCACGCCGTCCGTCAATATTGAATCCATATCGGGAGCTGTTTTCACTGCCGAAAACAACGGTCATCCTGTTTGCCTATTTTCTCTTTCAAACCGGAAATTTCGCTTCGTTCAGCTTTCTAGGCACTTGGCTTTCTGCGGATTATCATTTAACCGTTTCGCAAATTGGCGCTGCTATGCTTGTACTCGGACTGGGAAATATGCTCGGAAGTCTTATCGGCAGCCGAATTTCAGCAAAGCTGGGCATGTTTCAGACATTGATCGGCGGCATGCTGCTGATGGGGGCTCTCTATTTCTGTCTCCCTTTCTTTCCTCACTTATTTTTAGTGGAAATGAGCTTTTTTCTCACTTTCTTTACAGCTGGCATTATCTTTCCGTTAATGATGGGTGTCTTTCAATCCATTTCACCAAACGCACGTGGAACCATCGCTTCCCTTTCCAATGCCGCTATGTATGCAGGAACCACTGTCGGCACATGTGTTGCAGGTTTTTTATATCAAAGGACACAGCATTTCGGAGCCGTCACAGGATTTACTGCCATTCTGTTCATACTGTCTATGACGCTCTACCAGACAATCAGAAAAACCGGAAAACGCCAAACTGAAGCCCGAGTGCAAATGTAA
>YZ01|ctg00004_02208 BCV50_11225
GTGAAAAAAGAGGAACTGAAACAAAAAGCACTGGAAATCGGCCGGGTGCCGACACACTTAAAACTGGAAATTGAAGATTATGGCGATGATGAGAAAAGAGCACATTTTTGTTGGGTAGATCCTCAGGATGAACACATCGGCATTATCGTGGAACTTGGGACGGACGGGCAGCCGGAATCCCTTTCCCGTGATATTGAGCCTGAAAGCGAAGAAAGGCTGTCTGAGCAGCAATTAGAGGATATCATGCGCCAATTTGTCGAGACTCATTATCCCGGCGCGCTCTCTGCCTTTGTCCGTGAAGAAAATGACCGTACATACGACGATAAAGTGAGATTTTCATATGTTCAAATAGAAGACGGGCTTCCTCTTCCCATGAGCGGATTTATGGCTGAAGTTTCCTTATCAGGTGAGATCATTTACTTCCGCTATTATGGCAAAGCGGGCAGCATCATCAAGCCAAAGCGGGTCGCGGATTATGAAGAGGCGTTCGCCTTCATCAAGAAGGACGTGGAGTTCGACCTTTTGTTTGAGGTTCTCAATCGTTCTGTTTACAAAAACGGGGACGATCAGCCGCATTTGGTGTATGAGCCTGAATGCAGGGTCATTACCGTACCTGCAGATTTGGTTCAAGAAGAAAAAGAATTTGATGAAGACGATGACAGAGAGCGGGAAAGCTTTCCTCTCCCTTTATTCGAGGGCATTCACGAAAAGGCTGATCCTGGCAGCATGATCGGTATCGAAAAAGGTTTTGTCAAAGAGCGGGAAACGGATTTGGGAGATGGGAGAATCGGGACCGTTTGGCGGAATCCGGATGATCCTGTGTATCAACCGGCTGATAAAAGCATGGACAGCTGGTTGAAAGGGCGGACTCATCAAGTGCTGAAAACCATCCATAACAAAGAAACCGGAAAACTCGAAGGCGTCATGTCATTTATGGAGAAAAAAGGGCCGTTGACAGTAACTGAGGCAGAGTGCGAAAAAATTGCGCTTCGCTTCCTGTTTGCTTTATTTCCGAATGCCGATCAATATTTTAAGATCAGGTACGATGAACCGGATAAAGAAGAAAACGCAGTCGCTGGTTTTACATTTGAAGCGCACTGTCACGGGGTCCCGCTCCGGTTTGGGCAGATCAGAATCTGCGTCAGCCGCCAGACAGGGCACATTACCGTTTATATGGGACCGGATATTGATCCAAAGGAGCTGGAAACCATTCATCCCGTTCCGGCCATTTCTGCAGAACAAGCCAAGTCTATTTTTTGGCAGCATTTTAGAGTTGAGCTGGGCTGGGAGAGAGAATACCGTGATGATGAAGAACACACCTACCGGCTCGTCTACAAACCGGTGTATCCGCGTTTTATTGAAGCCCATACAGGAGAGCCCGTTATCAGTTCATGGTAA
>YZ01|ctg00004_02214 ctg00004_02214
GTGATTACCCTTTTTCAATGTCTTTATCTGTTTTTATTTAGTTTCATATTTTATCAGGGGGCTGCTGCTCTTTCGCACAGTACAGCCCTCTCTTGGCTCACCGCTGCTTTAGGCGCAGCGGCAGCAGGATTGTACCTATGGAAAACGAAGCGGGTGTGGGACCGCTGTTCCTTCCAGCTTTGTGCGTGGATTGCCGTGATCCAATTGATGTCAGCGGCGGCTGTGCTGAATGGCGCGACTATACTGCCGGCATTGTTTGCGATCGTGATATTTGCAGCATGTGAAGGGCTCCGTATCGGACAGTCTGCCTCGCTGGCTAGGTTTTCTGATCAAATTGATCAGCTGACTCAAGCGGAACAGCATGCTAATCGGATGCTGATAGATGTCAGAAGCCGAAATCACGACACAATGAAGCATATAACAGCGATCCGTTCAGCGCAGTCCAAGGCAGATACACAAGCATATATTCAAAACTGGGCGGATCAGTACAGTCAATATGACCGGTTTTTGAAGGGAGAGAATGCATACGTTGCAGGGGTGATTTATGATTTTCTTGAAAAAGCACGTGTTTCAGGTATCACGGTTTCACTGCATATGCATACACCGCTTTCTTCACTTCCGTTTTCACCAGCTGATCAGGTCAGCTTGGTCGGCAACATATTGGAAAATGCGCTCGACAGCGCGGCGGAGACCCAAGAAAAAGCGGAGATTAAGCTGGAAACCTCGCTGCGAAGCGGGCTTTATGTGCTGATTTGTGAAAACAGCACGCCTGGCATGGACCCAAAAGTGCTCGATACACTGTATCAATCGTTTGGCCGTTCCACGAAAAGCGGCCCTCATGAAGGCATGGGCACGTATATCATTCAAAAACTGGTGAAGAGCGCTTTTGGCAGGCTGGATTTTACCTACCGCCACCCCGTCTTCCGGTTAGAAATCAAAATTCCGTTTCAGAAATAA
>YZ01|ctg00004_02221 BCV50_11290
ATGGAGCATTTGCCGCAGGAGTATCGTCAGCTGTTCCCAATCGTGCAGACACATACCATGCTTGCCAGCTGCTCACAGAGCGCGTTGGCAGAGCCTGTATCAAGGGCGATCAAAGACTATCATGACAGCCTGCTGTACATGGGGACGAACTGGAATGAAGCGATCGAAAAAACAGAGAGTGCCAGAATCGAGTTTGCAAAGCTGATAGGGGCTGAACCGGATGAAATTGCGATTGTGCCGTCAGTTTCTGATGCGCTGGTTTCTGCAGTATCATCCTTGTCTGTTTTCAGAAAGAAGCATGTTGTGTATACAGAGATGGATTTTCCGGCTGTGTCTCATATTTTGCAGGCACAATCCGATTATAACGTATCTGTGATCCCTTCAATAGACGGTGAGCTGCCGCTTGAACAATATGAAACGCATATTACGGATGAGACAGTGCTGACATGTGTTCCGCACGTTCATTACCGTGACGGCAGCATTCAGGATGTAAAGGCCATCGCCGCCATTGCTAAGAGAAAGGGTTCTTTGTTATTTGTGGATGCTTATCAATCAGCGGGGCACATTCCCATTGACGTGAAGGCGTGGGGCGTAGATATACTGGCGGCAGGCGCCCGAAAGTATTTGCTCGGCATACCGGGCATGGCATTTCTTTATGTGAGAAAGGAGCTGGCGGATGCACTGAAGCCAAAAGCATCTGCTTGGTTCGGGCGGGAAAACGGGGATGGCGCCTCTTATGCGAAAGGCGCGCGGCGTTTTCAGACAGGCACCCCTGCTTTTATCAGCGTATACGCAGCGGCAGCGGCTTTATCACTGCTGAATCATATCGGGGTTTCTCATATCCGGGAACATGTAAAAACGATCTGTGCCGATGCAGTTCAATATGCTGCTGAAAAAGGCCTGCAGCTAGCAATAGCATCAGCGGGAGAGCAGCCGGGCATGGTTGCGATTCGGGATGAGCGGGCATCAGAAACGGCGGCGCTGCTGAGGAAGAAAAAAGTGATTTGCGCGCCGCGGGACACTGTCATCCGTCTCGCTCCTCACTTTTATAACACTAAGGATGAATTGCGTCATGCGATTGATGAAATCGCGGAAATCGCGCTCCACATGTAA
>YZ01|ctg00004_02226 ycbR
ATGGCAACAATCGACCTGCAAAAGAAAAGCGTAAAGATCGTACTGGAGAAAAAGCAATTAACGAAGGTGACGGCTCGTGTCGGACTGGTGCTTGATATTACGGGTTCAATGAGAACACTCTACAAAAACGGGACCGTTCAAAACGTGGTGGAACGGATTTTGGCAGTGGCTGATCAGTTTGATGATAACGGCTCGCTGGATGTATGGGTGTATGATAATGAATTCTCCCGATTAAAGCCAGTCTCTGAAAAAGATTTTTCAGGCTATGTTGATCGTGAAATTTTGAATAATGACCGCTTGCATAAATTCGGCAGAAATGATGAGCCGCCGGTCATGATAGACGTGCTGCGCAAATATGTTGCGGAGGAACCGAGTTCATATCCCGCTTTCATCGTTTTTATCAATGACGGAGGCTGTAAAAAGTCGATCAAACCGATCATTGAAGCTTCCTCTGATAAACCGGTGTTTTGGCAGTTTGTCGGCATCGGAAACGGAAACTTCGATTTTCTCAATACATTGGATACGTTAGAAGGGCGTGCAGTTGATAACACAAACTTCCTGCATATCGAAGAGATTGACCGCATTTCTGATGACGAGCTTTACGACGCTCTGCTTACTGAATTTCCATTTTGGCTGAAAGAAGCGAAGGAAAAAGGAATTGTAAGAGATCGAGAGCCTCCTGCTGAAAAGCCGAAAAAGAAGGGCTTTTTCAGCCGATTGTTTTTGAAATAA
>YZ01|ctg00004_02228 ctg00004_02228
ATGAAAGGAAAGATGTTCACAGTGCTGCTGATGTTTATGCTTTTCGGGGGCGGGTGCAAACCACCTGCTGAAGAACCGGCATCATCTGCTCAATCACCTGCTTCATCTGATGCTGCAAAAAACAAAGCTTACGACATTCATGAGGGTTTTATTGAAGCGCAGCGTATATTCGGAACCGTGTTGTTTCAAAACATGTCAGATAAAGACGGATTCACGGACAATCTGCTGATCTCCCCATACAGCTTGCAGCAAGTGCTGCTGATGGCTGCAAATGGAGCGGAGGGAGATACATTAAAAGAAATCAAAGCTGCTCTAAATTTGTCGGACATTCATGATCGCGCCATAAATGAGTCATCGTTGGCGCTCATGAAAAGGTTTGAGTCTTTGCCTGAAGGTGATCTGCTGACGGCCAATGCTGTATGGACAAGGCTTGAAGCCAAGCCAGACTTTAAACAAACGATTAAACAATTCTTCTCCGGCAGTATCTTTAAAATGGATGATAATATTCAGACCGCGGAGGACTCGATCAATCAGTGGACGGCTCACCAAACAAAAGGGCATATTGACGACATAGTGGATCATCTTTCGCCGGAAGCTGTTTCTCTTTTGGTAAACGCCGTTTACTTTCAAGAAAAGTGGGCGCTGCCGTTTGACCAGCATGTGACCGCTGAGGAGCATTTTTTTCTGCCTGACGGATCGGCCAAAAAACTGCTGATGATGAAGCAGACTGCACGCCTCGAATACCTAGAAAGTGAACTGTTCCAAGCAGTCAAGCTTCCATATGAAGATCAACATCTTTCTTTCACTTTATTTCTGCCGAAGAAAAAGCCGGCTTCTTTCTTGTCTCTCTTCACGTATCAAAACATAAAAGCATGGGACAGCGCATTTCAGCCAAAAACAGTAGAGCTGAGCCTGCCCCGTTTTACGCTGAAAGGAAAGTATAACGTAAAACATGCTCTTCGCGATATGGGGATGAAATCCGTCTTTTCTGATGCTGACTTTTCCAGCATGTTTACTGAAGGCCGCGGTGTTTCGATCGATGATGTGAATCACCATACATTTATCAAGGTGGATGAAGCAGGAACCGAGGCTGCGGCTGCCTCGTCAGCTGAAATTGTTGAGTCCGCACTCACGCCAGATGTTACCTTGACGGCGGATCGCCCATTTTTCTTTGTCATCACAGATGAACAAACAAAATGCCTGTTGTTTTTAGGCTTTGTCGCAAATCCGAATGAATAA
>YZ01|ctg00004_02231 ycbN
TTGACTTATATCGTACAAACAAACGGACTGACCAAAACGTATGAGGGCAAAGAAGTCGTCTCCAATGTCAGCATGCATATTAAAAAAGGCGAAATCTATGGATTTCTCGGCCCAAACGGAGCAGGGAAAACAACCATTATGAAAATGCTGACGAGCCTTGTCAAACCGACAAGCGGTGAAATCAGCATCCTAGGAAATAAGCTCACCCACACGTCATACGAGGTGCTGGGGAACATCGGCAGCATGATTGAATATCCGATTTTTTATGAAAACCTGTCAGCTGCAGAAAATTTAGATCTGCATTGTGAATACATGGGGTACTACAATAAAAAAGCCATTCAAGAAGTGCTGGATATGGTGAATTTAAAACAAATCGACAAGAAGCCCGTCAAAACATTTTCGCTCGGTATGAAGCAGCGCCTTGGGATTGCGCGTGCCATCCTCACGAAGCCGGACCTGCTCATTTTGGATGAGCCGGTGAATGGTCTTGACCCTATCGGCATTAAAAAGATCAGGCAACTGTTTCAAGTGCTGAGCAAAGAGTACGGTATGACGCTGCTGATCTCAAGCCACTTGCTGAGTGAAATCGAACAAATTGCGGACACGATCGGTGTCATTCGGGACGGCAGGCTGCTTGAAGAGGTGTCAATGGAAGATGTCAGAGGCCAGAACACTGAATATATCGAGCTTGTCACGCCGAATCAGACAAAGGCCTGCTTTGTGCTGGAGAAAGAGCTGCATTTAACTAACTTTAAAATGTTAAATGAGAAAACGATTCGAATTTACGAGACTGAAGCCTCTCAGGCTGCCATATCCAAAGCGTTGATTTTAAATGATGTAGACATTGAATCAATGAACAAAAAGTATACGTCGCTGGAGGATTATTTTATCAACTTGATCAACGGCAATAGCATCAGTGCGTAA
>YZ01|ctg00004_02232 ycbM
ATGACAGTGTTATGGATGGCCGCTGTCATCGTTCTGGCGTGTCTGAATGTGATTCAATTCATGATGAAAAAAAAACGGGACGAGAATCTGGCGTACATGGCAGAACAGCTTGGCGCCATGCTCAACCGGGATTCGGCAGGGCAAATTTTGCTTCATACAGACGATCAGGTACTCAAAGACCTGCTTGTTAACATCAACCTTTTCGTTGAGAATCGTCAGCAGATCAGCGCTCGGTTTGCCAAAACAGAGCACTCCATGAAGCGGATGCTGACCAACATGTCGCACGATCTTAAAACGCCGTTAACGGTCATTCTTGGCTATATCGAAACGATTCAAAGTGACCCGGACATGCCGGACGAAGAGCGGGAAAGATTGCTGGGGAAGCTCCGCCAGAAAACAAATGAACTCATTCAAATGATCAACTCCTTTTTTGATTTAGCCAAATTAGAATCTGAAGATAAAGACATCCCGATCACCAAAATACATATGAACGACATATGCAAACGAAATATCCTGCACTATTATGACACTGTTCAGTCAAAAGGCTTTCAAGCAGCCATCGAAATCCCGGATACGCCGGTGTATGCGCAGGCGAATGAAGAGGCATTGGACAGAATCCTGCAAAACCTATTATCCAATGCGATTCAATATGGCGCGGCCGGTAAGTTTATCGGCATGACGCTGTCGTATGATGAAACGAACATCGCCGTCACCGTATGGGATCGGGGAAAAGGGATCAGTGAAACCGATCAGCAGCGTGTGTTTGAGAGGCTGTACACACTTGAAGAATCAAGAAATAAAGCATTTCAAGGAAGCGGTCTCGGTTTAACCATCACGAAACGGCTTACAGAAAAAATGGGAGGCGCCATATCCGTTCAAAGCAAGCCGTACGAACGGACTGCATTTACGATCACATTGAAACGCATGACATATTAA
>YZ01|ctg00004_02233 ycbL
ATGCAGCGCATATTGCTAGTAGAAGACGACCATTCAATCAGTGAAATGGTGGATCATTATTTAACAAAAGAAGGCTTTGAGATGGTACATGCCTTCGACGGTGAAGAAGGCATCCGGCTGTTTCAGCAGGATTCATACGATTTGATTTTGCTTGATATCATGCTCCCGAAGCTGAACGGCATGGATTTTCTGAAAATCATCCGGGAAAAAAGCAACGTTCCGGTTTTAATGATTTCGGCAAAAGACGGAGATGTGGACAAGGCATTGGGACTGGGATTTGGGGCGGATGATTATATCGCCAAACCGTTTTCGATGATTGAGCTGACAGCCAGAGTAAAAGCCGCGATACGGCGGGCGACGCAATATTCGGCGGAGGAACCGGCTGAGAATAAGGTGATCCGGATTCACCAGCTTACGATAGATATAGACAATGTCTCAGTTATGAAAAATGGGAAGCCGCTTCAGCTGACGTCAACAGAATGGCAGCTGCTGTGCCTATTTGCGGCAAATCCTAAAAAAGTGTTTACGAAAGAACAAATCTACCGTTCCGTCTGGAATAACGAGTACTTTGACGATCAAAATATCATTAACGTACATATGCGGCGGCTCAGAGAAAAGATTGAAGATGACCCCTCTTCTCCACAATACATTAAAACGTTATGGGGCATCGGTTATAAATTAGGAGAGTTTTAG
>YZ01|ctg00004_02234 ctg00004_02234
ATGAGATTAGAAGAGCAGATTCGCAAGGCATCGGCAGGGACGGTTTTTTTGCTGATCGGAACGGTTTGTTTTGCATCTAAGTCGATTTGGATTAAATGCGCATATGAAATGGGTGCTGAGCCAGACGCGGTATTGTTATACAGGCAGCTGTTTGCTGTTCCGCTGTTTTGGCTGATTTTTTTGTTATACCGTCCGCCAATCCCAGACGGTATGAAAAAAGGGGATCTATGGAGGGCGTGTGTCGCGGGAGTGTTTTGTTTTTTTCTGTCTCCCTTGTTTGATTTTATCGGGCTGAACCATGTATCCGCAATGGTTGAGCGTATTTTGCTGATGAGCTATCCGGTGTTTATGATCGGATTCAACGCGTGTCGTGACCGGAAAATGGTTTCCATCCAAGACCTTTTCGCAGCGCTGATGGTCATGATCGGTTTTTTCTTTGCGCTCGGCGGCTGGAATGCTGAGCTTTTTCAGGCGAATATGATTGGATCTGTATTCATTTTGTTATCCTCGGCCGTTTATGCAGGTTATCTTGTCCTTTCCGGGCGTCTCGTCCATCAAATCGGCGGCATCCGACTCAATGCTTACGGGATGACAGCAGCCGGAGCGGTCATGATGCTTTACACAGGCATAAAGGCGGCGATCGGCATGAATACGCCAATGACAGCATATCCGGTTGCTGTGTACGGTTTGTTTGTGTTCATCGCAGTCGTCTCCACTGTGATTCCATTTGTGCTGATGCTTGAGGGCATAAAACGAATCGGGGCACTGCGAGCTGCCACTATTTCAATGGCAGGGCCTGTCCTGACAATTTTCTTTGGAGCCTTATTTCTCGGTGAGCGGCTCCAGCTTACTCAAACCATTGGATGCGCAGCCGTATTTATTGTTATAACGGGCATGGAATATAGAAAACTGAAAACAGGTAAAAATGAATAA
>YZ01|ctg00004_02237 BCV50_11370
ATGACAAACCAGAACGACATGCAGCTGATCACAGAGACTGTCGCGCTTGCACGCAATCAAGGTTTGGCGGTTCACTCTGAAAACGCGAAATTAAATGAAACTGGAATGGATTTTCAAGTTGTATTCGTAGAGGACGATACAGGTATGCCATGGGTGCTGCGAAAACCGCGGCGAAGTGATGTTGTTGAAAGAGCAGCTTCAGAAGGCAGAACGCTTGCCTTTCTCCGCACGGTTCTTACAGCTGATGTGCCAGATTGGAAAATTCATACACCTGAATTGATTGCTTACCCAATGTTAAAAGGAACGCCAGCTGCTGGGATTGATTTGGAACAGAAACAGTATGTATGGAATATGAATCATCAGCCGCCGTCAGACCATTTTATACGGACACTTGCCGAGATACTGGCTGAATTACATGGAGTGAACCCAGCAGACGCTTGCCAATCCGGTATAAAAGTGATGAGTCCGGAAGAAGTCAGGCGAAACACAGTTGAATCTATGGATGACGTAAAGAACAAGCTTGGAGTGTCTGAACAGCTTTGGCAAAGATGGCAAACGTGGATAAATGATGATGCATATTGGCCGGGATTTTCCGCACTGATACACGGCGATCTCCACCCGGCGCATATTTTGATTGGCCAAAACGAACATGTCACAGGCCTTCTGGATTGGACAGAATCCAAAGTCGCTGATCCGGCAAAAGATTTTATCTTTTATCAAATGCTGTTTGGGGAAGAGGAAACCGCCCGTTTGCTTGAATACTATAGTCAAGCAGGCGGCCGCATATGGGCAAAAATGCAGGAACACATCGCAGAGATGCAGGCGGCATATCCGCTGGAAGTTGCCAAGTTTGCTCTGCAGACACAGCAGGAGGAGCACATCAATATGGCGCTGGAAGCACTCGGCGTAAAATCGGATTAA
>YZ01|ctg00004_02245 group_484
ATGCTGATTACAGTGCCGCTGGCCGGTGAACTGAAATTTTATCCCCTTAATGAAGAGTTCCGGATCAGCTTTGGCGCACCGGTTTTTTTCTTCTTCTTATCGCTGCTGCGGCAAGTGCCCGCTGTGCTGCCGGGTTTTTTGACTGGAGCGGCAGTTTTCATCTTTCGCGTCTTTCTGGGATTATGGGGCGGGGGACATGATGGACTGGCTCCAATTCTGTATGACCAAGCGTCTGGCTTTTTCTTTTATATGACTTACGCCTGTCTGTTTTACGTATTGAAGGCTAATCGTTTTCGGGAACGGCCGGTTATGCTCGGTTTCATCGGGTTTATGATTGAAATTGTGTCAGATTGTGTCGAGCTGGCTGTTCAGTTTCTCATTTTCCATACGGTTGTGACGCCTGAGAAAATCACAGACATTGCGGTGATCGCAATTTCTCACACATTTATCGTCATGAGCTTTTACAGTGTGCTGAAGCTGTATGAAACGCAATCGAGAGAAAAACAGACAAGGCGGCAGCATGAGCACATGCTAATGATCGTTTCGAATTTATATGAAGAAACGGTGCATTTAAAAAAGACATTGAAGACGACAGAGCAAGTGACGAATGATTCGTATCAGCTCTATCGGGAAGTGAAGGGCAAGGATGAACAGCTCAGCGGCAGAATCCTGAGGCTGGCCGGGGAGATTCATGAAGTGAAAAAGGACAACCAGCGGATATTCGCAGGGCTTTCAAAACTGATTTCGAATGAGAGCTTGCGAGATTATATGAGGGCTTCTGATTTGCTGCAGCTTGTGATTCGAATGAATGAAAAGTACGCTGAATCACTTGGAAAGCAGATTGATTTTCACTGCTCGATAGAAGGGGAGCATGACGATTATCACGTATTTATCGTGCTTTCGATCATTAATAATCTAACGGCAAATGCGGTAGAGGCAATGGGAGAAGAGGGAATGATCAGCCTGAGGCTCCATAAGCCAAATGAGAGTATGGTAGAATTCCAGGTGGAAGACAATGGCCCCGGCATTTCTGAGAAAATCGGAGACATTGTGTTTGACCCGGGCTTTACTTCAAAATATGACGAATTTGGCACGCCTTCTACCGGAATCGGACTTTCCTACGTGAAGGAAATCGTGACAGAGCTAGAAGGAGATATCAGGTTCGATAATCAGCAGCGGGGAGTGGTGTTTGCTATCAGGCTGCCTGTCCGGCATTTGATTCAGAAAGGGTGA
>YZ01|ctg00004_02251 BSSX_0287
ATGTTTTTATTGACGAATGGAAAAGTGCTGTGGGGGGCTGTCATTGCGGCTTTCATCCTTTCAATCGTGTTTTACCCGTTCCTGCCGGCGGAAATGCCGATTCATTATGATGGAACGAACAGTCCGGATATGACGGTTAACAAGCTGGCAGGAATAGTGATACTTCCTGTTTTGATGGTGGTGTTTGCATGGGCGCAGAAGATCAATTGGCAATTTGTGATTGCGGTGTATATTTTGCTGATTTGCCATATTGTCGTCCTGTATTTAGCAATCTAA
>YZ01|ctg00004_02257 BSBS38_00275
ATGTATTATGAAAAAGCTGTCCAGAAAACGATCGATTGGATTGAATCACATTTACATGAGCAAATATCAAATGAGGATATTGTAAACGTTTCAGGCTTTTCAAAATTCCATTTTCATCGGATTTTTCAAAAAGAAGTCGGCATGTCGGTTGCTTCTTATATTCGGTTAAGACGTCTTGCGAATGCAGCGGCAGCTTTGCTTTATACAGATCTTCGTATTATTGATATTGCTTTGTATTATCAGTTTGAATCTCAAGAAGCATTTACGAGGACGTTCAAAAAGCTGTATCACATGCCGCCTGGCGCATATCGAACATTTATGAAGCGTTTTACTTCAAAAAAGGAGGAATCTTACATGGAGAAAAAAATGAAGGGGTGGGTATTGAGCGGGAGCCATCCGTTCCAATTCGAAATGGGAGTTGACCGGGAAAATGTACATCAGGGAAAAGCTTCAGGATATTTAAAGTCAACGATGGTGCAGGATATCGGTGAATTTGCGACGATGATGCAGCAATTCAAAGCAGATCGCTATCTAGGAAAAAGGCTTCGTCTATCAAGTTTTATCAAAACAAAAGGAGTGCAGCATTTTGCCTCACTTTGGATGCGGGTTGACAGTGCTGCTGATGATGTTCTCCAATTTGATAATATGAGCAACAGACCTATTACCGGAACAACCAATTGGAATCATTATGCTATCGTTTTAGATGTCCCTGAAAATAGCGCTGTGATATCTTTTGGTGTCCAATTATCTGGGCCGGGTCAGGTGTGGATGGATCATGTTGTTTTTGAAGAGGTAGATGAGAGCGTTCCTTCAACAAACCTTGAAATGCCGGGAGAACTTTTAGATGAACCGGTAAATTTATCTTTTGAAGAGGAACTACAAAAATAG
>YZ01|ctg00004_02258 ybfO
TTGAAACGAATGATAATGAAAATGGCTCTGCCGCTGCTGATTGTCTGTTTGGTGTTTTCTTCTTTTTCAGCCTCAGCCCGTGCTGCTTCTGAAGAAAAACATTGGGATCGCTGGATTGAACGACATGCACATCCACTGGATTCTTCCGATACTTTAAACAAAGATCTTCGCTTTCTCAAGAAGGTGCTGAAAGGAAAACGAATCGTTCAGTTAGGAGAAACCACACATGGCGCTGGCGAAATCAATGCAACAAAGGTCCGCATGATCAAATACCTCCACGAAGAACTGGGATACGATGTATTGGCCTTTGAGTCTGGCTTTCCCGATACAAATGCATCCTACCTTAATATGGACCAACTAACCTCTAAAAGCACGATGAAAAACTCCATTTACGCTGTTTGGCACACAGAAGATGTCGTTGAACTGTTTGATTACATGAAAGAGCAAAAAGAGAAAGGCGATCCGCTTATCCTTACGGGATTTGATATTCAAAGCATGAGGAATTCATTCAATGATGCTGCAAGCCAATGGGTAAAAGCGGTGGACCCTGAAAAAGCAGAGCTGCTCTCCCAATCAGAAAATGACTTTTCTAAATTGGTGACAGACAGCAACACGTTTGATGAATTTACGCAAAAGAAGGAAAAGCTTGTGAAAAACTATCAGGAGATGATTAAGTTCGCTGAAACACATGCTTCAGAGCTAAAAGCCCACCTTCCGAAAGAGCCGAAAGCTTATGAGATGTTTATGCATTCCCTTCAGCTGAGAATTAACGTAATGGAAACGTATATGCTGGAAGAAATGAAAGAAAAACTAGAGGATTATCCGGAGAATATTGAGGATTTTTCATTCTTTATGAGAGACCGCATGATGGCTGAACAATTTCAGTGGGTAGCGGAAACCCTTTATCCGAAAAAGAAAATCATTGTCTGGGGCCACAACTACCATCTTCGCAAACAGAATACCAAGATGTTAAAGGACTGGGTACAGCTAAACGGCCCTAACATGGGTGATTATTTGCCGGAGCGGCTGAAAAAACAAACATATACGATTGGCATTTATGCTTACTCAGGTGCGAGTCTGGATAGTTCAGATAATAAGACCGTTATGCCGGTCACAAGCCCGCCGCCATCTGGAAGTCTCGAAGCCTTGCTGAAAGCTGCGGACCATCCAGCTGTCTTTGTTGATTTTCTCCATACAAAAAACAAGAAAGGCACTTCGTGGATGTACACCCCCCGGACAGCACTCTATTGGGGGGACAAAGAAGAGCAGATGATCCTGAAGGAACAATATGACGGTGTCATTTGGCTGGAGCATATCACGCCATCTGCCATTATCAAGTGA
>YZ01|ctg00004_02263 BCV50_11495
ATGACACAAGATTCGATGCAGCTTGCCGCGGCAGAAAGCGGCCTTCGCTTTTACCAGGCATATGATCAAAGCCTTTCTTTGTGGCCGATCGGGTCGGAAGCATTCTATGTTTCTACTCGCTTTGGAAAAACACATATCATTGCAAGTGGGCCAAAGGACGCACCGTCGCTCGTTTTGCTTCACGGAGGGCTCTTCAGCTCTGCTATGTGGTATCCGAATATTGCGGCGTGGAGCAGTCATTATCGTACATATGCGGTCGATATAATAGGAGACAAAAATAAAAGTATACCATCAGCTCCTCTGGATAACAGAGTTGATTGCGCAGACTGGCTGAAAGACGTTCTTGATTCGCTCGGACTTCAGACGGCACACCTGGCCGGCCTTTCGCTTGGCGGGTCCCATATCGTGAATTTCTTGCTCCAAGCGCCTGAAAGAGTAGAGCGGGCAGTTGTTATGAGTCCTGCTGAAGCGTTTATATCATTTCATCCGGATGTCTATAAATACGCTGCGGGGCTTACAGGGGCAAGGGGGGCTGAGGCATATATCAAGTGGATTACGGATAGCCGTTATGATCTGCATCCTCTGCTGCAAAAACAAATTGTGGCGGGTGTGGATTGGCAAGATGAACAAAGAAGCCTGAAGCCGACAGAAAATGGCTTTCCATATGTGTTCACAGACCGGGAGTTGAAATCGATTGCGGTCCCGATATTGCTGATGTTCGGGGAGCACGAGGTCATGTACCATCAGCAAATGGCTTTAGAACGGGCTTCGGTATTAGTGCCAGGAATTCAGGCAGAAATTGTGAAGAACGCCGGACATCTGTTATCTCTGGAGCAGGCAGAGTACGTCAATCAACGTGTCTTGTCCTTTTTAAGCGAGGAATAA
>YZ01|ctg00004_02270 QNK02_01290
ATGATTCTAAATCAACAAACATTTAAAGAGACCGTAAAAACAGCCGAAACAATTACACAGTACAAGGAAAATGATAAAGAAATCCTGGCTTTTCTAACCAAACAGGATTCTATCATGCTGAATCAGCTAAAAGTATTCTTTAGCGAGCCCCAGCTGACTCTTATACATAGTATAAAAACAGTAGTCTACGGCACATTAGTTACTCTATTTTTATATTTTACAACGAATGAATTACCCCATGCAGGGAGTTTACTTGCTAGATTATTTTTTGTTGTTGTCGGGTTTATCTGGCTTGCCTCTTGTTTTAAAAACGCAAAAGCCATTCAAATCTCCCAAAACTTCAAACAAAAATCCGAAAACACCCGCATTGTCGGAATGATTGACTTCGTATTAGAACAAAAATACAAAAAAAGCATCTCTGAATAA
>YZ01|ctg00004_02273 BAX60_06940
GTGGATGAATTAGATATTGCATTCGGTATTTTACCGTTAGGGATTATATTGATATCGGTTGCCGGGACTTGTGTTTGTAAAAACGTGTATCTCATGCCAATGCTTAGTCTGCTCATTTCGTTAGTGCTCACTTTTACCATTTTTAACGAATCATTTTTAGGGTGGGTTGTTGTCTATAGCTTGGTTTCGCTGGCTTTATCCTATATCACATTGATTGTGATCAGGAAAAGAAAAGCTTCAGGAAAATGA
>YZ01|ctg00004_02276 ctg00004_02276
TTGGCGATTGATGTACAAACATTACTGTTTGAGTTTCTCGGGGGTCTTGGTATTTTCCTGATTGGGATTAAGTTCATGGGAGACGGACTTCAGAAATCGGCTGGAGATAGATTAAGAAATATTTTAGACCGTTTTACAAGCAATCCACTGATGGGTGTATTGGCAGGGATCATTGTGACGGTTTTGATTCAGAGCAGTTCCGGAACAACGGTTATCACTGTAGGGCTTGTCAGTGCGGGCTTTATGACGCTTCGCCAGGCCATTGGCGTCATTATGGGAGCCAATATTGGAACAACGGTTACTGCGTTTATTATCGGAATTGACATAGGGGCCTATGCATTGCCGATTATTGCTGTCGGCGGATTTTTACTGTTTTTCTTTAAGCATAAAAATGTGCAGAATGCGGGCCAGATTGTGTTTGGGTTCGGAGCATTGTTTTATGGGCTGGAGCTAATGAGCGGCGGCATGAAACCGCTCCGTTCACTTGAGGCCTTTCATGATTTAACTGTTAGTATGAGCACCAATCCGGTTCTGGGTGTTGTCATTGGGACTTTGTTTACGGTTCTCGTGCAAAGTTCCAGTGCCACGATTGGTATCCTGCAAGGTTTATTTTCAGATGGGCTGATTGATATTAACGGCGCGCTGCCGGTGTTATTCGGGGATAATATCGGGACGACGATCACAGCGGTGCTTGCGTCTCTTGGCGCATCTGTTGCAGCGAGACGTGCCGCGGCTACTCATGTGCTGTTTAACCTTATCGGAACAGCGATTTTCCTGATTTTGCTTAAACCGTTTACCGCACTAATCTTATCGCTTCAGACTTCGATGGGGCTTGATCCGAAAATGACGATTGCTTTCGCACACGGAATCTTTAATACAACCAATACGATTATACAGCTTCCTTTTGTCGGGTTATTGGCTTTGATCGTAACAAAGCTGATTCCGGGCAAGGATTCAATGGTGGAATACAAGTCACACCTTGATCCGATTTTTATCGAGCAATCTCCATCTATTGCTCTCGGACAAGCAAAAGAAGAAGTGCTGCAAATGGGGAACTTTGCGGTGCAGGGGCTGGAGGTTACAAAACAGTTTTTAGTGACAAAACAGACAAAATACGCGGCGAATGCTTATCAGATAGAGGATGCGGTTAACAATCTTGACCGGAAAATTACCGATTATTTGATCGAGCTTTCTTCAAGTTCTCTCTCAGAGCACGAGTCTGAGGAGCACCATATGCTGATGGACACCGTCAGAGACATTGAAAGAATCGGCGACCACTTCGAAAATGTGATTGAACTGATTGAATATCAGCAGGCGCATCGTGTGGTTATCACTGAATCTGCCATGGCGGATTTAACAGAAATGATGGATTTGACGATTTCTACTGTGAAGGCGTCTATGGAAGCATTGCACCACAATGATGTGAAGATAGCTGAACAAGTCATTGAAAAAGAAGATGATATTGACAAAATGGAACGGAAGCTTCGCAAAAAGCATATTATCCGTCTGAATGAAGGGCTGTGCACTGGACAAGCAGGCATCGTCTTTGTTGATATGATCAGCAACCTGGAGCGTATCGGAGATCATGCGGTGAATATTGCTGAAGCGGTTATTGGTGAAAATCAATAA
>YZ01|ctg00004_02277 ybeC
ATGAATCAATTGCATCGAAGAATGGGAACGTTTTCCCTCATGATGGTCGGGCTCGGATCGATGATCGGTTCAGGCTGGCTGTTTGGGGCTTGGCGTGCGGCCCAAATAGCAGGACCAGCTGCTATTATTTCATGGATTATTGGAATGGTCGTTATTTTATTTATTGCTCTTTCTTACAGTGAATTAGGTTCTATGTTCCCTGAAGCCGGGGGAATGGTAAAATATACGCAATATTCACACGGTTCGTTTATTGGATTTATCGCAGGCTGGGCCAACTGGATTGCGATTGTGTCCGTTATTCCGGTTGAAGCGGTGGCCTCTGTTCAATATATGAGCTCGTGGCCTTGGGAATGGGCGAAATGGACAAGCGGTTTGGTGAAGAATGGAACGCTGACTGGGGAAGGACTCGCATTTGCCTCTGTATTGCTTCTCATTTATTTTCTGCTGAACTACTGGACAGTCAATCTATTTTCCAAAGCGAATTCATTCATTACGATTTTTAAAATTATTATTCCAGGCCTGACGATTGGAGCTTTGCTGTTTGTTGGGTTTCACGGAGAAAACTTTACGGCCGGTCAAAGTATTGCGCCGAATGGCTGGGCGAGTGTGCTGACGGCTGTTGCAACTTCCGGTATCGTCTTTGCATTTAACGGTTTCCAAAGTCCGATCAATATGGCGGGTGAAGCGAAAAATCCGGGAAGATCGATTCCGATTGCGGTTGTTGGCTCCCTAATCGTTGCGACCGTGATTTATGTACTGCTGCAGGTAGCCTTCATCGGAGCGGTGAATCCTTCTGATATCGCTCACGGCTGGAGCCATCTGAATTTTAATTCTCCTTTTGCTGATTTGGCGATTGCGCTGAATATTAACTGGCTTGTCATTGTGTTGTATGCGGATGCGTTTGTGTCACCGTCTGGCACAGGGATTACGTATACTGCGACAACGTCCCGCATGATTTACGGAATGGAGAAAAACAAATACATGCCGAGTATATTCGGGAAGCTTCATCCGATTTACGGCGTTCCGCGCCAAGCGATGTTTTTTAACTTGATTGTTTCGTTCATCTTTTTGTTCCTGTTTAGAGGGTGGGGCGTGTTAGCGGAAATTATTTCTGTCGCCACGTTAATTTCGTATATCACCGGCCCGATTACAGTAATGACTTTGAGACGGACGGGGAAAGACCTGTACAGGCCTCTTCGTTTAAAAGGCTTAAGCGTGATTGCGCCGCTTGGGTTTATCTTTGCGTCGCTGGTGCTGTATTGGGCACGCTGGCCGTTAACAGGACAGGTTCTGTTTATCATCCTGATCGGTCTTCCAATTTATTTCTATTATCAGGCGAAGGCGAAATGGAAAGGGTTTGGCCAAAACTTTAAGGCCGGCGTCTGGATGGTGTTTTATCTGCTGGTCATGATGATTATATCTTATTTGGGCAGTGATAAATTCGGCGGGCTGAATGTCATTCATTACGGCTGGGATATGGTTCTGATTGCGGTTGTATCACTTGTATTCTATGTGTGGGCGCTGAAGAGCGGCTACCAAACAGAATACTTAAAGGATGCGAAAGAGATTAATTCTCAGCTGTTTAACGGACAGTCAGAAGCTGCTGCTGGAAAAGAATAA
>YZ01|ctg00004_02287 BSBS38_00238
GTGACCGATATCGCAGACACCGGCATTACAGCAGCAGCCGGCGCAGACATTACCGCAGCTACAGCAGCAGCTCAGGCAAAAGAAGACACTACGACCGTTATGGCGGCAGTCATCGTTACAAACGCCGGAGCTACAGCAGCAGTTAATCCAAAAAAAGTTCTTGTTCCGCTTTTGGGACAAGGGTTTTTTTATGTGACCGATTGA
>YZ01|ctg00004_02288 BCV50_11610
ATGAAGCTAAAGACAAAATATCAGCTGTTATTATGTACGGCCGTTATTAGTGTTCCTGTGCTATTGCTGGCGGTTAGTATTTTGATGTCGGTGATTTATGAAAGCATATTTAAATCAATGAATCATGGTATGCCTTTTCACAGGTCTTTTGCGTATCCGGCAATGCTCGTTGTATTTTTGTTATCACTCTTATTGTTAGCTTTTTTATTTTCAAAGTCGATTCATTCCCTGCTGCATAAAATCAATCTATTAAATCAAACCATTCGGCATCTGGCGAGTGATCAAAAGGTGCCCGATAAAATAGAAGTGAAACGCGCTGATGAAATCGGGGAACTGACCAAATCGGTCAATTTGTTAATTGAACGGACGACATACCGTGAACTGGAACTGAGACAGCAGGAGGAAATCAAAAAGGAACTTTTGCAAAAACTGCGTCATGACATTAATACACCTTTAACCGCTCTCAGGCTGCAGTTGTTTTATTTGGAAGGCCAATGTCATGATCCGGCCGTATTCGAATCGTTGTATCAGCAAATCGAATATATCTCGGAACTAACCAATGAATTCAATCTATATTCCGCTGAGACGTTAGAAAGTTCTTATATCGTAAATGAAGAAGTGCGCCTAAACGAGCTATTAGAAACAGCGGTGAAAAAGTGGGATTATTTATACAGTATGAATGGGATTGAATTGCACTATAAGCCAGAAGATCAAGAAGTGATATGGATGAGCAACGTGTTATGGATGCAAAGACTGTTCGATAATATTTTTCAAAATACGTTAAAGCATTCAAAAGCTGAAAAGATGGAAGTTACGATTGAACATGGCACTGTTTCTATTCGGGATGACGGTATTGGATTTGATCAGACCCAGAAGAGTGAGGGGCTTGGGTTAAAGATTATTGAGGATATATGCAGACTTCTCGCGATTACTTATGAGCTGCAGACAAATGAGAATGGAACAGGGTTCTTGTTTTCAAAAGAGTGA
>YZ01|ctg00004_02289 BSBS38_00236
ATGAAGGGTTATCATATTTTAATCGTTGAAGACGATGTGATGATTGGTGATTTGCTGCAAAAGATTTTGCAGCGTGAGGGATATCATGTGATGTGGAAAACAGATGGAGTGGATGTACTTTCGGTAATTCAGAAGGTGGATTTGGTCATAATGGATGTGATGCTTCCGGGTGAAGACGGGTATCAAATGTCTGCAAAAATCAAAAAGCTGGGGCTGCGTATTCCGGTCATTTTTCTCTCGGCCCGCAATGACATGGACAGCAAGCTTCAAGGGTTGCAGATCGGCGAGGATTATATGGTGAAGCCCTTTGATCCGAGAGAGCTGCTATTAAGAATGAAGAATATGCTTGAGCATCATTATGGCACCTTTACGCAAATCAAACATTTGTATATTGATGCGGAAACCAAAAAAGTGTTCAATGAAAGCTTGCATGATGAGGTGTTGTTTACTGCGATTGAGCGGAAAATTTTCTTTTATTTATATGAAAATAGGGACAGCACCCTGACAAAGGAACATTTCTTTGAATATCTGTGGCAGCTCGAAGACAGAAACCCGAATATCGTCAATGTGCACATTAAAAAAATAAGAGCCAAAATCAATGATCAAGCGGGTGAGATTATTGAAAATATATATGGAGAAGGGTATCGGCTGAATACCGTTGTGAAGAAATGA
>YZ01|ctg00004_02290 BAX60_06855
ATGAAAACTTTATGGAAAGTCCTAAAAATCATTTTTGGCAGCTTGGCTGCTTTGGTTTTGCTTGTTTCCGTCTCCGTTTTTATTTATCACCATTACCAGCTAAATAAGGAGGCAGCCTTGCTCAAAGGTAAAGGCATAGTAGTCGATGTTGACGGTAAAAAGATGAATGTGTACGAAGAGGGAAGCGGGAAGGATACGTTTGTGTTTATGTCCGGTTCGGGGATTGCTGCGCCTGCTTATGAGATGAAAGGTTTGTACAGTAAGTTTTCAAAAGAAAACAAGATTGCTGTCGTTGATCGGGCTGGTTATGGATACAGTGATGTGTCTAATGATGACAGAGATATTGATACGGTTCTGGAACAGACGAGGAAAGCGCTTATGAAAAGCGGAAATAAGCCTCCTTATATTTTAATGCCTCATTCCATATCCGGGATTGAAGCGATGTATTGGGCGCAGAAATATCCTAAGGAAATTAAGGCGATTATTGCGATGGATATTGGATTGCCTCAGCAGTATGTCACGTATAAATTGAGCGGGATTGACAGACTGAAAGTGAGAGGGTTCCATCTGTTAACTTCGATTGGTTTTCATCGGTTTATGCCTTCCGCAGTATATAATCCTGAGGTGATTCGGCAGTCGTTTTTAACTGATGAAGAAAAAGAAATCTATAAAGCCATTAATTTCAAACAATTTTTTAATGCAGATATGGAGCATGAGCTTTTACAGTCTTACCAAAACGGTAGGAAATCTGTGAATCTGCCGGCGCCAAAAGAAACTCCCGTCTTGATTTTAGATGCGGTCTCTGACCAAAATAGACATTCAAAGTATGCCATACAAAACCGAAAAGATTATGAAGCGTTTGCGGCTCAATTTAAGACAGCCGATATAAAGGAACTGAGGGGAACACACAGTATTTATTTATATCAGCCTGATCAAATATATAAACTTTCCATGGAGTTTATGAGAAAGGTTCGCTAG
>YZ01|ctg00004_02291 ctg00004_02291
TTGCTATCGATCGGTGAATTTTCAAAGATATGCAAAGTATCAACAAAAACACTGCGATACTATGATGAAATCGGATTAATCCACCCCGAAGACATTAATCCTGAAAATGGATATCGATATTATTCTATCAGGCAGCTGAAAGAAATGCTCTTGATTAACCGTTTAAAGTCGTATCATTTTTCTCTGGAAGAAATCAAAACCATTCTCGATGTAGAAGAGGATCAGGCAGAAGAGATGCTTGGTTTCACCCTTCAGCGACAAAAACAAGAAGTACAGGAAAAGATTAATGCTTATGAATATACACTTACACAAATGAATCAAGACATTCTGCGTGCAGAGAAGGGCAAACCAATGATGTCATGGTTTGACGATATAGAAGTAATGCTTGCCGAAACCCAGCCAATGAACATTCTTTATATACGCCAAATGCTGAGTAGTGATGACTACGCCTTAGGATATGAGAAGTATTTTAGCAGGCTATATGAAAGAATTGCCGTTGATAAACTTACCTTGCTCGGCACGCCCATGACAATTTATCACAGCCCTGAGTACAACCCTGCCGGCAATGATACAGAGTTTGCGATTCCAATAGAGGAGACGGTAAGGGAGACAAGAGATTTACGCGGAGGTCTTTGCGCAAAGTCTGTTTGGAAGGGACCATATGCAGAATTAACAACCGTATACGCTAAGCTGAGAGAATGGGTCGAAGGTGAAGGCTATGATTTGGCGCAATCACCGTATGAAGTGTATGCAACCGATCACCACCAAGCTGGTGTGCCAGAGGATATTGTGACTGAAGTGTATTTTCCAATAAAGAAAAAAGAGAGGTAA
>YZ01|ctg00004_02292 ctg00004_02292
ATGCAAAGAAACGACTGGCCAACTGCAGACCCGGCAGCCTTGGGGATAGACGCCGATAAACTGTCTGAGCTTGACCCTAAAATAAAATCCGAATACAGCAATATAAACGGTATCGTGGTTGTGAGAAATGGATACATCGCTTATGAGCGCTATTATCATGGTTATGGACCGAATGATACGCATCATGTTGCCTCAGTAACCAAAAGTATCATGTCAGCCCTCATTGGGATTGCAATACATGCAGGATACATCAAAAGTGTCGACCAAAACGTTCTGTACTTTTTCCCGGATACTCCTTATAAACAAATACAAGCCATCACCATACGCCACCTTCTCACGATGACAGCTCCCTATCCATTTGAAGACTGGCACGAACCACTCGACAAGATGTGCATGCAGCCTGATTGGATCACCTATACGCTGGATATGCTGGGCCAAGGAGGCACAATCGGCACTTTTAAATACTCCACCGCAGGTGCACACCTGCTATCAGCCATCATCACCCGCAGCACAGGCAAGAGCGCCCGCGAGTTTGCCAACGAGCACTTATTTAAACCGATCGGCATGAAAGAAATCCCCTATTATGGTATGAAATCATTTGGCTTTGACGATCTATTCGGAAAAAACGTGAAGGGATGGGTAAATGCCCCGGACGGCAACTCAACCGGAGGATGGGGACTTACGCTGACTCCACGGGATATGGCTCGGTTTGGTTATCTATATTTGAATCATGGTACTTGGAACAATCAACAGATCATTCGGAGATCATGGATTGACGAATCAACAGAGATAAACCCCAATAACTACGGTTATCTATGGTGGCTGCGTGATGAGGATGGCGTTTTCTCATACTCAGCACTGGGCGATGGCGGGAATGTGATTTGCTGTGTTCCGGAGAAAAACTTGGTTGTAGCAATTGCATCGGAATTGATTATGAATGCTCGTGACAGGTGGAAGCTGATTAAGGAATGTATTGTCCAGTCTGTGAAAGATTAA
>YZ01|ctg00004_02293 skfG
ATGAAATCAAATGGTGATGAATTGTCGTTATCTGTTCAGAATTTAGCGAATACAAATGAGATCACAATTGTTCAAGCGATAGGGGAGCTAAAGAGATCAGGAAAAGATGCAATACCTGTTTTGGTTGAGGCCTTAAAAGAGGAAGGCTCTTTACGTAATATCGCTGCGGCTGTTTTAGGTGAGTTTGGGGAAGATGCGAGTGAAGCAGCGGAGGAGCTATCACGTTTATTAACAAGTCATGCCGAAGATACACGAATGGCTGCAGCCATTTCACTCATGAGAATCGGGAAGCCCAGTCTGCCCTTTGTCATCAAAATCGCTCAAGAAAGTGAAGGGCAATCACGTTTTTGGGCATCCTGGTGTATTGCATGGATCGATCCGGCTTGCATTGAACCGAAGATGTATGAATGCCTGAAGCACGAGCATGAACATCCTTCAGGAATAGTTGCTCCGTTTGCAGCTGAAGAGGCATTAGGAAAGCTGATTGCTTTTCAGCTGAAAGATAAGGAGGATTGA
>YZ01|ctg00004_02294 ybcL
ATGTCTAACACTTGGAAAATTTACATTTTAGCCATTGTCAGCTTTTTAGTTGGAACCTCAGAGTATATTATTTCCGGTATTTTGGATCACATTGCTCATACACTCGGGATAACCTTGGCTGCCGCGGGCCAGCTTATTACGATCTTTTCACTTGTCTATGCTCTTTCCACACCCATACTTATGGCATTGACAGCAAGTATGGATAGACGCAAATTGATGATGTATGCTCTCGGTTTGTTTGTGTTCGGCAATATCTTGGCCTTTGTCCTGCCTGGTTATGGATGGTTTATTGCAGCGCGGATCATTATGGCGATGGGAGCAGGTATGGTTGTTGTCACCGCATTAACGATTGCCGCTAAGATTGCATCGGAAGGGAAGCAAGGCAGTGCCATCGCTACTGTTGTTATGGGATTTACCGCTTCTTTAATCATTGGTGTTCCGCTTGGAAGAATGATAGCAGTAGCATTAGGCTGGAAGTCTGTATTTGGTGCAATTGCTTTGTTAGGATTGATCGCAATGGCCGTTATATTCTTTACTCTTCCGCATACTGAAGGGGATAAGCCTGTCCCTTTGCTTCAACAGCTTGCTCTTTTCAAAAAACGGAAAGTGGCGATGGGATTATCAATCACTTTCTTCTGGCTCGGGGGATATTCTGTTGCTTATACCTATCTGTCACCGTATCTCTTGAACATTTCAGGAATAAGCGGCAAGCTGCTTAGCGGTGTTTTGCTTATATTTGGAATTGCCAGTTTGGTTGGATCGAAGTTTGGGGGATATAGCACCGATAAATGGGGAGTCCCTTTTACACTCGTCGGCGGGATGACATTGCATATCGTCACACTGGTTGGGCTGTCATTTGTTACTCATTCCTATATCGGAGTGTTGGTGATTCTCATATTATGGTCGTTTGCCGCATGGTCTACCGGTCCGACACAGCAATTTCACCTGGCTACAATAGAACCGGAAATGTCAGGTGTTTTGCTCAGTATTAATCAGTCCATGATGCAACTCGCCATGGCAGTTGGCGCAGGGATAGGGGGCGTTTTTGTAGAAAACGTATCATTGGCTTCGATTACTTGGATTGGTGCGTTAGGAGTTATGATTGCAATTATTGCATCATTGATGATTTTCAATTCGCAACCGAAACAAGCGCTAAAAGATATCAATCAATAA
>YZ01|ctg00004_02295 ybzH
ATGGAACCAATTGAAGTATTCAAAGCCTTATCAAATGAATCAAGGCTGCAAATTTTACAATGGCTGAAGGAGCCTGATCGTCATTTTGCACCCCATGAAGGGATTGATATGAACACAATCGGGGTATGTGTCAGTCAAATAACAGACAAATTGAAAATGACGCAATCGACGGCTTCCCAATATCTCACCATCCTTTTAAGAGCCGGCCTGATTAAGGCGGAACGAATCGGAAAGTACACTTATTACAAAAGAGATGAAGAAGCCATTGGGAAACTTGCTGACTTTCTTAAAACAGAGATATAA
>YZ01|ctg00004_02297 ybcH
ATGAACGCTAATTTAACTGATTTTGTAACGAAAACAATAGAGGAAATGAGCTCGTTTGATCGAGAAAATATGGAATGTATGAAAAAAGTAATTAGAAAAGCAATCGATTTTTATCATTTAAAATCCTATGAAGAGGTTGAGGAAACCCATTTAGGGAGCGTTCGATTTTTGCATGTCCACTCTATGATGGAAGAAAATATGTTATCCAAAATGATAGTGGTCTCAAGAAACGGTAAAACTGATTTGGATATTGAAGGTGTATATGAAGGACATGTTGTAAGAGAATATTAA
>YZ01|ctg00004_02299 ybcF
ATGAATGGAAATCAAAATAAAAAAGTATTATTTTTGACGGACATGGAAAACGGCTTGGAGCCTATTTTACAAGAAGTGACTAACACTCCAGCAGAAAATATGCTGACTATACAAAGCTATGGTGCCGGTATCTCACATCCTTATGGAGAAATAATGAGGTCTGTTATTTTTGCGATTTACCAGGAAGATGTTGAGGAGGTTTTTGTGGTAGGAACAAAAGATAAGGGGACTTCCACAGGTAATGGACTAACTCAACTTGAAACAATGAAAGATAAAATACAAACATTGGATTATCTATTTCAAAACTGCAGGCCTGAATTTTTAGGTGGTACGGTCGATGAATGGCTAAATGAAAATAGTACTAGTGTTGAAAAAAGTGTTGATATCATTCGTCAGCATCCACTAGTGCCGTCATATGTTAAAGTTAGAGGTTTACTCGTTCATCATAAGGATGGAAAAGCCTCAATTGTGGAGGTTCCTGATGTTAAAACAGGTCAAGCCCTACCTGATCATTGCTTGTCATGA
>YZ01|ctg00004_02327 BCV50_11815
TTGAACGGATCCCTTTCAGAGCATAAAGCCGGGAAAAGGAGGTTCACGCTGTACCTCCCTCCTTCCTACAGTCCAGGCAGCAGGGCATTTCCTGCTGTTTACGTGCAGGATGGCAGTTCTTTGTTTCAAGACCAAATCGAATTATTAGAAAGCGCATTTCTACAGCGAAGGCTGCCTGAACTCGTGCTGATCGGTATCAAACCCGAAAACCGGCTAAATGAATACACGCCTTGGCCGGCTGCATCACTTAGTGATCGGTTCCCGGACTTCGGCGGGATGGGATACCACTATCTGTCTAATATAACGAAACAGTTCATTCCGTTTATCGAAGAAAACTGGAACGTCACCAGGGAACCGCAATCAAGAGGAATGATCGGTGCCTCATTAGGCGGCCTCATCTCAATGTTCGCCTTATTAAAGTACCCGTCGGTGTTTGGAAAAATAGGTTCTATCTCAGGTTCATACTGGTACGAGAACGCACCGGAAACCGTTCATTTATCTTCTTTAAAGCCCGGCACTTCAAGTGTTTTTATGTCTGTCGGCAGTAACGAAGGCCGCGAGAAACAATCCATTCAGCGGAATATGCTGCAGAATACAAAGCAAGTGCACCAAAGTTTAAAAGAAAAAGGCTTCACTGAAGAGCAACTGTGTCTTTCAATTGAAAAAGGGGCGGTGCACCACCGCAAGTACTTCTGCAAACAGTTCATCATCGCGCTCAAATGGCTATACGGAAAAAACCGCTCAACCCTATGA
>YZ01|ctg00004_02330 BAX60_06670
ATGAAAGCGTTGGTCTGGACTCCTAATGATCGGCTTGAAATGCAAGAAGTAGAAGAACCTCAAATCAAAAAAATGAACGATGTGAAAGTTAAAATATACGGGACAGGCATCTGCGGAACGGATTTAAATGTTCTAAAAGGAAAGATGCATGCGACTCACAATATGATCCTAGGCCACGAATCTGTGGGAGTGGTGACAGAAACAGGGCCTGATGTTAAAAACGTCAAGCCTGGTGATCGCGTGGTAATTGATCCGACTCAGTTTTGCGGGAAGTGTTATTATTGCCGGAAAGGTTTAACTTGTTATTGTGAAACGTTTGAAGACTGGCAGCTGGGATTAGGGGCGCATGGCACTTTTGCCGATTATTACGTAGGCGAGGACCGTTTTATGTATAAAATCCCGGACAATATGGATTGGGAACGAGCCACTTTGATTGAGCCGCTTTCCTGTGTATTAAATGTGATAGAGCGGGCTGCAATAAAACCTGACGATTCTGTACTTGTATTAGGGTCAGGGCCGATTGGGCTGCTTGTTCAAATGATGGTGAAAAAACTATCAAGGCTGACCGTTGCGACCGAGATCGGAGAGTATCGGTCAGAAGCGGCACGCCGGATATCTGACTATGTTTACCACCCGCAGGATTTAACGGCAGATGAGGTCAGGCGGATAAACCAAGGAAGAACATTTGATGTGATCTTTGACGCGATCGGCAATCAGCTTGATTGGGCATATCCGTTAATTGACAAGGGCGGAAGGCTTGTGCCGATGGGGTTTGATGATACGTATGAAATGAAAATCAGGCCTTTTCAGCTGCTTTCTAACGGGGTGACGATTGTTGGAACCGGAGAGGCTCGACAAATCATGGAGGATGCGGTATCATGTGCCGCGGACATGCCTCAGCTTTCTGAACTGATTACGGAGAAAACCCCGCTTGAGAACTATGAGGCTGCCATCCAGGAATTGATGGGCATAGATCCGTTGTCAAATGAGAGAAAAGATATTGCCGCAGTTAAAACGATTCTTGTTTCCCATCCGGATATGATATAA
>YZ01|ctg00004_02331 BAX60_06665
GTGAAAGAATATATTATAGAGCTTGGAACATTTGTTTATGAAGAAGTGAAGGGACAGAAAGGAACACTGAAAAACCGGTTAGTTAATGGGTATTCCCCAGGCGGAGATGCACAGTTTAACATTGATGCCGCTGCCGAGAATGCAGTGCTGGAATATGTGAATAGCAAAGAGGAATCAGTTGCGTTTTATACGGAAGATGGCGGCCTGAAGGTATTTGGGGACAATCCTCAATATATTTTGATCGTTGATCCGATTGACGGCACCCGCCCGGCAGCTGCAGGACTTGAAATGTCTTGTATCTCTATCGCATTAGCTGCATACAAGCCTGATGCAAAGATTAAGGATATTGAATTTGCTTTTCTGCTTGAGCTGAAAACAGGTGCCTATATGTACGCGGATGTTTATTCTGAAGGGATTTATTATGAAGGCTATCGTGGCACCCTGCCAAATCTGAGCAAAGTGACAGACATTAAACATATGTTCTGGAGCCTTGAGTTTAATGGGCATCCCGCGCACCTGATGATTGATGCGTACGGTCATTTGATTGATCAGTCAGCGAATAATGGCGGCGTATTTGTTTTCAATAGCGCTTCTTATTCAATCTCCAGGATTATTACAGGGCAGATGGATGCCTATGTGGATATCGGCAATCGTCTATTAAAAGATGATCCTGCGCTGCTGAAAGATTTTCAGGATGTGGGGAATGGGCAGGTCCTGCATCTGTTTCCATATGATATTGCCGCAAGTGTGTTTTTGGCGAAAAAAGCAGGTGTTGTGATTACTGATGCGTATGGAAAGTCCTTGGATGATACACTTCTGACGGATCTTAGCTACAATAACCAGCAGTCATGCATCGCTGCATCAACGAAGGAGCTGCATCAGAAGCTGCTGGATCAAATTCGCTGGGACAGAAAGGAAGAGACATATGAAAGCGTTGGTCTGGACTCCTAA
>YZ01|ctg00004_02332 ctg00004_02332
GTGGGGACTAAAGAAATTACGAATCCAGACAGTTTGTATTACAAAGTGGATGACGTTGTCATGGAAAGAGGTGAAGGCATATATTTGTACGATTCAGAGGGCAATGAGTATATTGATTGTGCCTCTGCTACTTTCAACTTAAATTTGGGTTATACCAATAAAGAAGTTATTGATACAGTCAAAGAACAGGCTGACCAGCTGATACACGTCACTTCTTCCTACCAAACCAACGCCGTTAATAAATTAGCTGAAAAACTTGTAGAAATCTCCCCCGACAATCTAACTAAAGTTCACCCTAAGGTTAGCAGCGGCTCTGCTGCGAATGAAGGAGCTATTAAAATGGCTCAAAACTATTCTGGAAAAACAGATGTCATTTCTTTATTCCGAAGCCACCTTGGCCAAACGTATATGATGTCTGCGTTATCCGGAAATTCATTTCGAAGAGAGCCATTCCCCCCTCAGTTTTCTTTTGGCTTACAGGTGCCTGACCCCTATTGCAACCGTTGTTTTTACAATCAGAAGCCAGATTCATGCGGAATGCTTTGTGTAGAAAGAATTAATGATTTTATTGAATATGCGAGTAACGGAAAAATTGCCGCGATGATTATTGAACCGATTTCCGGTAACGGAGGAAACATCGTTCCGCCTAAGGAGTACTTTAAGCAATTAAGAAAGCTCTGTGATGAGCATGATATTGCACTTATTTTTGATGAAATTCAAACCGGATTTGGCCGGACAGGCAAGATGTTTGCGGCTGATTACTTTGATGTGAAACCGAATATGATGACTGTTGCAAAAGGATTGGGAGGCACGGGATTCCAGGTTGCCGCCACCCTCACAGAGGAAAAATACATGGGATTAGCCGGCCACAATCACTCTTTTACTTATGGCTCGAACGTGATGGCCTCGGCAGCAGCTTGTAAGACAATCGAAATCATGCAGCGGCCGGGCTTCTTAGAAAATGTAACAACTGTCGGGAATTACATTATGGATTCCTTAGAGCACATGAAGAAAGAATTCACATTTATTGCTGACGTCAGAGGCGTAGGTTTGATGATCGGTGTTGAAATTGTAAAAGAGAATAATGAGCCTGATGTAGAGCTGACCAATTACATTGCAAAACGGGCTATGGATTATGGGTTAATTTTGCGGACTTCCCGTTACGGATTCGGAAATGTATTTAAAATCCGTCCGCCTCTCACGATTACACTTAGTGAGGCTGAGGTGCTTTGTTTCAAACTTCGTAAGCTATTGGAGGATATCAAGTGA
>YZ01|ctg00004_02333 BCV50_11845
ATGAAAACTCGTTTACTGTGGATTGGATGTTTATCTTACGGATCAATCGCCTTTACTCTCGTTATCCTTGGTGCTGTCCTGCCGGAGTTGCTTTCCCATTACGCACAAAGCTACAGTAACGGCGGAGTATTAGTATTTTCGCAATTTATGGGGTTTTTAATTGGTGTACTGGGAATGCCTTATGCAGTAAAGAGATTGGGCCGAAGAAAAGTAGTTGTTATTGGACTTGCCATGATCAGCTGCGAATTGTTTATTTATTTCCTTCCTCCATGGCCTCTGCTTTTTCTTCTTGTCAGTATGGCTGGACTTGGCGCCGGACTCGTAGAATCTTGTGTAGGAACAATTATCCTAACAGCAATTAAAGAAAAACAAGCAATTGCCATGAGTAAGATGGAAGTAGCGTACGGTTTAGGAGCCCTTTTCATGCCGTTGCTGTCTGGTTTCTTAATCAGCAATAATGTATGGGCATTGGCCTTTCTTGTATTGGGGTTAAGTTCATTTCTTTTGATGCTTGTTTGGAGCCGAATGAGTTTTGGCAGTTTAGACGATTTACTCATCCGTCAAACAAACACTTCGGGCAATGGTAAACAACAAGCACCTATCAGTTTTCGAAAACATGGCTTACTGTTTATTTCTTTAGCAGCTGCTTACTTCTTTTTTTATGGAGGCAGTGAAGTATCGATTGTTCACTTTATCCCTTCCATCTTCGCTGAAAAGTGGGAGATCTCTAACTCCTTAGCAACATTGACGGTAACAATATATTGGATCGGCATGATCATTGGCCGTTTACTGACTGGCCCGGTTTCCGAAAAACTAACCTATCATCGTTATCTCAGGCTGATTAACATCGGCGGCCTCATTTCACTTTGTATTTTAGCAATTAGTAATACGGCTTTTACAGGGTTTGTTCTGTGTTTCTTCTTAGGGTTATTTATGGCTGGTATGTTTGCCATTGCTTTAATTATCACCAATCAATTCTACCCTGGAAAAACAGAACAAACGACAAGCATGCTGCTCGCTGCCAATGGATTAGGCGGTTCTATCCTGCCAATCGCAGTCGGATGGAGTCTAGATGAGTTCCCCGTACAAACAGCATTTTGGTTATTTACGACTCTCATGTTGATCATGCTGGGGATTGTATTAGTATTAAAAATATTAGAGAACTTGAAAAGCAGAAAGCTCGATAAAATGAATACTGAAGAAAGCAAATCAGTACAGATATAA
>YZ01|ctg00005_02335 BAX60_02385
ATGGCTCAAATGAAATCAAAAGCGGTATTGATCTTATACATTGTTTGCTTCAGCGCATTTTTTGCATCTTTAAGCCAAAACATTTATTCACCTATTATCCCGATCATTAAAGAATCGTTCCATGTTTCTGCAGCAATGGTGAACCTGTCAGTCTCCGTCTTTATGATTGTGACAGCGATTATGCAAATTATATTAGGGACCATCATCGATTTTAAAGGCGCGCGGTTTGTCTTGATTGCCGGAATTCTGGCAACGACAGCAGCCAGCATCGGCTGTGCGGTGACCACTGACTTTACTTTGTTTCTGATATTCAGAATGATACAGGCTGCCGGGTCCGCAGCACTGCCTCTCATTGCTGCCACAACGATCGGACAGCTTTTTACAGGCAGTGAACGCGGGAGTGCGATGGGAACGTATCAAATGCTCCTTTCCGCCGCGCCGGCTGTCGCCCCTGTCCTCGGCGGATTCATAGGCGGAGCAGCCGGATACGAAGGGATCTTCTGGATGCTCACGGCCATCTCTGTCGTTATGCTGGTTGCAAACAGCATGATTTTTCCTAAGGACTCTCCCGCAGGATCTAAGCAGAAAACCAAAGGCAATGTGTTCACTCATTACAAATCAATATTTACAAATCGAACAGGAAACGTCATTTTGGCCTTAAGTTTTGTCCTCTTTTTCATTTATTTTGCGGTGATCGTCTACCTCCCGATATTACTGACAGAGCATTATCATATTGATGTGAGCATAGCAGGATTGTTATATTTGCCACTGGCGCTAAGCACAATCGCAGGTACGTTTTTGTTTAAAAGAATACAGGCAAAAATCTCGCTGAACACATTGTTTATCGGCAGCAATGCGGTCGCGGCCTGCAGTATCATGTTGTTCGCCGTTACACATTCCGTTTCTCTCGTTCTCATGGCTCTTACACTGGCACTGTTTGGCATCTCGATGGGGGTCATTCCTCCCTTGTACTCCACAATGATCACCAATGAATTTGAACACAACAGAGGGAGTGCAATCGGAATTTTCAACTTTATCAGATACACAGGCATGGCGGCAGGTCCGATGATATCTGCCTATCTGCTCACCATGATGCCGTCTGCCATGTCCTTTGGACTCTTAGGCCTTTTATTTGCCGCATTGGGCTTTTGCCTTATGCCGCAAATGTATCCGCCACAGAAGCGCGTTAAACAAAAAAAACACCACATGTAA
>YZ01|ctg00005_02336 pchR
ATGTCTGATTTGACAAAGCAGATGATATACGACATATATGTGAGACTGCTGCACCTTAATGAACAAAAAGCGAACACTTCACTTCAGCAATTTTTTAAGGAGGCCGCAGAAGAGGATGTGATCGATATCCCTAAAAACATGACAAGCATTCATGTCATTGACTGCATCGGCAAGCATGAGCCCATTAACAATGCGGGGATCGCAAAAAAAATGAACTTATCAAAAGCGAATGTAACGAAAATCAGCACAAAATTGATCACGGAAGAATTCATTAACAGCTATCAGCTGACAGATAACAAAAAAGAAGTGTATTTCAAATTAACCCGTAAAGGCAAACGGATTTTCGACTTGCATGAGAAACTGCATAAAAAAAAGGAGCTGGCCTTTTACCAATTCCTCGATTCGTTTTCACAAGATGAGCAAAATGCTGTATTGAAATTTTTAGAGCAGCTGACGTCTACACTTGAAGCAGAACAAACCGATGGGACTCCGGACAAACCTGTAAAGTAA
>YZ01|ctg00005_02356 I33_3612
ATGAAAAAGATCATCTTTATTTGCTTCAGCTTATTACTTGCCCTGACAGGAGGATGCAGTATGAACGACAATGATAAAAACAACACAAATGACAATAAAACAGAAGCCCCAAAACCAAAAGACATGGATCCAAAAGACCTGCCGCAAGTTCCTGCGTTTCAGGATGAGAGAACGAGAGAGTACATGGTGTCAACGAAAGAAGAGGAGCCGGGGTATTATTTGCTTGAGTCTAAGTTGAAAGGATTTAGGATGTTGTTTCCGGAGGATGCGAAATATCTATCAAGAAGATCATCTTTAACTGGGAAAAACAAAGAAAGTATTGGTTTTAATAGTTATGATAAAGTCACCAATGTAATGTTTGATGGCCATGTAACATATTACAAAGAAGAAAGTTTTGTGAATGAACCTGAGACAATGCTAGATATTGTAAGTGGAAAAAATGATTATAAAGGTGAATACAAAAAAAGTAGCAAAAAGAAAACGGATATCTACTTTGCTAAGAAAAAAGACATCTTTGACAATATTGATAGAAAATATAATTATTCATACAGTTACTTCGGATATGTGAAATCTACAGAAAAAGATAACCTAGGAGTAGAATACGCCTTTACTTTCGGATGCAAAAATGAAAATCAACCATGCTCTTTAGATGAAGAAAAGGCTAAAAATAAAGTTGAGAAATTAATTAATTCTATCACCTTTTTAATAGATAAAAAGAAGAAATAA
>YZ01|ctg00005_02358 BSBS38_03602
ATGACTGATACAAACACAAGTGTAAAAGGCATCAGAAACATTATGGATGGCATCCCTGATGAAGACGTGAGGTCGATTCAAGAATTCCTTCAAAAATATAAGGATGATTATGAAAAAGACGGCTTGAACGGTTTTATAAAGGCAGCCAGCGGGATAGACATAGATCTGATAGAAAAAGTGAAATACACAGATGGCGTTTTAAAGAAAGTAAGTGTCCTATATGAAAATTTTGATGATGTTAAGCAAATGTATGGACGAATTAAAGAGGAACTTCCAGCCTTTTTAGGTTTTCTTCATACTTTGTTGAGAAACAGCGGCCCGGTCGTAGATCAGCTTGCTGATAATGGGTATATTAATGGAACGCAAAAGAAAGTGATCAAAAAAGAATTAACGAATCTTAATGCGAGTATGAGAGGTATAGAATCACGATACGAACATTTCATTGATCATTTAAAACATGGTCAATTTACGCAAGCTTTAAAAGATGTTGGTGAAATAGTGGAGTACGTAAAATCAATTTTGTCCTCGATAGAAACACTCGACAAAGAAACAAAAGACGCATTAAAACTCATCGTTGACGGCCACAGCATTGTTCAAATGCTGAACGCATTATCAAAGGAAAAAGGCTTCAGCTATAAAGGCTCCGATATTTATTTTACAGGGAAGAGCGGCTCGGGAGAAACGATTAAAGTTAATATCTCATCCGCTGTCAGAATCTATCAAAACGGTATGAAGATCGTTGAAGATATGGAAGATGCGATTTCTAAGTACCAGAAGGTTTACAGTCAGGAAATCGATGAAGACTTTATAGACAAAAAACAGGCGATCACCACGGCTATTCATCATATGGAAGAAAATCCTTCGCATTATGCCTTCGATCTTCAATTCCGGCTTGCAGCTGGTTTCAGCCACACATTCGATAAATTAGAGAAAATCTCAGTTCATGAATCGTTCCACACAGGTGCGCTCCCTGCTAATGAGGGAATTGTTGCTGAATTAAAAAAACAGACAACAGAAAAAAGAGATTTTATCAAAAACATCCGTGAGAGTATTGAAAAGCTGTTTGAAAAAGAAGAAATGATTTCTCAGTTATTTGATTTTCAGCCTTAG
>YZ01|ctg00005_02369 nat
ATGAATGACTTTCTAAAAGACTGCTTTCAGAAAATCGGCTGGGAGAAAGACCATGTCAGCTTCGTTGATCTCCCCCTTTTTCTCAAATCAATGGCATACCGTTTTCCATTTGAAAACCGTGCCGTACTCTCAAAAGAGAATTACAACATAACAAAAGAAGAGCTATGGCGCCGCCTGGTCAAAGAACAGCACGGCGGCCTGTGCTATGATTTAAATGGTTTTCTTTATTTTGTCTTGCGTGAGGCCGGATTTCATGTGAAGCTCATTCGGGGAACGGTTTATGCAGGACAACAAGAAGAATGGGCATTAGAAGGAACGCATGCTGCTGTATTGCTGTCTGCGGAAAAAGGCGATTATATCGTTGATATTGGATTTGGCATCAACCTGGCGCTCCAGCCGATACCGCTTTCTGGAGAAACGGTACAATCTCCTGTCGGGTCATTCCGAATCAAAGAAGAAGAGACAGAAAAGGGCAGCCATGTCCTGTTGATGGACAAAGGGGAAGGCTGGCAAATCGGTTACGCCTTTACCCTTGAAGAGAGTGATGCCGGTGATTTAGATGACATGAAGGACATGATTCACTCTCATGAAAAATCTCCGTTTAACAAATCACTGCTCGCCTCAAAGCTGACGCCGAACGGACGGATGGTCATGTCAGACCGCCATTTGACGATTCATGAAAACGGCGGAGAAGGCAAAAAAAGTGACATCGCCCCTTCAGAGTTTGAAGAGAAATTAAATACTTATTTTGTGTAA
>YZ01|ctg00005_02370 BCV50_16320
ATGAAGAAAATCATGCTGCTTCTAACAACTACGTCAATTCTTTCAGCATGTCAGCCGAACTATACCGGGAAATACATAGAAATTGGGGATTCACTAACTGAATACACCAAAGAGTGCTTTAAAGAGAATCACATTCCTTATCAATATGAAAAGGGAAAACTGTATATCCCAGAAGATGCATTTGATACAGTAATCAATACTTGTTCATAA
>YZ01|ctg00005_02385 BAX60_02125
ATGAAGAATCTGCAAAATGAAAGCTTTATTATCCGCTGCCTGAAAGCGGCTGCATCCCCATCTGGTGTTTGCCGTTACGGGAATACATTCAGCTGGCTGCAGCTCTCCTTTCTCTTTATGTTTTTGACTGCCTGTTTGATGGCGCCGTTTACGATTTCGTTTATGAAAATGGATCGCTTTAACGTTCAATCTTTCATGCCGTCAGCTATTCAAAAGGTCAATGATCGATTTGCTGATCAATTACAAGGCTTTCAAATCAGAAACGGAAAACTGACGGGCGGGAAGAGCTCTGATCGAATGGAAGATGGGCAGAATTTGCTGGCTGTCGATATGAAGCATGAATATCAGACAAGCGGTGAAAATGGGCGATTGAAAGTAATTGGATATGATAACGCTATCGTATTTCAATCTGATCAACTGGTGATCACCGATCAAAACGGAACGGGGTTTTCTGTTGGCTATGGGAAATTGGAGGCTGAGCTTAAGGAACCGAACGTCCATGATGTAGAGGTTTTGATCGACAAATTGTGGTTGGCACAGTATAAGCCGATGATCATGATGCTGGCATATGCGGTAATCTTTATGATCCAGCTTTTTTTAACGGCTGTTATTGCGGGTGGCATCTGGATCACAAAACGATCAAACATGATCTCTATTGCGTCATTCAAGGAAGCAGCATCTACGGCGATTTGCGCATCAGCACTGCCGGCATTCGCGGCAGCTGCTATCGGTATGGTTCATTTTGACTTGATCACTGTATTGATGATCCATTCGTGTGGCGTCACTTTGATGATCTCTTTTGCATTTAGATATTTGGCCAAAACCCGCCGTTATAATGGAAAACTTACATTCGGGAGGAAATTATGA
>YZ01|ctg00005_02388 BAX60_02110
ATGAAAGCGGTCATTTTTGATTTAGACGGAGTGATAACAGATACAGCTGAATATCATTTTTTCGCTTGGAAGCACATTGCAGAACAAATCGATATTCCCTTTGACAGGGGTGTGAATGAAAGCCTAAAAGGAATCAGCAGAGAAGAGTCACTTGAAAGCATACTTATCCATGGCGGTGCGGAAACAAAGTATACAAATGCAGAGAAACAAGAACTTATGCATCAAAAAAATCAATATTATCAAACGCTGATCAACAAATTGATGCCGAAAGATCTTTTGCCGGGAATCGGCAGGCTTCTTTGTGAGTTAAAAGGCGAAAATATAAAAATCGGGTTAGCGTCTTCAAGTCGCAATGCTCCAGAGATTTTAAAACGTTTGGAGATCATTGATGATTTTCATGCCATTGTTGACCCGACAGCTCTCGCGAACGGGAAACCTGATCCCGAAATATTTTTAACAGCTGCAGCGCTGCTCGGTGTTTCCCCGGCTGATTGTGCGGCAATAGAAGATGCAGAAGCAGGCATTTCCGCAATCAAATCTGCCGGGATGTTTGCGGTTGGAGTCGGTCATGAGCAGTCAATGCTTGGTGCTGATCTGGTTGTGAGAAACACTTGTGATTTGACGCTTGAGCTGTTGAATGAGGAATGGGAGCAGTATAAAATAAAAAGTTTTTAA
>YZ01|ctg00005_02398 BAX60_01965
GTGTCAGTGGCTGCAAATGCAGCTAGCGGAGTCTTATTTCAAAATGAGCAATTTGATTTGGCGAATGAATATAACCCCGACACATCTACATTTTCACCGAGAACAGCAGGCGTATATTCTCTTAATGCATCAGTTGAGTTTCAAGCGAATGCGAATGTTGACTTCAACTTAGAAGTCGTATTTCTCGTGAATCAAGATGTGGTAGGCGGAAATAATGAAACTCAAGCAGGGAATCTCCCGGCAGTAGCCATTACGGAAATTCTTCAGTTAAACGCCGGAGATACGGTGACAGTTGCAATGAGAAGAAGTACTGCCGCCGGAACAATTCAAGCGACTACGAGAACTCGTTTTGCAGCCGCTAGAGTTCCTTCTCTGACTTCATAA
>YZ01|ctg00005_02400 racX
ATGATCGGAATATTAGCCGGAATGGGGCCAAAATCGACCTCGCCGTTTATTGATAAGGTAATTGATTACTGTCAGAAGCTGTATGGCGCTGCAAACGATATCGATTATCCGCACATGATGATCTATTCATGTCCGACACCCTTCTATGCAGATCGTCCCGTTGACCATGATGAGATGAAAAGAGCGATTATTGATGGAGCGGTAAAGCTCGAGAAAACAGGCGTTGATTTCATTGCTCTGCCTTGTAATACGGCACATGTCTACTATGAAGAGATTCAGCAGGCATTGTCGGTTCCTTTGTTGCATATTATTGAGGAAACGATAAAAGAGATTCCGCATCCTGCAAAAAAAGCGGTGGTTTTAGGAACAGAACCAACCATCCAATCCGCCATCTACCAAAAAGGGCTGGAGGCAAATGGACAAGAAGTTGTTCACAAGGACCATTGGCAGCAGGCTATGAACCAGCTCATTGCCGGAATCAAACAGCCGAATCATATACAGCATACACAAGCATTGTGGCAGAAGCTATATGAAGAAATCAGTCAGCATGCAGACCTCATAATTTCAGCCTGTACGGATTTAAATGCGGTGTTAGATCATATTCAAAGTGAGGTTCCGATTATCGATTCCTCTGCCTGTCTTGCAAAAAGCACCGTCAGCACATATCTTGCCTATCAAAGCTAA
>YZ01|ctg00005_02403 BSBS38_03557
ATGGGGAAAACCGGCTACATTGGCGCTGTCATCGTTGTGGCAGCTTGTATCATCATTTTGTCTGCAGTTGTATTTTTACGGGACACAACCTATTATCAGCTCATACGCTGGACTGGAATCATACTGTTTTTCGCAGGAATTGTGATGGTTCCCGCATATTCAGCAAAAAGAAAACCCGGGAAAGAGAAGTAA
>YZ01|ctg00005_02404 pnbA
ATGTCTCATAAAACAGTCACGACTCATTACGGCAAAGTAAAAGGCACAACAGAAAACGGCGTACATATATGGAAAGGCATCCCTTATGCAAAGCCGCCTATCGGACAATTGCGTTTTAAAGCACCGGAGCCCCCTGACGTGTGGGAGGACGTACTGGATGCAACAGCGTACGGCCCGATTTGTCCGCAGCCGCCTGATTTGCTGTCACTTTCATATGGGGAGCTTCCCCAGCAGTCTGAGGATTGCCTGTATGTCAATGTATTTGCGCCTGACACTCCGAGTCAAAACTTGCCTGTCATGGTGTGGATTCACGGCGGCGCTTTTTATCTCGGGGCAGGCAGTGAGCCATTATATGATGGGTCAAGACTTGCAGCACAGGGAGAAGTCATTGTCGTTACACTGAATTATCGGCTAGGGCCATTTGGATTTTTACATTTGTCTTCGTTTGATGAGACATATTCCGATAATCTTGGGCTGCTGGACCAAGCCGCCGCACTAAAATGGGTGCGAGACAATATCTCTGCGTTTGGCGGTGATCCAGATAACGTAACGGTATTTGGAGAATCCGCAGGCGGCATGAGCATTGCCGCACTGCTCGCTATGCCTGCGGCAAAAGGCCTTTTCCAGAAAGCCATCATGGAAAGCGGCGCTTCCCGAACGATGACGAAGGAAAAAGCGGCAAGCACCGCGGCAGCCTTTTTAAAGGTCCTTGGGATTTCCGAGAGCCAATTGGACAGATTGCATACTGTATCTACGGAAGATTTGCTTAATGCGGCCGATCAGCTACGGAAAGCAGAAAATGAAAATCTCTTTCAGCTGCTCTTCCAGCCCGCTCTTGATCCGAAAACGCTGCCTGCTGAACCAGAAAAAGCGATCGCAGAAGGTGCTGCTGCCGGCATTCCGCTGTTAATCGGAACAAACCGCGATGAAGGATATTTATTTTTCACCCCGGACTCAGACATTCATTCTCAGGAAACGTTTGATGCTGCGCTTGAGTATTTATTAGGGCAGCCGCTGGCCAAGAAAGCTGCCGATCTATATCCACGCTCTCTGGAAAGCCAAATTCATATGATGACTGATTTGTTATTTTGGCGCCCGGCCGTCGCCTGTGCCTCCGCCCAGTCCCATTATGCGCCTGTTTGGATGTACCGATTCGATTGGCATTCGGATAAACCGCCGTACAATAAAGCGTTTCACGCATTAGAGCTTCCTTTTGTTTTTGGAAATCTGGACGGGTTAGAACGGATGGCAAAAGCAGAGGTTACAGATGAGGTGAAACAGCTTTCTCACACCATACAATCGGCATGGACCACGTTCGCCAAAACAGGAAACCCAAGCACTGAAGATGTAAATTGGCCGGCGTATCATGAAGAAACGAGAGAGACGCTGATTTTAGATTCAGAGATTTCGATAGAGAAGGATCCTGAATCTGAAAAAAGGCAAAAACTATTCCCTTCAAAAGGAGAATAA
>YZ01|ctg00005_02406 BAX60_01925
ATGAATGAGAATATGAGTTTTAAAGAATTATATGCGATTGTCAGACACAGATTCGTGCTGATTCTGCTCATCACAATCGGCGTCACCCTTATTACGGGGGTTGTGCAATTTAAGGTTATTTCCCCGACCTATCAGGCGTCGACGCAAGTGCTGGTTCATGAATCAGACGGTGAAGAAAACTCGAATCTCAGTGACATCCAGCGAAATCTTCAGTACAGCAGCACGTTCCAATCGATTATGAAAAGCACTGCCTTGATGGAAGAGGTCAAGGCGGAATTGCATCTTTCTGAATCGGCTTCCTCGCTGAAAGGAAAAGTGATTACCAGCAGTGAAAATGAATCAGAAATTATCACCGTTGCCGTCCAGGATCATGATCCGGCGAAAGCGGCTGAGATTGCGAACACATTAGTGAATAAGTTTGAAAAAGAAGTAGATGAAAGAATGAATGTACAAGGCGTACATATTTTATCAGAGGCGAAAGCTTCGGAAAGCCCGATGATCAAGCCGGCCCGGCTGCGAAATATGGTCATGGCTTTTGGCGCTGCTGTCATGGGCGGCATTACACTGGCATTTTTTCTGCATTTTCTCGATGATTCGTGCAAAAGCGCACGTCAGCTCAGCGAGAGAACCGGATTACCATGCTTAGGCTCCGTCCCTGATGTCCAAAAAGGGCGGAATCGCGGGATAAAACATTTCGGGGAGTGA
>YZ01|ctg00005_02409 epsC
ATGATTATTGCGCTGGATACTTATCTCGTTTTAAATTCAGTTATTGCAGGATATCAATTTTTAAAAGATTCCTATCAATTTTATGACTCCGGAGCATTATTGCTTACCGCTGTCAGCTTGCTCCTCAGCTATCATGTATGTGCTTTCCTGTTCCGTCAGTATAAACAGGTGTGGACATACACCGGAATCGGCGAGCTGATCGTCCTGCTTAAGGGCATTACTCTTTCAGCCGCTGTGACCGGCGTCATACAGTATGCTGTGTATCATACGATGTTCTTCCGTCTGTTAACGGCATGCTGGGTGCTTCAGCTTTTGTCTATCGGAGGAACCCGTGTTTTGTCCAGAGTGTTAAAAGAAAGCATCAGAAAAAACCGCAGCGCCTCGTCCCGCGCCCTGATTATCGGGGCGGGCTCAGGAGGGACTTTGATGGTCAGGCAGCTGCTTTCAAAAGATGATCCTGACATCATACCTGTCGCTTTTATTGATGACGACCAAACGAAGCATAAATTAGAAATTATGGGGCTTCCCGTGATTGGCGGAAAAGAAAGTATCATGCCCGCGGTGCAAAAGCTCAAAATTAACTATATTATTATTGCCATTCCTTCACTCCGCACCCATGAGCTTCAGGTGTTATATAAAGAATGTGTGCGAACTGGAGTAAACATTAAAATTATGCCTCATTTTGATGAAATGCTGCTTGGCACACGAACTGCCGGGCAAATCAGAGATGTAAAAGCTGAGGATTTGCTCGGCAGAAAGCCGGTGACACTCGACACAAGCGAAATTTCGAACCGCATCAAAGGAAAAACAGTTCTCGTCACGGGAGCGGGTGGATCAATCGGTTCGGAAATCTGCCGACAGATCAGCACGTTTCAGCCTAAGGAAATCATTCTGCTCGGCCATGGAGAAAACAGCATTCATTCAATTTATACAGAGCTGAACGGACGGTTCGGCAAACAGATTGTGTTCCATACGGAAATTGCGGATGTGCAGGACCGCGATAAAATGTTTACCTTGATGAAAAAGTACGAGCCGCACGTTGTCTACCATGCAGCTGCCCATAAGCATGTGCCTTTAATGGAACACAATCCTGAAGAGGCTGTCAAAAACAACATCATCGGAACAAAAAATGTCGCGGAAGCAGCCGATATGTCGGGGACAGAAACGTTCGTACTGATTTCATCGGATAAAGCGGTAAACCCGGCCAATGTGATGGGGGCAACAAAACGATTCGCCGAAATGATTATTATGAATCTCGGAAAATTCAGCAGCACCAAATTTGTCGCTGTCCGCTTCGGCAATGTGCTCGGGAGCCGCGGCAGCGTCATTCCGATTTTCAAAAAACAGATTGAAAAAGGCGGCCCGGTGACGGTGACACATCCGGCGATGACCCGCTATTTCATGACGATTCCCGAGGCCTCAAGGCTTGTCATTCAGGCCGGGGCACTGGCGAAGGGGCGTCAGATTTTCGTTCTCGATATGGGAGAGCCCGTAAAGATTGTGGATCTTGCCAAAAACCTCATTCATTTGTCCGGCTACACGACTGAGCAGATTCCAATCGAATTCACAGGCATTCGTCCCGGTGAAAAAATGTATGAGGAATTGCTGAATAAAAATGAAGTGCACGCTGAACAAATCTTTCCGAAAATCCATATCGGCAAAGCGGTGGACGGCGATTGGCCAGTGCTGATGCGCTTTATCGAGGATTTTCATGAGCTGCCGGAAGCCGATATGAGAGCGAGGCTGTTTGCGGCGATCAATACATCAGACAAAATGACGGCTGCCAGTGTTCATTAG
>YZ01|ctg00005_02432 BAX60_01800
ATGGACAAACAATTGAATAATGCACCATGCGGTTTCCTCACTTTGTCAGAAGAGGGTTCAATAATAGCGGTCAACCGTACCCTGCTCAACATCCTAAAATATGAGCAGGAACAGGTAATCGGCCAGCATATGGATACGATCTTGACCGTTTCCGCACAGCTTTTCTACCAGCTTTATTTTGTTCCGCTTTTGAAACTGGAGCAGCACATTGAAGAAATGTACATTTCCCTGCAAACAAGAGATGGAGAAGAAATTCCCGTCCTTGTCAATGCGGTTGTAAGAGCTGATCGCGGGGCATCTGTCACCGAGTGTGTTCTGATTCCGATGCAGAAGCGAAATGAATATGAAAATGAACTGCTGATGGCCAGAAACGCGGCCCAAGAAGCTTTGTTTGCCAAACAGAAAGCCAATGCAGAATTAGAAATTGCTTTAGGAACGCTGAAGGCTAAACAAGAAGAGCTTCTTGAGATCAACAAACAAAATCAGCAATTTAAATTAAACACCAAAAGAGAGCTTGAGCTCGCCAGAAAGATTCAGGAAAACTCGTTGACTGAACCGATTGTAAATGATCAGATTCAGATTGAGTCTTATTACAAAGCATCCAGTGACTTATCAGGTGATCTATACGGATTTTATCAAATCGATGAACACCGTTACGGCATTATTATCCTTGATGTGATGGGTCATGGAATTTCATCTGCTTTGATTACGATGTCTCTTCATCCTTTGTTCCAGCGCCAGATCACGCAAGGTCTCAGTCCCGTCAAAGTCATGAAAGAATTAGACCGCCATCTTCACAGCTTGTTTCAAAATGATGAGGAAGCAAGACATTATTGCACTGCCATTTATCTCGAGATTGATACAGCCCGGCAAAGAATTGATTATGTCAACGCAGGGCATCCCCCGGCATTATGGCAGGGCGCCGGAGGAACCCAAAATCTGCTGCAGGCAACTGCGCCTCCGATCGGGATGTTTGAAGACACGGTGTTTCAGTCAAGCAGCCTTCCATACACGGAGGGCGGAAGGCTTCTTCTTTATACAGATGGCGTGATGGACCCTACGGCTTCATGTTATTTATTTGATTTATTGAAGGAGCATCCCGAGTTTCCTATTACCGACCTGAAAGAGAAAATGCTTACATCACTGCATCAACATAAGGAAGCCCATCATAAAAGTGATGACGAATGTTTTATATTAGTTGATTTGAAATAA
>YZ01|ctg00005_02436 BAX60_01780
ATGAAAAAGGCAATATCAATTTTCCCGAAGCAATTCGGGTTTTTCCCTTATATCTTTCTGGTGTACATCATTATGCCGTTCCTCTCTTTATTGAAAGAATCAGGCATCAAACAGGTGATTGGATATGGCATGCTGATCCTTTTTGTCGCAGCATATCGCCAGTTGTTCTGCAGCTTGGGCAGAGGATCGTTTACGTGTTGGCTCATCGTGCAAATGGCAGTTATTTTTATATACAGTCTGTTTTATGATATCAGCTATATGTACTTAGGTTTTTTCCCGGCAAACTTTGTTGGTTATTACAGAGAGAAAACGAAGTTTAAGCGTGCTTTCTGCGGTTTAATCTTCATGTTGCTGCTCCCTTGTCTGTATCAATTATTTGCGAATTCGGTCTCAATTCGGGAGCTTTTCTCTATTCTTCCATTTCAGGTCATCATGCTCATTTCTCCATTCGGAATCCGTTCTATGTTTCGGAGAATAGAGCTTGAAACGAAGCTTGACCAAGCAAACGAACAGATAAGGGAACTCTCCAAAAGGGAGGAGCGTGTTCGAATCGCCCGTGATCTTCACGATACCCTCGGCCATACCCTGTCGCTCCTTACATTAAAAAGCCAGCTGATTCAGCGGCTGGCAACATCTGATCCAGAACGGACACGGCTTGAGGCAAAAGAAATGGAAACAAGCTCACGAGCCGCACTTAAGCAAGTTCGTGAGCTTGTTTCTGATATGAGAACGGTCACGATGACGGAGGAGCTCGCCAACATTCAGCACATATTAAAAACGGGGAACATTACCTTTCAATACGAAGGAGACGAAGACTTTTCAGCAATATCTCCCGTCACTCAAAACATTATCAGTATGTGTATGCGGGAAGCCGTGACCAATATCATCAAGCATAGCAAAGCAACCCACTGCGCCATCACCATTTCTCAGTTTGCTGACAAAATGAGGATTGTCATACGGGATGACGGAAAGGGAGCGGCAAAGGAGAAAACATTTGGGAATGGCTTGCGGGGAATGGAAGAACGGCTCATGCTCATTGAAGGCGGATTAACGCTTTCAGTCCATAACGGAACGGTTTTGACACTGACGATTCCGCTTATTAAAAAAGCAGAATGA
>YZ01|ctg00005_02455 QNH30_17260
ATGCAACATCTCACCATTCAAAAAGCAATAAACCATGATCAAGCGCTGTATGAGCTTCTGCTGCTTGCCGATCCTTCAAAAGAGATTGTTGATGAATACATTGCCAGAGGAGAATGCTACACAGCTTATATATCGGGCGAATTAGCTGGTGTATACGTGATCATCACAACTAGACCGCAAACCGCAGAAATCGTTAACATCGCAGTAAAACAAACAATGCAAAAACAGGGCATTGGCAAGCTTCTTATCCGCGACGCCATTGAAAAAGCGAAACACATGGGAGCAAAGGTGATTGAGATTGGCACTGGAAATTCCAGCATCCATCAACTGTCGCTTTATCAAAAATGCGGGTTTCGCCTTCAAGCAATTGACCATGATTTTTTTATCAGACACTACGATGAGGAGATCTTTGAAAACGGCATTCAATGCCGTGATATGGTGAGGCTTTATTTGGATCTTTAA
>YZ01|ctg00005_02456 ctg00005_02456
ATGTTTTGTAAGGAATGCGGTCAAAAAAATAATGAAGGGGCCAAGTTTTGTAAAGAATGCGGCACCCCGATTGGAGGGAGCAGCAGACAGGTACAAAAAGAAACAGCAAGCACTGCTGAAACGAGAATGGCTCCGCGAAAACCAATCCCTAAGAAAACCATCATTTTATGGAGCAGCATTGCCGCAGCGTGCGTCATATTATTTGCCGCATATAAAACCGGAGCGTACTTTACTTCAAAGGATAGGTTAGTCGACAAGTTTGAACAGGCTGTAAATGATGAGGATAAAGACCAAATCGCGTCTCTCCTTACGCCGGTAAATGACAAGCTTAAGCTTACTAAAAATAATGTAAAACCGTTTCTTACATATTTAAAGGATCATCCTGACAAAAAAGATGAGCTTTTTGCATCACTGCGTGCTGAAACACCTCAAAAGGATATCGTATACGCAGAGAAAGACGGAAAAAGCCTGCTGATATTTGACCATTATGACTTAAAGATAGCACCTGTTTATTTTGAAGTGACCAGCAATTATAAAAATACCGATCTATATGTCAATAAAGAGGATGCCGGATCTGTAAAGAAAGCGGATCAAGCACAAACCCTCGGACCGTACATTCCCGGAGAATATACAGTCTCAGCCAAACTGAAAAACGATGTAGTCGATCTTGTGAAAAAGGAAGACATTCAGGCGGTTGGCGATAACAGCTTTCGTGTGGATCTCTCATTGGAAGCAGACGATGTGACATTCAGCTTAGCAGATGACATCAAGAGCGGGAAGGGAGATTTGCTGATTAACGGCAAATCGATTCATAAAGACCCGTTCAAATCCGTAACTTACGGTCCGCTTCTGACAGACGGATCAATGACGGCTGCGGTCGAAGCGGAATTTCCGTGGGGAAAAACAAAAACAGCGGGCGTTCCGATCGATCATAAAGATATGGAGTTACCATTAATTCCTGATCAAGCTACACAGGAAACGATTATGAACACGATTGTCAAAGCCACAAAACAGTACTCCAAAGCGCTATCAGACGGGAATACAGCCCAGATGACAGAGGCGAGTGCCAAATGGAAGGCAGAGACGAAGGATACCGTCGATTCTATGAAAAACACGGATTCATATTTAAAAGACAAGTACTTAGAAACTGATTTTGACCTGGATACATTCGCACTCTCTCAGGAAAATGACGGGACGTGGCAGGTATCGGTAACAGGGAAAGAACTTCACCAGTCTTCTTCGTATAACGACTATTCAAAACCCGAAATGACTGATAACAGTCCGAGTTATGAATATCTCCTTTCATATGATAAAAAACAGAAAAAGTGGATTTTCGAAGATACAGAATCAACATTCGAATCTGCCGGTTCAAATGTAAAGAAAATCAAAAATGATAAACCGGAGACATACACATCCGCCTGGGCAGGCTCGAAAAACAAAAACAGTGAAAGCTCTGCAAGCGGTGATGTTACAGATGAACAAGTAACATTATTTATGGGCAGTTATCTGCAAAGTCAGGCAGATGCCGTCAATCAAAGTAATTTCTCACTGATGGCAGACAGCCTTGAAAAAGGCAGTTCCCTTTATTCCGACCAGCAGCATCTCGTAACGAAATTAAATAAAGAGGGGACAACAGAAGACTTTAATAACTATAAAGTGAAAAGCTGGAGTCAAAATGGATCAGCGATTACGATTAAGACGTATGAAGAATTCTATATCACAAAATCAGGCGGCAGTCCAAAGCTTAGAACATATAACTGGACCTATACCGGTACAGTGAAGGACGGAAGAATTTATTTAACATCGATTCAATAA
>YZ01|ctg00005_02458 yvbH
ATGTTCAAAAAAATTGCAGCAGATGCACTGGGCTTATCTGATATCGGAAAAATTATCGAACCTCAGGATTATGACAAAACAGATTCTGATGACTATGTCATGCATGAAGACAATGAAAAAATTTATTTCTTGATTAAAACGAAAGCAGACGAATACTGCTTTACGAATCTGGCTCTGATCCATGTAGACGGCGCACGCGCCACTTCCTCAAAACGAACGTTGAAACGCTATCCTTATTCGCAATATAAAATCTCTGATGTTTTTCTGGAAACTGCCGGAAAAGTCGATTTGGATGTTGAGATTAAGTTCAAGCTGGGCGGTGAACAATTCGACATCGATGTGCACAAAGACCAAATTGAAAAGTTAAAAGACCTTTATAAAGCACTGCTTCGCATCGCTGAAACAACCTATGAAAATGATATTTTAATCAATCAAGCGGAACAAAGCTTGGATAAAGCCGTGACGATTCTTCACCATACCCGCCCCGAACACGTCAATATTGAAACACAATATAAAGAGCTGACTGAATTCGGATTCAGATGGCTGACATCCGTTCGCTCGCAGTATCATATTAAGGATTTTGGAGATGTATTTGAGAAATATATGAATAACTAA
>YZ01|ctg00005_02469 yvaQ
ATGCGACTGACGATTTCCCGCAAATTCAGCCTGGTATTTTTGACACTGATCCTGATCAATTTACTTATAGGCGGAATAGGCGCTTTTAATATGCAGCACATCATTCAAAAGACAGATGAAATCAACACAAAATGGATTGACGGCATCAAAGAAATTACTTCGATTAATTATTTGACCGAGCATCTGTCTTCTAAAGAAAAGGATTTTCTGATTTTCACAGACAAAAGCAAAATGGATACGCTTGAACAAGACATGAATCAGATCCTTGAAGACATCAATCAAAAGCTTGATAGCTACGAAAAAACGATTTCCAATGACAAAGAACAGAAACTGTTTGAGCAGCTTCAAACTGAAGTAAACACCTATACTGATATTCATGCGCAAATTATAGAAAGCGGCCGCACGAATGACATGGACAAAGCAAGAGGTTTATTGGTGCAGACTGAGGCCAGATTTGAGGATATGAAAAAATCAGTCACTCAGCTCGTTGACTTTAATAAAGAAGGCAGCAACACAGCGGTAAAAGAAACGAAGGACGTATACCATAAAGGGCTCATTTACACTGCTTTGCTTCTGGCAGCATCGATCATTATCAGTATTTTCATCTGGCTTTATATCACGCGAAACATTGTAAAGCCTATCATTCGCATGAAGGAGTCTGCCAATCATATTGCCGAGGGAGATCTGTCGAATGACATGGAGGCGCTCAACTCAAAAGACGAGCTGGGCGATCTGAACGAAGCGCTGCAAAAAATGGTAGGCAATCTGAGAGATATTGTCGGATACTCCAAAGAAATATCAAGCCGGGTTCTTTCTTCTTCACAAGTGCTGGCAACCGCAACAAATGAAACAAGATCCGGCAGCAAACATATTACCGAGACAATGAACGAAATGGCTGAGGGCTCCGAACAGCAGGCCCAAGACGCCGTGACGATTGCCGAATCGATGAATGAGTTCACCGAAAGCATTGATAAAGCCTATAATCGCGGCATCACCATCAGCGATACGTCTCAAAACGTCCTCGAACTCGCGGTAAGCGGAAACGAAAATATGGATACATCATTACAGCAAATGAAAACCATCCATCATATCGTTCAGGAGGCCGTGCATAAAGTGAGGTCACTGGAACAGCATTCTCAGGATATCAACAAGCTCGTTCAGGTTATCAACGGCATTGCCGAGCAAACGAATTTGCTGTCACTTAACGCCGCGATTGAAGCTGCCCGCGCAGGAGAAAGCGGCAAAGGCTTCGCCGTTGTGGCAGAGGAGGTCAGAAAGCTGGCTGACGGCGTTTCTGATTCCGTCCAGGATATTACCCGGATTGTCAACGGGACACAGCAGGAAATCCACACTGTCATTGGGTACTTAGAAAGCAGCTTTACAGAAGTCGAAAAAGGAACAGAAAACCTGACAGACACCGGACAAGCTATGCAGCATATCAGACAATCGGTCACTCACGTTGCAGACAGCATTAAGGAAGTTACGGATGGCCTGAAGCAGTTAACAAACCAATCGATTACCATCAATCAATCGATTGAAAATATCGCTTCTGTATCTGAAGAGTCGGCTGCCGGCATTGAAGAAACATTTTCGATTACCGAGCAGTCCGCCCATTCCATGGATCAAGTGCTCCAGAATGCTAAAGAGCTTGAGAAGCTGGCGAAGGAGCTTAATGAGAAGATGGATCAGTTTACAATCTAA
>YZ01|ctg00005_02474 group_2172
ATGCCCCTTATCAGCATAGCCAGCAGAAAACATCTTTATTATGAGGAATATGGACAGGGAATGCCTATCATTTTTATCCACCCGCCGGGCATGGGACGTATGGTCTTTTATTATCAGCGCCTTCTCTCCAAGCATTTCAGGGTGATTTTTCCCGATTTAAGCGGCCACGGCGACAGTGATCACGCGGATCAGCCCGCCTCTATTTCTTATTACGCAGATGAGATCGTGCAATTCATGGACGCTCTGCACATTAATAAGGCTGTGTTATTCGGATATTCCGCCGGTGGCTTAATCGCCCAGCATATCGGCTTTACCCGCCCGGACAAAGTGTCACATCTTGTTCTCACCGGCGCTTACCCGGCTGTCCATAACGTAATCGGAGAGAAGATACACAAGACGGGGATGTATCTGCTTGAGAAAAACGCCGGTTTGCTCATAAAAATCCTCGCCGTCAGCCATACAAAAAACAAAGAACTTCAAAACCTATTAACAGGCCATATGAAAAAAGCAGACCTTGCCCATTGGCATCAATATTATCAGGATTCGCTCCGCTACAACTGCATTGAACAGCTGCCCCATATACACATGCCCATGCTGTTTATGTATGGCGGCCTGCGGGACTGGACCTTCCCAGCCTCAGGCTATTACCGCAAAGCTTGCAGCCATGCCGAATTTTTCAGATTGGAATATCAGGGGCATCAGCTGCCGACAAAACAATGGAAAACATGCAACGAACTGGTGACAGGGTTTGTGCTGACACATCATTCATAG
>YZ01|ctg00005_02521 rsiO
GTGAAACAACAAACTTCTTCAAAACGTTTATTGCGGCTCTCCATACAGTACATGCTGGCCGCAGCAGCAGTGGTGTTGACTTATTTCGGAATCATTTTTACTTTGTTTTCTTTAGCGGGAACGAGCTACCGCTCAGCAGCTCATGTCCTGCTTTTTGCCGTGTTATTCCTTGTCCTCGGGTTATGCTTTGAACCATTTGAACGCCTGATGATACATAGTTTTACATTTTTTAAGACAGGAAAACGCCTATTCATTCTCCTTGCCGGCATCGTACAGCTGCTGTTTTTGTGGATGACTGCTCATACAACAGACCAATTGATCAGCGACATCTGGCTGTCCACCACAGAAGAAATGATTGTCGCATCTGTTTTTCTGATTTTAGACAAATGCAACTCGGCTCTTCCCAGCTAA
>YZ01|ctg00005_02533 BAX60_01255
ATGATGAAGGCAGAAGGGCTGTCGGGAGGATACGGAGACAGCCGGCTGATCAACAATGTCAGCTTAACAGTGGAGAAGGGTGAATTTCTCGGTATTCTCGGCCCTAATGGAAGCGGAAAAACCACGCTTTTACACTTGCTGACTGGTACGCTGCCGGCCAAGGAAGGCAGTGTTTATTTGGCTGGCAAACCGCTGGCAGACTATAAACCGAAGGAACTGGCGCAAATCATGGCCGTCCTGCCGCAAAAAACGGATCAAGCCTTTACCTTTACCGTCAAAGAAACTGTAGCCTTCGGCAGATATCCATTCCAAACAGGACTGTTCAGACAGCAGACTGAAAAGGATGAAGCCATTGTACAGGAAGCAATGGAGCAAACCGGAGTGGCCGCTTTTGCAGGAAAATCGATCCGCGATCTAAGCGGAGGGGAACAGCAGCGGGTGTATTTGGCCCAAGCTTTGGCGCAGCAGCCGCGTATTTTATTTTTGGACGAGCCGACAAATTTTCTCGATCTGGCTTATCAAAAAGAACTGCTTGATCTCATCAAACGCCTGACAAGAGAAAACGAATTGGCAGCTGTCAGCGTTTTTCATGATTTGAATACCGCGAGCCTGTACTGTGATGAGCTCTTGTTTATGAAAAATGGTACAGCCGGGCCTAAGCAAAAGCCGGAATATGCGGTTACAGAACATCACATAAAGGCCGTGTACGATACAGATGTCACCACCTTGGTCCATCACAGCTCCCCAAAACCGATGATTGCGATACAGCCTGAAAAAGACAGTGTGAAGCAGCAGCCTATCCCGTTTGAATCTTTGATTCAAACGGGGCATGATGACATTCTTCTGCAAACGGAAATCCCACTTCGTACACTGTCCTCAGCGCCTGTCGGTGCAGGGTTTTCGTGGAGCAGAACGCTGATACATAAACGGCTGCCAGTTCAGTCAGATCCTATAGAAAGGCTTACGGCCTATCTGTCAGAAAACGGTTTTCATCTGCCGGAAACTTGTGCGATGGCTTCGCCGGGAAGGCTTGACCGTTTCGTGTATCGAACGTATGAAGATGGAGAGCTATCCATTTTGATATGTGTCATGACCGGCTTTTCGATATGGATTTTGATCAACGGCTATGCGGCAGATCAATGCTTTGTCAGAGCTCTCATGACTGCCGAAGCAGAACGGATGAAAGTGCTGGGAGACGGACGGGCAGAGGGTGATATTCTCATCGCTGCGACACAAACTCAGCAATCTGAAAACACAGAAAAGCGGCTGAATCAATTGATACAGATAGGAACAGCTGAATGTGTAAAAGAGGCTGCAGAGCTGTTTGAATAA
>YZ01|ctg00005_02538 BCV50_17125
ATGAAAAAAATGCTGGGCAAATTGCTGATCATTGCCGGTATTCTTATATTTTTCGCCGTCGTGGTAAAAGACGTGTTTGCTGCAGGCTTGGGTTTCGTAAGCGGCACAGAAGCTGATTCAGCCAGCGCATCGCCGCGGGACATCGGCAGCGTGGTCATTGAGTCGGATAACAAGAATGTCCGGATCATAGCGGAAGAACGAAATGACATATCGGCAGGCATATCAGGAGACTCCGGGAAGTTATTTGTTACTGAAAACAGAAGAAAACTGGAGCTGACCGCAAAGGAAAAAGAATTTCAATTTTTGAATGGATTTAACCGTTCTTCCCTTGTCGTCCGGCTTCCGTATGATTATAAAGGTGATCTGACGGTGCGAACCTCAAGCGGTGACGTGTCTGTGGACGGGAATCATCGTCTTGCGCTTTCGGGGCTGAACGCAGTATCTGCGAGCGGAAATATGAGAGTGACGGACGTCCGCCTTCAAGACCTGAAAGTGAAGGGATCATCCGGAGATGTCATCATTTCAAATACCGTCACCAAAACAGCCGGCATTGACTTAGCTTCAGGAGATGCAAACCTGGCTGATGTATCAGGCTCTCTTGATGTGAAGATGACTTCAGGAAACCTTGATGCTGCACTGAAAAAGGTAACGGGCCCTGTATCTGTCACGCTGACAAGCGGCGATGCGGATTTGAGCCTTCCCAAAAACGGCAGCTTTACAGTCAATGCAAAATCAGCGAGCGGGCGCGTCAGTTCGCCGTATTCATTTGCTGATACAGCACATAAAGATCATCATCAAATCACAGGCTCGCAAGGAAGCGGCCGGCATCCAATCGATATCAAAACGGACAGCGGGGATCTAGCGATACAGTAG
>YZ01|ctg00005_02565 yuzL
ATGGTGCGAGAGAAAAAAAATCCGTCTTCAGCGGCAGTCAGCGCGGCTAGCGTAAAAGGAGACGCCGGTCCGACCCAGCATTACGGCGGCGGAAAACGGACAAGTCAAAATCAGCAGTATAAAAAACATAACATGGAACAATCATGA
[truncated: 938,359 more chars]
