# Supplementary material for: From indigenous screening to pilot fermentation: comprehensive characterization of Bacillus subtilis YZ01 as a novel food-grade probiotic candidate
Source: Front Microbiol. 2025 Aug 29;16:1624208. doi: 10.3389/fmicb.2025.1624208 (PMC12426190; doi:10.3389/fmicb.2025.1624208)
Supplement: Supplementary file 5 [file Data_Sheet_3.fasta]

>YZ01|ctg00001_00067 ctg00001_00067
ATGGAAGATAAAAATTATAAATTAAGTGTTGTAGTTTTAGTCTATAATACAGAGAATTATTTGAGAGAATGTTTAGATTCATTGATCAATCAGACTTTAAAGGATATTCAGATTATCATTGTGAACGATGAAAGCCCAGACAATAGTCTAGAAATTATAAAAGAATACCAAAAGAACTATAGTAATATTGTGCTAATTAATCAAAAGAATAGTGGGGGTGCTATTGCCGGTAATAATGGTTTAACAAAAGCTACAGGTGAATATGTAACCATTATTGACTCTGATGATATTGTACCGCTTTATGCTTATGAAAAATTATATACAGAAGCAAAGGAAAAGGATTCTGACATAGTTATTGGTAAACCTAATATTCTTATTGATGGGATTCAAAAAGAGATCATATATAAGAAAGAAAGAGAAGTATGGCAAGAGCCTAAAGTTATTAATAATTTGCATGATTTTCTTGACATTTTTTATGATGGTTTCTATTGGAATAAGATTTTCAGAAGAAGTTTAATTGAAGATTATAACTGCTTCATGCCGCCAGGAATGTTATATGCAGATCGTCCGATGGTGCATAAAGCTTTTCTATACGCAAATAAGATTTCGATTATAACTGATATAGTCTATCTTTGGAGAAAACGAGGAAAAGAAGCTTCTCAAAAATCTATAACTCAGTTAAATGGAGATATACAAAATTTTATAGATCGTATAGAATCTTTAAAATATCAGATGAACTATTTTCAAACATACGGAGATAATACACTAACTAATGAATTCTTAAAGCGAAATATCGAGCGTCTCTTTTTTCCAATTAAGAACATCGTTACAAATAAAGAATTTCGAAAGGCTTTTTATAAAGAAATTAAACCTATTCTTGAAAAAATAGAAGATATTTATAATAATGATATTGGAATTATAAATAATTTGTATGTTTATCTCATATTAAATGATTTAAAAGAAGAGTTGATTTATTACTTATCTACTCCCCCACAAGGTAAGGTAATTGGTGAGAATGGAAAGTTTTATTGGGCACTACCTTTTTTTAGGGATAGAGACTTAAATATCCCTGACTGTATTTTTGAAATTAAGACATTAAAAGAAGAATTTGTAAAAATTAAAGGAATAGATGTTACTGAAGAGTATCTTAGCTTTAATGAAATAAAGGTTCCTAAGTCATTTTCCGATATTGAACTTAGCGTTTCATTTGAATCAAGGTTTAACCCCGAAGATAAAAGAATCTTCGACATTCCTACCGACAATTCAAATATTTTTAATGGGAAAATCCCTTTATCTAGCTTTGATAATTTAGCAGTATATGATATATATCTTTTGTTTACTAACGGTAAAACTTTAGATAAATTCCGTATTTCAAATAAGATGGTTCAATCAATAAGTTTTGGAAATAATAAAACAGCCCGAAACTATAATCTATACTATACCGATAAAAATAAGCTCTCCCTTAACATACTTAAATTTAATATAGTTTCTTTTATGTTTACAAATGAAAAAATAACTTTGAAGTTAGATAAGGATCTTGAAGGAGAAGGAAACTTCTACTTAAAAAATCGTTCTAATAATGATAAGGTTTACTTTAAAAAAAATAAGAATGAATCAAATTCTTATGAGATATTATGGGATCACTTTTTTGATCCGTATCTTGTTTACGATTTATTCTTTAACTCAGCGGAAAAGAATATAAGAATAAAAAATGAAATGGTTCTGCAATTTAGAACACCGACATTAAAAAAAGGCAAGGTTAATATCGAGCATTATATAACGAATAAAGGTAATGTATCCTTAAAGAGTTACAGTATATATAGCAAATTCATTTCGAAGATATTAAACCGATAA
>YZ01|ctg00001_00068 vioA
ATGAACAATGAATTGAGATTAGAAAAACAAATCAATGTAACAAAACCTAAATTGCCTCCTTTTCAAAGTTATGTTAAAAAAATTGAAAGTGTTTGGGAAAATAATTGGCTAACAAATAATGGACCACTCCATGAAGAATTTAAACAAAATCTGAAAGCTTATTTAAACTCAGAAAACATCGAGCTATTTGTAAATGGACATTTGGCTTTAGAAACAGCATTAAAGACTCTTGGTGGTAAGGGTGAGGTCATTACCACTCCTTTCACATTTGCATCAACTATTCATGCTATCACTAATGCTGGTTTGAAGCCTGTTTTTTGTGATATTGAACCAGATAATTTTAATATAGACAGTTCTCAGCTTGAGCAGCACATCACAGAGCAAACAAAAGCAATAGTGGCTGTTCATGTTTTTGGCTATCCTTGCGATGTTTATAAAATAGAGGAGATTTCAAAAAAATATAATTTAAAGGTTATCTACGATGCTGCGCATGCTTTTGGTGTAACTATAAACGGAAATAGTATTACAGATTTTGGTGATCTATCGATGTTCAGTATGCATGCTACAAAAGTTTTTCATTCTATAGAGGGCGGTATATTGAGTTTTAAGAATCCGGAGCTTGCTGACACTTTAAAAGCTATGAAAAATTTTGGTATCAATTCATACAATGATGATATAGAAATGATTGGGACCAACGCAAAGCTAAATGAATTTCAAGCTGCTATGGGATTAATCAATTTAAAGAGTATAGATGAAGAAATTTCAAAAAGAAAAAAAATATATTCCACATATATTAGTTATTTAAAAGATATAAAAGAGATTACTTATTTAGAAGAGCTTGAGAACATTAGACATAATTATTCTTATTTTCCTATTTTAGTACAAAATAATGTGCTTAGAGATTTTTTATTTGAAGAAGTTAAAAAGTATAATTTGAACTTAAGAAAGTACTTTTATCCATTATGCAATGATTTTTCTTGTTATAATTATGATTCTAATCAGACACCCATTGCTAAAAATATTAGTGATAGAATACTGGCATTACCAATGTATTCTGATTTAAATGAGGAAACAATAAGAAAAATAATTAAAATCATAGAGCATGAGACAAATATTTTTAATGGTAAAGTGCTGAGCGTTCAATATTGA
>YZ01|ctg00001_00069 ctg00001_00069
TTGAATAAAAACGTTCTAATCTTTCCATGTGGTTCTGAGATCGGTTTGGAAATTCATAACGCTTTAAAGTATGTAAAAGGACTGACTTTATACGGTGGTTCTAGCATCAAAGACCATGGCACTTATGTTTACAAAAACTATATAGGTGACTTTCCAAATATAGATGCAGAAGATTTTATTGATTTCTTAAACGATATGATATCAAAGTTCGACATCGATTTTATAATTCCTGCTCATGATAGTGTAGTCTTAAAATTAGCCCAATATCAAAACAGCATTAATGCGATTGTTGTTACCTCTTCTAAGGAAACATGTGAAATAGCTCGATCTAAAAAACTAACTTATCAGTTTTTTGAACATGAGGACTTTGTACCGAAAATGTATACTCAAATAAACGAAATTAATACTTATCCTGTTTTTCTTAAACCTGATGTTGGACAAGGTTCTAAGGGAGTAGCAAAAGCTAATAATAAAGAGGAACTTTTATTTTATAAAAAACAAAATAAAGATCTGATTGTATTAGAATATCTCCCAGGTGAAGAGTATACTATTGATTGTTTTACTGATAAACATGGTTCTTTAAAGTTTGCAGGAAAAAGAGTTCGAAAAAGGATTAAAAGCGGAATTAGTGTTAATTCAGTAACTTTACCTTTAGATGAGGAAGTTAAAAGGATAGCAAAGATTATTAATGATAAAATTGAATTTAGAGGAGCTTGGTTCTTCCAACTTAAAAAAGATAAAAATAACAAATATAAACTTTTAGAAATAGCTCCTCGCATCGCTGGAACTATGGGTCTTCACAGAAACAAAGGGATTAATTTTCCTTTGCTAAGTTTGTATGACAGAATGGATTATGCTGTCGAAATTACAAATAACAACTTTGAAGTTGAGGTAGATAGAGCGTTAATTAATAGATTTGAACTGAATATCTCATATAAAAGAGTCTATGTTGATTTTGATGATACTATAACATATCGAGAAAAGGTTAATCCAATGCTTATGCTATTTTTGTACCAATGTTCAAGCAAGGGTATAGAGTTAATATTAATTACAAAACATGTATATAATATCAGAGAAACTTTAGAAGCTTTAAAAATAAGTCCTGCACTTTTTGATGAGATTATACATTTAAATAAGCAAAATAAAAAATCTGAAAGTATTAATAATGATTTACCTGCTATCTTTATAGATGATTCTTTTGCAGAGCGCAGCGAAATATACAATTTTAATATCCCAGTTTTTGATATAGATGCAGTAGAGTCTTTAATTGATTGGAGACAATAG
>YZ01|ctg00001_00070 ctg00001_00070
TTGATTAACTTTATAAAAAGATTCTTGAAATTAATTGTTAAAAGAAATATACAAAATCATAAAGTGCAAATAATTCAAAATGAAAACAATATCAGTTTTAAAGTCACTGATTTCAATAATGTAGGCAGTAATTATCTAGTATTAAAAGACAGAAGTTCAGGAAGAAGAATTAAGAAAAAAATCCACGGGAGCAAAGTGAATTTTAGCTACACTGAAATTTTCAATATTAGTGAAAAGGCTATATTAGATATGTATGTTGTTTGTAGAGTTTATAACAAGTATATAAAGAAAAGAACTCCTTTTTCCAATGATAATTTAAGAATGAATATTTTTGATAAAGAAAGCAATATAAAATTACGTCCTTTTAAGACAAAAAATAATTACTTATCTATTATTGTAGAAAAGTCTTACTTCACGCAAAAAGTTTATACATTAAAAGCAATTGGGCATAATTTATACATTGAGGGGACTTTAGATTCTCAAATCACTCCCAAGGATGTAAATAAAGTTGAAGTTATTATTACAAGAAGAGACAAAAAAAAATCTTATGGCTTTGAAATTCAATCCTTCGCAGTAAATAAACAGAGATATGAATTTAAAGGGTTATTAACGATGGACAAAATTAGAAATGACCTGGCTGTAAATAGTCGTTGGGATCTGATTTTACAAGTCAGGGATTTAAATAATTCTGTCATATTTAAAGAATTGATAAATATGAGCGAGTTCTCTAACTTTGAAAATGAAGAAGATCGTTATTTACTTGTGAACAAAGATACATATGAGGATATGCAATTTGTCTTCTATGCAACGATGGGCAAAGAAAGCTTGGCAATGTGGTATACAGATAAACATCAATTTGAAAAGACGTATAACATTGCAAAGGGAAAAACTATTTTTAATCAAGTTTGTGAATCAAATCCAATTAATAAAAAAATGATTTTCTTTGAAAGTTTTCTTGGAAAAAGCTATTCCGGTAACCCCAAATATATATATGAAAAATTGCTTGAATTGGGCTATTCTAATCAGTTTATATTTATTTGGTCTTATTCAGGAAAATCTATTATTCCCGGCAACCCAATAATAGTTGAAAGAGAAAGCGAAGAGTATTTTAAATACCTAGCAGAATCTAAATACTGGGTCAATAACATCATTTTCCCAGTGCATAGAAAAAGAGAAGGAAATATTTACTTACAAACATGGCATGGAACACCATTGAAGAAATTAGGTTTTGATATAGAAGTAGATGGGCCAGAAAAACTTGCAAGAGAAAACTTTTATTTAGAGTCAAGGAATTGGGACTATTTAATATCAGCAAATAGATACTCAAGTAATATATTTAAAAGAGCATTTAAATTCAATAAAAGAGTATTTGAATTAGGATATCCTGCAAATGACATATTTTTTAAAAAAGATATTTCAGGATTAAGAGATGAATTGAAGGAAAAGGTAGGAATTCCAAAAGATAAAAAGGTTATTTTGTATGCCCCAACTTGGAGGGACAATGAATCCTCAGCGTCTTGGCAACATTCCTTTGAAATAAAAATTAACCTAAATGATTTTATGGAAAGATTATCTGATGAGTACATTTTGCTATTAAGAATGCATCATTTAATTTCTGATTCAATTGTTATTCCTGACGAATATAAAGATCATATATTTAATGTGTCATCTTATGATGATATACAAGAATTATATGTCATTTCTGATATTCTTATCACTGATTATTCTTCAGTCTTTTTCGAATTTGCTAATACAAAAAAACCTATATTGTTTTTTGCTTATGATTACAATTTGTATAAAGAAGAGATTAGGGGTTTCTACTTAGACATGAAAAAGGATTTGCCCGGCCCAATATTACAGTCGAGTGAAGAGCTATTGAATTCTATTAAGAATATAAAACAAGTAGAACTAGAATACAAAAGTTCCTATGATAAGTTTATAAAAAAGTATTGTGAAATAGAGGATGGAAATTCAGCTAGAAAAATCATTGAAGAGGTTTTTTAA
>YZ01|ctg00001_00071 rffG
ATGAAAACTTATTTAGTAACAGGCGGAGCAGGGTTTATTGGTTCGAACTTCATATTATATATGATGGATAAGTATCAAGATATTACTATTATTAATATAGATGATTTAACTTATGCAGGAAACCTTGATAATCTTAAAAAAGTTGAAAATAAGAGTAATTATTACTTTGTTAAAGGTAATATTGCAGATAAAGAGATAATTGAAAAGATATTTAAAGATTTTGAAATAGATTATGTTGTGAATTTTGCTGCAGAGTCTCATGTAGATAGAAGTATAGAAGACCCTGAGATTTTTGTTAAAACAAATGTATTAGGAACAATGAATTTATTAAATATATCTAAGGAAAATTGGATAAATGAGGATGATTCTTTTGAAAAAGGAAAGAAGTTTATTCATATTTCTACTGATGAGGTATATGGATCTTTAGGAGCTGATGGATTGTTCTCTGAATCAACTCCTTTAGATCCTCATAGTCCATATTCTGCCAGCAAAGCATCAAGTGATCTTCTTGTGAAGTCATATTTTGATACATATGGATTTCCAATAAATATAACAAGATGCTCAAATAACTATGGTCCATTGCAATTTCCTGAAAAAATGATTCCTGTAATTATCAGCAATTGCTTAGATTTCAAAGAAGTGCCTCTCTATGGAGATGGACTTAACATAAGAGATTGGTTATATGTGGAAGATCATTGTGCTGCTATTGATTTAGTAATTCATAAGGGAAGCCTTGGTGAAGTATACAATATAGGTGGAAATAATGAAAAAACTAATATTGATCTTGTAAAAACAGTTATAAAATTACTTCAAGAAAAAGTAGACTCAAAAATTGATGAATCACTTATCAAATATGTACAAGATAGAAAAGGTCACGACCGTAGATATGCTATTGATGCATCAAAAATTAAAAAAGACTTGGATTGGGAGCCTTCTACTCAATGGGAAAAAGGTATAGAGAAAACTGTTAATTGGTATCTGAATAATAAGGAATGGCTTGCTAATATTTTGAATGGGAATTACAGAAATATATAG
>YZ01|ctg00001_00072 rfbA
ATGAAAGGTATTATTTTAGCTGGAGGAACAGGATCAAGGCTTTATCCTATAACAAGAGGGATATCGAAGCAACTTGTTCCTATATATGATAAACCTATGATTTATTATCCGTTATCTGTATTAATGTTAAGCGGGATAAAGGAGATATTAATTATCTCTACTGAAAGAGATCTGCCGTTATTTAAACAACTGTTGGGTAACGGAGAAAATTTAGGTTTAAGTTTGACTTATGAGATTCAGAAAAAACCTCGTGGACTTGCCGATGCATTTCTTATAGGTGAGGAATTTATTGGTGATGATAATGTAGCTCTGGTGCTTGGAGATAATATTTTTTATGGGCAAGGATTCACTAATTTGTTAGATAAGGCTGTTTCGCTAAAAGAAGGTGCAATCGTTTTTGGATATTATGTTAAAAATCCAGAAGATTACGGGGTAGTTGATTTTGACAGTGAAGGTAGAGTCATAGGTATTGAAGAAAAACCTAAAGTTCCAAAATCAAACTATGCTGTTCCAGGTTTATATTTTTATGATAATAATGTAATAAATATTGCGAAAAAAATCGAGCCTTCTGAACGGGGAGAATTAGAGATTAGTTCTATTAATGAATACTATTTAAAACAGGGCAATTTAAAGGTCGAAATCATGGGCAGGGGAATGGCATGGCTGGACACAGGGACACATAAAAGTTTATTAGAAGCGAGTAACTACGTAGAAGCTGTACAAAATAGACAAGGGCTTTACATAGCATCATTGGAAGAAATTGCCTTTCGGAAAGGATATATTAGCGCAGAAAAGTTGCATAAGTTAGCATTACCATTAAATAAAACAGAATATGGAAAATATTTAATCAAATTAGTTGAAAACAATGAAATTAAGTCTTAG
>YZ01|ctg00001_00073 tarF
ATGAAAAAGAAAAAGTTACTTACTAAAATTTATTCCATTCTTTTTTTCTTAATTGGCAAATTACCCAAAAACAAGAAAAAGATTATGTTTGAAAGTTATTTAGGCAAACAATATAGTTGCAATCCCAGAGCTATATTTGAGTATCTTAAACGAGAAGAAAACCATTATCAATATGAAATGATATGGAGTGTTAATAAGAAATACGAAAAGGTATTTAAAGAACTTGGTTTGAAATACAGTAATAGGTTTTCCGTTTCTTGGTTATGGAATATGGCAACTGCTAAATATTGGATTACGAATAGTAGGCTCCCTTTGTGGCTTCCAAAACCTAAAAGTACGATGTACATTCAAACATGGCACGGAACTCCATTAAAAAAACTGGCTAACGATATGGAAGAAGTTCATATGCCAGGAACAAATACAGAAAAATACAAACAGAATTTCACAAAAGAGTCAAGTAAGTGGGATATTTTAATTTCTCCAAATAAGTATTCTACAAAAATTTTCCGAAGTGCTTTTAAATATAGACAATCAATTTTAGAGACTGGTTATCCGAGAAATGACATTTTGTCCTCTAAAGATACAGAAACATATATAAATGAAATAAAAAAACAGTTAAATATACAAAAAGAGAAAAAAATAATTTTATATGCACCAACTTGGCGAGATGATTCTTATTTTACTAAAGGCAGTTACAAGTTCAATTTAGAGTTGGACCTGAAATTATTTAAAGAACAGTTAGGTGATAAAGCAGTTATTCTGCTTAGAATGCACTATTTGGTCACACAAAATTTTAATTTGAAAGAATATGAAGGATTTGTATTAAACGTTACTAACTATCCTGATATAAGAGACTTGTACCTTATTAGTGATATGTTAATAACAGATTATTCTTCAGTTTTTTTTGATTTCGCAATATTAAAAAAGCCAATAGTATTTTTTGTTTACGATATTGAAAATTATAGAGATAAGTTAAGGGGCTTTTATTTTAATATAGAAAAATTGGCTCCAGGACCTATAGTTAAAACTAATAAAGAGTTGATTAAGGAAATAAAAGAATCATTGCAAAATTCTCCTTTTTTAAAAAATAATTATGAAAATTTTCATAATGAATATTGCGAATTAGAGGATGGGAACGCAACCAAAAGAGTAGTAGAAAGTTTGTTTTCAAAGACAAAGTAG
>YZ01|ctg00001_00107 group_5487
TTGGGCCACTATTCCCATTCTGACATCAAAGAAGCGGTGAAATCCGCTAAAAAAGAAGGTTTGAAGGACTATTTATACCAAGAGCCTCATGGAAAAAAGCGCAGCCATAAAAAGTCGTACCGCTCTCACAAAAAATCACGCAGCTTCAAAAAATCGTACTGTTCTCACAAGAAATCACGCAGCTTCAAAAAATCATACTGTTCTCACAAGAAATCACGCAGCTATAAGAAATCGTACTGCTCTCACAAGAAATCACGCAGCTTCAAAAAATCGTACTGCTCTCACAAGAAATCACGCAGCTTCAAAAAATCGTACTGCTCTCACAAGAAATCACGCAGCTTCAAAAAATCGTACTGCTCTCACAAAAAATCTCGCAGCTTCAAAAAGTCGTACCGCTCTCACAAAAAATCACGCAGCTTCAAAAAATCGTACTGCTCTCACAAAAAATCTCGCAGCTTCAAAAAGTCGTACCGCTCTCACAAAAAATCTCGCAGCTTCAAAAAATCGTACTGCTCTCACAAAAAATCTCGCAGCTACAAAAAGTCTTACTGCTCTCACAAGAAAAGGTCTCGCAGCTACAAAAAGTCTTTCCACGCACTCAAAAAAACGTATTATTCTCATGAGAAAACATCTCACAAAAAACATTACAAAAAACCGCACCACGACTACTACAAAAAACATGATGATTATCACAGCAAAAAAGAATTCTGGAAAGACGGCAATTGCTGGGTAGTCAAAAAGAAATATAAATAA
>YZ01|ctg00001_00264 ybaK_1
ATGTCATGGTCAAGCGCGACAGTTGAACAAGCGGCTGAGACGATCGGCGTGAGCCCGGCTAGAATCGCCAAGACCCTGTCCTTCAGAGGAGAAGGAGATCAGGCGATGCTGATTGTGGCAGCCGGAGATGTCAAGATCGACAACAAAAAGTACCGGCAAACATTTGGTTTTAAAGCAAGAATGCTCTCTCCGGATGAGGTGCTGGAGCAGACAGGCCATGAAATTGGAGGGGTTTGCCCGTTTGGATTGGCTCATGATCTGGAGGTTTATCTTGATATATCGCTGAAACGGTTTGAAACTGTTTTTCCGGCATACGGCAGCAGAAACTCCGCTATTGAATTAACGTTAGAAGAGTTGTCCGAATTTTCTTTCTCAAAAGAGTGGGTTGATGTTTGCAAAGGCTGGGAATAA
>YZ01|ctg00001_00285 ctg00001_00285
TTGAAAGCATTTAAGTTTTTACTATCCATTGGTCTTGCATTATCAGTAATTTTATCAGTAAATATGCCAAAAGCTGATGCAGCGAAATGTGTACGAACTCATCTAGGATTACAGTGTAATAACAATGTACATGCTGTTAAAAATGTAAGTGTTTATTATACAAAAAGCCAAGTGAAGAAAATTGTAAGCAGATATAATAACTTAGGGTCAAATAAATCCTTGATCATTGGTTATATAGCTAGTTTAAGATCACCACAAATAGGTCTTGGAACTTTAATGTATCAAGTTGGGGCTAATAATATGATTAAACCTTTTAAAACGGCAAAGTCTAAAGGTACCGGCCTTCAAATATCCTATAAAGTTACTATTTATAAAGGGTCTAATGCACTAACTAAAGTTTCAAATGTTAAATATAAGTATAAATAA
>YZ01|ctg00001_00308 arnB_2
TTGATTAAAGTGATAGGAGCGCAAAACATCAGTAAGGAAGAAATTCAGGAGGTCACAGAAACGCTGGAATCGGGATGGCTCTTCAAAGCCTCGAAGGTTCAGCAATTTGAAAAAAAGTTTGCCGCCTGGCATTTATATGTTTTGCAAGCTGATGAAAAACAGGCCGGTATCACGCGCAGCGTTCATTTTATCCCAGTACACATTCATCCGTATTATCAAAAGCGATTCGGGTTTAAGGAAGCGGACCTCCCGCTCGCCATGAATGACTATAAACGAACCCTGTCACTCCCGCTCTATCCATCAATGTCGGACGAAGATGTACAGGATGTCATTGAAGCTGTGCGGGATATCGAAAAGGGGCTGGTTAAGTGTATACGGTAA
>YZ01|ctg00001_00355 ctg00001_00355
ATGCTAGATTACATATGGTTAGAAGACGAATTACCAATCTTAAAACAAATACCAGTCGAATATACATCAGCTGCTATTTTATTTTCTCCTTTTATTCAAATGCCTGAAGGATGGGAAAAAGCAAAGAGAAAAAATGATTATGAGCATATCTATCCAAATGATGAGGAAATAAGGGAAAAAGGCAAAGCTGTTTCATGGAAGAAGGTTATGTCCTCTTGCGGCTTTCAAACACATGCTGAGCTGGCGCTTGCTTTAATGACATCGATAGGCGCCTTAAGGGATGAGTGCGCGAGACAAGATTTGGCTAAACTTTTACATGCAAACATAAAAGAAGGTCTCTTTTGTCCTAGTGAGGACCATATTTCAAATTTTCATATCCCTGGTTTGGTAAAAGTGCTTGGTTCGAACGGATCCAAGCGGTTTTATTACTCAGAACCAATTGTGGAAAACAGCGGCTTTTTGGATACAGCTGAGGCTAACTTGCAGACGATACTTGATGAAGCCGCCGCAGAGCTCATTTTGACTGATAAGAAAATGGACTTTGTGTTTATGAGTGTATATGACTCATTCATTAATGTTTTTTTAGCGAAAGATGAAAACATCAATGACTTGGTTCAGCGTATGGGCTGGGAAGCCATGATTTGCGATGAGTCAACGTATATCAGTTGGTATAGATAA
>YZ01|ctg00001_00443 ctg00001_00443
ATGAAACAGAAAAAATATATGATGTCTGAAGGATTGGCGTTTTCAGAAGAAAAGGATATGAAGAGACTAAGTGATATGGCCAGCAAAGGATGGTTGCTCGATTCATTTGCGTTTATGGGGTATAAACTTAAAAAAGCTGAACCGCAAAACCTGATCTACAGCTTAGACTATCGTGCCGTCGATGATCACAACATGGATGAATACCTTGAAATATTCGAAAATGCCGGATGGGAGCATGTTTGTTCTGAATACACCACACATATCTTTGCCGCTGCACCCGGAACGAAGCCGATTTACTCCGACCGTTCAACTATGATTGAAAAATATAAACAAAGTGAATATACCCTTCGCTATATCACATTGTTTATGCTCTGTCTTACCGCGGCTTTCACTGTCATCAGGAGTATGCTTATTTCTGCTGAAGCTTCCATACTTCATAACACCATACACATCCTTTTTATCTTTCTCATCGCCATCACTATTCCGGCTACCCTTACTTACGCAGCCGCTGTCTTCAGAATTTGGCGAGTCAAACGCAGAAACCCCAACCTTGAGTGA
>YZ01|ctg00001_00444 ctg00001_00444
ATGAAAAAGAAGAAATTGATCATGACCTTCGTTGCTTTTGTTATCGCATTGACAAGCTTTACTGCTATAGATCTTGCCGGTAACAAAGCTCAAGCAAAAGATTGGGTGAAAAGAGGCAGTATTTGGACTACCCATTACCATTCAGGCTCATTCAAAAACTATACGTACTCACCTACATTTCAGATTTTTTATTCAGGTCAAGGAACGAATGCAAGCATTAATGCAAACGGATCTGGGAGCGGGAACATAAAAGCCGAGATGCAACAGAAGACAAGTAAAGGGTGGAAAACCATTAAAACGTTTTATGCAAAGAAAAAGGGTTATACCAACTTGAGCTACAGTAAAGCATCTAAGAGCTATAAAACAAAATACAGATTTAAATTCAGTAATACAGGAACTAAAAAAACGATTAACTATACATTCGCTTCTCTTTATTAA
>YZ01|ctg00001_00447 ctg00001_00447
ATGGAAAAAACCTCTATAAGCAGTATTGGCAATTTGGACATGATCGAGCTTAAGCCTGACCAAACCGTTATGTCATGCGAACTTGGAGATGCTGAGTCTTTTTATCGTTTTTGGCAGGTGCTTGCCTATGAGCGAATCATGATACAGGTGATAACGGGGGGTTCATTTATAGAAGACCTGTCAGAGTTTTTCAAAGGCTATGCTTACAAAGTGACGAAGCTGGCGAAAAGGCAATTTCATTTCCAATGCGTAGTACATGAAACAGACTGGGGCATTGCAGGTTATCTCTTTCTGCTAGCTTCCATCAATGATGATGTTTTTCTGATCACTGATCCTCAACTGGATAAAAGCTATTTTGCAGAAGGGAAACTCCAATGTCTCACGGACTCAGGCGAACGGATCATGTGGTTTGAACACGATGCTGTAGACATCTATATGGTTGGCGGTAACTAA
>YZ01|ctg00001_00448 ctg00001_00448
GTGTTTGAAAAACTGAGAAAAAGACAGCAAGAGCTTGAAGAAAAGCCGTATCCTGATGAATTGTACGGCTTTGAAGCGGATATATATGAGTTTTTTATGCTTGTTGCTGGCAGTTTGGGTTATGTGCTGGCGAATAAAAGGATGCCCCGGCATCAGCGGCATTCGTTGGAGAAAAGCTTTTTTGAGCTGTATCCTGACATCCCGCCGGATATGATCAAAAACGATACTGATTTGTATCATCACATTCTTTTGTATGAGCAAGTCAGACAAGAGATTTGCGCTGCGCTATCCAACTAA
>YZ01|ctg00001_00452 ctg00001_00452
ATGTCAAAGGGTGGGATGATGATGAATTGGCGAGCTTTAAGTCAGACAAAACAAGACAGCATCTGGTCAGAAGTGAACCAACTCATAAAGTGGAAGCCCGGAAGCAGATTTCATCACATCATCCCGCCTGATCCATATCGAGTGTTTGATATCTCAAGCGGGATGAGCAGTAAAGCTGGTCATAATGATGTGAGCAGAGTGCTGAGTGATTTAGAGACTTCTATTTTAAAAGCATTTCAATCATGTACTGGAGAGCAGGATGTAATATACGCATTCGATTGGCAGCATGACGAATATATCTTTAGCCCTCATCAGACAATGCCTAAGGATGAATTTGGCGAATGGCCTGTTCCGGTATTTCCAAACGGAGACTATTATTTCTTTTTTCATCAGGATTTTTCTTGGGGGCTTTTGGGTGATCCGTGGAAATGTACAATCACTGTATTTGGTGAGGAGCTGTTGGAGTCGGTAGATAATGATCCGCCTATCCTGTTTCATATTAGTACAAGTAAACGGAGGTGA
>YZ01|ctg00001_00453 ctg00001_00453
ATGAAAAAATTAAACATGAATAAAATCATTAATATAAATACCCAAGATTGTTTTTTCTATGTCGATTCACAAGGTCGTGTCTACATTGGAAAAGGTGTGAAGGGTGATATCACCATTACAATCTATGATCCTTCTGGTGATGTTCGGGATTTTAAAGTGAAAGAGCAGATTGCATACAATGATATTCAGCTCTTTCAACAATGTGCAAATGGCTATGTCTTCGTTTATTACGAATCGTATGAGCCGAAGGTAAAGGTTTTTTCAGAAGAGGGAAGGGTGAAAAGTGCTTTTCACTTGCCTTCCGGGGTTTCCTGCTGTCTTTTGGATGAGAAACAACAGCTTTGGGTCGGTTTATGTGATGAAGGGATTTATCATGATGAGAATCCTAACGGCCATAGTGTGTGGTGTTTTACGTTAGATGGTAAGCAGAAGGAAATGTATATTGATAGAAAGCTTGAAGAAATGGATGCACCGGTTGTAGATGAATGTTATGGGCTTGCAGAAAAAAACGGATTGATTTATATGCTGTATTACGGAGATGCAGTCATTGCCGCATTTGATGAAACGGTTGTGAGAAGGGTGTGGATTCTGTCGGATGAGGCACCTAAATCAGAAGCACTTGATCAGTTCACAGTATCTAAAGAAGGTTTTTGGATCGGGACGGTCAACTGTTACAGAGCAGACCTTAAGCCGTCTCTTTATTTGATTTCTACCGATGTGAGTCAAGAGATGGAAGAGATAACATGCTGTGACTCGAGCGGTGAAGCCCTAGACGTTCAACAGCTGAAACTGACAAGTAACGCTGTTTACGCAGTGACCTCTTCTGGTGTCTATATGCAGGATATCCAATAA
>YZ01|ctg00001_00454 ctg00001_00454
ATGTACAAAACAATTATTGAATGGGTTGATTATATAGATGAGGGGTGCAGTGTCCTTCATTTAGATTTTAATGTGTTTAAAAAAGAGCTCTCACTTGAAATTAAAGTTGTTGAAGGTGAAGGTGAATACTTGCATAAAATTTTATTTCAAAATGTTGCTTCTGTTTATTTTAATGGAGGTGACGGTGATATAAGATTAGAAAAAATAGATCCAGAGGAATACAATTGGCAAGTATTTGAATTCAGTTATCACCCGGAAGGAATCGGAAATCTATCAAATTCTATAATTCCGGAGTATCAATCAAATGCTAATTTTCTCATTGACATGAACAGAATGCTGATTGCTATAGAAACTGAAACAGTTCGCTTTGATGATCAATCGTTTTATGCATATCATTTAAATCTTAAATAA
>YZ01|ctg00001_00456 ctg00001_00456
GTGCAAAAAAGTTTAATCGAAAAACTCGCCGAGAATAAAAGACGTTTGTTGATGAGCGAAATGAAAGAAAAATTAGCCCCTTATGCAGAAAAGGGCTTCACTTATCGTTTTGCCGATCTGATGCAAAGCAAGCAATTGCTTGAGCTGATTTTATCAAATTCAATATCAGCTAACATCCGTCAGGTTGATGCTCCCGGAAAAACGGAAGCGAAACAGCTGATCTTGAAAACATCTCAGTCATATGTTGCTTATGATGACCGGGACGTGCTGCTGTTTCATCAATACAGCAGCGAAATTGGTGCGCTAGTTTGTGCTTTTGGAAAATGTCTCGAGCACCTTGAGGGCTTATTGGAATGTACTGGGTTCGACGAAGGGCTTCTCAATCATAGTTTTATTTTGGTTGAGCCTGAGTGTCAGTTTGGTTTATGTATATTGCACACGGAATATGGCTGTGAGCTTGTATATTGGTAG
>YZ01|ctg00001_00457 ctg00001_00457
TTGCAATTAAGGGGAAAAGTGAATGTACTATTTTATGAAATATCAACTCTCAATGACTATGATTGGGTTAAAAAAGAATATAAAACAATAGAGCATATAATATTCGATGTATTGAAAAATATAGAAAATGAACAATATGAAATGTATTCTTACTCGGTTTCAAATAAGGATAGTAATGATTGTATATACTCTGCGAATTTAAAAACAAATACTTTGTTTAATCATAAAAAAATTTCTTTTATGAAAACATCAGCAGAAGAATACGAAAATACAATTGTTGCTCATGAGAATATCATTTTATTGAAAAAAAACGTTGAGTTAAAAGATATATTGAGCAGAGTTCATTTAACGGAAAAAACACTTGTTAAGGATTTACTGAATGTTGTTTTCTGCCATATAGAAATAATAGATTCCGAGACTATCAGAATAGGTTCAAGAAACAGAGAAAATATTTCAAATATCATTTAA
>YZ01|ctg00001_00465 ctg00001_00465
GTGTCGAGTGATCCCCTTGCAGAAGTATTCATGTATTCTATCCAGGATATGAAAGGCTTTAAACTGATTCTGACAAGGGATGTATACGCTTTGGAGTGCAATCTAAGTCTTGCCTTCAATGAGTTGCTTGTTTTTGAATCTAAGTTTATAAATGTTACTCAATTAAAGAGGTGTAATTCTGATCTATTTATATATATTCATAACGAACCAAAGGTAAAGGTTATATTTAAAAAGCAACTTGGAATTATTTTTATTTAA
>YZ01|ctg00001_00467 ctg00001_00467
ATGATATATAAAGCGCTTGTTAAAGGACTTGATACACATATAGAAGCGGAAGTGACACTCAAAATTGATGGTATTGAATTCACAGGTTTTTCATCAGTTTGTCCTTATGAAATCGAAGTCGGGAAAAAATATCCTGTGTTGATTGGCTTTACGATTTTTGATGAGTTAATGATTCGTGAAAATAAAGAAGGAATAAAAGATATAACACGAATTGATTTAGGATATCAATATTATATTAGGGGAGTTTTACAAGAGGATTCAATTGATGCAGGAATTGTTCTTACTGATGAAGATGAGTATTTTTCTGAATATCCTCATTTGATTGGGGAACATGTTGAGATAAAGGTTGACAGGATAAGCATAGAATTTTTAAGTAATTAG
>YZ01|ctg00001_00526 sauU
ATGAAGAAATCAAGAGCGGCTTTGACGATCTTTATGTTCTTTTTAGGATGGGTGTTTATGTATGCGGATCGAAACATTTTGTCCCCTGTGATGGGCAGTATCGGTGAGGAATGGGGATTAAACAATACGGAGCTGGGTCTGATGTCCACTGTGTTTTTCGCGGCGTATGCTTTTATGCAAATTCCCACCGGGTTTTTGGCGGACCGGTTCGGTCGGGTTAAGGTGCTTGTCGCCGGATATCTGCTGTTCGGCGTTGCGACATTTGCAAGCGGCTTAGCATCAGCATTTGTCTTCTTTTTGGCGATGCGTGCCCTGACCGGATTGGGAGAAGGCACGTATTACGGTTCACAGTATGGCATTTCCTCGAACATTACTCCTAAAAAATACCGCGGGCTCGTGGCGGCTTTGATTAACAGCGGGATGGCGTTTGGTATTTCTCTCGGATTTATGGCTTCCAGTTTTTTTACGTATACCTTACATAAGGGCTGGCAATACCCATTTTATATCTTTGCGGTTCCGACGGTTCTTATTGCGTTGTTGATTGGTTTGTTTGTCAGAGACAACAGCAAAAAACATCCGGTGGCGGAATCACATCCAAAAGCGGATATGAAGGTATTGTTCACGAAACAGCATATTCTTGTGTATGTGCTCATTTTTTGTTCCCTCTACGGATTTTTCGGCATGCTGACGTGGCTTCCTTACTATCTGCAGACCGCAAGAGGAGTGGATGCTGCGGATACTGGCTTTATTGCTTCTCTCGTCCCTTGGGCGTCTATCCCTGGCGCGATCCTGTTTGGATTTCTCTCTGATAAAATCAAAAGCAAAAAGCCGCTGATCATTTTTTTGGCGCTGGCTGGAGCGGTTTGTCAGTTTGTCATTCCATACGCGCACAACGGCTCTTTACTGATAGTCGGACTCATCCTCTATGGACTGTTGGGTAAACTGGCGCTTGATCCCGTTCTTATCTCTTATATGGCAGACATTACCCCGGCCTCCATGTATTCAAGGGTGTACGGCTTTTTCAATTTCAGCGGCATGCTGTCCTCTATCTTTGCGCCGTATGTGACAGGATATTTTGCCGATCAGACCGGCAGCTTGGAGCTTGGCTTTTATCTGTCTGGCGGGCTGCTGATTATAGGGGCGGTGCTCTTCCTGTTTACCGGAAAACAGACCGTTTCTGTACCTGCATATCACGTGCCGGAGGGGAAAACATCATAA
>YZ01|ctg00001_00527 ctg00001_00527
ATGTTGAAAAAGCAAAAGCTTAAGAGAGTGTGCAGCAGCCAACTGGATGTTTTACCGCATATCAGTATTCAGGAGTTTCGCCAGCCTGATTCAGAATCATTCGTTTTTTACTTAACAGCTGAAAGGCCCGAAGAGAGAGCGGTTGAAGAGGTCTTTAGTTTATTACTGGAGAGGGAAGAGTATGCCGAAGCAGGCTGGGAATGGAACAGAGCGGCAATAGAGAAAAACAGAGACGCTGTATTAACGAACATACTGGAACCGGTGATAGAGCATGGGATCTTTTCGGAAATTGACGGAGCATCTGTTTTACAGCGAATCCTTACCTATGAAAATAACGGTATTCAAATTGATGAGCGGCTGTTTATAGATGAAAGCAGACATGTCGTCATCTATAATGAGTGGAATTTGTTTCTAGTGTTTGGTTATGAAGGGACAACAGCTTATCTATATGCGTGGTTTACAACAGCATAA
>YZ01|ctg00001_00547 ctg00001_00547
ATGATAAATCCCAAAAAAATACTAATTGTAGGGACGATTTTATTAGTCTCACTAACATGTGCTTTTTATATTAATCACCAACTGAATAAACCAGAAAAATCGGAGGTCACCGGAGGTAAAAAAAATATGAATAATAAAGAAAAAAGCGAACAAGAAAAAGCTGAAGAATACGTCGAGATAATGAAGCCAAAAATAGAAGAAGAGTTAAGAAAAGAGGATATTCATCATTTTATAAAGTCTGTAACTTTTGAAGATAAAGTTAATATAAATCCGATGGGAAGAATTGTAGTGAATGGTTATATAAATGATAATCCAGATAAATTCGACTTTTCCGCAGATTTGATATACGAGTCCAATAAAGTTGATGGAATAAGCTATTCCCAAGATGTATCAGATCGTTTCAGAGATTGGAGTGAATACAGCAAAGAGGTAAAAGATAAATATATCAAAACCGCTTACCCTGATAAAAAAGAGCGTGAACAATATTTAAAAGATATCGGAGAACTAAAATAA
>YZ01|ctg00001_00548 ctg00001_00548
ATGGCTATAAGAAAAAACACTTTAAAAATTAGTGATGAAGATTATAATGAAATTTCCAGTTCAGCATATAACCTTAAAAAATACCATATTGGTCAAACAATAAAAATTAGCAACGGTCAAAAACTGTATGTTGTTGATTATAAAAAAACTAAAAAGGGTCTAGATGCCTTAACTCTTGTTAATGAAAGAGATTATACACTTTCAAACAATGGAAAAGACAAAGAAAAAATCCAAAACGCCATCATCGCATACCGCGGATCAGAACCTATCAGCCCCGGCCAATTCCAAGATACAATAAAACAATATCGTGATAAGCGGGAACAGCTTATTAAAGAATTAGAGAAAAAGGGAATCAACATTCCTGAAGATGAAGATGGTTCCTTTTATGACTCAGCAAAAGGGCTTCGTGAATATTCAAATGAAATTTTGCAAGATTGGCTCCATATGGACACTAGTTATTTGGTTGGTAAAAAACCGTTTGATGACGGGACAGAGAACCAGGCCATTCAGGCAGATCAATATGCAAAAAAAATACATAAAGACTTTAAAAATGCTGACATTCAAGTCACCGGTCACTCATTAGGCGGTTCTAATGCAAGCTATGCAGTCGTGATGAATGACTTTATCAAACGCGGCGTTACTTTCGAAAATCCTAACATATATGAAAACCTGCCGGAGGATGTAAAAGCCCGAGCATTAAGAGGGGATTTCCGCAGCCGTTTAACAGAGTATATTAGTCTAAATGATGGATTATCTTTGCTGAATCGGGATGCCGCTGAAGTGGGTAAAGTGAAAGTGATGTATGACGAGACTTTGCCGAATGGTGTACAAAATAATGATCTCCCTAATGAAGTGAAAATGCTTGGGCTTGCCCTTAAACATTACGGCAATCAATCTCTTGATGTCACACTGTTTGTCGAAGCCTTAATGGGAAGTCACGGTTTAGACCGCTACAACTTCAATTCAGATGGCTCTGTCCAAACCGTTGATGATGTGTTGAAAAATAACCCTGACTTTGCAATAGCAATGCTTAAACAAATGAAATCAACGAATGTGAAAGCCAATACAGGTGTTTCAATCCTCATTAAGTCACATGTATTGATGAATACAAGCACGCAGTTAAAACATATCGCTGAATCAGAATGGTCTAAGACCATACGCCAAATTGAAAGAATTGATGACATAGTAAAGGATTCTATTGAGGGTGTCAGGAACATGCATACACGAATGGTTGGTTTTGGAACATATGATGAATTATCTATTTCTGATGTCGATGATCTGATCAATAAGCTTAAAATGAACAAACCGCACCACCTTTTTTACTCAAAAGAAAAGTATGATCAGGCAGTAGATACGGCGCTTCATTTACAGCACTTGCTTCAGATGGTGGCAGATGACCTTGGGCATATGGGACATGCTTATCATGATGCAGATCTGGCAGCAGCAAGCCGGATGGGGATTTCATAA
>YZ01|ctg00001_00549 ctg00001_00549
ATGGATTTTATGAATAAAAAACCAACAGATGCAGACCGTTTTATACAAAGAGTGACGAGCCAGCATTCCAGCACTTCGCTTTTTTCAAATGCTCATGTAGATACATCTGAAATGACGCCAGAACAATTGGCGGCGTTCAAAGAGAAGAAAAGACAAGAACAAAAAATGGCACTTATGAATTCAATCAAAAAACAACTAAGCTATGCTTTCCAAGAAGACCGTAAGAACTTGTCTTCAATCCATGATGACATTACCGACGCCGAGCAGGCGGTTAAGGCGAAACGGGAAATGCTTGACCATCATATGTCAGGAAAAGCGATAGACAGTGTCACTGATCAAATGAAAGATCAGCTTTCGTTTGATAAAGTTCGTTCTGACGTTTCGAGTTTGGTGAATTCAATCGGTTTATAG
>YZ01|ctg00001_00563 ctg00001_00563
ATGAATGCTGCAGAGTTAGATGAGGATTTGATAAAAGCGTTACGCTCATATCAGAATGAAGCCCTCTTAATGATTGGACAATATATTTCAAGTGTTTCAATGAAACAGGCACTTGTTAAAATGCCAATGGGGACTGGAAAATCAACAGTTATTGCTGTAACTAGCACTGAACTTACTCCCAATAAGTCTATAATTGTAGTTACAGCTACAAAAGCCGTTAGAGATCAATTAGTAAAAGATATATCAGATGAAGTATGGGTTAAGATGGGGCTATCGAGGCGCCCTGCTAAAACTGTTTATATGATTAAACCGTCTATTTTGACAAACATACCAGATTCACCAACTATTTTCATTAGTACTATTCAATCATTACTTATGCTTAAACAAAGGCACATTGAACTATTTGAGGATCTTAAAGATAAAATAGATTTGGTATTGTTTGATGAGGGGCATAAGGAGCCTGCTGATAATTGGCAAACAGTCATAAGATCATTTGGAAAAAAGATTATTTTATTTACGGCAACTCCAGTTCGTAATGATAATAATAAATTTCTGCTTGATAATAATTATACTTATACATACTCATATGAAGAAGCAAAAACTATGGGGGTTATTAGAGATATTGCATTTGAACATATAAATATCAATCAAGAAATTAGAACATTTGCTGAGATAATATATAATAGATATAGAGAGTATGTTCTAGAGGAATCTTGTGATGAAGGTGAAATAAAGTGTATTATCCGTTGCGGAAGTGCCGATGAAATACGTGCAATGGTCGAGGAATTGAAGGATAAGGTGACAGTCATCGGTATACATGAACGCTTTAAGAATGATAGTAATGATTTATTAACAGACCATGTTCCAAAAGATTTTAAAACAAGTGATGTAAGAATCTGGATCCATCAAAATAAACTCATAGAAGGTATTGATAATCAACAATTTTGTATATTAGGTATTTATGAACCACTACCTGATCCACGTTCATTAATACAACAAATTGGTCGGGTTATCAGACAAGGAAGTGAACCTAGGAAGGCAATAATATTGCTAAGGGAGAGTCAATCATATCAAAAAGATTGGTGGGACTCATATACAGAGTATGAAAGGTTAATATCTTTAAACCCTGAAGAAATTGTATTCAGGTACCATGATTATTTTATGAAGGTTAAAGAGGCTAATCCTTCTACAACTTATCTTAACAAGAAATTTTTAAAGCGTTTTTCAGTGAATGATTACCAGACAATTGAAGAAAGAATAAAAAAATACCAATTACCAATGAAGGCAAACGTTTTTGAAGCTATTAAGGATATAGCTGATGTGGAGTCGTATATTAATGATTTTACAGAAAAGATTATTGATGAGTTTAACAGTTTAGATTTCTTAATTTTAGAAAAAATCAATATAGGAGATAAACAAACTGTCTGTATCGTATATTCAAGGTATGAAAATAGTAGTATTTTGGTTCATAATAGCTTTCTTGAAATCAAATTAGAAATTGCAGTATTTCGTTTAATAAAAAATAAGTTGTATTACCATTCCAGTAATCAATATATACCTTCTTTTATTTATGATGAGTGGAAAAAAGTTAATGCAACTCAGCTGAAAAAAATTTTACCAAATGATTCTCATATTTCCTCAGTGACTATACAAAATGGGAGTATAAATTATAATAGTTTCAACAGAATGATTGTAGATTCACAAGATGTTTCTACAATGGTTCCTGATGTAAATGATAAGTTTAATCTTTGTACTACCTTGGTAGGAAGTAGAAAGAAAAAGCCGAGTATTAGGAATTACATTGGGTTTTCCAATGCCCGTATTTCACAAGGCACAGAATACATAACTTTATCTTCATACTTAGATTGGTTAGAAGAGATAGATATGAAAATAACAAATACATCATATCAAGAGCACGAAATTTTCAATCGCTTTGCTCCAATAACTGATATTCCAGCAAAGGTAGTTCCAAAATCAATTCTAATTCTATCAAATGCAGGAGACAGTGATTTAAGAACAAGCTATGGAACTTTAACTGAGTTAGACCAATTATTTTATAATATAAAAGACTCGAAGTTTGATCTTGAGTGGGATGGTAATTCATACGAGATAGAAATTAAATTTATATTAACAGAAGGTAAGTATATCCTTAATTTCACTCAATCTACAAATGAACCAAATGTGTATATTTCAACAAAAAATAAAAGTAAAATTCGATTATTAGATTGGTTGAATGAAGAGCAGGCTTTTCAAATTATCGTAGAAGGTAATACTTACCGCTATTTTAAGGGTGATTTCTATAAAACAGGTATACCTTCTGATTATAATTGGCTTGAAGACTTTTTTGATGAATATGAACTAGCCCTACCAACTCGAACAAAAAAAATAAATGAAAAAGGCAAAAAGGAAATAGGCACCAAGTCTTACAAATCAATGTGGGATCCAAATTCACTGTTTTATTTAGTGGCAAAAAAAGGAGAAAATATCACTAATACATCTACAATAAAAACTCTTTTACAAGAGGCTGATTATATTATTTGTACAGATTTACAATCTGAGATTGCTGATTTTATAACAATTAGTGAAAAAACAGATACAGTTTGTTTCATTCACTGTAAAGCAGGTAAATCCAAATTGTCTGCTTCAGCTTTTCAAGAGGTTTGTGGACAGATTGTCAAAAATCTTGATTATGTTAATAAAGGAAGTGCAAGAAAACCTAATTACTATTATTGGGAGGAGGAATGGGTTAACAGCTATTATAAAGTAAAAGCAAATAGGAAGATTCTTAACCCCAACAATTTAACAGCTGAGGGGATTTGGAAAAAGTTAAAGGAAGTTCAAAATAAACCAAATTCTCAAACATATGTCATAGCCTTATTAGGAGATGTTTTTTCAAAATCTAGATATTTGGCTGAAAAGAATAAAAAGTATGAAAAGCAAAAAGCGGAAGTAATTCAAATTGACTATCTATTAAATCAAACTGCTATAGCAGTTGGGCGAGCGCAAGCCAGATTTATTCTCGCTTTTAACAAACTATAA
>YZ01|ctg00001_00564 ctg00001_00564
TTGTCAAAAATAAATGAAATCCAAAATAAAATTAATGAGCTAAATGGTGGAGAGTTTCAAAAAATGATGGATATTTATTTTTCTAAGACAATCGATGGTGAAGTCTATTCGATAGGTTCTGTTATAGGAAACAATAATACAAAAACAGGAACACCAGATACACTAATAAGAACACCAGAAAATAAATATATTTTTATAGAATATACAGTCCAAAAAGGTAATATTTATAAGAAGTTTGAAGATGATCTAGATAAGTGTTTAGATGAAACAAAAACGAATATTTCACTTAATGATATAGAAAAAATTATTTGCTGTTGTACAGGGAGGCTTTCTACAGAGGAAATTAGTAAATTAGCTTCAAAAGTGGGTAACTATAATATAAGGCTAGAGTTACTTACTATAGATACTATTTCTTTTAAAGTTTACGAGTTTCCATCAATAGTATCAGATTTTTTAAATATAACATTAGATACAGAACAAATATTAGATATTGATGACTTTGTAAAAGTTTACAATCGAAGTAAATTGGCAGCAACACTAAATACAACTTTATATGCAAGAGATTCAGAAATAGATTTATTAATAGACTCAATAAATAGAAATCAAGTAACTATATTGTCAGGAAAACCAGGGGTTGGGAAAACTAGACTCGCTTTAGAATGTGTTAAACGATTCAAAGAAACAAACCTAGAATATGAAATTAAATGTCTTAGAAATAATGGTCAAAATTTATATAAGGATTTAAAATTACACTTTAATAGCAGTGGAAGTTATTTGTTATTTATTGATGATGTTAACCACTTAACTCAGTTAAATTTAATATTAGAGTATTTAGGATTAAAAGAAGAAGGAATTGAGTTCAAATTAATTGTATCCGTAAGAGAGTATGCAGAAAGAAAGATTTTAGACAAAGTATCAAGATTCAACAGCAATTTAATTAAAATCGACGTTTTGGAAGATAAAGATATAGAAACCTTATGTAAAGAAGAATATGATATAAAAAATCACTTATATATAGAGAGAATATGTAAGATTTCCAAAGGTAATGCAAGGTTAGCGATCATGGCATGCGAGACTGCAGTAAGAGAAAATACATTAGAGAGTATAGGCAACGTTATAGATTTAGTGGAAGAATACTACAGGGGTGTTAAGACTGACTTTGAAGATGAATTAGAAAATAATGAACTCCTAAAAACTGCAACTATCTATAGCTTTCTAAATGTTGTAAATCTTCAGGATGAAAAAAACTTAGATTTAATGGCTCAACTAACAAATATCGAGAAGGTTGAGTTATTAAGAATTACCAATAAACTACATTCGATGGAAATACTGGATATTTATGAGGGTGAAGTTGCTAAAATATCTGACCAAATTTTGAGTACATACATTTTTTATCTAACTGTTTTTGATAAAAAACTTTTACGGTATTCAGATTTAATAAAAGCATATTTCCCAAAATTAAAAAGTAGAATTGTTGAAAATCTAAACGGTGTTTTTTCATATTTTTATCAAAAGAAAAATTACGAACTAATAAAAAGGGAAATTACCAAAGTCTACAGAGATTTGAAAGAAAAATCAGATAAAGATTTAGAGAATTTTTTACACACTTTTTGGTTTGCTCTAGAAATAGAAACACTTTACTATATACAAGATAAAGTTGAGCAGCTATCCAGAGAGGAGGAGTATCAAATAAATTTTGATACTTCTAAGCAAACGTCTAATCGATCAGAAATTCTTTCTACACTATCTAATTTCAGTCAAACTAAGTACTATAGTGAATCACTCGAATTAATAATAAAATACTTACAAAAAAAACCTACAGAATTTTCTTCTGTTTATTCTGTTTTAACCCAGGACTTTGGATTTACAGAATTTTCTGAAAGACAAAATTTTTCCATACAAAAAGAATTAATTAATTTGATATTAGCTCAATATAATCGGGAGAATTCCATTGTTTTTGAAATGCTATTAATTAGGATTATTGAATACTATTTGAAGTTCAATCATCATATCACTGAAATGTCAGATAGATACACTATCAAATACTATGACTTAATTTTAGAATATTCTCCAGATATTCTTGAAATAAGAGAAATTGCATGGGAAAAATTAAAAGACTTATATAACCAGAATGGTGAAGAGATAAAAAAAATACTTTATAAATTTGGATACCAAGATTCAGGAAAAATAAATAAGGATATTTTAATTCGTGATATTAAATTTATTTCAGAACTTATAGAGAATTTACCAGAGGTAACATTAAGAGAAAGTATTATATTTAATAGAATAAATGACTTTTTATTAAGGAGAGATTTGGAATTAGATATACATTTAATAGATAAATTGAGTACTGACAAATTTAATATTTATAAAATATTAGCACAAAATATTTATGGATCAAATTATCGAGAAAGAGTATTAGAAAAAAAGCAGTTATTAGTTGATATGGCAAAAAGGTTTAACACTCAAGAATTTAACATTGTTTTCCAGGTTTTAGATGAAGTTGTAGGTAATGAAATTTTCCATAATGAAAAAAATAAGATCGTAAATAGCTTGAGTACTCTTTTGGAAAATGTTAAAGATGAATATATTGTTAATATTATTAGAATCTATATTTCCCGAAACTATCGGGTACATTTATACCCACTTCCCATTATAAATAAATTAAGAAGTGCGATAGGTGATAATGATATAGAAATGTTATTACGTGAAAATAAATTCTATGATCAGAACTATTGGTTATATTGTTTTCTTAGAGTTATATCTGAGGAAAAACCTAGCGTAGATATTCTCAGTAAAATATATGATTACTTTAATGAAGAACAAGAGGATGTATCTGGGTATGCAATTGATTTGGGCTTTTTAAAAAAATATTTAGAAATTGATGAAAATGTATATGTAAATGTAACTAAAATAATATTGCAGCAACAGGATATTACTATACAAAAAACATTAAGCGATTTATTTAATCCATACTCCGAAATTAATAAAGAGCTATTTTTCTTGTTCCGAAATGATTTAAATACGTTAAAAAGTGCTTATTTTAAATTATTGGAAATTGACTCCGATATAGATGGAGAGTTTTTAATCCTAAAACAGTTCTTTGATTTTGATGTAACTATAATAGATCAATTTCTGGAACAGATATTGAAAAATCAGAATAAATCACTAAGATTAATTGATGTTGATTTGTCTTTTATTTGGGAAAAAGATAATTGGCAGTCTATACTTGACAGGGCTGTGCCCCTTGTCGTTAATCAGTCAAAAAGTAACTTTTGTAACGCTGTATCAATATTAGAAAGCTTATTATCCGTTCCAAAAAAAGAAATAGCAATTGAAAGACATGATTCTTGGTTAAGAGAGAAAATTTCTTTATGGAGTTTGGATGAAGAAAAGATTACATTGTTATTTTATGCTATAGCTAATTTAAGTAAAGAAAGTAAGGCTAATTATCTAATTCACCTATTGAAAAGTAATAGTTCATTTCACTTGTTTTGTAAAATACCCCTATCCCCAATCACTTTTTCTTGGAGTGGAAGTGAGGTTCCTGTATTAGAAGATAAAATTGAGTTATTAGAACTTATTGATAAGGGGTTAACTGGAATTAAACTTCTGAGGCATAAAAGATGGGTTCAAAATAAAATTGAAGGCTATAAAGAAAAAATAAAAAAAGTTAAAATAAAGGAGTTTATGGAGGATTATTAA
>YZ01|ctg00001_00569 ctg00001_00569
ATGAGCACCAATCGGGTTATTCTTCAGGCAATCACCATCGGTCTAATCTCGGCAGTTACTGTGTTCCTGTTAAAAGGAGGTAAAACAGATTGGCTGGACATCCTCGGAACCATTATCGGCTGCTTTCTTGGCATATTTGTTGTTGTAAGAATACAGAAAAAGCAGGCGTGA
>YZ01|ctg00001_00579 rcsC_2
ATGAAAAAACGATTCAAAACGCTTCGCTTTCAGCTTTTATTCCGCTCGTTGTGCATTCTTGTTCTTCTATTGGTGTTTGTAGGCGCCATGCAATATGTGTTTGGAAAACGCCTTTTATATGAAAACCGCGCTGTCAGCATTCAAAGTTATATCAACTCGACGGAGCCGACCATATGGAAAAACATTGAAAGATACAAAAGCAATCCCGACGGCTCGCACAAGTCAGATGGTGCTGTCCGTCCCGCCTTTATTTATCCGGGTGTGACAATTGTTTTTATCGATAAAAAAACAAAAGCCAGTACGGTATTGTCGACGGACCCATATGCGGGAGCACCGCCAACATTTAAAAAAAGTGTATATGACGAGGCATTGAAAGACACGATGGCCTTGCATTACAGAATCACGAAAAATGAAGCAGGCGAGGAAGCGCTGGTTGTGTTTCAGGCTATTAATATTGATGGAAAAGAAGCAGGCGTGATCCAAATGAGTGCTTTAACAGCACCGCTGAAGGATGTGCTGCTCCGGCAAATCAGTATTTACTCCACGCTCTCGCTCGTCGCGCTCCTGCTCGGGCTTTTTACATTCCTGCCCGTGGTCAGACATACGCTCAAACCGTTATCACAAATGGTACATATGATGGGGCATATCAATGCGGGAAATTTGAATAAAAGACTTCCTGTTTATCGAAAACAAATGGAAATCGATACGCTTGCCATTTCGTTTAATCGCATGCTGGAGCGGATTGAAACGTCATTCAAAGCAGAAAAAGAAGCGAAGGAGCGCATCCGGCAATTTGTATCAGACGCTTCGCATGAGCTGAGAACGCCTTTAACGTCCATACACGGCTTTATAGAAGTGCTGCTGCGGGGCGCAGCGCTTCAGCCGGAGCAGAGAGAAAGAGCGCTCAATAGTATGTATGAAGAATCGAAGAGAGCCACTCGGCTGATAGAGGATCTGCTGTTTCTTGCAAAAATCGATCGGGTGCCGAGCTTTGAAATGAAGAGAGGCGATCTCGATTCGCTCATAAGGGAAATGGAGCCGCAGCTCAGTCTGCTTGCGAAAGAAAGAAAACTGCAGCTGCTGCTTGAGGATCATGCTGAAGCGGTGTTTGACGGGGATAAAATGAAACAGGTCATTTTGAATTTGGTTTACAACGCGGTGCAGTATACGGATGAGAAAACCGGTGCCATCACCATCTCGCTGCAAAAAAACGATGATGGCGTCATGCTGATGATAGCGGACAACGGCACAGGCATCGCACCGGAGCACTTGCCGCATTTATTTGACCGGTTTTACAGGGCAGACCCATCCCGTTCCCGAAAATATGGAGGTTCGGGACTGGGGCTTGCCATTACAAAGTCGATTATCGACAGCCATAATGGGACGATTGACGTCAAAAGTGAAAGCGGCAGAGGCACTGTTTTTCTGATCAGGCTTCCTGCCGCAGAATAG
>YZ01|ctg00001_00580 tcrX
ATGAATAGGATGAAAGGCATCAAGATTTTGCTCGTGGACGATGAACCGGCGATATTAGATTTTTTGACAATGGGACTTGAAAATGAAAGCTTTGAAGTCAAGACCGCGGCTGACGGAATGACAGCAATGAACATCGCAAAAACATTTCAGCCGCATGTGGCCATCCTGGATGTGATGATGCCCGGAATGGATGGACTGGAAGTATCGAGAATGATGAAAAAAAACGGCCATACCGCCGTTATTATGCTTACGGCAAAGGATGAGGTGGGGGTTCGGGTAAAAGCGCTGACAGAGGGCGCTGATGATTATATGATCAAACCCTTCAGCTTTGAAGAGCTGCTGGCGCGTATCTATGCAAGAATTCGGGATCACTTCCCTAACCTGTTCGAAGAAGTGGCGCTCGGCCCGTTTCGGATTGACGACCGGCGCAGAGAAATCCGTTATCAGGAAGAGGTGCTGAAGCTTTCGGCAACGGAATACGAGCTGCTGAAATTTTTGGTGTTGAATCACGGCCTTGTGCTCAGTAAAGCGAGGATTCTGGATAAAGTATGGGGCTATGACTTTTACGGGGAAGAAAATATTGTCGAAGTGTACATCCGTTCCTTACGGGAAAAATTGAATGACAAAACGCATGAAGTGATCCGAACGGTACGGGGCGCGGGCTATCGGGTGGATATTGAATGA
>YZ01|ctg00001_00581 ctg00001_00581
ATGAATATCACTAAAGTTTTATCAGGAGCCGCGCTGGGAACGATTCTTTCAATCAGTTCTTTAACTTCCGCTCATGCCGCTGTCATTCAAAAGGATGATACATCAGCGAAGGTCGAGACGAAGCAGCAGGCTTCCATCACAATAGCAAAAGCAAAACAAGTTGCTTTGAACAAATGCAAAGGTACTGTTCAATCTGCCCAAATGAAGAAAGTGAACGGCACTTACGTATATGTTGTCAAAGTTCTCGGTGAGGACGGCAAACAGCATACGATGAACGTCAACTGCGACAGCGGAAAAGTTGTGAAGCATGACATTCAAAAGAAACAAAGCTACATCAGCAAATCAAAAGCACATTCTATTGCTTTGAAAAGCTGCAATGGTGCGGTTCAATCTTCTGAACTGAAGAAAGAGAACGGCGTTTACGTTTATGTCGTGAAAGTAATGGGTGAAGACGGCAGCCTTCACACGTTCCATATCAATGGAGAAAACGGCAAAGTCGCAAAACACGAGCAAAAGAAACAAGCACATATTTCAAAAACAAAAGCGCATCAAATCGCACTGAACAAATACAAAGGCGCAGTTCAATCTTCTGATCTGAAGAAAGAAAATGGCGTTTACATCTACGTTGTAAAAGTGCTTGGCGAAGATGGCAGTACTCATACAATCCATGTCAACTGTGACAGCGGTAAAATCGTAAAACAAGAAGTGCAAAAGAAAAACGCAGCCATTACGAAAACAAAAGCACATAACATTGCCCTAAACAAATGCAAAGGAACAGTGAAATCTTCTGCTTTGAAGAAAGAAAACGGTAAATACGTTTACGTGATTAAAATCACTGCACAAAACCACACTGAGCAAACAGTGAAAGTGAACGCTGAAAACGGAAGCATTTGCAAATAA
>YZ01|ctg00001_00582 ctg00001_00582
ATGAATGTGAAAATATTATCAGCAGCTGCTTTAGGCGCTGTTATCTCAATCAGTTCTTTATCTTCCGCACACGCGGCTGTTCTGCATAAAGAGGACACTGCTAAAGTCCAAACACAGCAGCAGGCTTCTATTACGCTTTCTAAAGCGAAAACTGTGGCATTACACAACTGCAAAGGCGCGGTTCAATCAGCACAAATGAAGAAAGCAGACGGCGTTTATGTCTATGTCATTAAAGTGCTCGGTGAGGACGGCAAAGTTCACACCTTCAACGTCAACTGCAGCAGCGGAAAAGTCGTCAAACATCACGTTGAAAACAAACAAGCCGCAATCACAAAAGCAAAAGCTCAAAGCATTGCGCTGAACAAATGCAAAGGCACAGTAAAATCTTCTGCATTGAAGAAAGAAAATGGCATCTATGTGTACATCATTAAAATCTCAGTTAGCAACCACACGGAACAAACCATTAAAGTAAACGCTGAAAACGGAAGCATTTGCAGCTGA
>YZ01|ctg00001_00621 hisC_1
ATGGAATCGAGGGTAGCAGCCCATGCAAAGGGAAAAGTGTATGTTGATAAATTATTTGGTACAGGAATGGCTGCTAAACAAGCCATCATTCAATATGGAAAAGAAAACGTGATCGATGCTTCAATGGGAACCATTGCAGATGACGACGGAAACATCGTCTGTCTGCCTTCTGTGGAAGAATTATTTCGCAGCATACCCATTCAAGACATGATCAGCTACAGCCCGGTAGCCGGATTGCCCAGCTTTTTGGAAGCAGCCGTGACACATACTTTCGGAGAGTCCAGACCTGACGCCTATATACGGGCGGTTGCAAGCGCAGGCGGCGCCGGTGCCATTTCTAATGTGATTTGGAACTATTCAAATTTTGGCGATACCATATTAACTCACGATTGGTACTGGACACCCTATGAAACCATCTGCAAAGACACTGGGCGCCATTTGATGACCTTCTCTTTATTAGACGCTGATATGACGTTTAATCTGACATCATTCTCACATATGGTCAGCCATCTGCTCGTCAAACAGGACCATGTCGTGATCATCTTAAATTCGCCGAATCACAACCCAACGGGATACAGTATGTCAGATCATGAATGGGATGAGATCATTAAACATGTGATATTAGAATCCGCTAAAAAAAGCAGCAAAACAATCACATTGCTCATTGATATTGCCTATATCGACTTTACAAAGGACCCCGTAAACGCACGCTCATTCATGAAAAAGTTTAGCAATCTCCCTTCCAACATCGTTGTCACCTTTGCCTTCAGCATGTCGAAAGGCTTTACAGTATACGGCCAGCGGACTGGAGCTTTAATTGGAGTATCCTCCAGCAAGAGCGTGGCTGAAGAATTTGAAAACGCTGTATTGGTCACCAGCCGCTCCAGGTGGTCAAATGTCAATCGAGGCTGTATGACTTTGCTTTCTGCGATTTATAACGATAAAATGCTGCTAAACAAGGTGAACACTGAACGTGAAGCATATCAAACATTAATTGCGAAACGGGCTGAAGTGTTCATCAATGAAGCCCATCAAATTGGACTAAGCATATTGCCTTACCATTCTGGCTTTTTCATTACAATCCCTTGCAGCCATCCTGATGAAGCCAGCGAGATGTTAGCTGCCCAGAACATCTTTGCACCCCCGCTTTCAAAGGGCATACGAATCGCGGCATGTTCTGTTCCGCTCGCCCAAATGCACGGCCTTGCAGCTAAAATCAAACACGCTATCACAATATCAGATGCTGTAAAGTAA
>YZ01|ctg00001_00625 ctg00001_00625
ATGAAAATGGCTTTAAAGATTTTACAGAAAAGAGAAGGGTTCCTTTTAAGTGAACGGAACATTTTCAAGGCAGATTATCTTGAAAATGCCCCCGCACTCCAGCAGACTGGTATTTTTGAGGAGAAGCCGATTCTCGCCAGTATCAGCTCGACCTGTTACTTTGTACATTAA
>YZ01|ctg00001_00629 ctg00001_00629
ATGATTAAAAATATTATTGGAACGACGCTTATACTCATTAGTTTTGTGGTATTTGGAATCAATTGGTTGTACCTGGAGCCAAGAGGGTTAGAAGAGATTCCATATTGGATTGTATTTGTAGGTGCTTTATGTGGAGGGTTTATTAAATACTACAATCCAAATCAGAAAAACACGAACGAAAATATGAGTAATGGGAATGGAAAGACAAGAAAAATCGGCAAGACCATTGATCATTTTATTGATGCCGTTTCAGGTGACATTGATAGTGGGGATAGAGATCATAGAATGAATAACAAACCTAAAAAATAG
>YZ01|ctg00001_00631 ctg00001_00631
ATGTTAACAAGAGAAGATATCTTTAAACACGTCAAAGAAAAATACGGTACATCGCCTGATTACCCGTGGAAGAAATACCCACACTATGCTGCTTTGAGACATGAGTCAAACAAAAAATGGTACGGTCTTATAATGAATGTTCTCCCGGAAAAATTGGGATTTGATAGAAGTGATGAAATAGATATTCTGAATCTAAAATGTCCTCCTGAAATAAGTGATAGTTTAAGAAATGGGGAAAATATCCTTCCTGGATATCATATGGATAAGGAACATTGGATTTCACTTATTTTGGAACGTACAGATCCAGAAGGAGAAATTTATTACTTAATCGAGCAGAGCTTTAATTTAACCAAATCAAGCTAG
>YZ01|ctg00001_00632 ctg00001_00632
ATGAAGAAACCCACAAAAAAAGAAATTTTATTAGTGCAGATGATGTTAGGAATTTCTTTAGCTCTAGGTGTATTACCTCCACTCGTTATGTTTTTTTCGCAACGAAAGAAGAACATATTTTATCGTGAAGCAAGCAGAAAAGCACTAAACTTCCATTTAACTTTAATTCCCCTCTTTATAAGCAGCAGTTTTTTACCACCTTGGGTCAAGTACGTTATATTAGCAATTGAAACAATTATTATTTTATTTGCTATGATTTGCATAGCTATGCAAAAACCTTACCAGTATCCTGCAATTCAATATATCAAAAACAAAAAGATTGCAGCAAAAGGAGCATAA
>YZ01|ctg00001_00633 ctg00001_00633
ATGTCGAATAACTTTTTAACAATTGGGCAATTAGCCAAGCGAACTGGTGTAACGATTCGTACTCTTAGATACTATGACAAAATCGGATTACTTCAACCGAGTGATTATAATGAAGGTGGACATCGATTATATAGTTTTAAAGATCTCAAAAGGCTGCAACAAATTCAGTCATTAAAATTTATAGGTTTTTCCCTAAAGGACATTTTAGACTTTTTGGTCGCCGAACAAATTGAAAAACGAGATATCACGCATACAATCATGTTTAAAAAAAAGCAGCTCCTCGCAGAACAAGAGAAAATACAACAGACAATTGATCAACTTAACCATATGTTTGCTATATTAGAAAACCAACAAAAAGTCTATACTAGTATCTTTTGTTTTATTATTCATTCTATCCTTTGGGAAGAAGAAAACTTAGATGAACTGAATCAAATCGAAAACTCAATTTACAACTTTAGAAGCAATGAAAGATTAGACTTAGACAAAGAATATTTTTCAGTATTTACAAAGTTGAAAAGCCTTGTGATTGAAAATGTAAGCCCCCAATCGAATGAAGCACAACTTTTTATAAAAGATTTTGTAGCACTTAATAGAAAAACGCTTTTAAAAATTAAAAACTCAAAAGATAATGTGATTAATTTTAATAAGAAAGATCAAATCAATATTCTTGATCCGTTAACTGAAAAAGAAAAACTCTTTATTAAAGAAGCATTTGCTTTGATATCAAATTAA
>YZ01|ctg00001_00635 ctg00001_00635
ATGGAGAAAACACCAATAGATCCAAGTGCGATTATAGTAGATGTTGTTCAAAAAAACTTAGAGACTATCTGCAAAAAGGTTTTTGGCTTCAGTAAAGATAAAGTTGCAGATTATCAAATTAAAACACAAAATGCTTACCAAGGATACTTAAACAGAGCAGTTGACAAATATGGAAAGGTAAAGACACTTATTCACAAAAGTATTCCCATTAATTTATATGATTTTTATGTCCATACAGATTTAAAGTGTGAAGACAGTATTATTTCTACTGAAAATATAAATGGGATTTTACAAGTTAGTAATTCTAGTATGGTCTTAGGAACTGGTGGAACCGGAAAATCAACACTTTTTAAACATTTATTTATAAGCGCTTTATATACTTCTGATAAAATACCCATTTTCCTACCTCTTAGGAATGTAAATGATTCCGAGCAATCTCTAATTGATTGTATGTACGAGACAATTAATAGTTTAGGCTTCACCTTAGAAAAAAAATATTTTTTGGAATCTCTTGATACAGGTATATATATATTCTTATTCGATGGATTTGATGAAGTAGAAGACAGCAAACAACAGAAACTAATTAAAGAGATTGAAGTATTAATGGATAAGTACCATCAAAATAGTTTTTTGGTGTCATCAAGAGAATCAGATAGTTTATCAGTGGGATGGGATGGTTTTATTGAGTTTAAAATGCTACCTCTTAGTAAAGAAAAGTCTATTAAATTAATTGAAAAACTTCCCTACTATGATGAAGAGGTTAAGTCAAGGTTTTTAAAAACATTAGATAAATCGCTATACAAAAAGCAAAAAGATTTTTGCTCTAACCCTTTGTTATTAACCTTAATGTTACTGACATTTGAAGAGTTTGCAGAAATTCCTGATAGAATGCATGTTTTTTATGGTCAAGCATACGATGTTCTAGACCGAAAGCATGACGCCACTAAGCCTGGTTTTAAAAGAAAGAAAAAAACAGACGTTTTTAATTTAGGATCTGATGGTTTTTCTAAGATACTCGAGACAATTTCTGCTTTAAGCTATTTTGAAAATAAATTATCATTTTCAACTCAAGAACTAACTAGTTATATAAATAAAGCAAAAGTATTAGAAAGATTAGAATTTAATTCTCAATATTATATTGATGACTTGATTGAAGTTGTGTGTATATTAATAATTGATGGTTTGAAATATTCTTATCAGCATCGCTCATTTCAAGAATACTTTACTGCCACTTATATAAACAGACAACCTGGAGAGCAACAGAAAAAATTATTATATGGATTACTTAATTTTAAAAGTCGTTCCATAAACAGCGACCAAGTTCTAAAGATATTATTTGATTTAAACAGAACAATGGTCGAAAGACAATTATTTATTCCAGTACTTAAAGAGATGCAGGAGCAAGTATTCGCCGTAGGAATGAGTGATTATATTGTTGGAAGTCTTAAACATGTAATGCTAGACATTTCAAAAAAGTCTGATGGAACATTTTATTTAGCACCTGTTTATCCCATGGGGGAATCTGTAACATTTCCTTTGTTACAATTTTTAAGAAATAAATATTCTATATTTCCTGAATATTATCAAGTGTTTAAAGAACTGCATAACCAATATAGAAATATGATGTGGATTAAAGAAGTTCAAAGTTTGGATGAAATTAATTCCTTTCTTCAAATATTAAATTACGACGAACGAATCGATAAACAAATTAAAGGTATAATTGAATTTTTTGAACATAGTAAAGACCAAAATCAAAAAAATGCTCGACGACCAATTACACTAAATATAAACATATTAATGCAGAATGGCTGTTACGAAGCGAAACAAGAAATTCTCAGTATATTAAAATTTGTTGAACTTAGGATAAAAATAGGTCTGAGTGTATTAGAGAAATTAGAACATGAGCATCAAGAAATGAATCTGCTACTAGATGATTTTTTTTAG
>YZ01|ctg00001_00637 immR
ATGTCCAAGCTGGATGAAACATTAAATGAAGCTATTGAAGAATTAAAAAATGAAGAAACTCTCCTTTTTATGAAGGACGGGGATATTGATGAGGAAACTGCTCGCTTAATCAAACAGGCATTAATCAATGGAATGAAATTCGTTGACGCAATGAAAAAGAAAGAGTGA
>YZ01|ctg00001_00638 immA_1
GTGATTCTTATCTATACTTCAAAAAATATCAAAAATAAAGCAGAAAGAGTTATTCAGGAACACGGAACAAACGATGTCTACGAAATATGCGGCAACCTCAACATTTCAATCTTAAAAAGTAATTTAGGTCGCATCAAAGGCTTTCTTCAATATTACAAAAAACATCATCATTATTTAATACAGGTAAATCAAAAATACCAAAACACCAAAATCATAATCGCTCATGAACTAGGGCATTATTTTCTCCATAAAAACTTAAACACATTCAAAATGGAAAACTGCTCTCTAGTTCTAGGTGAGAAGTTAGAACATCAGGCGAACATCTTTGCAACTGAATTACTTTTACCTGATTATGTTCTGACTAATGAAGCGTCACAATTACAAAACTGGACACTAAATCAAATAGCCTCTTTTTTTCAACTCCCTGTACCCATTGTGGAACATAAAGTAAGACATATGAATCTTCTTTCACCAAATATAGCAATAAACCAAAACAGATTAACAATTATAAATTCATAA
>YZ01|ctg00001_00639 ctg00001_00639
ATGGGGTACTACAGTATGAATTGGCTTGTTGGGCTTGATTGGGGTATTCAATGGGGAACCGTTTTTACAGTTGCCGGCACACTCACCGCCGCTTTTTTAGGACAAGTTTTTTCTCATCGTTACTCTCAAAAAAGGGAAGACCTTAAACAGAAAAAAGAAAGTTTTCAAAACCTGTATTCTCCTACAATTCATCATGTAACAAACTATCTTTACAAAGAAATCGATAAACAAACTGATATCATTTTCAACTATAAGGATGAAGAAGATTTCGCAGACGAAGATGATTATTTTAATCCCGAAAAATTATTCTTAGAAGCATTTTCTTTAATAGGTGATAACCTCAAATATGCGAATCTAGAGTTAATAATGCAATACCAGGATATCAAATCAACTAACAAATTAGGCAAGCAGTTTCTCTCGATAGATAAAACTATAAAATTGTGTGACATATTCATAACAGACTACATTAAGATAAGTAAAGAAATAGGTGTTTACTCACCGAATATAAAAAAGAAAATCGAAGGCATTTTATTATTTACTAAACTGTATTTCTTACTTTTAAAAATGGAAGGGTTAAATTTTGCATACACGACTTTAAGCTATGCTGACCTATTAGATAAAGTAGGAACAAAAAACACCAAATACATCAAAAACGCTATACAGTTACAACAAAAATACGAAAAATATGCTGAAAAAAATGCATTAAATGGTACTCATACAAAACGTCTTAAAAAGTTAGAGTCAGAAACATATAAACTGTTATGCGATATCGGAAAACAGTTTGAACCAATGGGGCATGAAATATCGGATAGTTGGGCAGATCATATAAATAAGCTCAAACGTTAA
>YZ01|ctg00001_00653 ctg00001_00653
ATGGAGGGTATTAATGGTTGTCTGCCGGACATTGATTTCGGCGGCATCGGGTATCTGGATGAAGATGCATACAAAGGAATGTTAGAACAAGTGAAGGATGAGGTTCATTCCTTATTTCCGCGGACAAATTAA
>YZ01|ctg00001_00665 ctg00001_00665
ATGCTTCCTGGTTCTGATGCATCTCATTGTCATCATAAATTTTTAAAAGTTTCTGCCAGCCAGTATCGGAGTGAGTCAATTGAAGAAGCGAAATCGTTTAAAGAAAAATGA
>YZ01|ctg00002_00673 ctg00002_00673
ATGAATTTATCCCGGATTTTCAATGAGATTCAATTATCGCCACAGTCTAAAACAATGGTGGATCTGCTCAAATTAAATGAAAAAACTAAAGAGTACGGATTGGTTTTAAAACCAAATGATGTAAAAAATTTGGTGGTTTCGAGAAATAAAGTTCTCCATGACCATGCACGAGTTGAACTGGGAATTGAAGTGCTAAAGGAGTTAATTGAGGTGTTTTCAACTTCCCCCTATATGGACCAAGATAATTATGTTGAAACGCTTAATGAGCTTCAGGAGATCTTTTATTATCTTAGAAATGAAACGGAAGATAAGATTGGCGATGTGAAACTTATTAATCAGATGATGGATTATTTTAACGGACCGTGTGCAGGATCTATAGAACTATTAAGAAGTAAAATGGAAGAACTCGCAGATAATTTCAGAAGGGATATGATGCGGCGTGAGTCATTATTTGAAGGTGAGGAATAA
>YZ01|ctg00002_00674 ctg00002_00674
GTGGAATTAGATAACACCCAAAATCGATTTCGTTCGGTTTCTAATAATACTATTGACCGTTCAAAATTAAAGCGAAGTCAATATATGCTGTCTCTGCTGCAGGAAGGTCAACAGGCGGGAGTTATTACTAGTCAAAGGGCTTACCAAATTCAGGCGGAGATTATGCAGATTCTGCAGCAATTGATCCGGCAGTATACCCAGGGGGAAAGTACGTCGGTCACGACAGAAACAGCTGAAGGAATTATGGTTTCCATACTGTACGCCCTAGATGCCTATGCTCTTGATTTTGAAACACCTGAAGAGGTTATTGTAAATTTAAACGCTGAGAGTGTAAAAGATATACATGACAAAGGTGTTAAGTTGCTCCGCCGTTATTTTGATGATGCCAAACAAATGTATAAGGAATTAAAAAAAATTAAATTAGATGTACCTGTTGATGCCTATAATTTAACTATTGAAGAATCATTACCTGTTTTTATGAACAATTATAATATTATTTTTGAAGCCCAAAATACCATGGCAAGTATTGACTACCCTTTAGCCATTGATGACATGCGACTTCAGGGAGTCTTTTATATTAAACAGTATTTAGAAAGATTGCTTATGGAGACAAGATTCTGTCACTTTTTTAGACATAAGGATCTAATGTATGTGTTGGCTAATTTTGGGAAGATATGTCGCTTTAATTATCGAATAGAGTTATTTAACATATTTGAGTTAATGGTAAATAATTCTGTTTTTTCCCTGTTATCCGGTGGGAAAGCGAATCAAGTCAGAATATCAGAAATTCAATATGATCAGTTGTGCCGAATGTTAATACCGTGTCATGCTGATCAAAGGGCGGAGTTAATTCATGAAGCATTTAATCGATTACAGGAGGAACTGCCAACGGATCAAGCACTTATTAGTTATATAAATCTGTACCGCGATGAATTAATTCAAAGAGTTAATAACGCAGCTGAAATTGGTAGCTTTAAAAGGCTGATTATAAAAGAAATGGAAGAAAGCGAAAAACCAATGACTTTATTGCTAAATGAAAATGATCGTATGAGTGATATTCAAATGCGTAAATTGGTCAACTCTATTATGGAAAGTGAAAATACAGAAGAAAAAGTACAACTAATCCGTGATCATTTTGTTTCGCTCCATGATTACCTAGACTTACTTAATTCAGGTACCCTGTTTAATGAAGAATACAATGCGCTTTTTGCAACTTTCGGAGATATTGAATTGGCTATTTTTTCAAAAATAGTATTTTATGAGGAGTTAAGAGGAGGTATTCAGGATTTCTCCGACATTATTTCTGACTGTTCTAAAGCAAAGAGCGAGTGGGAAGAGCATTACATTGAGTTTATGCAACAGTTAGACGATGAGCGCATTACTACAATTGGTCATTTAATCAACGATATTGACTATGAGGAGATATCGTTTTATTGA
>YZ01|ctg00002_00675 mepA_1
ATGAATAATACAGATGCATTACGAGAAGAGAATACGCTTAAGTTACTTTTCACTTATTCATTGCCGATGATTATTGGTTTATTTGTAGGAGCTTCCTATAATATCATTGACAGAGCTTTTATTGGACATGGCGTTGGGGACATAGGGATAGCTGGAATTGCCATTTCTTTTCCGGTTATGATGGGTATTATGGCTTTCGCTAATCTCATCGGTACAGGAGCAACTGCATTGACGTCGATTCGCCTTGGGGAGAACAATAATAATGAAGCTGAGCGTGTAATGGGAAATGCGTTAACCCTTTTGATTTTAGTTTCTGTTGGATTTATAGTTTTGTTTTGGATATTTTTAGATCCTATTCTTGCTGCGTTTGGAGCAAATGAAGAAATACTGCCCCATGCTGTAGATTATACACGAATTATCCTTTTAGCTAGCATTTTTATGATTGTTGGATCGGGTATGAATAACTTTATTAGAGCAGACGGCAATCCGAAAAAATCAATGTTTACCTTGTTGATTGGGTCTATTCTTAATGTCATTTTAGCCCCTATCTTTATATTTGGTTTTGATTGGGGGATGAAAGGTGCGGGCTTGGCTACAGGTATTTCTCAGTTGATATCGTTCATCTGGGTAATGTCGCACTTTTTTACAGGTAAGAGCGTTTTAAAGATTCGCTTAAAAAATATGCGGCTTAGCGGTCATTTGGTGGGACGAATCTTTGCGCTAGGTGGGGGGTCCTTTATTACACAGATGGCAACCAGTGTAATGATGATCGTTATGAATAATGTGATGTTAAATCATGGTGGAAGTACGGCGATCGCAGGAATGAATGTAGTTAATGCGGTGCAAACCTTTATAATGCTGCCTATCTGGGGTATTAGCTTAGGAATCCAGCCAATTATAGGGTATAACTTTGGAGCTGGAAATTATAAAAGAGTTAAAAGTATTCTAGTATCAGCTATGGTATTATCCACAGTAATTGCGGTCGTTGCCTCTCTTTTCATTTATTTTATTCCGGATAGCCTAGTGGCGATATTTAATCAAAACGAAGAGTTAATTCAGTTTGGCAGTCATGCTATGGTCATTTTCCTATTCTTTACGCCGTTACTTGGTTTACAAATTGTTGGAGCGGGATTTTTTCAGGCATTGGGCAAAGCCAAACAATCTATTTTTCTCAGTTTAATTCGACAGGTATTGATCCTCATTCCATTGATGCTAATCTTACCCCCATTCTTAGGTCTAAAAGGGGTGTTGATTTCTGGTCCGATCTCAGATTTTTGCTCTGCAGCTATTTCTGTAACTTTTGTCGTCTTTAGTTTAAAACAAATGCAAAAAGAAATGATTCAAGAACAAGATCCTGGGTCTCGTACCAAATCTGCGGATTTCCACGAATCGAACACGTAA
>YZ01|ctg00002_00676 ubiE_1
ATGAATTCATCTGGCTCTTATCACATTGCAGATATTGCAAATAGTATAGAAGGTGAGATTAACCGGCTAAAGGCCCAGGTTGATCTATTTTGGGCTAACGAATGGAAGCACTATCAGTCGCATGGTTTGACTGGTGCAAAAGCCGTTATTGAACTAGGTTCTGGGCCAGGTTTTCTTTTAGAGAAGTTGTTAACACATATCCCCCACGCGAATGTGACCGGTCTAGAGATTGATCGCTTATTGGTTGATTATGCCACGGATTATTTAAAAAAGGAAAAACAAAGTAGATGGCAAGTGTATGAGGGAGATATTATTCAGACCGGCATGGAGGACAACACATTTGATTTTGCAATTTCACGTTTGGTATTGGAGCATTTGCCAGATCCTACAAAAGCTATTAAGGAAATATACCGAATCTTGAAGCCGGGTGGAAAAGTAATCTTGGTTGATAATGATTTTGAGATGCATATTATGACCTACCCGCATGTTTCAGGCTTAAGAGAGTTATATGATGCCTACTGTCAAGCTAGGTTTGCCGAAGGGGGCAATCCAAAAATTGGGCGTGAGTTGCCGCAAATTCTAAAAGATGGGGGATTTACTAATGTCCAATTTGATATTGTCAATGCTCATAGTACAATATTAGGAGATGAGATGTTTTTCCAATCCGAAGGTGTTGGAATCCCATACAAGCTGGTACAGGATGGTTTTTTATCAAGCAAAGACCTAGGGAAGATATCGGTTAGCTGGAGAAAGATGGTGCAGGATAAGCATCATGCGATTGTCCGACAATTGTGCCTAGCTGTCGGTGAAAAAACTGTATAA
>YZ01|ctg00002_00692 ctg00002_00692
ATGAGAATCGAACTCACGACATCAGCTTGGAAGGCTGAGGTTTTACCACTAAACTACACCCGCATTTGTGATTGTCAGCAACAGTACCGCTCTGACTTTTCTTATGTTACACGTTTATTGATTTTTCGTCAAGGGAATATGAAAATTTTGTCGAAAAAAAGTTTTATTTTTGTAAAGATGTTAAGTTTCATTTACATAATGTTAAGCATACTATACAATATATTCAATCGAGAATGTGAAGGGGACAGACGTCATGATGAAAAATAA
>YZ01|ctg00002_00836 ctg00002_00836
ATGGATAAAAATCAAATAGGTTTCTTAAAGGAAAAGGAATGGTTAAAAACGGCCATGCTTTCAAGTGATACGGAAGCATTGAATCAACTTCTGGCTGATGACCTTATTTTTGTTAAACAAGCATTGATGTTTTGGATCAGCGCATCGGAACACATTTTGAAGGTGAAATTACTTACACACGCGTATGGCAAAACAAAAATGGCAAATGGCGGATTGTTTCGGGACACAGCAGTTCATCAGCTTAATACCTTGTACATATTCTTGAAAATACAAAAGCTTGCAGAAAAACATAGTTTTCTCTGCAAGCTGGGCCTGTTAAAGCTTCACAATGATTCTTCCTTGAATGCGATTTTGCAAAATATCTTTTAA
>YZ01|ctg00002_00856 ctg00002_00856
TTGCTGCGCAGCAATCCCGAGAAAACAATGCACTTATATTATGGAATATGCTTAGGAATCTGGCTGATTTATAATGTGGTGACATCCGGCTCCCCTGGACTGCCGCTTACGATTTTAGCCGGAGGAAATCTGATTTACCTTACCATCCTGAAAAAGAAAGAAGAAACGTGA
>YZ01|ctg00002_01002 ctg00002_01002
ATGAAAAATTCATACAAATTCGAAGAAAGTCTATTTGGTGATTTAAGCATAGTTTTATCAGAAGAAATCCACTTTTCTCCGATTTCATTGAAATATTGCAACAGAAGAACAAGCTAA
>YZ01|ctg00002_01004 ctg00002_01004
ATGAAATTGAAAAAAGTTTTAACTGGTACTGCATTGTCCCTTGCTTTACTTGTTTCCGCAGCTCCCGCTTTTGCTGCAAGCCCTGCTGTAGATGGTCCGAGCCAGAAAACTGTAACTCCTCAGGCTGAGCTCAAAACGATCTATCTCACAGCCAATACACGTGGTGAACTTCCTAATGTAACAGTATTTACTGGTGTTAAATACTATTTAAAAGATGCCTGGCAAAATAGTGATGGTACATGGACAGGTAAATATCAAGGATGGTATTAA
>YZ01|ctg00002_01008 ctg00002_01008
ATGTCTCTCTTAGGTTTAGGAGCTAGTATAGCTGCAATTGTTATAAGAAAAAATAACAGCAAAAATGTGTTACAGCCTATTCAAGGTTTAGTTAGTAATGTTAGACAAAATAATGTAAAACCCCGCACTTAA
>YZ01|ctg00002_01014 ctg00002_01014
TTGAAAGGGATGCTTTTAGTTGTACAGCTTGGATTATCTTTCATGGTTTTTCTGTTTTTAACCGCCGTCAATTGGTATCAAGGAAGCGAGCTTGTTTCAGATCGATTTGATTGGAACTATACCGCTACATTTTCAAAACTCCTAAATGGAATTGATACCATCACCAGCCCCAAGCAAATTTCGCAGCTCGATTTTTTTATCTACTCTGCTAAACATTATCCAGTTATGAGTGCGTTAATGATCTTCTCATTTTTATATGTTTTGGCCGCGCTTTTTTTACTCATATATTCAGTCAAATTCAATAAGCAAGAGATTCATCTGGATTGCTGA
>YZ01|ctg00002_01086 ctg00002_01086
ATGGCATACGAAGAAAAAACAGACTGGCTTCCCGACGACCCGATCAACGAAGACGACGTCAACCGCTGGGAAAAAGGAATAAAGGACGCCCACACAGACTTGGCTGCCCACAAAAACGACATGAACAACCCCCACAACACAACAAAGGCGCAAATCGGGCTGGGGAACGTGGATAACGTGCAGCAGGCAGCGAAGAAGGATTTCGACCAGCATGATCAAGATCAGGTGCGGCATATTACAGAGGAAGAGCGTGAGAAATGGAATGGCGGTCAATTATCTAAGATTACAAAAGATGATGGACAGCCTATGTTCAATATCACGAGTGATTTCCATACCGAACTGATGAACTATCCTACATTGACTTATTTTTCTTATACGGGATCGCCTCTGAATTCACCAGGTGGCTCAGGGAGAGGATTTTGGACTTGCAGTGACAGCAAATTAAATGGTCATGTAATTGTAATGACAAATGATAATAAAACTTTCCGTAAAACTCTCTTAAACGGCAACTGGTCAAATTGGATTGAATTAGAGACGACGGAGGGCGCTCAAACAAAAGTGAACGCTCATGCAGGTAAGGCGGACATACATGTCACACAATCAGACAAAGACAAGTGGAATAACAGTCAGCTTTTTAAAGTCACAGCAGACAACGGACAAGCAAAAATAAACTTAAGCGAAACAGATGATTTCCATGAAATTGTTCCGAAGTACACTGGAATGGTTCATTTCACCTCCTTGTCAAAAACGGTGAATGGTCCAGGTACTTCAGTCAGGGGCATATGGACAATTAATGCTACCGGGAATTACGGACATATTATCGCTTTTGATAACGCTAATAAAACGTATCGGAAAACGATATCAGGAGGAAACTGGTCGAATTGGATTGAATTAGAGACAACAGCTGGAGCAGAGGCAAAGGTATCTAATCATGCTAAGGATTCTACAGCCCATATTACTGTAGCAGAACGAGATAAGTGGAATGCTGGACAGTTGTCTAAAATTACAAACGATGCAGGTGGAGTTTTTATTTCGATAGGTGATACAGATGATTTCCTCAGTAAAATTGTAAAATCTGGGGAGAGATTCGGGACTTTTTATTCGAGTGGTAAGCCAACTAATGCGCCCTCTACTTTATCAACAAGAGGAATATTTCATTTTACAGCAACTGATAGCAATGGCAATGGAACTTTTGGATATGTAGTAGCAATTGATTATAGGAATAATATGTTTACAAATTATGTTGATGGTAATTTAGGCTGGCAAGGATGGAATAAAATTGAAACCGAAAGCGGTGCTCAAACAAAGGCTGATAAATCCTTAACAGATGCAAAAAACTACGTAGATACAAACTATTCAAATCAGAAATTAACCATTCTTACAGGTTCAAATGCAATACAAGATGCAAGAACTGGAGGGAATGAATATCCTCCGGGGCTAACCCTAATGGATGTTGGTCAAGGAAATACAACGGGTTATCCACTTGGTTATGGAATTGTGAAAAATGAGAAATATCATGATTATAGATTTACTCAATATTTTTATGGTACAGGAAATGAATCTGGCAGTTATTTTGATAGTACTGGTACATGGATTCGTCACTGGTGGAATGGATCCGGCTGGACCGGTTGGCAGAAGATTGCTGGATTTGCTCATGCGAATATCGGGACTACAGGAAAGCAGCTGTTAACGAAAGGTGAACTTCAGAAAATAAATTTTAATAGGAAAATAAAAGACAGCCACAATGCATTTGATGTTAAAAATAACAGATTCATTGTCCCTAATGATGGAATGTATGTAGTAAACGCAGGATTATATATTGAAAATTATCAACGATATACTAATTATGAAACATCTATTTATGTAAACGGTGTGAGATATAAAAATATTGCACACTACAGAGTAAACCCAGCTGATCCATCGGACACTACAGATATAAATATAGGTCTATATGGAGCTGCAACAGTTCCGGCTAATAAAGGTGACTATATTGAAATCTATCTATATGTCGGATATAACGGTGATACCACAAGGAATATCACAGACAACCCAGGGTGGTATAACTATTTTGATATAACAGAAATAGGAGGTCGGAATTTTCCGATGCTATAG
>YZ01|ctg00002_01093 ctg00002_01093
ATGATCACACTAAAAGGACAAGGGAAAACAGCTCTTGTCCTTATTCCTTTTCTTAAAGGGTTACATATACTAAAACAAACAGAGGATATTGTCAGGTGA
>YZ01|ctg00003_01291 tetA_1
ATGAAGAAAACAATTAAAGAACAAAAGTTGGTATTAATTATACTTCTTAGCAATATATTCATTGTATTTCTAGGTATAGGTCTCATCGTCCCCGTTATGCCGTCTTTTATGAATATCATGCATTTATCGGGAAAAACGATGGGCTATCTTGTCGCCGTACTTGCGGTAGCACAACTGCTTATATCACCGCTCGCAGGACGATGGGTTGACCATTATGGCAGAAAGAAAATCATCATAAGCGGTTTGTTTCTTTTTGGTGTTTCAGAACTTATCTTTAGTTTAGGCACGACTGTATCAGTGCTTTATATATCAAGGATTCTAGGGGGGATTAGTGCTGCCTTTATTATGACAGGCGTTACTGCATTTGTTGCAGATATTACATCCGTTCAGGAACGTCCAAAAGCGATAGGCTATATTTCTGCCGCCATTAGTACTGGCTTTATTATCGGACCTGGCATCGGTGGCTTTATTGCAGAATACGGTATACGTATGCCCTTCTTCTTTGCGGCAGGCATTGCCTTTTTAGCATGCATTTCATCCATATTTATTTTAAAAGAGCCGCTAACAAAGGAGCAGATTGCAGAAATTTCTGCAAATACAAAGCAAACAAACTTAATAGGCGATTTCAAAAGATCACTTAATCCACGTTACTTTACTGCCTTTATCATTGTGTTTGTACTTGCTTTCGGATTATCAGCATATGAAACAGTTTTCAGCCTATTTTCTGATCATAAATTTGGCTTCACGCCGAAGGAAATTGCAACTATTATTACAATCAGCTCAATCTTCGGAGTTGTTATTCAATTATTTATGTTTGGAAAAATGGTAGATATACTTGGTGAAAAGAAACTAATTCAATTATTGTTAATTATAGGTGCAATATTGGCAGTGGCATCTACTGTAATCTCTAGCTTTTTAGCAGTGCTAGCGGTAACTTGCTTCATCTTCCTCGCATTTGACTTGCTTCGCCCGGCATTGACGACTTTTTTATCAAAAGCTGCCGAGAAAGAGCAAGGATTTGTTGCTGGAATGAACTCAACCTATACGAGCTTAGGTAATATCGGAGGGCCAGCCATGGGTGGAATATTATTTGACGTAAACATCCACTATCCTTATCTTTTCGCTGCTGTCATTATGGTCATTGGCTTCGGTATTACAATTATGTGGAAAGAAAACCGGTTGGGAGAAAGCTTAGCGAAAAACTTGAGATCCTAG
>YZ01|ctg00003_01294 sttH
ATGACAACAGCTTTATTAGTGATTGATATTCAAAATGATTACTTTCCAAATGGGAAGATGGCTTTAACAAACCCTGAGAAAGCAGCACAAAATGCGGCTAAACTACTTTCACACTTCAGAAACACAGGCGCACCAGTCTTTCATGTACAGCATATCACAGAAGGTAACATTGCTCATTTTTTCCATCCAAATACAGAAGGTGTCGAAATTTATGAGTCAGTACGTCCATTAGAGAAAGAGACAGTTATTGTAAAATATATGCCGAATAGCTTTTTCAATACAGATTTACATGAAAAGCTACAAGAACAAGGGGTTAAAGAATTAGTTGTTTGCGGTATGATGTCCCATATGTGTATTGATGCAACAGTTCGTTCTGCAGTTGAACATGGTTATGTATGCCAAGTGGTAGAAGATGCTTGCGCAACAACAACATTGCAAATTGAAGATAAAATCGTTCCTGCTGAACATGTCCATTACGCATTTATGGCCGCATTAAATGGTGTCTATGCAACAGTGAAAACCACAGAGGCATTTTTAAAATAA
>YZ01|ctg00003_01295 lrpC_1
ATGCAAATTGATTCAATTGATTTTCAAATTCTCCAATTATTAAATAAAAATGCTCGGATACAATGGAAAGAAATCGGTGAAAAAATTCATATGACAGGACAAGCGGTAGGCAATCGCATCAAAAAAATGGAGGATAACGGTATCATTAAGGCATATTCGATTGTGATTGATGAATTGAGGGTGGGGCTTTCTTTTACAGCCTTTGTCATCTTTTTCATGAATGCATATAAGCATAATGATTTATTGAAATTTATTGCTGCTCGTAATGAAATTAGCGAAGCACATCGTATTTCAGGAGACGCATGTTATCTTCTGAAGGTAAAGGTTCATTCACAAGAAGTTTTAAATCACCTTTTGAATGATTTATTGAAATATGGAAACTATCAGCTTTATTTGTCTATTAAGGAAGTAAAAAATCATTATAATACGTCATTAATGTCTGATGAATAA
>YZ01|ctg00003_01296 lrpC_2
ATGATTGATGAAATAGATAAAAAAATACTTGATGAGCTGTCTAAAAATAGTCGCCTTACAATGAAAAAATTAGGGGAAAAAGTACATCTCACTGCACCAGCAACCGCATCAAGAGTAGTAAAGTTATTAGACAATGGCATAATAAAAGGATGTAGTATTGAAGTGAATCAAGTGAAATTAGGCTTCTCTATACATGCTTTTCTTAATATTTATATCGAAAAAATCCATCATCAACCCTATTTAGCTTTTATAGAAACACAAGGTAACTATGTAATAAACAATTATAAAGTTAGTGGAGACGGTTGTTATTTGCTTGAATGTAAATTTCCTTCAAACGAGGTATTAGATCAATTTTTAAATGACTTAAACAAACATGCAAACTATAAAGTGTCGATTGTTATTGGTAAATAG
>YZ01|ctg00003_01298 ctg00003_01298
TTGGATATTGCCTTTATCACAACTCTTTTCATTATAGGGTTTATTGGTGCCTTTCTTTCCGGATTGATTGGTATTGGCGGTTCAGTAATTAATTATCCAATGTTATTGTACATTCCTTCTTTAGTAGGGGTGATGTCATTAACTGCCCATGAAGTTTCAGGGATAGGGGCTATTCAAGTTTTCTTTGCGACACTTGGCGGTGTTTGGGCTTATCGTAAGAGTGGTCTTTTAAATAAAGCATTAATTATTTACATGGGAAGCAGCATCCTTTTAGGGAGTGTATTGGGGAGTTATTTTTCTCATCACTTATCTGAAAAAGGAATTAACTTTATATACGGAATTCTGGCTATTATAGCTGTTATTCTAATGTTTATACCTAAAAAAGGACAAGCACATAGAGACGGCAAAGAAGTGATATTTAATAAATGGTTGGCTTCGTCCCTAGCGTTTATCATTGGTGGCGTATCAGGTATTTTAGGAGCTGGCGGCGCCTTTATCCTAGTCCCCATTATGTTATCGATTTTAAATATTCCTGTTAGAATCACCGTCGCTTCATCTCTTGCGATTACACTTCTTTCATCTATTGGAGCAACAGTTGGAAAGGTGATTACAGGTCAGATACTTTTTTTACCTTCTTTGATTCTTATTATCTCAAGTTTAATCGCTTCGCCTCTAGGAGCAAAACTGGGACAAAAAGTAAATGAAAAAATCCTGCGGTGGATCTTAGCTTTACTGATTTTGGTGACGGCTGTTAAAATTTGGTTGGATATTCTGTAA
>YZ01|ctg00003_01299 tusA_1
ATGAAATCAGATAAAGTATTAGATGCTAAAGGGCTGGCATGTCCAATGCCAATCGTCAAAACAAAGAAAGCTATGAATGAAATAGAATCAGGTCAAATATTAGAAGTGCATGCAACCGATAAAGGATTCAAAAGTGACCTAGCGGCTTGGTCTAAATCAGGTGGGCATGACATCTTAGAGCAAGCTCAAGAAGGAGATGTACTGAAATTCTGGATTGAAAAAGGCTAA
>YZ01|ctg00003_01300 gloB_2
ATGACCGTAAAGGCACTGACCCCAAAAGAAGTGACAAAAAAAATCTTTAACAAAGAACCTTTATTTATTTTGGATGTGCGTAATGAAAATGATTTTAGTGATTGGAAGATTGAAGGGCATGACTTTGACCATTTGAATGTTCCTTATTTCGATCTTTTAGATGGAGTAGAAGATATATTGGAGAAAATTCCTTCCGATAAAGAAGTGCTAGTCGTTTGCGCAAAAGAAGGTTCATCCGTAATGGTATCCGAGATGCTTTCAGAAGCAGGTCTTTCTGTATCCTATCTTAAAGGCGGAATGAAAGCATGGAGTGAACATTTAGAGCCGGTAAAAGTCGGAGATTTAAAAGATGGTGGTGAAATTTATCAGTTTGTTCGAATTGGGAAAGGTTGCCTATCATACATGATATTCTCCAATGGAGAAGCAGCCATAGTAGACGCTACGCGTATGGCAGAAGTGTTTATAGATTTTGCAAAGGAGAAAGGTGTAACGATTACTCACGTATTTGATACACATCTTCACGCAGACCATATTTCAGGTGGGAGAGTAATTGCCGAAAAAACAAAAGCAACCTACTGGTTACCGCCTAAAGATGCTGAAGAAGTGGTATTCGATTATCAGCCGTTGGAAGAAGGAAATGATATTATCATTGGAAATATAAAGATTAGAATTCAACCGATTTATTCTCCAGGGCATACCATTGGCTCCACTTCTTTCATTGTCGATGATCAGTATCTTCTTTCAGGTGATATCTTATTTATCGATTCAATCGGCAGACCGGATTTAGCCGGTATGGCAGGAGATTGGGTAGGAGATTTAAGAAAAACTCTTTATAGCCGTTACAACGCGTTATCAAAGGATTTAATTGTATTACCGGCACACTTTATGATCATTGATGAGCTAAATGATGATGGAAGTGTTGGTAAAAAACTAAGTACATTATTTGCCGAGAACCATGGTTTGAACATTGCTGATGAAGCAGAATTTAGGCACTTAGTGACAGGTAATTTACCTCCACAACCCAATGCATATCAAGAGATTCGCGAAACAAATATGGGGAAAATCAACCCAGATGAAGAAAAACAGCGTGAAATGGAGATTGGGCCAAATCGTTGTGCAATTCGATAA
>YZ01|ctg00003_01301 dsrE2_1
ATGAGTACAAGAGTAGCAATTATTGCGGCAAATGGTGGTCTATTTGATGCCTATAAAGTTTTTAATATTGCGACTGCCGCAGCAGCAAGTGATCAAGAAGTATCTATCTTCTTTACATTCGAGGGATTAAATCTGATTCATAAGCAAGCACATCAAGAATTAGAAATGCCGAAAGGAAAAGAACACTTTGCGGAAGGATTTAAGAAAGCAAGCGTGCCGTCTATTCCTGAACTGATTGAAATGGCACAAGAAATGGGAGTTACATTTATTGGTTGTCAAATGACGATGGACGTTATGGGTTTAACAAAAGATGATTTTGTAGAAGGAATTGAAGTAGGCGGGGCTGTTACCTTTTTAGATTTTGCTAAAGATGCTGATGTATCCTTAACATTTTAG
>YZ01|ctg00003_01302 tusA_2
ATGGTGAAGGCAAATATTGTGTTAGACGCTAAAGGTTTGACGTGTCCAATGCCCATTGTAAAAACGAAGAAGAAAATTAAGGATTTAAAAGCTGGTGAGATACTAGAAATTGAAGCAACAGATAAAGGCTCTACGGCAGATTTGCAAGCATGGGCAAATAGCACAGGTCATGAATATCTAGGTACTGAAACAGAGGGAGAAATACTTCATCATTTTCTTCGTAAAGGAGGAGAACATTCATCAGAAAGCACACCTTCTATTCCTGAGGTTTCACTAGAAGCTTTCAAACAGAAAGTTGAAAGTGAGGAGTCTCTTAACATTTTAGATGTCCGGGAGTTAGATGAGTATGAAGAAGCTCATATCCCGGGAGTTGTGCATATCCCTCTTGGGGAAGTGGAAAAGCGCTCTAACGAGTTAAACAAAGATGATGAAATTTATATCATTTGCCATTCTGGAAGAAGAAGTGAAATGGCAGCCCAAACGATGAAAAAACAAGGTTTTAAAAAGGTTATTAATGTTGTCCCTGGTATGCGTGATTGGACAGGTAAAACAGAATAA
>YZ01|ctg00003_01303 glpE_1
ATGGACAGTGGCGTACTTATCAATACCTTACTTATTTTATTTTTACTTTGGATTGTATTTCGACGTTTTTTACCAGTGCAAGGTGTTAAACAAATAACAACTGCTGATTTAAAGTCAGAGCTTAAAAATAAAGGCAAACAGTTTATCGATGTACGAACACCTCATGAATTTCGTACAAGACATATTCAAGGGTTTAAAAACATTCCCTTGTCAAATCTGCTTCGTCAAACCAATCAACTTTCGAAAGATAAAGAAGTTTTTATTATTTGTCAAAGTGGAATGGGAAGTCTAAAGGCGAGCAAGGTATTGAAAAAACAAGGATTTAAAAATATCACAAATATTAAAGGTGGTATGAATACATGGTCATAA
>YZ01|ctg00003_01306 ctg00003_01306
GTGGTTAGTATCAATTATTTAGTTGTTGCATTTCTGCTTATTTTTGTTATTATTCATGCAACGTATAGACGTTATTATCCTATAACCGGAATCTCTTGTACCCATAAAGATAAATTAGAGACCATGGACATAACAATATTAGATATTCGCCATTATAACGATGTACCCAATTTTTCGGATGGTATTATTTTAAACATCCCATATGCGTATCTAAAACGTTTTTATTTAGAGATTCCACGTGATAAAATACACATAATAGCTCATGATAGGGTGGAATTAAATTTAGGAGTGCGTTTTCTGAAGAGCAAAGGTATCCATGTAAATAGTTATGAATTGGCAACATGTAAATGTAAAAATAAATTATAG
>YZ01|ctg00003_01312 ctg00003_01312
ATGTCCGTAGTACATTTTTTTGTACTTAATAGCAAAAAACAGGTAAAAAGATGGCTAGATTTTATTAAGACGGATTTGAAAAAGAATGTAAATGGAACAAACAAAAGAGTATTAAGCTGGCTAATGTCCTAA
>YZ01|ctg00003_01314 ctg00003_01314
GTGATAGCAATATATGTAAGGGTATCGACAGAGGAACAAGCGATCAAGGGATCGAGCATCGACAGCCAGCTCGAGGCCTCTAAGGATGTGCTGAAGTATGCCGATGAAGGATTTTCTGGAGAGCTTTTGGAACGTCCGGCTTTGAATCGCTTAAGGAAGGATTCAAAATTGCCGCAGTTCGAGTTGGTGCATAAAGAGGAAGAGTGTCAAAACTCTTCCTCTTTTATTTGGATTGCAAAAATATCTAATTTATTTTTTAGCAAATCCCTGTTTATTTAA
>YZ01|ctg00003_01315 ctg00003_01315
ATGAAAAATATTTTTAATCAATTGCATTTAGAGGAAATTTTAAATCGTATTGACAAATTAAGCCCAATTTCCAAGCCCCAATGGGGTAAAATGGATGTTTCCCAAATGTTAGCACATTGCTCATCCTTTCAAGACATTGCAATGGGACTTTCTTTTCCAGCGAGAGGTTGGTTAGGAATATTAATAGGAAACTTTGTGAAACCAATTTTTTATAATGACAAGCCATTAGCCCAAAATATGTCCACGATTCCTGACATTTTGATTGTAGATGAAAAAGAATTTGAAACAGAGAAGGAAATACTGAAACAAAAAATTATAACTTTCCAAAATAATGGTCCAGAGAAGTGTACGACTCATCCACATCCTTTTTTCGGTAAACTGACTTCTGAGCAATGGGGAAAAGGGATATACAAGCACCTTGATCATCATTTGAAACAATTTGGAGTTTAG
>YZ01|ctg00003_01316 ctg00003_01316
ATGACTTTTAAAAAGAGGTTAAGCATTATCCTGGGTTTGTCATTTGTTTTAGTATGTGGTTTCGGTACCGACTTTACAGAGAACCAAACTCAAAACACATTTCATATTGCTTCAGATCGTCTTCAAACTTGA
>YZ01|ctg00003_01323 cwlA_2
GTGGCGCAGCTACTTAAAGAACGCGGCTGGGGCATTGATCGTGTCCGCAAGCATCAAGACGGGAACGGGAAGTACTGCCCGCATCGTATTTTGTCAGAGGGGAGATGGAATCAAGTTAAGGTCGCAATCGAAGAAGAATTGAAAAAGTTAGGCGGGAAAACAAGCTCAAGCAAAAAAAGCGCAGCAAAAAAGAAAACAACAAACTCAAGCAGCAAAAAATCATCCTATCAGCTCCCGTCCGGTATTTTCAAAGTGAAGAGTCCAATGATGAGAGGGGAAAAGGTAACTCAGATTCTGAAAGCTCTAGCGGCTCTTTATTTCTACCCGGATAAAGGACCGAAAAATAACGGCATAGACGGCATTTATGGTCCGAAAACGGCGAACGCGGTCAAACGATTCCAGTTGATGCATAGGCTTTCTGCTGATGGAATTTATGGACCTAAGACTCAAGTGAAACTTGAGGCATTATTAAAATAA
>YZ01|ctg00003_01331 ctg00003_01331
ATGAATCCGTTTAATAATGACTGTTTTCGTAAGTATTATGATTTTAACACGCATCTGGATTTCTCTAGAAAAGTAAAGGTCTTTAGGGATTTATGTCAAAATAATAGTAAGTACCTTATGCAACAAACAGGGAGTTTGGTTGCTTAA
>YZ01|ctg00003_01332 ctg00003_01332
TTGAGGTATACAAACAGTCATTTAGAGGATTGGATTGAAAACTTATACAGGAAGATTGATATTACAGAACCAGAACAAATTAATTTTGAACGGATTGCCGAGGCTTTAGATATCCATTATTTATACAGAATCTATATTTGA
>YZ01|ctg00003_01333 cysL_3
GTGGAAAAAAGAGATTGGATCATTTTACAAACTGTTTATGAAGAAAAAAATATTACAAAGGCAGCAGAACGTTTATTTATTGCACAGCCAACTTTAACGTACCGCCTTCAGCAAATTGAAAAAGAATTTAATATTAAAATTTTAAATAGAGGCAGAAGAGGTGTAGAATTCACGCAGCAAGGAGAATATCTTGTTACCTATGCAAAAGACATGCTAAGACAATTAAAAATAATGGAAGAGAACTTATGGAATATAGGGGACCATATTCACGGAACCATTCGTTTATGTGTATCCAGAGCTTTTGCTTTATACAAGCTGCCACATATCGTAAAACAATTTACTGATATACATCCATTTGCGCAATTTTCCATCAAAACTGCATTAAACTTGGAGGTCATTAAAGCAGTTTATAAGCAAGATGCACATATTGGTTTTGTCAGAGGAGAACATCATTGGAGCAACGAAAAGAAAATGATCAGTCAGGAGACCATGTGTATTATTTCTAAAGAAGAGATAGAGTTTCATCAAATTCAAAGGCAAAACAGAATTACTTATAATACGGATCCAGCATTAAACATGGTGATCGATAATTGGTGGAATCAACATTTTAATAAACCTTCGAATGTCTTAGTTCATACCGATAATATGGAAGTGGCAAAAAAATTGGTTATGAAAGGTATTGGATACGCAATTGTTCCGAGTACCGTATTAGAAGGTTGTGACTCACTGCACACAATCGTTTTAAAAGATAAAGAAGGCAACCCTTTAATGTGGCGGACTTGGATGCTCTATCTAAAAACAATTTAA
>YZ01|ctg00003_01335 ctg00003_01335
ATGAAAAAAGGTCAATTATTCATTGGTGTCCTCACATGTTTAGTAGCAAGTATGTCTTGGGGCGCAATGTTTCCAGTTGCAGATCATGCATTAGAATATGTTGATCCATTTTATTTTTCATTTATTCGCTACGGTGTGGTAGCAGTTATCTTAGTGTTTTTATTATTGGCGAGGGAAGGGAAGAAATCATTTCGTTTAGAGGGTAAAGCAAAATTGCTCATTTTATTTGGGGTGATGGCGTTTACGATATACAACGTTCTTATTTTTTTAGGTCAAAGGTTGATGGGGAAGTCTGGAATTATGACTGCGTCTATTGCGGAGGCACTCATGCCGATGCTTTCAATTGTTATTCTATGGGGATATAAACATGTGAAACCCAAAAAATATACAATTATAAGTATGTTGATTGCCTTTTTTGGAGCTTCGTTCGTTATTACGAAAGGAAATATGAACTTCTTTTTTTCATTGGGAGATAATCTATTCCCATTAACTTTTATATTGATTGGTGTTTTAGGGTGGGTAGTCTACACAATGGGAGGACAGATATTTCGAGAATGGTCTACACTTCGCTATTCAACTTTGACATGTTTATTCGGTACAGCTATAACAGGAGTCATTACAGCTATACTTACCGCGCAAGGATATGTGTCTATACCGAGTATAGAAGTGATTGCAGAAATTAAGTATGATTTTTTATTTATGATTACTTTACCAGGTATCATAGCCCTCCTTAGTTGGAACTATGGTATTAAAATCTTATCACCCATTAATGGGATTTTATTTATTAACTTTGTCCCCATTACTACATTGTTAATCATGATGATACAAGGATATAAAATAACTACTTTTGATGTAATAGGAACACTGTTTGTAATTACTGCACTTATTCTAAATAACATATATCAGCGTAAAGAAAGTTATAAGCAGGTTTTAAAAAATGAACAAACACATCTGACTATCTCTTAG
>YZ01|ctg00003_01337 gmuG_1
ATGTTTAAAAAAACTAGTGTTTTTATATTACTTTCTTTATTAATCATTTCAGCTTTTTCACAGACGGCATCTGCACATACAGTTAACCCTGTGAATCCTAATGCTCAGGCGACAACGAAGGAGTTGATGAATTGGCTGGCTCATTTGCCAAACCGATCTGAAAATCGCATACTGTCAGGTGCATTCGGCGGATTCACAAATGCTTCGTTTTCCATGAAAGAAGCCAACCGAATAAAGACTGCTACAGGCCAGTTACCCGCAATTTATGGTTGTGACTATTCCAGTGGATGGTTGGAGAAGCCATATATTTCTGATATTACTGAGACGATCGACTATAGTTGTAACAGTGACTTAATCTCATATTGGAAAAGTGGTGGAATACCACAGATTAGCTTACATTTAGCTAATCCCGCATCAAGTATTTTTGGGAAAAATGCTTCCCATATCTCAAACAGTGAGTATGAAAAAATCTTAGACTCATCAACTACAGAGGGTAAGCGATTAGAGGCTGTTCTGAGCAAAGTTGCAGATGGTCTCGATCAGTTGAAAAATGAAGGTGTTCCTGTTCTATTCAGACCTCTTCATGAAATGAATGGAGAATGGTTTTGGTGGGGACTAACCGAATATAACAAAAAAGACAGCCAGCGCTTCTCACTTTACAAACAACTTTATCAAAAAATCTATCATTATATGACTGATACAAGAGGTTTGGACAACCTGATATGGGTTTACTCACCGGACGCCAACCGAGACTTTAAGACTGACTTTTATCCTGGATCTTCATATGTTGATATTGTTGGATTAGATGCGTATTTCTCAGACAATTTTACAATTCAAGGATATGATGAGTTAACAGCTCTTAATAAGCCATTTGCATTCACAGAAATCGGTACGCAAAAACAAGATGGTAATTTGGATTATTCTGCTTTTCTTAATACAGTCAAACAAAAATATCCGAAAACCGTTTACTTTCTAACTTGGGATGAAGTTCACAGCCCTTCGGTTAATAAAGGTGGTTCTAGTTTTTATAATGATAGTTGGACACTCAATAAGGGAGAAATGTGGGAAGGAAGTTCACTTACACCAATAGTTGAATAA
>YZ01|ctg00003_01340 ctg00003_01340
TTGCGCCCTATTTTTTTAGGTATATGTGCTGCTTTCTTTTTTGCTTTCACATTTATATTGAATCGAGCAATGGAATTATCAGGTGGTAGCTGGATATGGAGTGCCTCATTACGATTTGTTTTCATGCTTCCATTTCTTTTACTTCTTGTTATGAGTAGGAAAAAATTAAAAGTATTATTACAAGTTATGAGAGAGAATTTAAGAGCATGGTTTTTATGGAGTTTCGTAGGTTTTGGTCTATTTTACGCTCCATTATGCTTTGCCGCTGTACATGCACCAGGATGGATAATTGCTGGGACATGGCAAATTACTATTATATCAGGATCTTTGTTAGCTCCTCTTTTTATTCAAACCATTGAAACACCAGATGGAATTCTTAAGAAAAGAGGAAAAATCCCAATGAAGGGTATGGGTATGTCATTAATTATTCTTCTTGGTATTTTCTTTATGCAAATGGAACAAGCAAAATCGCTTGCTGTAAAAGATATTTTGTTAGGTATTATCCCTGTTATTTTAGCATCTTTCGCTTACCCGCTCGGGAATCGTAAGATGATGGAGGTTTGTGGAAATCGTCTAGATGCTTATCAACGTGTCCTTGGAATGACATTAGCTAGCTTACCATTTTGGTTTTTACTATCCCTGTATGGTCTTTTTACAGAAGGATTGCCTAGTAAAGAGCAAACTATGCAATCTATTTTAGTTGCTATTTGTTCGGGTGTAATTGCAACTATCTTATTTTTTAAAGCGACTGATATGGTTAAAGGAGATATGCAGAAACTTGCAACTGTTGAAGCAACACAATCCATGGAGGTACTTTTTGCTGTTATCGGAGAACTAATTTTATTACATTCTTCATTTCCTTCTATTTTATCTTGGTGTGGTATGTTTGTAATAATGCTAGGAATGATAGCACATAGTTATGTTTCCCATAAAGGTGAAACGGCGCATAACCCAAATATTAGTGCTTAA
>YZ01|ctg00003_01341 rspR_1
ATGAAAAAAGATATTATTAAACCCATTAAACGTACGTCATTAAGAGATGAAGTATATCTAACTTTGAAAAAAGCAATTGTTACATTAGAGCTGCAACCGGAGCAACGCTTAAATGACAAAGAGTTAGCAGAAGAATTCGGAATTAGCCGTACTCCGGTTAGAGAGGCTCTAAAACGTCTTGAAGATGAAGGACTGGTTGAATCTATTCCTGGTTCAGTGACTCGCGTTGCACCATTAAATCCTGAGGAGGCAAAACACGCATTTACTGTGGTAGCAGCTTTACATTCATTAGCAGCTCGTTTAGCAGTACCATTACTCAAAGAGGCAGATATTCAAGAATTAGAGTTCAGTAATAAAGCCTTACTACTATCTATTGAGAAAAAAGATATTATAAAAGCAATTGAAGCCGATGAGTTATTCCACAATGTTTTTCTAGATGTGGCGGGAAATCCTGAAATCATTCGCGCGCTAGAACGAAGTATATCTAAGATTCAACGCCTTGAAATTTCTCAGTTCACTTCTATAAATGGTTTGAAATCAGTAGAACAACATCAGCACATTATAGAAGCATGCAAAAATAAAGATAAAGAAACAACAGCACATCTTGTAGAACAAAACTGGTTAAGTCTGGGTGAATTACTGACTTATGAGACAGATTGA
>YZ01|ctg00003_01347 ctg00003_01347
TTGTCATATTTCATTATACTTATATTTGTTGCATTAATCGGAGCATTGGTAACAGCAGCAGTCGGTGTCATATCTTTAAAAGTGGAGATGATCTCTCCGAAAACTCCAATAGAGTCTAAAGAGGAAGAACAGAAAAGCTTTTATACGCTGAAATAA
>YZ01|ctg00003_01353 ctg00003_01353
TTGTCAATCAGTATTAAACTGCCTAACGTATCTGTCAGAGAATACGAAAAGGAAGCAAACATCAAGGATGTCGCGGCTTCCATTAGCAGCGGGCTGGAAAATGAGGTTGCAGGTAAATTAAATCGAAAGCTGGTAGATTTATCAACTCCACTTCAGGACGGTGAGCACGTAGAAATCGTCACCCGGGATTCTGCCGAAGGACAGAAGATCATAAAGAGGAATTCGCGTGGGACAGGGCGTCTTGTGGCGCTTGATGCAGCGCGGGGGCTGGCGGTTCTAGGAATGTATTTGCAGCACTTCGCCTTGAATGAGACGAATGCTTCCATCGTCTCTGGGAACACGACGTTGCTATTTGTGCTCTGCGGCGGCATCTCTTACTCAATTATGGCTGGGCGCATGATGGATCGAGGAACGGAGCCGACTGCATTCCGGGCACGGATGCTCGCTCGCGCGGTGTTCGTCGATATCATTGGATATCTTCTCATCATGCTGAATACTCCGTACGGGGTGATCTTGCCCGCTTATGCGGCATTGTTCGTGCTGGCGTTGGTGCTGGTTCGCCGTTCGACTCGTGTACTGATTGCGACATCAGCAGCTCTAATGGTAGTGAGCCCGCCACTGATGATTCTCGGAGGGAGTGTCCTGCCAAAAGCATACTTACTTAGTGATATTGCAGGCGGCCCGCTGTCCGCGCTTGCACTTGCTCCCGCTTTCGTCGCCGGTATGGCGATCGGACGCTTCGACCTTACTAAGATCCGCACTGCACTTTCGCTTGCGGGCAGCGGTGCAATCATGCTCGCCGTCTCTAAATTGCTGGGTATTTTCGTTCTACCGGGGCTGAGCCGTTCCTTCGAAGAATGGCTCGTAGGCGTTCAAGGCACCGCCAGCGCCCAGCCGGACCAGTATGCAATCTGGCCGCACAACGTGGAACCACCGCTGTGGCATAATCTTCTTTCGATAGCCCCGCACAGTGCGTCAACATTCCAGACACTGCTGGGGATGGGTGCTGTATTCATGGTGCTCGGATTGGTATGTCTCGTGCCGAAGAAGGCCTCTGGCGTGTTAATGCCATTCGCAGCAGTTGGTCGCGTGGCGTTAACGATGTATGCAGCTCAGTTTGTCTTCATATGGGGTCTCGAAATAGCTGGGGTCACGTATGATCTCGGAGCGATTCCATTTGGTGATCTGCTCGTTGCAACAGTTGCGCTGGTGATGGGGTGGTTGATCGCACGATTCCCTACAGGTCCGCTTGAAACGTCGATGCGACGCTTCGACCGGGTATTCAGCGCCTTGCGGCCAGTCACGGAACCGGCATCGAAGTAG
>YZ01|ctg00003_01370 ptsH_2
ATGATTGAAAAACAGTATACAATTATTGCAAGTACAGGGTTTGCCCGTGCAGCAACCTTGCTGGTTCGTGCAGCCTGCAAGTTTCATTCTCACGTATTTCTTCTACATCATGAGAAATGCGTTCATCTGAAAAATCCGCCCAAGGCCCTTATTGATGTGATGTCATTAGGCATTACACCTGGAACTCACATTCAAATCAGAGCTGAAGGGATTGACGAGGAACAGGCCTTGCAAGCGATTGAAGATCAGATGAGAAAAAGCGGGTTCATGAACAGCTCATGA
>YZ01|ctg00003_01372 rhaS_2
ATGTCTGTACGAATAGCCCAACAACAGGAAGAGCTTGCCGAACTCATTGAACGTTATTCATGCCGGGACGGTGTTCACAAGACTGCTGTTCCGTCTTTATTTTTCATCAGTGAATCTCATGCTTCCGAACCGGTTTATAGCGTTTACAAGCCATCATTTTGTGTGATTGTTCAAGGTGAAAAAGAAGTATTACTTGCAAAGGAGCGCATGAGGTACAGTCCTGCTGATTACCTTGTTGCATCTGTTAACTTGCCGGTTGCCGGGCAAGTGATAAAAGCCTCATGTGATGAGCCTTATTTGGCCCTTAAGCTAGAATTTTCTCCGAGCCAAGTCTTAGAGGTTTTAAGTGATTCTGACTTTCAAGCAGGGCCGAAAAAACACACGGAGAGGGCAATGTTTGTCAGTAAAATAGAGCCAGCTTTGCTGGATGCAGTTCTCAGGTTAGCCTTTTTGCTGGACACCCCGAAAGACATCCCGGTACTTGCCCCTATATTTACAAAGGAAATTCTCTATAGGGTTCTGCAAGGGCCGCACGGACGAACTCTGGAGCAAATTGCGATTGAGGGGAGCTATACCTATCGAATCAAAGATGTCATCGAACACATCATGAGGGAATTTGACCGGCCCCTTCGAACTGAGGAGCTTGCAGATATAGCGAATATGAGTGTTTCCTCCCTGCACAGGCACTTTAAAACTGTGACAGCTATGAGCCCGATTCAGTTCCAAAAACAGCTGAGACTGCAGGAAGCCAGACGCCTGTTATTAACGAAGTCAACAGATGCCGCGGATGCTGCATTCCGGGTCGGCTATGAAAGTCCATCACAATTCAGCCGTGAATACTCCCGCATGTTTGGTTTTCCGCCTAAAGAAGATATTAAACGGCTGAGGGGAAAATCTGACTAA
>YZ01|ctg00003_01373 ctg00003_01373
ATGAGTTTGTCCTTTATCCAAATGAAGAGGGAAAGTCATAAAAACAAATGGTTTAAGGCTGAAGGTGATTTTTTCAAAAAAAAATCTCTTCAGCCTTTATTGTTTAGGAATGAGGAGGAAAGCAGCTTTTATATTTGA
>YZ01|ctg00003_01374 ctg00003_01374
TTGCGTCCGAGGGGGCAGGTTAAAAATAAGGATTTACCCATTAAGAAATCAAAAGAGGTGGTTACGATTCCTTATTCGATTGGAGAATTTGCAAACATCATCGGTGTGACAACAAGTACCCTCAGGTATTATGAAAAGGAAGGGCTCCTGACTCCTCATCGAAATGAGAATAATATACGGGAATTTACGGATCATGATATCGGATGGGTGCGGTTTTTGCTCCATTTGAAAGATTCAGGAATGTCGATGACAGAGCTAAAACAATATACAACATGGCGAGCAATGGGTGATGAAACGATTCATGATAGGATGCATTTACTTGAAAAGCGTAAGCACTTTGTAGAATTAGAAATTCAAGCTTTACAGCAAAACCTGCATGTATTAAACCGTAAGATTGAATTCTACAAGGACCAGATAAAGGGGGATCAATATGAGTTTGTCCTTTATCCAAATGAAGAGGGAAAGTCATAA
>YZ01|ctg00003_01385 ctg00003_01385
ATGAAATTACAAACAGCACAGCTATTGACTATCTTATCTGAATACCAGTTTTTTGATTGGGAGCATCATGAGAATAATAAACATCGCATCATGATTGGTTTCCCGGAGAATATGCTTATCATAAAAGATTTTTATCAATCATTCGGTTTTGACTCAGTCGAGAATCCGTATTCAAACATAAAAATCTCAAAAAAACAGTGGGTCCATATGGAGGATCTATTTTTTCAATGGATATCTCCTTATCTATCAACTTTCAGACTAACGATTGTTACGCCATTTCTAAGTAATGACTGGGAGGGAGAATGTCATCTGGACGATATAATGGATGATGAGTTTGCTGATGCTTATAAAGCGTACAAGGCTTTTTTAATAGGTAACGGATTATATGGTCTTACGCCCACTTTGATTGAAAACTGCAGGGGATATCAAATCGATCATATCGGTGATTTTTCAATCCTGGGCAAGATGGCTGCAAGGAATTATCATTATTTATTCTTTGCTGATGGAGATAAAGTTTTTATGTTTACAGATTCATTGACCTTCCAGATGTATTGTAAGGATGGAGAAGTTTTGCACAATGAAAAGAGAAAGATCGAGCAGCTGCTGAATCCTGATTTTTTATTGTGA
>YZ01|ctg00003_01396 ctg00003_01396
ATGTTGCAACCCTCCGATTTGTCGCGGAATGAACATTCATTCCTTTTGTTCATAATAAACATGTCCGATCTGTCTGATATCACCTCTTTACCCTTGCTTATGTTATCAGTTTATATGAAAAAAACTTTTTTTAATATAAAGTATATGCAAAAAATAAAAAAATTAAGAAAATATACCCAAAACCAATTTGAGGGCCCTGGATATATTTCCCGAGAAATTTTTTTATTTAACAGCCACAATGCACAGACAGGAATCACGCCTGATGACGGAAAGGTCCCTAAAATGCTGATCTTTCAGCAGCTGAATATACGTTTTCTCTTTCTCACCGGTATTTGTATCAATACTGATGTAAAACCGGCCGTCAATTTGAAGCACCCGATAAATCTCTCTTAA
>YZ01|ctg00003_01440 ctg00003_01440
ATGGCTAGAGAGGAACCGCCCCGGCTGAAAGCGGATCCCATTGCGTCTTTCTCGAAACAACACTCCGGAGGTTTCCTGCTGAACGCGTTAATCCCGTCATTAGGCAGTGAACGTGAACCTGCGTTAAAGGATCGAGCGGGAATATGA
>YZ01|ctg00003_01465 ctg00003_01465
ATGAGAAAAAAAGGGAGAGAGTCACATCAATATACGCAGCAAAATCCAATTATCATATTTGCACTTCTGATATTCTTCGGCGGCGCCGTCTATTGGATGTTATTTTCACTGAAAAACGTTCCAAAAGGCAGTCTCGTCCAATCGATTGAATCGCCGGACGGCAGCTATACGTTAAACACGTATGTATCCCGAAATACCTTAAGCTTAGATGCAGACAGAGGCGAACTTGTGAATAAAAAAACAATTTACTGGAATTATCCGGACAGCAGCCCATGTGATGAACGAAACAAATGA
>YZ01|ctg00003_01490 ctg00003_01490
ATGAAATTACAACGTGAGTTACCTGTAGGAACACACCATGACCCACCTATAGGAATGGAGTTAGGTCGTGAAATAAGAGTAGGTGCATAA
>YZ01|ctg00003_01493 ctg00003_01493
GTGGACGAGGTGAGAAACTGGATTCTTGCTATCGCTGGCATCGTTACCATCATTAAACACATTTACGACATATGGACGAAGGAAAGCGAAAAGCATAGTAAGAAAAAGAAAAAGCGCTCCCGCCGGGTAAGCAAGAAGCGCTGA
>YZ01|ctg00003_01494 ctg00003_01494
ATGGCTACAGAACAGACTGAACTTTCGGATGAAAGACAGCTAAATTCAGAGGAAAGTCAACAAAATTCAGAACAACTTCATATTGAATATCCTAGTTCTGAGACACTACTTAATACAATAACTAGGGAATATGATGCCGAGGCTAATAGAAAACGAGATATTGAAACTAGAGCTGGTGTCCTTATAGCTTTATTAGGAGCATTGATAGGATTTTATGCAACAGCGCTAGATTTTTCTTTCTTCAAAAAGGCACATAGCCCAATTGAAATGCTATGTTTTTCAATAATCGCTCTGTTATATATTTTCCCGGCTATTATGCAACTGATCGCATTTAGGCACTTAATTAATGTGCTTAAAACATACGAATATCAGTCGCTCGGATTAGGTGGATTTAACGAGGTAGATGGAAGCCTTAATACCAATGCAAAGCTACCCAAAGATGAACTTCAGTATGCTTTAGCAGATTCATACTATAACATTGTCAAAAAAAACAGTAATGCCAACGACACGAAAGCAAATCTTTATAAAAAAGGAATCGAGAAGATATACATTTCAATAATCGGAATTGTATTAGTGTATATGATTAAGCAAGTCATTCTTTTAATGGTTTAA
>YZ01|ctg00003_01495 ctg00003_01495
ATGGGAGATAAAGACAGTTGGTACAAACATACAACAGTTAATAAACAAACACCAGTTGATAAAACAACAGTTAAAAAGGCCAGAGGATTTGGTTCCCGAGGGGTACAAAGTAACGTCAATAAGATTAAAGACGTAAAATTTGAAAGTAGACATATATTATACGAAGCATTACCAGACTACTTCCATAATACTAATATCAAAAGAGATAAAGAATAA
>YZ01|ctg00003_01496 ctg00003_01496
ATGATTTTATTTATGGGATTTCTCTCTATATTTTCCGCAATCGGAATCGTAATTGGTTTATTTCTTTTATTCTTCAAAAGAACAAGAAAAAAAGGAATATGGATATTGCCAATAAGCTTATTACTCTCCATCTGTGGATTTACTTATATGGCTCAATCAGATGATTCACCAACTGAGAAAAAATCCATTACCTCAAGCACCTCTCAACAAGATGGACTAGACGATATTTCAACTGAGGAAAAGCAGCAACAGATTAGAAAAGAAGCTGAAGATGCTGATTTCAAAAAAATCAATGTTGAGGACCCTCCAGATAAAATAGTTCGTATCAAAGGAGAAGTTTCTGCAATCGAAAATGCCGAAGCTGGAGGAAAATTTATTATTTCATCTAAAGAGAAAAATGGGTATGGTGTTTATAATGTTTTTGCCCTATTCCCTACAAAGTTAAAGGAGAACCAAACCATTATCCTTTATGGATCAGTTCAGAAAGAAAAAGCTGAAAATGGAGGACCACTAATAACTGGTCTATTTTATGACAAAATCAACTAA
>YZ01|ctg00003_01498 ctg00003_01498
ATGAAAAAGGTAATTCTTTGTTTAGCTGCTCTGGGCGCGCTAGCAGCTGCTAGTTATGCGGGCTCGAATGCTCATGTTGCAGAGAAACCGGTCGGAACTTATATGCTATTAGCAGAAAAACCAGTAGGTACCTAA
>YZ01|ctg00003_01499 rapG_2
ATGAGTAAACTTGCTTCTGAGTATGTTGCTAATATCTTAAATGAATGGTATATGGCTATAAAACAGCAAAACGTGGAGGCTGCCGAGAAATACTTCAAAGAGAGCAGAGCTCTATTTGATGAAATGGAAGAAGACCAGGAAGTATTGATGTACTATTCTTTACTTGAAGAGAGACATAAAATGATGCTCCACCAGGATAAAGGAAAAGAATTTCCAAAGCACTCTTATTTCAGTAAAAAACATAAGAAAGAAATAAGAAAAACAGACAATATGATTGAATATTATTTCTTCTTATTTGAGGCATTATACGAATCGCACAATCGTAATTACGGCAATGCAATTAGTCTTTTTAAAATTGCTGAGAAAAAGCTTGCGAATATTCCAGATGAAATTGAAGCGGCTGAGTTTTATTCAAAAGTAGCCTCTCTTTATATGATGCTTGGCCAAAACATCGTGTCTTTAAACTATATAAAGGATGCAATGCACATTTACAAAAGGAATGAGGATTACAAAAAAAAGCTTGCGACGTCTATGATGGTTGTGGGACATAACTATACAGAGCTAGGTCAATATGATAAAGCTGAGGATATTTATTTTGAAGCAATACGAATTTCTAAACAACTCGAAGACCCTTTTTTTGAGGCTATGATTCATCATAATTTAAGTATCACTTATTCAGCTGCTAAAAGATCACAAGATTGCATAAATGCTCTGAAGAAAGCATTGAGAAATGATGAATGGAAAGAGTCGGTTTATTACACAAACTCCCTGTATATGATCACAAAAGAGTTCTTCATAATGGGACTATCCGATCAAGCTGTTTATTATTACAAAAAAGCACAGGAAAACTTAAATCAAAAAGAGAATAAAGTGTATGAGGCTAAAATAAACATTATTTATGAGTTATTCCAGAAAACCCCTGAAGAAAGCGTTAATCAGTGCAGGAGCTACATTCATTTCCTATTTGAACAGAATGACGCGGATAGTGTGCACGATCTCGCTTTAATCATTTCGCAATATTATGAGGCGAGAGGATATATTCAAGAAGCTCTGGAATTTTCTAATCATGCTATTTTAGCCGAGAGGAAAATGAAGCAGTTGGAGGGAGTTTAA
>YZ01|ctg00003_01501 yobK
ATGGATTATTCAAAAGTGAAAACTTTCTTTGATGATAATAAAGAAAATTCAATTCTCACCGGGGGAGTCACTGAAGATCAGATTAGAGAAATAGAAGAGGACCTTAATGTAACCCTTCCAGACAGCTATAAATGGTTTTTAACTGAGTATGGTTCAGGGGGAGCATACGGGACAATGATACTCGGATATGACTCTCACGGTGCTGAAGTTGTCGAACAGACCAATGAATATAAAAAATATTATAACCTTTTCAATGGTCTTGTAGTGATCGAATATGTTGATGAATTTTCTTATTGTCTTGACACTAACAAGATGAAAGAAGGAGAATGCCCTGTCATCCTTTGGGATAACCAAGAGGGATATGGTAAACAAGTTGGTAGCACATTCCTAGAGTTTTTAATAGAAGAGCTTGAAGAAGCGAAAGACGACTGGATCGATGATGAAGACTGGGACGATTAA
>YZ01|ctg00003_01502 cwlA_4
ATGACAATCACAGTGAAAAAGAATCTTGTATCAGAAGCTAAATACGCTTTGAAATGTCCGAACTATATGGACGCTGAATACATCACAATCCACAACACGGCAAACGATGCATCAGCTGCTAACGAGATCAGTTATATGATTGGCAATACCAATTCGACAAGCTACCATTTTGCCGTTGATGACAAACAAGTAATCCAAGGACTGCCTACAAATCGCAATGGGTGGCACTCAGGAGACGGCACATACGGAACAGGGAACCGGAAATCTATTGCTGTTGAAATCTGTTATAGCAAGTCCGGTGGTCCGAAATATAGGGCGGCAGAAAAGCTGGCAATTAAATTTGTGGCGCAGCTACTTAAAGAACGAGGCTGGGGCGTTGATCGTGTCCGCAAGCATCAAGACTGGAACGGAAAGTATTGCCCGCACCGTATTTTGTCAGAGGGCAGATGGGACGAGGTTAAGGCTGCCATTGAAGCTGAATTAAATGCGCTGGGAGGAAACACAACATCTAAACCGTCATCATCTGCTTCTAAGGCTTCAGGGAGCACTTACACAGTCAAAAAAGGCGATACTCTTTCCGCAATTGCAAAAGAGCATGGGGTAAGTGTAGCAAACCTTCAGAGCTGGAATAACATTAAGGACCCGAATAAAATCACAGTTGGGCAAAAGTTAAAGCTCACAGGCTCAAGCACTTCGAGCCCTAAACCAAGTAGCAAAAAAACGTCATATGCGCTGCCTTCTGGTGTCATTAGAGTAACAAGCCCTATGCGAAAAGGAGATGATGTAAGGCAGATTCAAAAAGCTCTTGCTGCTCTTTATTTCTACCCGGATAAAGGGGCAAAGAATAACGGCATTGATGGCGTGTACGGTCCGAAAACAGCAAATGCGGTCAAACGGTTCCAATCCATATATGGATTGGTTGCTGACGGCATTTATGGGCCTAAGACTAAAGCGAAAATTGAAGCGAAATTGAAGTAA
>YZ01|ctg00003_01503 ctg00003_01503
ATGAAAAACTATGACAAAGGCACGGTCATTCGGACGGTGCTTCTTTTGATTGCACTTATTAACCAAACAATGCTGATGCTTGGTAAGTCACCGTTGGATATTTCAGAAGATCAGGTTAATCAGCTTGCGGATGCTCTTTACACTGCCGGCTCTTTGATCTTCATGATCGGTACGACACTTGCTGCATGGTTTAAAAACAACTATGTGACAGCAAAAGGGCACCAACAAAAATCAATTCTTAAACAAAACAATCTAACAAAATGA
>YZ01|ctg00003_01504 uviB
ATGGAAATGGATATTACACAGTATTTAATCACTCAGGGGCCTTTTGCTGTGTTGTTTTGCTGGCTCCTATTCTATGTCATGAAAACGAGTAAAGAAAGGGAAGCAAAGCTCTATAATCAAATTGATTCCCAAAATGAAGTCTTGGGGAAGTTCAGTGAAAAATATGATGTTGTAATTGAAAAGCTAGACAAAATTGAAAGCAAAGTACAATAG
>YZ01|ctg00003_01505 ctg00003_01505
ATGGATTGGTTTGCAAATGTGAAAACTATTTATGGGTGGGGGAGACAGTATTACACAAATGCTGATGTCGCCCGTTTTGTTGTTTTAAATAGAATTACAGAAGAGCAATATAAACAAATTACTGGCCTGACCTATCCAGCTACAGAGCCGGTTGTCATAGATTTAGGAAGTTAG
>YZ01|ctg00003_01506 ctg00003_01506
TTGAAACAGGTTTATAAGTATGATGAAAATTTTATATTCGTTGAGCCAGTTCTGGTTTACGAAAAAGACGGCGTCGGTAATTATGTTATTCCGGGCTTTTGCACAGAAATTGAACCTCCGGACTCTCCTTCTCTTTTCAAGCCGAAATTTGATCCTGTTTTACGCGGGTGGGTTGAGGGGGCTACGCAAACAGAAATAGATGAAATTCTAAGTCATGCTAAAAGCAGTGAAGATCAATCTCCTATTGAGATGTTAAAAGCTCAGAATGCCGCAATCATGGTCCAACTGGCAGAATCGCAAAATCAGGCTGAGACTCAGGCGAAAATGATCGCGGACTTGTTATTGATGCTGGCCGAAGGAGGGGAAGCGTAA
>YZ01|ctg00003_01507 ctg00003_01507
ATGCCGTACAAAGATGAATCACTTACTTTTACGATCAATGGCCGGCGCAAAAGCCCGGTACAAACAAATATCCAATATACAACTCAAGACAAAGGAACAGCAAAGCTTTCATTCCAGCTTATGAAGGACGGGGTTCCCCTGCCATTATCCGCGGCAGTGGTGAAGCTCGTTCTTTTAATGTCTGACGGCAGCCGATTTGTCCGAAATATTGAAATCACTGATAAATTGAACGGCCGGCTAACGTATGTTCTCTCTGATGAAGAAATCAGACACGTTGGAACCGTTCAGGCTGAGCTGGATGTTTCCTACACAAATCAGCAGGCCATGTCGATTCATGAGTTTTCTTTTGAGATTAAGAAAGCCTTGATTGACACTGATATCCTGCCAAGTGCTGAATACTATATTGACGACTTTGAGTCCTTAAAAAGTAAGATCAACGAGCTTTACAACGAAACCATTCAGACAGTTGAAGAACTGCGGCAAAAATTTGAGGACTTACAGAACATTGAAACAAAAGATGGGGCACAGAAAAAGGCTGATGCTGTTCGGGTTAATTTAGATACCCATAAAAATGACAAGTCCAACCCCCATGGAGTGACAAAAACTCAGGTAGGGTTGGGGAACGTAGACAACGTGCAGCAAGCAACAAAAGCAGAATTCAATACACACAATACGGATTCTACGCGTCATATCACGTCCACAGAGCGTTCAAACTGGAATGCGAAAGAAACGACAACGGGAGCACAAAACAAGGCAGATACTGCCGAAAAAAACGCAAAAACGTATACTGATCAACACATTAATAATAAGGGCAATCCCCACGGGGTGACAAAAGGTCAAGTCGGGCTTGGGAATGTTACCAATGACAAACAGGCAACCAAAACAGAATTTGATACGCATGTAAAAGATTCGACTGTCCATATATCTGCAGCAGAACGTACAAAATGGAATGGCGCCCAACTATCTAAAATTACAAATGATGTAGGTGGTGTTTCTTTTGCAGTGAATGAAGGCGAAGACATGCTTCAGGCAATTGTAAATAGAGGGAGAAGTATGGGTACATTTTATGCAAATGGTAAAGCAGTAAATTCTCCTTCAACAGCCTCTACAAGAGGCTTTTATCAAATGACAAGCCAATCATCTGACGGTAAAGGCAACTATGGTTGGGTGTATGCGATGGACTACAGAAATAATGTCTTTACGAATTATTGGGATGGCAACACTGTAGGGTGGCAGGGTTGGAAACGACTTATCACAGATGCAGCCTTTGATAATATAACCTGGCAAAACATCGCACTTAAAAACGGCGCAGCCACCGGAGATAGGCCGTTTCAATATGCCAAGTGGGGGAAGCTGCTTTTACTAAGAGGTCACATCAAAGCACCCCGGGAGGTTGTAATTGGTTCAATTCCTTCTTCTATGGTGCCAAGTAATGGAGCAGTTGTATTGGTATCAACATCAGGAATAACAGGGATTTGCAAGCTCATTGTTTATGGCACCGGAGATTTAAAATTGACCGGTTTAATGTCCAATGATAATAGCGCAGTTACCGGCTATCATATGGACGTTAACCCGATCCCGTTAGATTAA
>YZ01|ctg00003_01508 ctg00003_01508
ATGAGCAGCCCTTTTTATAATGCTATCAAGACGTGTTATCTATCAGGGTATTGGGACGGCAAGGAGGAGCTTCTTTCTATGGCTGTCGATCAAGGCAAGATAACAGAAGAGGAAATGAATGAGATCAAAAGGCTCCGACAGGCTGACAAAGGATCTCCTTCTATAGAAGAGTAA
>YZ01|ctg00003_01509 ctg00003_01509
ATGGAATATGAACAAATGTGGGCTTATCAATATGATGAAAACTATATTTATGATTGCCCTGTTGAAATTCAATACATCGAAGATGATGACGGAAACGTAAAACGTGTTGTTCCGGAAAATGCAACCGAGATCAGTCCGGGTGACTTGGTGCAGGCCAAATGGACGGGAACAGAGTGGGTAGAAAGCGCATCGGCTGAATACATCGAGGCTCTTGAGACAGCTGATTCAGATGATGAAAGCGACGGGGCAAAGGCGCTGAAAGCTGTTGCCGATATACTGGAAACAATGGTAAGGGGTGATGCGGAATGA
>YZ01|ctg00003_01510 ctg00003_01510
ATGGTGATCAGATTAATAAAAGATTATGATTCTACAAAAGACTCACTGTATCTTGCACAGCAGCGGGATGACTTGGAAAGCATTGAAAATGAATTAAATGGACTATCCAATTCCATTGCCAATCATAAATCGGCTGTGACTGCTCATACGTCTTCTCAAGTGGCTCATGGCGGCGGGCTAACAGTTTACGAGGAAATTGAAATAGCGAAAGCTCGACTACGAAACATTATTTTAGAAGCAGATGGAACCAATATAAAAGAAACCTTAGATGCTCGGGTAGATAAAAGAGGGAAAGTCTATCCGTCTTTACGTGATCACCTCATCGCAAATGAAACTGATCTCGAAAATTTGGATTCAATGATTCAAAAAGAAATGACTTTTGATTTCACAACGGTTCCGCCGGTTTACCATACGAACTTGAATTTGGCAGATAAAACAGTACTTCAGTGTTTTGTCATTGATGAACTAACAGGCGATATCTACGCCACACAGGTTGCCAGTGGGAACAAAGATAAAAGCGAAAGTTTCACCATTACACGTATGAACCAAAACGGGGTGATGCTGGACAGCATGACGCTCATACACGGCGGCCACGGCACCACAATTGGACTGGAACGGGAAAACGGAAAAATATATATCTGGTCCAACTATAATGTTGTCGATTCAAACGGAAACACTGTCGGAAACGATCTTGTGCGTTTCCCTTATACAGCGGGCGCTACATTAAACGGTGGCAGCGGAGGCATTAAACGCTATAACAAATTTAACGATTACTATACGATCCCTGTCATTGATAGAGAAAATGGTTTTATTGCGTTCCGAATCAGATTAAAAGACGGTAATAGTTTGGTAGAGCTCCGAAAATTAAGTGATGTGAAAAACGGCGTAAATAAAGTGCTGGGAAAGGTGACTATTCCGAATGACTTATTTTATCTCCAAGGCTTCACAATAGACGGATACGACTTATACTGGTACACCGGAGATACTAATAACAAAACATATCCATGTGAGCTGACGTTATTTAGTTTTAAAGATGGAAGCTTAAAAAAACGTATCTCTTGTGATTTTGGTTATGGGCCGGACGGCAAATACGAAGATGGTTTCCGTGAACCTGAGTCAGTCTTTTTATATAAGGACCCGAAGACAGGGAAGAAATCGCTATTTGCTGGCGTGGCGACGGGAGCCGTTGGAAAAAGGCTTGCCAAGGTATATGCCTACCATTCTAAAGAGAATGCAGCCAAATTCGGTATTGATTTAGCGCAAGGGTATCAAGGGTATAAACTCACTCAAAACAATGGCTATTCAAAACGTCTTCCGGACGGCTTAAAGTCCTTAAAAGATTTCAGGCAACCCGGTTTTTATTATATGCTGACTACTGAAACAAAGACGCTTTCGGATCATCCGGACAGCGGTAACGCTGGATGGTGGTTGAACATTGCGCCGGCAGATCGCGCCGGATCAGTCATTCAAACGTTAACCAGAAATGCAACAGGGCGGCCAATTAAAATTTTGACAAGAGTCGTGACAAATGACGGGAATGTTGGTGAGTGGTCCGAGATTTCAACGAGTGGAAAACTACCCTGGGCAAACCTGCCTTTAAAGAACGGCGCAAAGAATCCTGACAGCAACTTTCGTTTGCAATTTGCAGTACAGGGAGGTTTTCTTTTTGTGAGGGGCCGAGTTACTATTCCACAAAAAGACGGTGTTGATTTTGCGACATTGCCTGCCAGTGCCCGTCCTAAAAAGAATACCTATAAAAGCTGCCCTGTAGCAGGTACAACAGGAGATAGAAAGATTGTTTTTCGATCAAATGGAAATATCTCTGCTCTAGGGCTATTTGCAAAAAGCGCGTCGAATGCAACATACACCTATATTGATGAAATCATCAAGCTGGATTAA
>YZ01|ctg00003_01511 ctg00003_01511
TTGGCTAAAGAAGATTTCATTAAACAAATAGCGGCCGACGCTCAAAGAGTTTATAAAAACCATCAAATTCTTGCTTCGTTAATCATTGCCCAGGGATGTCTTGAGAGTGCATGGGGAACAAGTGAACTTGCGACAAAAGGACACAACCTATTCGGAATGAAAGGCGAATACAAGGGACAATATGTCACTATGATGACATGGGAAGTCATCAACGGTGAAAATGTTCAGGTTCCGGCAAAGTTTAGAAAATATCCCTCTTGGAAAGAGTCAATTGATGACTTAGCTAACCTGTATCTCAATGGCGTAAGCTGGGATAAAAATCATTACAGGGCCGTTGTCGGAGAGACGGATTATCAAAAAGCCACAGCTGCGCTCGTAAAAGCTGGATATGCAACTGATCCAAATTATGCAACAAAGCTCAATAGCATTATTTTTACGTATAAGTTAACCAAATATGATACCACCGAGGGGCTGCCCGACAATCCGGATGAACCAAGTAATCCTGATCCGATCGTAGACCTGCCGAGCAAAGAGTATGACGGAAAAGATATCACGCTAAATCAGAGCCTTCCTAAAGATGTATATTTTCCAAAGCTCCATGTGGCGAGTCAGGACGATTCACAAGCCATTGAAGTCATAGGCGCTGACCCGGACTTATTAGACGATACGACAGGGAAAAAGGACATTGAATTCACGATTACACGGACAGCTGATAATGGCACAGAATACGACTTGCTTGTGAATGACAACATTCTTTATCTTGATGAGAAAAAATATAATCATCAAAAGTATTTCATCACAGATATTGAAATTAACCAGGAAGGGACGCTTTCGAAAAAAGTAACAGCAAGCCACGTTTACGTTGTGACACTAAACAATCACTATGTGGAAGGTACGATCAGTGGGACGTTTACCGTCAGGAAGATGCTTGATTTTGTTTTTAAAGGCACAAAATTAAGGTACATCTTTATGGACAAAGAAAGTGAGTTCTCTAGCGTTGAACAAGAGAATTTTGGTGACAGATTCGGAAATGATCTAATGGATGAAATTGTGGAAGACTATGGCTTAGAATTAGATGTCGATAATTATAAAGTCTACGTGTATAAGAAAATGGGCAAACGAATAAATCATACACTTGATACTCGATATAATATGCCTGGTATCACAATCAAAACCTCTACTCAAGGGTGTTCCACAAGAGCGAGGGGTTTTGGTGCAATTAAAGAAAACAGCAGCACAGACAGCAAAAAAACGGAGTATGTTTTTGAACCGGTATTGTACAAGCATCCTGACGAAGATAAATTTTTGATTGATGGTATGCCAAGATGGGCGGAACCATTGCGGGATGAAAAATATAAAAAAGAGTCCAGTATGTTAGCCGCGTTGAAAAAGTACGTCAATCCATATCCACAGACGGAAATAGAAGTAGATTATGAATACATCTACGAGCCGAAGCTTTTAAAGATACAAGAGGATTTCTGGAAGGGTGACACACTGCATATTTTGGCTGATACATCATATGGCGTGACTTACGAAGATGATGTCCGTCTTTTGGCCATTCAATATAAACCATTGAATCCTTACGCAAAGCCGACACTGACATTTGCCAATTTCCGAAAAGATATTCAAGACATTCAGATGGAGCAAGAGAAGAGATTGAAAGATCAAAAGCGATATATGCAAAAACTAAGAATGATGATATGA
>YZ01|ctg00003_01512 ctg00003_01512
ATGGTAAAACTGTTTATTGATTTTAATAATGGACTAGGGGAGCAGAGCCTTGACAGCTTACTCCCTCAATTTGAAGTATTGAGCTTTTTGCCGGAAGCTCCAAATATTAATCGGGAAACAATTACGATCCCTCGGCGGCACGGTCTGATTTTGCCGCAGCACCCACGCGATGTGACTTACGGAGAAAGAAAAATAAATGTTGAGATTTATTTGAATGCGCTCAAGCATGAGAATTTTTATATGTACAGGCATCAGCTATATGCCCTATTGGTTAAGCCGTTTCCTTATTACATTTCTTCTGATCTTTGGCCGAATCGGCGTTTCCTTGTCACGTGTGATGGGAATTTCAGCATTCCAAAAGAGAAGGAGAAAACCTTCAACGATTTCTCTGTTGAGTTCACTAATACTACTGGTATGGCGGAAACAACTTTTACAACAAAAGATAAGCAGTATTTCACTAGAGCAAAGCGAACTTTCGGTATGAACATTCCGCCTAATGACCAGTTGAACTATTCTTTTAAGAATCAGAAACGTTTCTCTGTGTTTAATCCCGGTGACGTACAGATAAATCCAATGGACCATGATTACAATGTCCTGTTAAATGCTGCAGGTAAAAATGTAACGTTGATCAATCATACAAATGACGAAAAGCTTACGATTGAACAGGAACTAAAGAAAAGTCAGCAGGTTTCTTTTCTCAAACAATATACAATCATTAATAACACGCCGATTAAAACTTCTGGCCGACTGCCGAGTCTTGAAATAGGATGGAATGAGTTTGAAGTTCAGAACACAAGTGACTTCACCATCCAATTCGATACTCGGCTTTATTATTTGTAA
>YZ01|ctg00003_01513 ctg00003_01513
ATGGCTCAACCAATAGGAAACATGGTTGTCAAAGTAGGTCTTGATGATACAGGTTTTAATCGAGGTATTGAAGGCCTAAAAAGGCAAATGCGCCTGGCAAACTCAGAAATGAAGGCGGCCGGCAGTATTTATAAAAATACCGGTGACCAAACGAAGCTCCTTCAGTCGCAAATGGAAGGGCTAAACAATAAATATAAGATTCAAGGCCGTTTAGTTCAAGAACACCGTCAGAGATATGATGAATTGGCCCGTCAAAAAGGAAAGGACAACCGCGAGACACAAATCCAAGCTCGGCGCTTAAATGATGCAATAGCTGTTCATCAAAATTTAGGAAGAGAACTGCAGCAGGTTACTAAAGAATTTGAAAATACTTCTGCAAGTGGAAAGCGAGCAGCAGGCGTTTTTTCTGTCTTCAAGAAAGATTCACAAGAAGTATCGAAAGAGTTAAATGCTGTCTATAACTCTGCGACCGAAACAGGGAAAGCACTGACAGCTATAGGAGCTGTTGGGGCTCTTGGCATCGGGGCAACTGTAAAGGCTGCAGCAAGCTTTGAAAAGGAAATGAGCCGGGTTGCAGCGTTAGCAAATGCAACGGATGACCAAATGGCCGCGCTTACTGAAACTGCCCGTCATCTTGGGGCCGTAACACAATACACTGATGGGCAAGTAGCTGAAGGGATGCAGTATTTAGCGATGGCCGGTTATAAAACCAATCAAATCATTGGTGCAATGCCTGGTTTATTGGCAACTGCGGCAGCTGGACAAACCGATCTAGGTGTCACAGCTGATATTGTTTCAGACATCCTAACTGAGTTCCATATCAAAGCAGAAGACACAAACCGTGTTGCCGACGTTATGGCCTATACGTTTACCAATTCGAATGCTACTCTCCAAGAGATTGGGCAAACCATGAAATATGCGGCCCCGGCGGCAAAAACTGCGGGCGTAAGCATGGAAGAATTGGCCGCGGCAACCGGCATCATGGCGAACAGCGGAATTAAAGCTGATATGGCCGGAACGGCATTAAGGTCTACACTAACTCGTTTGGCTGCGCCTCCGAAGCCAGCAGCATCCGCAATTGAAGAGCTGGGGCTTAAAGTAACGGACTCAACCGGGAAAATGCGGCCGTTAGCTGATATTATGGGACAAATCACCGAGAAAACGAAAGATTATACAGAGACGGAAAAAATCCGGATTGCCAAACAGCTTGCCGGCCAGCATGCTCTATCAGGATTCATTACCTTAATGCACGCTGGAAAGGATAAACTCCAAGACTTTACAAAAGAATTGGAGAACAGCGGCGGCACGGCAGAAAAAATCGCCGATAAGCAAATGGACAACCTGGCCGGATCATTTGAATACCTAAAGTCGGCCACAAATAATGCTGTTATTACACTTGGAAATCAATTCATCCCGGTGATACGTGCTACAACAGACGTTATTACAAGCGCTGTCACATGGTTTGATTCCTTGCCTTCTTCAGTGGCTAGCACAATTGCCATTACAGGTGCGGCGGTTACCGTGTTCTCGCTCTTGGGCGGTGCTTTCCTGCTCACATTAGGTGCAATTCCGAAAATGGCTGCTGGTTGGAATATGCTTCGCACAGCTGGGGCGTATTTAACCGGGAATGTGAATCGGGCTTCTACAAGTCTAACCGTTTACTCTGCTGAGGCGATTGCGGCTGGCACAGCCTCAAGAACAGCGGCCGTGGGCATGACTGCCACTTCAACAGCTGCGGCAGTAGCATCCACAAGGATGGATCGTTTCCATCAAACCTCTGCACTTGCTGCAACAAGAGTTGGACGGCTTGAACAAACAACAAGCAGAAGCACAAGAGCGATGAGTGGTCTTGGCGGTGCTTCACGTGTAGCTGGTCTTGGACTTAGCCTATTTGGCGGACCAGTCGGAACAATAGCCGGGCTGATCCTTTCTTTTGCACCTGAACTTGTCAAATTTGGATCAGGCATTGTAAAAGCTGGAGTGAATGCAGTAAAAGGTGCTGGCGGCTTTATGAAACTTGCGAAAAGTGGTTTCGGTCTTTTTGACATTCTTAAAAAAGGTACCGGAGTTGTCGGTCTTTTGCGCGGCGGGCTCAGTTTGCTTGGGGGACCGATCGGAATAGCTGTTACTGGTGTTACCCTCTTAGCTGATGCAGGATTTAAGTATTACGACAACTTGAAAAAAAGGGTGCTACCAGCAACGATCGACTTTGGTGATAAGGTATCTGAATCCACTTCAAAAGCGATTAATGCGTATGAAGACATGAACACTAAAGTCGGTGCCAAGCTTAATTATTACTATTTAACCAATAAAAAGATCACGAAAAAAATTGCTGATAACATGTCCACCGAGTATGAGAAGATGGGCAAAACCATACTTGACGGTTATCAAAAGAGCACTGATAAATCTTTGAAAGTGTTAAGTGATTTTTATGCTTCTAATAAAGAAATGTCTGAAAAAGAGAAGACAGAAACATTACAGAATATAAAAGACAACAATAAGGACAAACATAAAGAAATATCCGGATATACCAAACGCATCAAAAAGATTTGGGAAAATGCTGCTAAAGATCACCGAGATATCACAGATGACGAACGTAAGGAAATAGAACAGATTATTAAGAAAATGAATAGTCATGTTGAATCTGCTCTTACTAAAAGTAAAGAGGAGCAGACAATTATCGCCGGAAAATTAAAAGACAACAAAACTCAACTTTCTGCAAAAGAAGCAGCTGCCACAGTTAAAAACAGCAAAAAAGCAAAAGACAATGTGGTCAAGAATGCTGAAAAGCAATATAAAGAAGTAGTGAAAAACGCTGATCTAGAGTATTACGTCAAGGGTTCTATCACTAAAAAACAACATGATGATACAGTTAGCTCTGCGAAGAGCCAAAAAGATCAGGTTGTGAAACAGGCTGAAAAAACTCATAAAGGCGTAGTAAGTGAAGCGAAAATGCAGGCTGCCGCGCATGTAAAAGAAGTAGATTGGGAGACAGGGGAAGTGCTCGGGAAATGGGATACTTTTCTCGTTGATCTAGCAGGTGTTGTTAATAAAATTACCGGCGGGATCAATACTGTTCTTGAGTTCATGCACATTCCTACAATTCCTGAATGGAAGCCTAAAGGGTACAGCGGCAACTCTGAAATGCAGGTAGCGCCAGGCAGAGCCTATGCAAAAGGGACAGACTTTCACCCAGGCGGAAGGGCGTTAGTCGGTGAAGAAGGTTTTGAACTTGCTCATACACCAGGCATCGGAACTTATGTGGTTGGAATGGGCGGCCCGCAGGTTTGGGATCTACCGCGTGGTACATCGGTTCTCCCACATAGTCAGTCAAAAGAAGTTATAGCAACAGGTCTTCCTGGTTATGCAGGAGGTGTCGGGAGCTTCTTCAAAGACGCCCTTAATGGCTCCAAGAAGCTTGTGAAAGGAGCGATTTCAGCAGGGAAGGGCGTTGTCAATAAAGCGAAAGATGTTGCATCGGGTGCTATGGAAATGATCTTGAATGGACCTGAGAAAATGATTAAGAACTTGTTTAAGGGCTTTATTCCTTTTAAGTCAGGAAAAGGTGTGGACTCACTAGGAACTGGTATCCTCCAAACATTAAAAAATGGAGCTGGTCAGTTTTTAAAAAGCATTCTTCCGGATGCCGGGCTTTTCACAGCAGATGCATATAAGGGAGCGACAGGTTCTGCTCAGGTTCAAAAATGGGTAGCAGAAGCTGTTGGCATTGCTGGTGTACCTTTCTCATGGGTTCCTGGCTTGATCACCATTGCAATGAAAGAGTCTGGCGGAAATCCCAATGCCATTAACCTTACTGACTCAAATGCAAGAGCCGGTCATCCTTCTCGTGGGCTGATGCAGACAATTCCAAGTACGTTTTCATCCAATGCGTTTCCTGGGCACAATAACATTTTGAATCCGGTTGATAATATACTAGCTGCCATCAATTACATCAAAGGACGTTATGGAGATATATCCAATCACCCTGGTTTAAAATCAATGGCTCGCGGCGGCCCGTATGTGGGTTACGCAAAAGGAGGGACTTCACCGGGGCGTGGCGGCTCTAAATGGGCGATTCTAAACGAACGGGGCTTTGATGAGACCACGATTACAACAGACCCGACGTATCGGGAACGTAACATCGGTTTATGGGCGCGTGTAGGCCGTGAGCTTGGTGTTCTTCCGTCACTTCAACAAGGGATGATTTCAAAAGCCCTTGTGTTGCTTCAAAAAGCTTCAATGGCTACAGCTGACAAAGCGCCACAGACCAATGTGAATGTTGACATGAGCCGTGTGGTTGAGAATCAAGAGAAGCAAATCAGCATGATGAGTCAGCAAATAGATGCTCTTCAGCAAAGCATTCAGCTGTTACAGCAGCTTGTTTTGAAAGACAATCACACGTATATAGACGGGACAAGACTGGATCAAACCAGTGCGGACCGTTATAACAAAAAACGTTATAGAAACGGGGGTAAGCCTGCATGGTAA
>YZ01|ctg00003_01514 ctg00003_01514
ATGACTGAAATAGATAATATGGACATTTACCATTACTTAGAGGTTTTAGCTGAAAAGAATAAACCGAGAGTTAAGACGGTAACAATTGATCAAGTCTTTTAG
>YZ01|ctg00003_01515 ctg00003_01515
ATGGCTCAAAAACATATTTCAATAAAACTGTGGTTTGAAGACGAAAAAAAGTTTAAAACATTCATTGCACCGCGGACAAACACGAAAGCACTTATTGAAGCGTTAAGGCTTAATGCAGAGGCTGAAAAAACGGCAGATGACCTTGAAAAAAGCATTAAAACGCTTGAAAAACAAATGCAGTTCATCGTAAGTGTTTTTCAAAATCAATTCTCATATGAGGAATTGTTCGAAGGACTAGAGTCTTTTGAAGTTGGTAAAGAAGTCAGCCGCATTCTCTCAGAGATAGCAGGGTATAAGGAAATAGAGGCCTTTGACCAAGATTTTTTGCAGGAGAAGACGGAGAAGAGTACACCTACGAACGAGGAATCCAGCAAATAA
>YZ01|ctg00003_01516 ctg00003_01516
ATGCCTGAATACAGTTCAGTTACAGGTTTGAAGAATGTGAAATTTGCGCCTTTAAAAAAGGCGGGTAAATTTTTTGTTCCCACAGAAATTCTTGACTACGAATTTGCAATTAATATGAAAGTTGAAACAGAAACATCCACAGAAAAACAATATGCGGATGACAAACTTGTCGATCTTGCAGTTTCAACTGGTTCAACTAAATTAGACATTGAAATGCGGGATCTGCCAATGGAGATTCTCTCTAAATTACTTGGAATTGAACAAGATGAAAACGGATTGTATTTGTTTAAGAAAAATATCATTCCTCCTTGGGTTGCGATGACGTTTCAAGGACCTAAAGCAAACGGCAAGTCTCGTCATGTGGGCTTGGTAAAAGGCAGATTCTCTTTGCCGGGTGATGAATGGAAAACAAAACAAGATAAAACGGATTTCCAAACGATCAAACTCTCAGCAGAATTTGTAGATAGAGAGCAGGATGATGTGTTCAAAATCGTGGCGGACGAAGATGGAGAAAAATTTAATCTGGACAATTTTTATAAGGCAGTTTTTGGTGATGCCTATCAAAATGAAAAACAAGGTACAGAAGAAAATGTAAGTACTGATCTAGGGAAATAA
>YZ01|ctg00003_01517 ctg00003_01517
ATGAGTCTTTTAAACCTCATCGAAAGATCAATGCAATTAAAGGACAAGGTATTTGAAGCGCTGGAAACCCATCCGGCGCTTTTATTATTAATTGATCCTGCAAATATTTATGAATTGGCCGTACCAGAAGGGCTTGAAAGTTCTCCTCCTTACATTGTGGTTCAGGAGATAGACTACAAAACAACTAAATGGGCTGATGGGAAGCCGATACAAGACAGCGCCGTTTATCAGATTGATGTGTACCACAATAGTTCATGCGATCCTATTTTGGCCCCTATTGTGGACGTAATGGGCGGCCTGGAATTTCAGACAACGGTCCCTATCAATGAATTTTTACAAAAAGAACGGCTTATTCGAAAAGGATATCGGTTCGAAGCGAACATTTTATTATAA
>YZ01|ctg00003_01518 ctg00003_01518
ATGAATTTTGAGCTGGAATTGAAGGGGTTTAAAGAACTGGAATCTACATTCGCAGACTTAGCCCGCAAGGACGAAAAAATCCATAAAGCAACCGTAAAAGCAGGCGGTGCTGTATTGGCGGAAGTAATCAATGATAATGCTCCGCGGTCAGCTATTGGGGGTAAGCACCCTCACATTGACGAGGACATTATTGTTGGAAACAGGATAAAGCGAGATGAAGACGGAGAAATATATGCGGTTGTCGGTCCCACAAAGGACACTAAATTCCGTGTTCACTTGCCGGAGTTTGGCACCATTCATCAGGCAGCAAATCCTTTTATTCGAAACAGTATGATTCAGGCAAATGATAAGATGCTTGATGCTATGGAAAAGGTCATAAAGGCGGGGTATAAGCTATGA
>YZ01|ctg00003_01519 ctg00003_01519
ATGTTGAATGATATGAGATACCGGATTCAATTTCAGAAAAAGAAACCTGGTGGACGCCTGCCTGTGGATGGAAAGGACAGCTGGGAAACGGTAATAGAATGCTGGGCTAAAGCTGAAGGTTTAAAAGGCCGAGAGTATTATGCTGCGGCTGCGATCCAGAAGGAAAAGACAGTGGAATTTACAATTCGACATCGCGAAGACATAGACGAGCATATGCGAATCATTTTTCGTGAAAAGGCTTATGAAATTGAGTCGATCTTGCCCAACTATTCGCGTCGGCACTTCATTACAATTAAAGCAAATGTGGTGAGCTGA
>YZ01|ctg00003_01520 ctg00003_01520
GTGACAGAAGAAGAAAAAATTGAATTAGAAAAGGCAAAAAAGTTCCTCCGGGTTGATGGTGATCTGGAGGATGATTTGATTGTAGACTTTATTGCATCAGCAAAAGAATACATTGCTTCTGCTACCGGTCTTACATTCCCGAATAAATCAGCCAGGGCGGCAATGTGTGTGAATGCATTCGTTGCTCACTGGTATGAAAACAGAGAAATTGCCGGTACAACTTCTAACTTGGACGGCGTGCTGACTACCATGGTCAATCAGCTCAAATATACATTGCCGGAGGCTGCTCCTAATGTTGAATGA
>YZ01|ctg00003_01521 ctg00003_01521
ATGGCAGATTTTTTAAATGAAAGTAACGGAGCAAAAACATCAGCAAGAGACAACGGATCAGGGGAACCAATTACAGATGTCTCTATTGCGGACAACAGCGAACAAAATCCTCTCTATGTAAAAGGTCTTCAAGGCGAACCGGGGCCTCAAGGTCCTAAAGGGGATACCGGTCCGCAGGGAGACAAAGGAGATACTGGTCCTCAAGGTCCAAAAGGAGATGCTGGCCCACAAGGTGAGCCAGGTCCCCAAGGTCCAAAGGGTGACAAGGGTGATCCAGCTGTTATCGGTGAAAAAACTATTGTACATGAAATGCTGGGAGAAAAATCAGTCCGCAGCATTAACATTGGAACGGGCAGCGTTATGATGGATCACTTAAATAGTGAAGTGAAAAACGTATTAGATGGGCTTCAAAAACAAATTGATGAGCTGAAACCGAACACTTCTGCTGAATGA
>YZ01|ctg00003_01522 ctg00003_01522
ATGACAGTTGCTATGACGAAAAAAGAACGTGAATTGAGACAAAAATTCACACAGAAAAAACAAGAGGCATCCAATCTTCTGAATGAAGGGAAGTCCGAAGAAGCCCGCAGTATGCTTGATGAAGCCAAGGCGCTGCACAAACAAATCGAGCTTATGTCAGAAGAGCGTGGCTTGGAACTGCCGGCATTGGGTGAAGAACGAAACTTTGTACCAGAATTCGAACGAAAGCCCGATGAAGAACCCGAACAGCGCGATATTTTAACAGCTACAAAAGAGTACCGGGATGCTTGGTTTAAAGTGCTGACCGGACGCAGCCATGATCTTGGCGAAGAAGAAAGAAGTATGATGCAGCGTGTCTTAAAAGAAAATCGCTCATTGTCTTCTGGGAGTGATAAAGACGGGGGATACACTGTACCAGATGATATTTCAAAAGAAATTCTGAAATCTATTCAGGAGCTAAACTCAGTACGTAATTTGGTTCGCGTTGTACCAAAAACTGCTCCATCAGGGAGCTATACAGTCCGAAAGGGTGTGGCTGGAAAACTTTATAACACGGCCGAGAAAGAACAAATCAAAGAACTGAAAAACATGGAATTTGATCAAATCTGGTATAACGTGAAGAAATTCGCCGGATTTATGCCTGCGCCTAGCGAGCTCTTAAATGATTCATTTGTAAACTTTGTTCGTGAGATCGTGGACTGGCTCTCTGAATCTGCTATCGTAACAGAAAATGATGAAATCTTTTACGGAGTAGGCGGCGAGAAGAACGTTGAAGGAATCATTTCTAGCGGGAAATTCAAGTCAATCAAGGCACCGTCTCTCATCACTATTAAGTTCTTGCGAAAAGTCAAAAACCAGATTAAACGAGGATACCGTAAAAACGCAAAATGGGTGATGAACACAGAAGCGTTTGAAACGCTGGCAAACATTGAGGACAAAAACGGCAGAGGTATTTTGGCTGAAGACCCTAGAAATGAAGACAATTTCCTTCTGTTCGGCCGTCCAGTTGAAGTCTATGACGAAATTGTTACTGACGAAAAGACACAAAAAACACACATTCTTTTTGGTGATTTCAAACGTGGATATTTTATGTTCGATCGTCAAAAGTTCGAAATTAAATCAACTGATGTGGGCGGGGATGCTTTCCTCACTGATCAAACATATTTCCGAGGCATTGAACGATTCGACGGGAAAGTTGTTGATCCAGAAGCAGCTATCATCGTGACTGATCTTGTTGTTGGAGAAGAGGCACAAGTGGAAACACCATCGACTGAATCTGCGGACTTAGGTAAATAA
>YZ01|ctg00003_01523 ctg00003_01523
GTGAACAAGGAAGTACGTCATCTGACAACGAAAATTGAGTTACGCTCTGCCGGTGAAGGCGAAGAGAAAATGCATTTTATTGAGGGATACGCTTTGAAATTCGAAAAATGGTCCGAGCCGTTGGGAGGATGGTTTAAAGAAATCATCAGCCGGAACGCCCTGGATTCTACAGACCTTTCTAACGTAGTCGCACTTTTTAACCATCGTCAGGATTATCCCTTAGCGAGAAATACCGTTTCTGAGGACGTAGGAAGGCTTGAGCTGGAAACAGATGCAATAGGTCTCAAATTCCGTTTTATCCCTACAGATACGTCGTATGCGAAGGATTTAATGGTGAATGTTAGAAGCGGAGTCGTTAATCAGTGTTCTTTTGCTTTTTCTTTGGATCACAGAAATGGAGAGCCGGATGAGTGGCAGCATAATGATGAAGAAGGAGTTTATGAACGGCGAATCAATGCTATAGATAGAATCTTTGATATATCGCTGGTCACAACACCTGCATATAGCGATACGGAGGCCGTTGTTAGTGAACGAAGCTTGGCTAAAGTGGAGCAGTTAAAAGAAATGCGTACTGCCCCAATTGAAAAATTAAAAATGGAGCTTGAACTTTTAGACCTGACAATTTAG
>YZ01|ctg00003_01524 ctg00003_01524
TTGTTTTTAGAAGGATTGTTTTCAAAAAGATCAAATGCATCTGATCCCTGGAACCTTGCTGATCCACCAGAGTGGATAGTTGATATGTTTGGCGGCTCCAAAACAGCAAGCGGCGAGCGTGTAAGCGAAGCAACTGCACTGGTTCATCCTGATGTGTTTTCCTGTGTGAATGTTTTATCCGATGATATTGCAAAACTTTCAATTCATACATTCCAAAAGGTTAATGGAAATATCGAAAGCGGGATGAATCATCCAATTGCTTCATTACTTTATCTAAAACCGAATCAATACATGACGGCTTTCACTTGGAAGAAGCTAATGATGACCCATGTTTGTACCTGGGGCAATGGATATTCGTATTTAAAGCCTGATAAAAATGGTTTTATTACTGATTTGCTACCGTTAAATCCGGCCAATACTCATCCCTATGTGGACCCGAATACAGGAATTTTGTGGTATGAAACCATCATTAATTCAAAAAGAGTGGAATTGTATGCTGACGAGGTTTTGCATTTCAAAGGTATGACTGAGGACGGGATTAACGGTAAAAGTCCAATAGGCGTTATAAGAGAGCAAGTCGGAGCTCAATCAGCTGCTACAAAATTTAACGCGAAGTTGTATAAGAATGATGCCACCCCCAGGGGCATTCTGAAAGTGCCTACCTTGTTAGAGGAAGGCGCGAAGGACCGAGCAAGGAGAGAATGGGACAGGGTAAATGCAGGGAGAAATATTGCCATTATTGATGCCGGGCTTGATTATCAATCAATTTCAATGCCATTGCAAGAGGCACAATTTGTAGAATCAATGAAATTTAATAAGGCTCAGATTGCTTCCATTTTTAAAGTCCCTTTGCATAAGATCAATGAGCTCGATCGTGCGACGTTTAGCAATATTGAACACCAATCTATTGAGTATGTAAAAAATACACTTCAGCCGTGGTTAGTATCGTTTGAACAAGAGTTCATTACTAAGCTGTTTACCGATGACGATATTAAAAAGGGGTACTATACCAAATTTAATGTTAATAGCGAATTACGCGGTGATGCAAAATCAAGGGCTGAGTATTACGAAATTATGGAACGCATCAGCGGTTTGAATATTAATGAAATCCGAGCATTAGAAGAGAGAAATGCCATCGAAAATGGAGACCGTCATCTTGTTTCTCTAAATTACACGTTCTTAGATACGCTTGAGCAATATCAAATGAGTAAAGCAAAATCAGTTAAAGGGGGTGAAAACAAAAGTGAACAAGGAAGTACGTCATCTGACAACGAAAATTGA
>YZ01|ctg00003_01525 ctg00003_01525
ATGAAGACAATCAAACAATTTATCATTGATTACTCGCGCGATGTGATATCGGGTGAGATTGTGGCGTGTGAAAAACACATTTGGGCCTGTGAGCGTTTTTTAAATGATGTGAGTCGGGAAGGAACAAGGGAGTTTCCTTATGTGTTTGATGATGAAAAAGCCCGCCGGTTCCTTTATTGGATGACTCAGTTTAAACATACAAAAGGGCCTTTGCAGGGTGAAAATATTGTACCTGAGCCTATTCAAATATTCATCTTTGGCAATGTGTACGGCTGGGTGCATAAGGATACCGGCTATCGCCGATTTAAAAAAGTCTATTGGCAGGTAGGTCGTAAAAACACCAAAACTCAGAGCCTGGCTTGTGTTGGTTCTTATGAGGCAATGGCAAACGATGAATATATGTCCGAGGTTTACATTGGTGCCACAAAAACGGAACAAGCAAAAATCTGCTGGAATGAAATTAAGGCGCAGATTATGCAAGCCGACCTTTTGAACAAGCCGGAGAAAAAATATCGAATTGCATATGGGAAAATCGAGCATCCAAAAACTCAATCTAAAATCGAGGCGCTTTCCAAGGATGCTGGCAAAACAGGGGATGGTTTTAACCCGCAATGCGGCATTATCGACGAATACCACGCTCATAAAACCTCAGAGATTTATGATGTCCTGGCTTCCGGTATGGCTGCCCGTGCTCAGCCATTGATGCTGATTATTACTACGGCCGGATTTGAATTGAATAACCCTGCTTATCGAGTTGAATATGATTATGTATCCCGCATATTGGACCCGAATAAGGTGGAACAAAATGAACAGTATTTTGTGATGATCAATGAGCTTGATAAAGGTGACGACGTTAAAGACGAAAAGAATTGGATTAAAGCAAATCCGATTGTTGCGGCCAATGAACACGGCTTGAATTATTTACGTGGAGAGTTGGAGGTCGCGCTTGCCGTCCCGGAGAAAATGCGAAATTTCATGACAAAGAACATGAATATCTGGGTTAACATGCGGGAGAATGGTTATATGGATATGCAGGCATGGACAGATTGCGGATCTGATAAACTCCCGGATTTGAAAAATCGAGAGTGCTATGTTGGCATTGACTTATCAAAAACAATTGATTTAACGGCAGCATCTTTTATTTTCCCGTTAGATGACGGCAGTTTTGCTGTAGAAAGTCACGGATTTATGCCGGAGGATACATTCCATGAAAGAATGAAGACAGATAACGTCCCCTATGATTTGTGGAAGAAAAGGGGATGGTTAACGACAACAGATGGTGCAGTTGTTGACTATGACTATATCAGGGCTTTCATCAAAAAAATGGAGAACCAAAATGGGTGGAGAATCAAGGAAATAGGTTATGATCCATACAACGCCACTCAGTTTGCTCAGCAAATGGAAGCTGATGGATACACAATGGTTGAAATAAGGCAGGGTGTAGCAACGTTGTCCGAACCAACAAAGGATTTTAGAGCTAAAGTCAAATCGAAAAAAATCATTCATCCAAAAAATGATTTGTTAACATGGGCGATGGGTAATGCGGTAACAAAAGTAGACGCCCAGGAGAATATCATGCTTGATAAATCCAAATCTACTCAGCGTATTGATCCAGCAGCAGCTTTAATTAATGCGTATGTGCGCGCTTCTCAGATTAATAATGAAGTTGATTTAAATGCTTATATTCAGTCAGCTTCTTTCTCTTTCTAA
>YZ01|ctg00003_01526 ctg00003_01526
ATGCCGAGGCCTGCAAAATCCGCGACGCTTCAATTGATACAGGGCAACCCAAATAAAAAGAATACGGAAGAGCTGGCCGCCCGGGCTGAGCACGAGAAGAGAATGAAAATGCGATCCGATAATATAAAACCGCCAACGTGGTTGGATAAGGTCGGGAAAAAAGAATTCAAACGGGTTGCTGCTCTATTAACAGAAGTTGAAATCATCACGGAAGCGGACATCAGCATGTTGGCTGCCTATTGTAATGCCTATTCGCAGTATGTATCAATTTCTAAAATTATTGAAGAAGACGGGATCATGGTCCATACGGAAGGACAAGACGAAGACGGCAACCCAATAAAGCTTGTTGGTGAAGAGCATCCGTTATTAAAGCGGCAAAAGAATTATTTTGATCAAATGAAATCAGCAGCGAATGACTTTGGCCTTACACCGTCTGCCCGGGCAAAACTTGCTATCACCCGTACCCAGGAAGAGCGGGAAAAGACGGCTGCGGAGAAGGAGTTTAAAAACGTATGA
>YZ01|ctg00003_01527 ctg00003_01527
GTGACCCTCCCCCCTATCCAAATCTCTGGAAAGGAAACGTTTGGAGAACGGCGCCCCCTCTTCTGCAAACAAACACCGCTTTTCAAAGTTCCGGAAAAACAAAATACCCTCCCGGCGAAATTGCCGGGAGGGCTTGGTACGACTGGTTTTGTTGTTAATTCCATCGTATCACGATTGGTGAAAAAAACAAGCGAAAAATGCAATTTTTTTGATGTGAAATGA
>YZ01|ctg00003_01528 ctg00003_01528
ATGCTACCTTATAACACTGCCACAAAGCACAATATAACTACAGCAATGGTACATGAGGGTTTATACCAATTGCGTGTCTCAGGTTGCCCTTGGCAGGATGCTGATATCGTAGACGCTTTAGGGTGCCTTGGTGACTATGGATTGCATAACCTATTAGCAGTTGAACGTATTGCACGTATAAGTGAGGTACATCCATACAGCAGAGTTAAAGGATTACTTCATCACTCTTATGAGAGTTTAGGGATTAATGAGAGTGATGAGAACGGAGAATTGATAGTGCCAAAGTTGTTGTGGAAAGAGAACTTTTACAATAGGAATGAGCAAGGTGAAGGGTATGCCCCGTAA
>YZ01|ctg00003_01529 ctg00003_01529
ATGAAACCTTTTAGCAAATGCGAACAATGTGGCGATGAACATCATATCGTTTTACTCGAGCACAAAAAAGAAAATAGCGTAGTAATTGGGTTCATTCAATGCCCATCATGCCAGCATAAAACAGTTTGCTCTGTGACTACGCCTCATATTAGATCGCTTCAAAAGAGAATAAGAACAATAAGAAACCAATATAGAAAAGCAAAAAGACTAAAAAAAGCAGAGCGCCTGCTTGCTGAATATGAAAAGGTGAATGCTCAAATAAAGATACTCATGCATCCGCTGATTGATCAAGAGAATAAAATAATAAATCAGTAA
>YZ01|ctg00003_01530 ctg00003_01530
TTGAATTTTGAATCGAAATATTTAGTAAGATGGGGAATGCCGGGATGGGTGTTTATGATATTTATAACCCTGTTGTACTTAATAAACGAACCAGGGTATATACCCCAAATTCTAAAGTATAAAGGTTTCTCGCTTGTAGGCTTTACTGCACTAGCAGCAGCACTAGGAATAATTTTAGGGCATATCATTCATCAGATTAGCTTGTTTTTGTGGTTTGTAATTCCTGAATACAGAAAAAGAAAATGGTTAGTTTACTTTGATAGAGAGTTTAAAATAGACAAGCGAATCGTTGAAGAAGAAGAACTTGGTAAGGGAATCAAAAACATATACAGTTATCGTTTAGGGCAACTACATGCAAGAAGGGGCTTGCTTACAAGTTTAATGCTGTCATTTGTGACTATAATAATCCTCTGTTGTACAGATCTAAACTTACTCAGCGTAAAAACGATAATACTTGAAAGTGGTAACGGTGCTCTAATAATGATTATGCTGATAAATTATTATTATTTTGATAGGAACCTAGAATATTTTATGGACAGAGTAAATGAGTTTGAAAATCAAAGTAATTCGAGTGATAATTCTCAACAATCTAATAATGAATAA
>YZ01|ctg00003_01531 ctg00003_01531
ATGGCTGTATTAGATAAAACTTTATTTTCTTTTGAGTATCCGGAAGTCATGACTACTACATGTGTAACTGGGTGGACTTATCGTCCCTGCCCAACCTGGAATAATCCAGGTCGAATGTGTAGGGAAGATATAGTACTTCCATGTGTTAAAACAAGAAGGAGTCGTTTTAGAGTATATGCTTATTTAAGATATCCTGATACGTTCGAAGATGTGGTTAGAAGTGAAATCGAACGTTGCCACTTGATAGCAGCTGGGGTTGCTACGAATATTGTATATACAGCTGCAACAGCTTCGTCTGTTGTTGGTCCACAAGCAACTATAGCCGCAGCTGTAGGGGCCATTCCACCGGCGCTAGAAGCTTATATACAATCATTTTGGAATTGTTTAACTAGTTTAAATTTATCCGACGTTGCAAGACGACAATTTGAAGCAGATATTAAGCAAGAGACAGTACGCATAACAGACTGGGGTTAA
>YZ01|ctg00003_01532 ctg00003_01532
GTGACAGAACAACTTTCATTCCTTCATCCTGTGGATTTGAAGGCAGTCCGAAAAATCGTGATCAAAGAACTCAAAGATTATCGAGCTTTGAAAGTACAGCTTGAGAATAAAAAGGAATCGGTTGACGCTGGCATCAGCCCGTTTCCTTCTATCAGAGACTCTTTCATATTAAATGAATTGAAGGTCAAACAGATGGAAAGGGCGTTAGAAAACAGCCTGGACGATGAAGAACGGATGATCATTGAGAAAAAATACTTAACAGCCAGCCAAACAAAAGACATTCATATCTATATGGAACTCGGCATGAAGAAGGACACCTATTATGAAATAAAACAGCGTGCCATCTTACGTATTGCCACAGCACTCGGAATTATCTGA
>YZ01|ctg00003_01533 ctg00003_01533
ATGAAAAGCATCGAGTTATTTGCTGGTATCGGGGGTATTTCGCTTGCTGCTGAATGGGCAGGCATTAAAACAGTCGCATTCTGTGAACGAAATGTCTTCTGTCAGAGGGTTTTAAGAAAGAATTTCCCGGGCGTTCTCATCGTTGATAATGTTTGCGCTTTGAACAGACGGCTTTTACAGGAAAAAGGAGTGATCGAACCAGGTGAAACAATTGGCATTCTTTCAGGAGGATATCCCTGCCAGGGTGAAAGTGTTATCGGGAAAAGAAAAGGAGATCGGGACGATAGATGGCTTTGGCCTCAAATGTTCCGACTCACAAAAGAATTACGACCCGATTGGGTTGTTGGAGAGAATGTTGCTGGACACATCACAATGGGCTTGGACACAGTCCTCTCCGATTTGGAAAGTGAAAACTACCAAGCAAGGGTATTCGTACTTCCGGCTGTCAGTGTCGGTGCGCCGCATCAAAGATACAGGACATTTGTTGTTGCCCACTCCGGCCGCCAGTCAAAATCACAAACCGATCAGGCCTTTAACTCCTTCGGAAACGAACGGAACACACGGGGTGATCTTGCCAGGTGGCTTGGGCCATCAATTTCCCCATCTTACTGGCAAATACATCAATCCCCAGCTGTTGGAGTGGATGATGGGTTTCCCAATCGGGTGGACAGAAGTATAGCTTTAGGAAACGCAGTTGTCCCTCAGCAGATTTACCCGATATTCAAAGCTATTATGGATCAGGAGGCGACAGAGTGA
>YZ01|ctg00003_01534 ctg00003_01534
ATGGGGGTAATTAGAAACTTTATACTAGGGGATTTTGCATGCATTGAAACCGAACATGAGTTTGTATTGATTATGAAAAATAAAATATACGGTCCCTATGAGAATAGCAAGTTTAAAGCTATGTTGTATGCGTTGGAATGTGGGCTCAAAAGTAATAACAGGTGA
>YZ01|ctg00003_01535 ctg00003_01535
ATGGCATTTGTAGGTTTTGAGGAATCGAAGGAAGTACGGCAGCTGGCTGAAAGCATAATTGACGAGCACCACCCACATTTAAAAGATGCTAAACAGCAAATAGGTTTTTATCTCCGTGAGGGTAACAGCAAATGGGCAGGAAAGGCGAAGAAATGCACGGCTTTTGAGCGCCATATGACCGATTACATGCTTTTCGTGTTTATCAATAAAGATGCATGGAAGACGATGCCGGAGGAACAACGCGCTGCCCTGGTAGATCATGAGCTTTGCCATTTTACTCGTGAAGAATGGGAAGAGCCTGACCCGAAAGACCAAAGTAAATGGGTGACTGTGTACGGCGCTGCCACTGATCCAGACAGCTGGGGAATCCGCGAGCATGACGTTGAGGAATTCTCTGAGATTATCGAGCGCCATGGTTTATGGGATACCGGTATTGAAACATTTGCCGAGGCAGTCCGTGAAGCAGAGCATCAAATGACTATTTCAGACGTACAGCGTCTATCGAGGGTGAAATAA
>YZ01|ctg00003_01536 ctg00003_01536
ATGACAATTATTCACTATAACTATTCGGAAACGGAGTTAAAAGAAATTCTGGACAGCATGATCATTATTGTGGATACGAGAGAGCAAAAGAATCAGCATGTTCTTGATTATCTCCGTAAAAAGAAAGTGGCAATCAAATTCAAAGGAATGAAAACCGGCGATTACTCTGCCATGATTCCGAAGAATGACGAATTTGGAATTAGTCGTGATATGTATTTGAATGCAGCCATTGAACGGAAAAACGGAGTGGACGAGCTGGTGCAGTCGATTAAAGACCGTTCTCGTTTTGAAAATGAATTGATCCGGGCGTCCAGACATCCATTCACTCTTCTTGTGGAAGACCTGGAAGGGTACCAAAAGATTCTAAACGGAAAATATCGTTCAAAGTATGAACCGAAAGCGCTGCTGGGCAGCTTAAAAACATTTGAAGTTCGTTACGGCTTTTCAACTGTTTTTCTTAGCCCTAACGCTACCGGAAATTACATTTACCATCACTTTCATTATATGGCCCGGGAACTGCTGAAAGGCGGGCTTGTGTAA
>YZ01|ctg00003_01537 ctg00003_01537
TTGCACCCAAAACAAATTTGTTCCGATTTAGAGGTATTGGGCTCTCGTTTGGTTCTTGATGGAAACGATCTTTATATTGAGAAACCAGAGAAAGTCTATCCGGAACTTGAGGCGTTTGTCCAATCTTATAAAAAGCGAATTATCCGGTATTTGAAAGGTGAATACTCGGATCATGAACATAATGTGAAACAGACAATAGATAAAATCATTAATTATTTCATGGGCATTGATCAAGATATAAATAGAAAAATAGATGACTGGTTCAATCATGATTATGAATCAGTTATGAAGGTGATGAAATTGCTTGTTCTCTTTTGGGAGAACGGCTGGAGGGAGCTAAAGGAATCCGTTTCAAACTTTGAAAGTGAGGAAACGGACCGGCTTTCCATAGAAATTTATGATCGGGCCATGTCGTATTTTAAGGGGAAGAAAGCATGA
>YZ01|ctg00003_01538 ctg00003_01538
ATGTACGATTTTAAAAATATACCGCAAGAGCTAAAAAACGCCCCTCAGTGGATTCTATGGCGTTCGGAAGAGCGTAACGGCAAAAAAACGAAAGTGCCATATCAGATTGACGGGAGCATGGCTCAATCAAGCAATAAGAGAACCTGGTCCACCTTTGCCACTATCATGAAGTTTTTCAATGAACAGGAGTATGACGGCATCGGCTTCATGTTTTCTAAAGATGATCCGTTCATCGGAATAGATATAGATCACTGTGTAGATGATGGTGTTCTGTCTCCTTTCGCTCAGGAAATCATACAGACAATTAGTAGCTATACTGAATACTCTCCGAGTGGTGAGGGTGTTCATATTATCGCAAAAGGTAAGCTCCCATTACGCGGACCGGGCACAGGAAGAAAAAATATAGATAAAGGCCTGGAAGTATACAGGCATGGCCGTTATTTCACATTCACCGGAAACAGTCTTGATGTTGGACCTGTTCAGGAACGATCAGAGGAAATCAAAACTATCTTTGATAATTACCTGACAGAGAAGGAAGAAGCAAAACCGGTCAGCACCCGATCACAATCAACAAGCGATATGAGTAATCTTTCAAATAAAGAAATTTGGGAAAGAATGTTCAACAGTAAAAACGGTAAAAGCATTCAGGACCTGTTTAACGGCCAACTGATTAATGGCGATCATTCTTCCACAGATATGGCTTTATGTAATCACTTGGCATTCTGGACGGATAAGGACGCGGCTAAAATGGATTCCATGTTTCGTGAATCAGATTTATTCCGTGAAAAGTGGGATCGGCAGCATTCAGCTGATGGTGCTACATATGGAGAAATGACCATTGCTGCAGCTATCTACTCGACAGGCCCCACAATATCTGACTTGATGGAACAGCAAGAGCAACCGTATGAAGTGTATTTCTCGCAGCCTGCAGCCTCACATGTTGCGGACACAGAGGAAATCATAGACACGGCGCCGGTCTTTCATTTAACCGAGTTAGGGAACGCTGAAAGGCTTGTATATTACCATGGCAAGAATATCAGGTACTGTAACGAGCTTGACTGGTTAATCTGGAACGGAAAGATGTGGGAGGAAGATAGTAAAAGGCAGATTGAGGCATTAACTGCCCAAACTCTCCGGGCCATATACGGGGAAGCGAAAGCCACGGAAGACGGCTACAGAAAAAAGCAGCTTAACGATTGGGCTAAAAAATGCGAACGTCGCAATATTCGAATGAACACCATCCTGGATACCCGGCCGATGGTTGCTGTAAGAAAACAAGAACTCGACTCTCATAAATATCTGTTTAATTGTGAGAATGGTGTGATCGATTTAAAGACTGGTGAATTGTTGCCGCATGATCGTGATTTTCTGTTTACTAAAATTTCATCTGTGGCTTATCAAAAGGATGCCGATTGCCCAAACTGGAAAACATTCTTAGAAAGCATATTTATAGATGAACAAGGGCAACCAAACTATGAAATTATCGATTTTATGCAGAAAGCAATTGGCTATTCATTGACCGGTGATACTACGGAACAAGTCATGTTCTTTCTGTTTGGTAATGGCCGTAACGGTAAATCAACGTTTATCAATACAGTTCAGCAGCTGCTGGGCGACTATGGCCGGCAGACGAACAGCGACACATTCATAAAAAAGAAGAATGATAGCAGCATCAACAATGACATAGCCCGCCTCGACGGGGCGCGCTTTGTATCGGCCGTTGAGAGTGAAGAAGGCCAGCAGCTGTCCGAGTCGTTGGTGAAGCAGATCACCGGGGGCGAAAAGATGTCCGCGCGTTTCTTACGCCAGGAATATTTTGAGTTTACCCCAGAATTTAAAGTGTTCTTTACGACAAACCATAAACCAATCGTAAAGGGAAGCGACGAGGGTATCTGGCGACGTATCCGGCTTGTCCCGTTCACTGTCACCATTCCAAAAGAGAAAGTGGACAAAAAGCTTCCGCAGAAACTTGCTGCAGAAATGCCTGGCATTCTCAGGTGGGCGGTGGAAGGCTGCTTGAAGTGGCAGAAGGAAGGGCTTAAAGAACCAGAAGTGATCCGAAAAGCAACGGAAGGTTACCGCGAGGATATGGATATATTAGGGCCGTATATATCAGAAAGATGTGTTGTTCATCCCTCAGCAAAAATTGAAGCAAAAGAGCTCTATAAGGATTACAAAAACTGGTGCTATGAAAATGATGAGATTGAACTCAAAAATCGTGCTTTTTATAGACAAATTGAAATTCGAGGGTTTAAGAAGGAAAACGGAGCGAAAAATAAAGTCTTCTTTTATGGTATAGGGCTAAACAAATATCAGAGCCACTTGAATTTTTCGGAAAGGGTTAACGAAGGGGTTAATGAATCAAATGCAAACAGTGACTCCAAAAAGGTTACTTCTATAAATAGAAAAAAGCTATAA
>YZ01|ctg00003_01539 ctg00003_01539
ATGTTCACAGTAGACCACAGCAAAGGCGAAGCTTTTGAACCAATTAAACCAGGAGAATATGAGGCAACGGTTATTAATTTTGAGGAAAAAACAGCAGCTTCATCCGGAAATAAGCGACTTGTCGTAGACTATGAAATCCGTTCTGACGTTGAGCAGGCATGCCAGGGCCAGAAAATCCTATACGACAATTTCACTGTTACAGAGAATGCAATGTGGAGATTTCATCAAGCATCAAAGGCCGCGGGCTTCCCGAACGGAATGAAATTTAAGGATCATATTGAATGGGCCAACGCTTTCCTCAATAAACCGATCCGCCTAGTTGTCGGAGAAAGAGAGCATAACGGCAAAAAATATCCAGAAGTCAAAGCGTTTAAGCCGTCAGAAGCGCCGGCGCCGGATACAGGCTCAATTACAGTGAGCGATGACGATGTACCATTTTGA
>YZ01|ctg00003_01540 ctg00003_01540
GTGAAAAATGATTCAAAGCTCGAAGAGATTCGGGGGCATGCGACTATATCTGATGTGCCCTGGTTAATTTCAGAGATTGATAGATTGAATAGTGGCATAGACAGTGTAATTTATGATTTGCGAAATGAAGACATCACCGATCCGCATGTAGTGGATTCAATTACTCAAAATCTTGTAGCTGTACTAAACGGCAAATAA
>YZ01|ctg00003_01541 ctg00003_01541
ATGTTTCAAGTAACAGACGCGCAGCGTGAAAAGGAAAAAGCAATTGTGGGTTTTATCGGTCCGAGTGGTTCCGGTAAGACGGCCGGCGCCCTTCTGGTAGCTTACGGAATGATGCGTGAGGCATATCCAGAAGCAAACGACGAGGAAATCTGGTCAAAGATCGGCGTTGTCGATACTGAGCACCGACGCGCAAAACTGTACGCTAATTTACAGTTTGATGAAATTCGCATCGGTAGCTTTAAGCATATTGATTTTACACCGCCGTATACGACAGAACGATATCAAATGGCAGTCGAAGCAATTAAGAACGCCGGTGCCGAAGTTGTCGTAATTGATTCACTCTCACACAACTGGCAGGGTGAAGGCGGAATAGTTGAAACACATGGCAGCATGTCCGGCAACTCGTTTCAAAACTGGGGCAAACTTGCGCCGGAAACAACCAAACTCATTAAGACATTAACACAAAATGACGTTCACATCTTGGCGACATTGAGAACAAAAACAGAGTATGTCGTCGAGCCCGATGATAAAGGCAAAATGGCTCCACGTAAGGTTGGGACAAAGCCCGTCCAAAAAGATGAAATGGAATACGAGTTTATGCTCAATTTTACAATTGGTATTGATCATATGGCTGAGACGTCAAAAGACAATACGCGGATGTTTGAAGGCTCTTCAATCAAGCTAAACCCGGAAGTCGGCCGCAAACTTTATCAGTGGCTTGAGCTTGGCATTGACGTAAAGGCGGAGGAAGAATCGGAGCGCGTCGGCTTAATTTCTCAGATCAAAACGATGATTACTGAGAATGAAAAGGCTGCGCAAATGATTGAGGAGTTCCAGATCAAAGCCAACCAGAAGCTGGACCAGTGGAATATCAAACTTGCTAAGGCTGCTATCGAAAGATTAAACAGCGTACTGGGAGGTGAGCCAGGTGAAAAATGA
>YZ01|ctg00003_01542 ctg00003_01542
ATGAATCCATTGCAGGATTTTGAATTAAATGAAATTAACAACGGCGAACTGCCGGGGAACCGTCCACAGTTTGAAATCACTGATATGAACAGCCTGAACTGGGCTTTCCGGAAAATAGCTGCACTTAAGTCGCAGGAAAAGGAAATCAAAGCGCTGGCAGCCACAGAAAAACAACGTATCGAAGAATGGGAAAGGCAAGAGCTTAAGCCTTTAGCAGACAGTCTTTCATTCTTTGAAAACCTGGTGAGTGTCTATCATACAAAGCAGCTGCAGGAAGACCCGAAGGCAAAAACACTTTCCACACCTTATGGGAAATCTAAAAGCCGGACAACAAAAGCAGCACCTAAAGAAGTGGACAAGGAAAAACTTCTGCAGCATGTGAAGGATGCCGGTATGGAAGAGTTTATAAAAGAGTCTGTGGCATGGGGTGATCTTAAAAAGACACTCACTGTCACCGAGCTTGAAGGTAAACCAATAGTAATAGATTCAAATGGACAAGCTGTCCCGGGCGTAGAAGTGCAGCCGGAAACAGTCAGCTTCAAAGTGGAGGTGTAA
>YZ01|ctg00003_01543 ctg00003_01543
ATGAATCTTGAGCATCCGATCATAACGGAAATTAATCGTTACGGTTATCCAAAAGAGTATCTCCAGTATGACCGAGATCGGGAAGAGGATGCCGATGAAGAAGTAAATAAAAAAAGCCCACACGGCAATGTGGACTAA
>YZ01|ctg00003_01544 ctg00003_01544
ATGAATCTAAATCAATTTCTTAAATCAGATAAGGAAAAAGCTAAACGTAAATTGGCATCCGCACAGTTTCTGCTGAACGAATTGCTTCCAGATGAAATAGAGGATAACAATTTCGATGAATGTATTGATCTCTGTTTGTCAGCTGCTGAAATGTTCAAGGAAATCAAACGGATGCATCATCCTGAACAAGTCGTTCAGCTACATGAAGTTGCAACTCAATTTCTTAGTAAAGGTCTTGATGTCTCAATTGTAAAGAGGCCTGTATATGAATCTTGA
>YZ01|ctg00003_01545 ctg00003_01545
ATGACGAAAGAAAAGGCAATTGAACTTGCAGCCTTCTTCGCTGAATTTGAGCAGAAGATGATCAAAAAGAACCGATTTAAAATTGCTCATTTCTCTAACAAACAAATGGTCAAATGTTGTCATGTCTATTTAGAAATGAAGGGAGTAAAAGCATGA
>YZ01|ctg00003_01546 ctg00003_01546
ATGATAGAGCTGCCAGCACATGTAGAAGCCAGGCTTTATGAAATTTTCATGAAGTTATCGGTTCCAAGAATTCTCGAAAAAGAGGCATTGGAGAAAGGAGACAAATCAAATGACGAAAGAAAAGGCAATTGA
>YZ01|ctg00003_01547 ctg00003_01547
ATGCTGGATGGGAAAAAGCTTGGGGCTTTAATTAAAAACAAACGGAAAGAAAAGCACTTGAAACAGACAGAAATGGCAAAGGCGCTAGGCCTGTCTAGGACTTATCTTTCTGACATTGAAAACGGAAGATATCTGCCAAGTACAAAGACACTTTCCAGAATAGCGATTTTTATAAATCTGGATTTAAACGTGTTAAAAATGACGGAAATACAAGTAGTTGAGGAGGGTGGATATGATAGAGCTGCCAGCACATGTAGAAGCCAGGCTTTATGA
>YZ01|ctg00003_01548 ctg00003_01548
ATGACTGTAGGGCAAAGAATTAAAGCTATTAGGAAGGAACGGAAGTTAACTCAAGTACAACTGGCTGACAAAGCTAATCTTTCTCGTTCATACCTTGCAGATATTGAAAGAGATAGATATAACCCAAGCCTTTCCACCTTGGAATCTGTAGCAAGCGCACTCGGTGTGCAGGTCTCTGCAATTGTTGGTGAAGAAAACCTTATAAAAGAAGAGCCTGCAGAATATAACGCTAAAGAAGAAAAAGACATTGCAAAGCGTATGGAGGAAATAAGAAGGGACTTAGAGAACTCGGATGGACTAAGCTTCTCTGGCGAGCCTATGAGCCCTGAAGCCATTGAGTCCCTCATGGAAGCAATGGAACACATCGTCCGTCAAACGGAAAGAATCAATAAGAAATACACTCCAAAGAAATACAGAAAAGACGATCAAGACTAG
>YZ01|ctg00003_01549 immA_2
TTGATAAAAGCAGCTGTGCAAAAACTAATTAAAAAGTATAAAACCAGTAATCCTTATGAACTTGCATCATATTTAAATATCAATGTTTTTCAATGGGACTTACACCATGAAATAATGGGGTTTTATAAATACGACAAAAGAAACAAATATATCGTTATCAATTCTAACTTAAGCCAAGGTGAAAAAACATTTGTCTGTTCTCATGAACTGGGGCACGCACAATTGCACCCTCGTGCTAATACCCCTTTCATGAAAGAACATACTCTTTTCTCAGTTGATAAGGTCGAAGTTGAGGCAAATACTTTTGCCGTTGAACTTCTTCTTCCCGACTGGGTTATAAGCCAGTATAAAACTACAAACTTTACCCTAAAAGACGTTGCTGTGATGAATGGGGTACCTGCAGAGTTAGCACATTTAAAAGATTTATCGGGGGTTAAAAATTTTTAA
>YZ01|ctg00003_01550 ctg00003_01550
TTGGAACTAATGGAAGCGAACAGCCTTAAGAATGTTGGAATATACGTTAGGGTTTCGACAGAAGAACAAGCAAAAGAAGGCTATTCAATCGCTGCTCAAAAGGAGAAACTGAAAGCCTATTGCGTTTCCCAAGGATGGGCAAACTACAAATTTTATATAGACGAAGGAAAATCAGCTAAAGATATACATAGGCCATCACTTGAATTAATGCTCAGACACATAGAACAAGGCATCATTAACACAGTGCTAGTATATAGGCTCGACAGACTGACCCGGTCTGTTCGTGATCTCTATTCTCTTTTAGACTACTTTGACAAGTACAATGCCGTTTTCAGATCCGCCACTGAGGTCTATGATACGGGATCAGCAACTGGCAGGCTTTTTATCACGTTAGTTGCCGCTATGGCTCAATGGGAAAGAGAGAATTTAGGGGAACGGGTAAAAATGGGTCAAGTTGAAAAGGCTCGACAGGGACAATATAGCGCCCCTGCCCCCTTTGGTTTCACAAAAGAAGGTGAGTACCTGGTAAAGAATCCTCAAGAGGGCGAAATTCTTTTAGATATGGTAGATAAGATCAAAAAAGGCTATTCACTCAGAGAATTGGCAGACTATCTCGACGAATCAGATGCTATGCCGAGAAGGGGTTATAAATGGCATATAGCCTCTATACTCGTAATGTTGAAAAACCCCGTACTTTACGGCGCTTTTCGGTGGGGTGATGAGCTAATTGAAGATGCTTTTGAAGGCTATATCTCTAAGGAGGAATTTAAACAGCTACAAAAAATATTGCATGATCGGCAAAATTTTAAAAAAAGAGAAACCTACTCAATTTTTATATTCCAAACAAAAATAATATGCCCAAATTGCGGAAACCGGCTTACAAGTGAGCGATCTAAGTATTTTCGAAAAAGAGATAATAAGCATGTAGAAAGTAACCACTATAGATGTCAAGCCTGTCTTTTGAATAAACGCCCTACCATTGGAGGCAGCGAGAAAAAATTCGAAAGAGCTTTAATTGAGTATATGCAGAATGTAAAACCAAGACTCGAACCGAAAATACCGGAAGAGAAACAACAGGACTTTGATAAGCTCCATCAAAAAATACTCAGTATTGAAAAACAAAGGAAAAAATATCAAAAAGCTTGGTCTATGGATTTAATGACTGATCAAGAATTTGAGCAACTAATGGCAGAAACAAAAGATGCTTTGCAAAAAGCGCAAACTGCCTTAGAACAAGAGCAAACTTTTCATAAACCTAAAAACCCCATTGATATAAAGCGTGCTAAAGAAATTGTAACTATGTTTAACAAAAGTTGGTCTGTCTTAACCAGCGAAGAGAAAAGACAAATAGTCCAAGAATTAATAAAGCAGATTGAATTTGAGAAGAAAGACCGTAAAATCAAGATTTTAGACATCCAATTTTATTAG
>YZ01|ctg00003_01603 ctg00003_01603
ATGAATGTAAGCGCTTTTAAAGTAACCATATTATATATGTTCGTACATGTCAATGACATTTTTTCTAAACTTTATATTTGTACGTATGTATTTGAAAATGTAAAAACCCCGAACTTCAGCAGTCCGGGGTTTTCTTTACGAGTGTATGTTTAA
>YZ01|ctg00003_01769 yteS
ATGCATGTCATCCTCTTTTCTGATATGCGGGCAGGCGTACAGGAAAAAATAAAAGAGGCCGCAAAGCAGAAGGCCGGGAAGGTGGATATCTTTCCAGCCTATCCGGAAAAACTGCTGACTGAAATCACCGCTCATGAGGGAGATGTCTTCATCGTGCCTGAAGACATGTTTCAAGCTTACGATGATCCGGAAAATTTTCAGCCGTTAGACGAATTGCCATTGGACAAAACATCTCCTTATACAGCTGTTGATCAAAAAACGGGAGAAAAAACAGTCTATGCCGTTCAGATTGAAAAAGGGGGAAAACAGCTGAACGGCTATTCTTTTCGATTGAATCGCAATATGGCGGCGTTTATCCCTGTGTACGCTACAAAAACAGAGGAAGCGCTGCAGCTGATTTCTCAACTAACTGAAGTCCGATAG
>YZ01|ctg00004_01889 ctg00004_01889
ATGATCATCATCCGAAACAATGAATTACCGAAACAGATGATGGCCGATTTTTTTGCCAAGCATTGGGGTACACCCGAGATGGTGATTTCCAGCGGCATTTTTCGTTGTAATGAATTAGATGGTTATGCCGCTGTAGATGAGAGCGGCGAAATCATCGGTTGTATTACATACGTGATAGACGGGAAAGATTGTGAAATTATTTCATTAGATAGTATCATTGAAAAGAAAGGGTTTGGCACTGCTTTACTGCAGCAGGTTGAAGAGACAGCTAAACATGCACATTGTCATCGAATCAAGCTTATCACAACGAATGATAATGTACATGCAATGGCGTTTTATCAAAAAAGAGGTTATCAATTCGCCGCATTGTTTCCGAACGCAGTTGAAAAAGCGCGACAAATCAAGCCAGAGATCCCTGTGAAAGCTGAAAACGGCATTTTGATACGGGATGAAATCCTTTTCTCAAAGATAATCGCTGAAAACGAATAG
>YZ01|ctg00004_01899 ctg00004_01899
ATGGGCATAGAACAGAGCTATATCGGAACTCAAAAGATCAGGGCAGCAGATCCTGATCTTTTTATGTCTTTCGTTCAAGCTTTAAGCGGCTTTCACAGACTGAAAGTTATGATACAATATACAAATGTTTTACAGCTTCAATCCATCGTTGGAGTTGACATCCATTTTATATAA
>YZ01|ctg00004_01933 ctg00004_01933
ATGTATTGGTTTTTAGGTGCTTTATTATATTTTCTTATCGGTACTTGTATATTCATTGGAGTCATTAGAGACAGTCACTCAGGCTCTTGGATCCTGCTTGCATTAGCAGCTCCACTCATCATTTTGGGCTATCCCTATTTTTATTCAAAGCAGCTTCTTGCCAAAAGATAG
>YZ01|ctg00004_01953 brnQ_2
ATGAAGAAAAGCCTGCCTTTTTCACAGGTTCTTGCAATCGGATTGATGCTTTTTTCCATGTTTTTAGGTGCAGGAAACGTCATTTTTGCTCCGATGGTAGGTCAACAAGCAGGAACAAATACTTGGATTGCAATGAGTGGATTCTTAATAACTGGAGTTGGGCTGGTTCTGCTTGCAATTATTGCTTTAACTCGCGGAGGAGGAACTGTCGAAAAACTTGCAGAGAGAGTACATCCGCTTTTTGCCTCAATATTCGTATTATTGCTTTTCCTTATGCTCGGTCCTATTTACGTTATTCCGCGGACAAACTCTGTCTTATACGAAATTGCTATAAATCCATTAGTTGATACAAAAACGAATACAAGTATTTATTTACTTATTTTCTCTTTTGTATTTACTTTTCTAACAATCATTCTCTCATGGAATACAACAAAGTTTGTGGGCCGGCTAGGTAAGATTATCACGCCAGTATTTTCAATATTAATAATCATTTTAATTTCAAAATCGCTTATTACCCCTATGGGAAGTATAGGTGAGCCTCAGAAAGAGTATATGAGCGGAGTTTTTTTAAAAGGAGTAACTGAAGGATATTATACAATGGATGTTCTCGCAGCTTTTGTTTTTGGAGGGATATTCATTAAAAGTATCAGTTCCTTAGGTATTAGTTGTGAAAAGGAAGTATCCACTTTATTTATTAAAGCGGGGATTATCACAATAATTGGTTTAGTCGCTTTGCAAATTTCAATGGCATGGATAGGAGCTTCTAGTGTGGAGGCGATTGGTTTTAAAGAAAATGGCGGAGAAGTGTTAGCACAGAGCGCGATTACTCTATTTGGCCCGTTTGGAATTTGCATCATTGGAACCGTTATTTTTTTAACGGGGATTACAACCAATATTGCCTGTTTAGCAGCTGTATCTGAGTATTTCGAAAGGATTGTCCCTTCGGTCTCGTATAAAAAATGGTTGATCATATTTTCTATTTTAAGTTTTGTTATTACAAACTTTGGTCTCAGTACTATACTGACATTCACATTTCCAATACTATTATTACTCTATCCTATAGCGATTGCCTTGATTGTATTAATTTTCACAAATAATTTGTTTAGCGGTCATAGATCAGTTTATATAGCTACAGTAATTGGTGTAGGATTTGTCGCAATCCTCGATGCCCTAAAGGAAGTGAATTTTTTAACAGAAGTCGTCAATCATATCTTTGGATTTATTCCGTTATTTGAAAATGGAGTAGGATGGATGACTACAGGCTTGATAGGATTTATTATAGGGCTGCTAGCCGCAAAAGCAAGAAAAGAACCGGCCATTTTGATTAATAAACCGGGAAGAGAGATCACTAAAATTTAA
>YZ01|ctg00004_01954 ctg00004_01954
ATGGAATTACTGCAAAGTTATATTGAGACTATTGATGCTCATACCATGGGAGAAGCAGCAAGAATAGTAGTAGGGGGAATACCAAAGATCCAAGGTAAGTCCATGATGGAAAAAAAGCATTTTATGATAGCTAGAATGGATCATATCCGTAAACTTCTTATGCATGAACCAAGGGGGCATCTCAATATGTTTGGAGCCATCTTAACTGAGCCGTGTCATTCAAAATGCGACCTGGGTGTTTTATTTATGGATAGCGGCAGTTATTTGAATATGTGCGGTCATGGAACGATTGCATCTATTACGATTGCTATTAATAATGGCCTAATTGACAGAAAGGACAAAGTTTTACTTGATACGCCTTCTGGAATAGTTGAGTGCCATGTAGTCTACGAGAAAGAAAAAGTGAAAGAAGTATCTTTCATTAATGTTCCAGCATTTTTATTAGAAAAGGATATAAGCGTATACGTTGAAGACATTGGCTATTTAACGATAGATGTAGCCTTTGGAGGAAGTTTTTTTGCAATAGTCGATGCCGAACAGTTAAGTCTCGAACTTAACATTGAAGAACAAGACAAAATAGCACCGCTCGGTATGGCCATTAGAAGGGCTGCAAATGAACAATTAAACATCAGGCATCCTGACATACCAGAAATAAATAAAATTGATCTCGTCGAATTTAGTTTAGAGTTAGGCAAGAATCATTATAAGAATGCAGTTGTGTTTGGAGATGGACAAATCGACAGGTCCCCTTGTGGAACAGGTACATGCGCCAAGCTATCAACATTAGAGCTTAAACCAGGTGAGTACATCATTCAGGAAAGCATCATTGGCTCCAAGTTTAAAGGCACAGTAATTGATTATACGAAGGTTGGGGATTTTAGAGCTATCATACCTAAAATTACTGGAGCTGCGTGGATGACTGGTATTCACAAGTTCTCATTGGAGGCAACTGATCCGTATAAGGAAGGCTTTTTATTTAAATAG
>YZ01|ctg00004_01955 norR_1
ATGAAAGATATATCAAACGAGCATTTGCTCTATTATTTGAATACATTAATAGAAACCAGCTCTGATGCGATTACAATTATCAATTCGTCCGGAAAAGTAGTTTATTGGAATTCACATGCACAGGAAATGTACGGGATACCGCTTGAAGATATCAAAAATAAGAAGATTAGTGATTTTTTCAAAAAAGAGGATTTGAAACTGTTAGAAATACTTGAAACCAATAAACCGGTCTTTAATGTCTATCATCAGCCTAGGCCTGATAAACATGTATTAATAAGCTCTTCCCCTATTTTCGATGAAAAGCAAGAATTAATAGGAGCCATTTCAATAGATCAAGATATAACAAATATTGTAATGTTAAACGAAAAATTGACATTGCGGACTACGGAGCTACAGAAAATAAAGCAGCAATATAAATTACAAAAACATTTAGATCCTTTATCTGAAATAAAAGGACATAGTGCTGCTATACAAAATGCAAAGGGATTGGCGTTGAAGGTGGCAAAAACTGATGCTACGGTTTTAATTTATGGGGAAAGTGGAGTTGGAAAAGAACTTTTTGCCCAAGGCATCCATGAAGCCAGTTTAAGAAAGGAGCAACCATTTATTCCAATTAACTGCGGTGCGATCCCAGAAGCCCTTTTTGAAAGTGAATTTTTCGGCTATGAAAAAGGGTCTTTTACTGGTGCCCACAAATCTGGAAAACAAGGGAAAGTAGAAATGGCTGATGGCGGCACTTTATTTTTAGATGAGATTGGCATGCTGCCGCTCGATATGCAAGTAAAATTATTAAGGATATTGCAAGAGAGAGAAGTGTATCGGATAGGAGGAAATACGGCCATAAAAGTTGATATCAGAATTGTTGCGGCAACTAATAGCCACCTAGAGGAAATGGTCAAAAAAGGAGCATTTCGTGAAGACCTATATTATCGTTTAAATGTTGTTACTCTAAATATTCCTCCTCTCCGAGATAGAAATGAAGATATTTCTCTATTGGTTAAAAACTTTGCACAAGAATATTCAACAAAATATCAAAAAGAAACACCGGCTTTAATGGATAGCGCAATGGAATTGTTTACAAGCTATAGATGGCCTGGGAATGTTAGAGAACTTAGGAATGTAGTAGAAAGAATGATTATATTTACGGATAAACTAAATATTAGCGCTGAGGATATTAAAAATGTGTTTCCTGTGGTGACCATAGATAAAAATATAAATAAAGAAGGACTAGCCCATGAGAAAGCTTTATTAGAAAAAGATAAGATCAGGGAAGTTTTAAAAGAAACATATGGAAATAAAAGTGCTGCAGCAAAAATACTTGGGATTTCAAGGGTGAGTCTTTATAACAAGATAAAACAATATAATATTAAAATATAA
>YZ01|ctg00004_01964 ctg00004_01964
ATGCCACTCCAGGTACTTCAGCGAAGATACTTACAAATTGGCGGCAAACTCAATGCAGGGCATGTGGATCTGTACGACAAAAAGCAGTACATCCCGTTTTACAAGCTTGAGTCCTTCTTCGAAGAGAATCTGAAGAAAAAATGA
>YZ01|ctg00004_01974 ctg00004_01974
ATGGGCAAGTTTATTTTTTATGAGCATCTTAGCAAATGGGGATATACCATGAGTGACCGTTTGGAAGCATCTGCAGAAACAAAGCTTGAACCGATGCGAAATTATTGA
>YZ01|ctg00004_01978 ctg00004_01978
ATGACGATTTCAAGAGAAAATCAAGTCGGAGACGATTTTATAGGCGGCGGGGATGGCGAATATGAAACAGTAGGCATTGCACCGAAAGTGGGACGATGTAGGGCGGTATTTGAGAAATACGCCCGTCAGAAAGGCGTTTTTGACCAAGTGAATATTATTATGGCGCTCACCATGCAGGAAAGTGGTGGGCGTTCTTTAGATATTATGCAAGGTTCCGAGAGTATCGGCTTACCTCCTAACTCCATAACTCATACAGAATATTCGCTTGTAAATTTAAATAAAGGCTCTGCCATTTTGCTGTTAAATTCTATATCATCACCATGA
>YZ01|ctg00004_01979 ctg00004_01979
ATGAAAATGAATTCGATCACAGATACTATCACTAACGCAATTTTTTCTCCTTTAAAGTCCTGGGCTGAACATTCTCCGGGAAATTGGAATATTCTTATTGGCAGTGGGTTTGTATTGCTTGTAGTCGGATTGTTTCTGACATTCGTATTTACTAAAAAAATGGGTAAGGCTGACGAAAGAACAAACCAAATCGCTTTAAAAGGTAGCCTCTGTACGTTATATGCACTAATTTTTTGCGACTTGCTTTTCCCAAAAGAATATATGTGGCACGTTTTCTTCTTATTTAAGTATTCTATTGCATTCGTCGCTTCAGGAATCTATCTAGCCGTTCGATATAAAAAAGATTTTTTAAACTAA
>YZ01|ctg00004_01981 eamA_1
GTGAATCAAAAACGCTTATTACTAACTTACGGTTTAGTGTTTTTTGTTACAGCTATTTGGGGACTTAATCTTGTTATAATTAAAGTATTGGTGGAAGATTTACCCCCTCAAACAATGACAGCTTTTCGAATTATGATGGCTGGGATTACAGCATTAATCATGATCGTTCTGGGGAAATCATTTCGTCGTTTATCGAAAAAGGAATGGATTTATACATTACTTGGAATGTTATTCGGTGTCATCTTACACCATTCGCTAATAGCAGTAGGCTTAACAATGATTGATGCTTCGAATGCTTCTTTAATTCTTGCATTAGTTCCACTCACAACTGCAATACTTGCTGTTCTCTTTTTAGGTGAACAATTAACAAAATTACGAGTGCTTGGTTTTATTCTAGCATTAACCGGCGTCTTCTTTATTCAGGGTGGATCATTCAGTAACATGCAATTATCTCAGGGAGAATTAATTTTAATTATTGCCATGTTTGTCCAAGCCATTAGTTTTATTTTCGTAAAAAAGGCAACAGAAACACTTGATTCAAAACAGGTAACAACAATAATGTACCTAGCTGGCTCAATTGGATTGTTGATTATTAGTTTTATAACCGAACCTGGAGGGGTCAGTGAAATGACTTCTGCATCTTTATTTACTTACTTTTTATTTATCGTATCAGGGTTAGTGGCAACGGGAATTGGATATATTGTTTTTAATGCAGCTATTCAGCAGATAGGTGCAGGTCAAACAGCCATATTTAACAACTTTGTTCCATTTTTTGGTCTTGTTTTTTCCGCTATTTTTTTAAATGAAACAATTACAACTTCACAATTAATCGGATTTGTATTTATTGTGGCTGGTGTTCTATTTGGTACAGGTTATATTGGTAGACTATGGGCGAAAAAACATAGACGGATTAACAATACTAAAAAGAGTGTGGGATAA
>YZ01|ctg00004_01982 hisC_2
ATGGTGCAAATTGATATTCAAAGAAATAAAAGGGAATCACTATCTAAACAAATATATCAATCTATTGTTGACCGAATCCGTTCAGGACTTTTGGAAGAGGGATCGAAATTGCCTTCTGTACGTAGTCTTTCCAAACAACTGGAAGTAAGTTTGGTTACAGCTGTCAAGGCGTACAAACAATTAGAACAAGATGGATTTGCTACCTCTATCCAAGGAAAAGGTACTTTTGTAAAAGCAAAAATAAGCGAGAAAAAGAAAGTAGAAGCAATACCTTCATACGATTGGCAATTATCACTTCAAGATTATCTACCAAGATCCCAGTTTGCTCGTTATCATATTGCTCCTCAAAAAGTTCATCTTTCATCGTCCATGATAGATCCTAAACTACTTCCAAACAGATATTTTGAGCATGAGGTACAACAGGTTCTTTCGGAGAATCCAGAGTTATTGTCTATATACGGGAATGTTCAAGGTGATAATCAACTAAGGAGTGAAATGTCTGCCTATTTAAAAAGGTCAGGGGTTACTTCTACACCAGAAAATATCTTAGTTACAAGTGGTCTTCAACAAAGTATAGATCTTGTTGCTCGTACATTTGTTGGACCTGGGGATGTGGTAGTAATGGAAGCACCGACATACCCGGGGGCAATTGATATTTTTCGGGGAAGAGGTGCTACCATACTTACGGTGCCTGTTGATAAAGATGGAATGCGAATAGATATACTCCAAAACGTATGTGAAAAACATAAGCCCAAAGTTATCTTTACGATTCCTACATTTCATAATCCAACAGGTTTTGTTATGTCTCTAAAACGACGTAAGCAGTTACTTGATATAGCCGGGAGTATTCATAGTATTATTGTGGAGGACGATCCATGCAGCGAGATTTATTTTGAAAAGAAACCACCTGTCACCCTTAAAAGCATGGATCAGTTTGGTAATGTAATTTATTTAAGAGGATTGAGCAAAACGATTGCTCCGAGTTGTAGAATAGGAATATTAACAGCTTCTGGCTCTATTTTCAATCGTTTATTAGCTGCAAAAGCAAATGCTGATTTAGGAAGTCCTTTACTTACACAAAAGGCTATTCTTCCCTTGATTAACTCTAAAAGAATGATAGATCACTCAAAGAAGTTGAGGACGGCTCTAAAAATCCGAAGAGATTTAGCTCTTGATTTACTTACAAGTCTTTCTCCTGAGGGTGTATCTTGGACGATACCAGAAGGAGGATTAAATTTATGGATCAGTTTGCCTTCTTGGATTGATAGTCATCTTCTTTTATCAGAAGCAAAAAAACAACAGATAACATTTTTACCAGGATCAGCATGTTATCCAGTAGGGCAAGAAAATAATCATTTGCGTATTAGTTACTCATATATAAATGAGGAACTATTGAAACATGGAATTACAACATTATGTAATATCTTTCATGCTGCGATTTCATCCCAAAAAACAAGTGAAAATAGGCCAAATTTTTAA
>YZ01|ctg00004_01983 ctg00004_01983
TTGCGGGGTGTTTTCTTAGATAAAGATAAAATTCCGTACGACTTAGTCACAAAAAAATTAAATGAATGGTATACATCAATAAAAAATGATCAAGTTGAACAAGCAGAGATTATAAAAACAGAAGTAGAGAAAGAGTTGCTAAACATGGAAGAAAACCAAGATGCCCTGTTATATTATCAGCTATTAGAATTTAGACACGAGATAATGCTGAGTTATATGAAATCTAAGGAAATAGAAGATCTCCATGTAAAAGGATACGAACAAAAACCGATGTCCCGCACATATAGGAACATCGGTTTTTTCTTTATTGAGGACTTGTGA
>YZ01|ctg00004_01984 ctg00004_01984
ATGAAATCTAAGATACAGTTTATATTATCAATGATTATTTTCGGTACAATGGGTTTAGTTGTAAGATACATTGATTTATCTTCGAGTGAAACAGCTTTACTAAGTAGTTCAATTGGATGTTTATTTTTAATAATCGTGTTTTTTATAATGAAGAAAACCATTCCGTGGAAATTAGTAAAAGCTAATGCTTATATCTTATTTCTATCTGGTATTGCATTAGGCGGAAATTGGATATTTCTTTATCAATCGTACGATCATACAACACTTACTAATGCAACATTAGGGTATTACTTTGCACCGGTGTTTGTCATGATTCTCTCACCATTTATCCTTAAGGAACAACTACCTGTCAAAAAAATTGTTTGTATTGGTATAGCGATAATAGGAATGTTATTAGTTGTTGGAAACGGCATAAGTGCATCTGGAACAGAGGATCTACTTGGGATCTTTTTCGGGTTAGTTGCAGCTGCATTTTACGCTGCATTGATGTTAATCAATAAATTTATTCACCACATGGGCAGGTTAGAAATTACAATCATCCAACTTGGAATAACAGCATTACTGCTCTTGCCATATGTGTTTTTCACAGAAGGATTCGGTATCTTTGGAGTATCTAGATCATCCGTCCCTTTTATCATCATTTTAGGAATTGTAAACACCGGTATAGGATTTTGGTTATTTTTCTCGGGTATGCAAAAATTAAAAGGGCAGAGTATTGCTATGCTAAGCTATGTCGATCCATTTGTAGCTATATTAATTTCTGCAATGATCCTACAAGAACAAATGACCATTGTTCAAATGCTAGGTGGCGCACTCCTTTTAGGCTCAACATTTGTTAGTGAGAATAAATCAATCAAATTTCCAAAACAATTAAAGAAATTATCAACTAAGTAA
>YZ01|ctg00004_01985 ctg00004_01985
GTGAAGTTTAGAAATAATTCTCTTAAATTAACAGGATATTTGTCAATTGCTAAAGCCGAATTTTTTTATAATATGAAAAAATCTGCAAAAGAACAAAACCAGTGGGAAATGAATGCCGCCCACTGGTTTGTGTGTTACTTAGTTGATAATTTCTTTAATTGTTTTGGAAATTTGATTGATTTATTCTCACTAACAAATGTTGAGCCTAAAAGGAGTGCGCCACCTAGCATTTGA
>YZ01|ctg00004_01986 azoB_1
ATGACAATCTTAGTTACAGGAGCTACGGGAACAGTAGGCTGCTGCATTGTGGGGCTTTTACATGAAAAAGGAGTTAAGGTAAGAGCGTTAACAAGAGCTATAAACAAAACAAATCTGCCTGCTGAAGTTCAAATTGTCTCTGGAGATCTTGATAAACCTGAATCTTTACAGCCTCATCTTTATAAAGTCGATAGTTTATTTTTTATCACGCAAAGTGATCAATCAGACACTAAATTCATGACAAATAAAAAAATTGTTCAAATGGCTGAAGAAGCTGGCGTTAAAAGAATAGTTGCAATAATGGATTTTGAAGGGAACCCTATTGAAGAAGTAATTAAGAATAGCGGAATGGAGTGGACGATATTAAGGCCTGTAGAATTTATGAAAAACGTCCTTTATGATTGGGCAGAATCTATCCAAAAAGAAGGAATAATTCGAACTGCATTCCCTGATAGTCTAAGCGCTAGAATCCATGAAGCTGATATTGCGGCTGTTGCAGTAAAAGCTCTCACGGAGGAAGGACATCATAGACAAACATACGATTTGACTGGACCAGAAGCATTAACTCCTAGAATTATGGTTAAACAAATTTCTGAAGTTATTCAAAAACCTATTGAGTTGATTGAAATGACAGAAGATGAAATGAAAAAAGAATGGAAGAGCAAAGGATATGAAGAGGAGTTTATTAATTATTTCATCATAGAAATGGGAAAAAACCCGCCAAAACAAGTTTATACAGTTTTACCAACAATAGAACTGGTCACAGGAGAACCAGCAAGAACATTTGCACAATGGGTTAAGGAAAATAAGCATCACTTTGAGTGA
>YZ01|ctg00004_01987 ctg00004_01987
ATGGACTTACATTTACAAACTCATTTAACGACTGGGCAATTTTCCAAGTTAATGGGAGTAAGCAAAGACACACTATTTTACTATGATCGAATTGGGATTTTTTCTCCGGAATTGAAAGCTGATAACGGGTATAGATATTATTCAATAAATCAAATCGATGTTTTTCAAGTAATATCAACCCTAAAAGAATTAGAAATGCCGTTAAAGGAGATAAAGGAATATCTTAATAAAAGATCTCCCGATGAACTTATTTATCTTCTTGAAAGTAAAGAAGCAGTTCTTGACGCTAAAATTAAACAGCTTCAAAAAATGAAAAAAATCATCTCGGAGAAATCAAGTATTACGAAGAAAGCAGCCAAAATAGATCGTTCAGCTATTATATTTGAAGAAAGGAAAGAAGAAGCATTAGTATTAACTGAAGCAGAACCTTTTACAGGAGATAAAAGCATTTATGATTCCATGATAAATCATAATAAGTACTTAAACACTTACAATATAGATACTCATCACTCACCAGGTTGGATGATGGATATTAAGAAAATAGTAAGTGGTAAACCTTTTAGTTATGATCATCTTTATACTAGGGTTGACAAAACACTGAATCATTATAATTATGTCCGAAGCAAAGGCACATATTTAACTGCGTATCACTCAGACGGGTATTCACGTATTAAAGAAACTTATAACAGATTATTAAAGTTTTCTTATGACAAAGGCCTACAATTGCAAGGCTTTTTCTATGAGGAAGTTATGTTAGATGAGCTATCAGTTAAAGGCTATGAAAAGTATTTAATTAAGGTTTTTGTGCAAATTTTAAAGTGA
>YZ01|ctg00004_01988 chrR
ATGGAAACAAAGATTAATATTGTAGCCCTATCAGGAAGTAGCCGGAAAAAATCATCAACTCAAAAAGCACTTAATAGCCTAAAAAAATTCATGCCCAACGGTGTTGAATATGAAATATACAATGGTATTGAAAAACTTCCGCATTTTAATCGTGATTTAGATAGTGATAAACCACCAGTAGAGGTGCAAGTATATAGAGAATCGCTTTCAAGAGCCGATGGAGTCATTATCTGTACACCCGAATATATAAAGGGTGTACCTGGTGTCTTGAAAAATGCTTTAGAATGGTTGGTGTCGTCTGCAGAGCTTTATTCGAAACCAGTAGCGGTTATTACAGCTTCATGTGATGGGAAAAATGCGCATCAAGCATTACAACTCAATCTAAGTGTGTTAAATGCGAATGTATTCGATGGTGGAGCGTTATTAATTTCAGGAGCAAACAATAAATTGAACGAAGACGGGGAATTTATAGAAAATGAGGTTAATTCCTCACTAGAGTTATTAATATCTAAATTGCTTGAAGAAGTCAATAAGAAAGGTTCTTTTTAG
>YZ01|ctg00004_01989 ctg00004_01989
ATGAATAATAGAATATGCAAAATATTAAATATAGAAAAGCCGATTATACAGGGCCCGATGTCTTGGGTTACTAATGCCGAATTTGTTGCGGCGGTAAGCAATGCTGGTGGATTAGGATTTCTAGGTCCAAATGCCGGTCAGGTTGATATAACTCGTTCACCCGAAATAAGTGCGGAAAGAATGAGAACTGAAATACAAAAAACAAAATCATTAACTAATAAACCATTTGGAGTACCTGTAATCGTAAATCGTGATTTAGCTTACACATGGCCAATTTTAGAAACAGTTATTGACGAGAAAGTTCCTGTTGTTATTGTGAACGATATACTGGATGAAAGAATCTTTAAACCATTAAAAGAAAACGATATTAAAATTGTTTATAGACCACTTACTCCTACTATTGAAAATGCAAAAGCTGCAGAAGAATTTGGAATAGATGTTTATGTAGCGACTGGATTTGATGAAGGTGGTACGGTTCCAGAACGAGTTATTGGAACATTTTCGATTGTTCCAATGATTGTAGATGCTATAAATACCCCTGTAATGGCAGCTGGTGGTATTGGAGATGTTAGAGGAGTGCGTGCCGCATTTGCTTTAGGCGCTGAAGGTGTGTTTGCTGGTAGTGTCTTTATTCCAACAAAAGAAAATCCAGCAGCAGAAAACGTGAAACAAATGATTGTAGATGCTACAGCAGAAGATTTACTAATGTTCCGTACTTTACCAGCATACTATCGTTCTTTACCTACTAAATTTGCGAATGAACTAGTAGAAATGGATAAACAAGGTGTTAGTCGTGAAGAAATAGCAAAAATGATGCGTGGATCAATTGGAATGCGTATCGGCATGCTAGAAGGCAATACAGATGAGGGCTATATTTCTGTGGGTACTGGAATTACGCCAATTAAAGAAATCAGAACTGTAAAAGAAGTGGTTGATACTTTAATGCAAGACTTTAATTAA
>YZ01|ctg00004_01990 slyA_3
TTGAAGATTAGTGTGGACTGTGATATTCGTATGTCCTTGGATAAAGTTTCTTCCCAAATGCGTCGGAATTATAGTGAGAGCCTTAGAGAACTCAATCTTTATGTCGGCCAAGATAATTTACTCTCGCGTTTGTGGTTAGGTGATGGAATAACACAAATGCAGCTATGTGAACATTTAAAATGCGAACCGCCTACGGTAACAAATATGGTTAAATCGCTAGAGCAGAATGGTTTCATATACCGTAAACGTGATGAAGAAGATGCAAGGGTTATGCGAATTTATCTAACGGACAAAGGCAAAGAATTAGAAGAACCCGTTAGAATTAAATGGAATGAACACCAAGAAAAATTACTACAGTCAATTTCAGCGGAAGAACGCTTAATATTAAGGGATTTAATAAAGCGTATGGAGAAAAACTTATCTTAA
>YZ01|ctg00004_01991 ctg00004_01991
TTGGCTGAAAAGCAAAAAAGTGTTTCATCTTTGAAAAAATATTGGGTTTCTCAAATTGGTGTATTTTTATTGTCACAGATAATTTTTATTACATTTGAAACAACAGGATGGTTACCTAATTATAAAGAGATTGATGGAACACTATTTGGGAGAATTACGGAATCATCAATTTTTATAGAATGGTTTACTTTTTATGAAACACCACAATTAAATTTACTTACTGTCTTTTTTGGCGTCTTCTTTCTTGTGCCTGGAATAATAAGTGCATTAAAAAACGTATTTTCGCCTAGACACTATAGCAATAGCTCTAAATAA
>YZ01|ctg00004_02044 ctg00004_02044
ATGTTTGAATTCATAAAATTATCGGTGTACTTATTAGGATCCGCAGGAATGATTTATGCAGCCTGTCATGATGTTCGCCATGCTCAAAACGGCCACAAGGACAAATGCATCTTCTTTCAAAGCAAAAAGATCAGCGCATTTGTCCTTGTGTGTTTCATATGTTTATTCTTATCAAATCTTACAGAATTAATGCCTTCATAA
>YZ01|ctg00004_02147 ctg00004_02147
ATGAAAGCACTGACACATCAAGGGAAAGAGCATGTGAAAGTGAAGGAAGTAGCAGGCCCCGAAATTAGCCAATACTGTATGAAATGGTGA
>YZ01|ctg00004_02269 ctg00004_02269
GTGCCAGATGGACTTACAACTACAATTACGTTTAAAATAAAACAGAAGCACTTTGCTTTACCAGATACTGAGGAAGTATACTCTCCAGATTGGGAATCTACTCTTACTGATATTTCTTTTGGAGTGGCTACTGTATTAGGAGTTGTTGTCTTGATAACAGCTATACCTGAATCCTTAGCAGTAGGAGGAACCGTAGCTTTTATTAGTGCGTTTTTAGCTTTATTCCCTTCTGCGAATAAATAA
>YZ01|ctg00004_02298 ctg00004_02298
ATGTTAAAACAGGTCAAGCCCTACCTGATCATTGCTTGTCATGATGAAATGAAGGTTCAGCTTTTAAACGCACCCATATATGGAGAAAGAAGCAGTTCTAAGGAGATTGTATGA
>YZ01|ctg00004_02304 ctg00004_02304
ATGATAATTGTGAGACATGTGGCAAAGTTGTTTAAAAAACAATTGACCGTTCATGGCACATGCTGTAAAATCAAGCTTGTCTTGTTCTTATTTTCTCTGAGGAAGAAAAGACGGGATTATTGCTTCACCTATAATGATAGCGCCCGAACTAAGCGCCCGGAAAAAGGCTTAGTTGACGAGGATGGAGGTTATCGAATTTTCGGCGGATGCCTCCCGGCTGAGTATGCAGATCACAGCCGTAAGGATTTCTTCAAACCAAGGGGGTGA
>YZ01|ctg00005_02357 ctg00005_02357
ATGGAAAATAAAAACGTATTTGAGAATGAGAACGTAAAGTTACGGCTAATTGATTTAGAATATGACTATAAACAAAAGTTTGCCTCAATTAATGCAAGTGAAGTTAAGGAAGCCAAAGTGGATTTCGAAGCAGATGTACGCAGAATTTATAAAGAGGAAACCCACCACGATCTTCCGGAGAATATAAAAATTGAAATATATACCTCCAATGAACTTGTAAACCAGAATACAGGTATAGAAAGTTCGACCAGAGAATCAGGTTACGATGGAACGGCAATCCATATAGATAAGAAAAAACATATCGATCAGCTTCATATTATTTCAGAAGGCAGTGCTGATAATAAGGATTGGTCGTATAACTTTTTTGGTCTTTTTTTAGGAATCGATCATAGTCAGTATGAGGCTACAAAGGAGTAA
>YZ01|ctg00005_02481 ctg00005_02481
ATGAAAAGGATTTTAGTCTTAGTCATTGCCCTTGGCTTGGCTTTGGTTCCTTTTGCTTCAGCCAACGCAGAATCCACAACAAAAGAAATTGCTGAAACAAAGAACCAGGTGGAAAAATTAGAAAAGGACCTTGGTTTTGAATTAGTGGATGTCTCAAGTGAAGAATTTTCAAGTGTATCTAAAAAGGATTTTTTGAAGTTTGACTCAATTCAGGATTTTGAAGAGTTTATCAAAGATGCTCAACAGCCCCAAGAGTTTGAAGAGACTATTAATGTTAGTGAAGATACTCCCCTAATAAAACCACAAGTAAGTGACTCACATGTTATCAATTGGTGGGCTCCATTTACAGGTTGGGGTATGACAGGGATGGCTTGCTGGAAAAATATCGCGTTTAATTATCAATATAAATTTGTGAATAAAAAACCTCAGTTTACTAAAGTGTCAGGTATTAACTCTTATGTTACTGGTCTTAACGTAGCTTGGTGGAAACAAACTGGAAAAAGTTATAACATCACTACAACCAAAACAACTAAAGACACTGCAAAAATTAAAGTAGTTGGAGCTATGGTTCTCGGTGTAGACATAAAAGGTTTCACAATTGGAGCAAAAATTGGACAAACTTGGAACGGTAGTTTGCGTTTATATTAG
>YZ01|ctg00005_02482 ctg00005_02482
ATGAAAAATCGATTGAAAAAATACAAGTTAGGTTTGATAAGCTTTCTAGTTCCACTTATTTCGATTTTTGTAATACCCTATGAGAAGGTTTCAGAACTGGGGTATGCGCTCGGTTTCCCTATTCAATTTGTGATTTATCGTAGCTATGATGGATTTGTAGGAAATAGGTTTTTGTTATTTACTCCAACAGAATTTATAAAGACAGAGTTTAATGTGGTTAATTATTTAATCGCTGTTCTGATGGTCTATGTATTACTAAGGATAGTGAAAAAAGTTATAACAATATTTAAAGCAACAAAACACAATCCTCTTGAGGAAGGATAA
>YZ01|ctg00005_02511 ctg00005_02511
ATGGGTATATTTATGATTTTATTCACTTTATTGGGCGGCATCACATTAAGTGCACAATCGTCTATTAATGGCACCTTTAGCCGAAAAGCTGGAACAATTGAAACAACACTTTTAACTTTTATAACCGGATTTATGTTTCTTCTCATTTTTATTCTTTTTTTCGGCCATGGAGATGTGCTTGCTATACTAGAAGCACCTAAATGGCAGTTAAGTGCTGCATTTTTGGGTACTATGTATTTGCTTCTCACTGTTATGGCTGTACCAAGAATCGGGGTCATTGCAACAAATATTGCTGGGATCATTGGCCAGCTTGTAATTGGATTGATTATTGATCATTTTGGCTGGTTCCATAGTTTAGTCATACCTTTAGATTTGAAACGTTCTTTTGCATTACTCTTTATGATGATTGCCCTTTATTTTATCTATAAAGGAAATAAACGCTCAAGCGATGAAATACAAACACAACATAAATAA
>YZ01|ctg00005_02512 ctg00005_02512
ATGCGTTACTTCGCATATATACTAGCGTTATTAGCAGGGTCAGCACTTAGCTTTGAGGGAGCAATCTACGGTGAACTAGGAAAAACTATAGGCCAACTCGAAACTAGTTTTTATAATTTCTTTATGGGTTCAATCATTATGGGTTTACTGTGGATATTCTTTGGAAAAGGGAAACTTTCATATGCTGTTGAAGCACCTAAATGGTCACTTCTTGGAGGTGTTTTAGGTGTTGTGTATTTAACATCTATTGTGATTAGTGTTCCTTTTGTTGGTGTTGGACTCACTATGGTAGCAGTTATTATTGGCCAATTAATAATGAGTATGATTATTGAACATTATGGTTGGCTTGGCAGCAAGAAAACGAGAATCAATAAAGAAAAAATATTTGCAGTTATTTCGATGATTATTGCTCTTATTTTAATTTACTAG
>YZ01|ctg00005_02513 sdpR
ATGACCATGAAACCAATCGATGTATTTAAGGCCTTATCAAATGAAACTCGGCTTAACATTTTGCATTGGTTGAAGGAACCGGAGAAGCATTTCCCTAAACAAGGCGCTCACCTGCCAAAGGAGGTCAGTGTTAAAGGGGGAGTATGTGTAGGGGATATTCAAGAAAAAGCCAAAGCTTCTCAATCTACAGTTTCACATTACTTAAACTTGATGCAGAATGCCGGCCTGCTTGAATCTGTTCGTTATGGTCAATGGACCTATTACAGGCGAAATGAAGAAGTGATTCAGCAGATAGCTGAATATTTTAAAACAGAAATCTAA
>YZ01|ctg00005_02598 ctg00005_02598
ATGTTTTCTGGCGAGGCAAGCGATGTGCACATCGCAGCGTTTCTGATCGCGAACGGATCAAAACAGAATCGCCGGACGAATTGCTGGGCATCACCGAAGCAATGCGGGCGTGCGTATTCCTCGGTGCTTCAATTGCCGCCACACATCGGCGGACCTGCCGTCGATTTTGCCTGGCCGTATACGGGCAGGCGCTCTTTTCTCGCCACCATTCCTGCGTCTCTTTTACTCGCCGAAAGCGGCATACCGGCATTTCTTCACAGCAGCGACGCGCTTCCACCGAAATATGCAACAAGCCGGAGCAAAAACGGGGCCTAA
>YZ01|ctg00005_02608 ctg00005_02608
ATGAAAAAGTCGTTAGTATCAATGTGTTTTGTTTTGATGTTAATCTTTACTGCTATGGGAAGTGCATCAGCCTATGAATTTAAAGGTATACTTCCTCTTAATGACAAAGTAAGTGGATCTTTTGCTGATGCCGCTGCTGCTAAAGAAGGAGATGAGTGGCAATTCCATCCGGGATCAGCTACAAAAGTAAAATTTTATTTGTCCAAAAGTAGTAACACAACCCCGTTAAAAGTTAGTATTTACAAAGAAGATATAAACACTGGAAAAGTAACTCTTGTGAATTCTTATGATTCCTCAGAATTATCGAAGCACACTATTGCAGTCAGTAAAAGCTATACTTATAGTATAAGGGTTGCTGGATATAGCACTGCAAAAACTGGTGGCTCATACACATTGGAAAATTCTGTAATAGAATGA
>YZ01|ctg00005_02696 ctg00005_02696
ATGCTCCCCTGGGAAGACGCTTCTCAGGGGATTTTTTCTAATCCAAAAGACCCTCTTAATTTAGTTGTTTATCACTTTTTTAAATTAAAAAAATATGAAGTGTTAACGCTTTCTTGTAGACTGTAA
>YZ01|ctg00006_02821 ctg00006_02821
ATGATAAGGCTTTATGTTCATTTAAGGAGCGCGACAACTGAATTTTATGAAAATTTAGTACATAGTTTAGTTAGTTCAACATATACTAAAAAACAGCTCACTTCCTTAATCGTCGTGAGCTTTAATCAAAATGAAAATATTCTATACCATAACTGCCCTTTACCCGAACACTTGTGCAGTATTCTGAATGCTCTTCGGCAAATATACGGTATCGATGAAATGGGTCAATAG
>YZ01|ctg00006_02834 ctg00006_02834
ATGGATAACATGGTATCAACACTTACTGACTGGACAGTATGGTTTCAAGCGTTAGTTGTATTTCTCGTTCCATATGCAATCTATAAAGTGTTTACTTGGATTCATACATAA
>YZ01|ctg00006_02850 ctg00006_02850
GTGAATGATCCCGTTCGAAATCACTCATTATATGTGGAAAATGAGGGGAGAAACTTATTTTGTAACAGATGGGAGCTAGATGATCAGGAATTCTTCAAAGACAACTCAGTTGTTGAAGGGGCAGTCTTTGCGAATCACTTAAAAACCAATCAGTACTATACCATTTTCGTTGAATTGCAAGCATATCCATTTGGACAAGCGGTTGATCTAGTCCAGACATACGAAGAGTTTGTTGACAGTGATTGCGAACTTGTCCTATTGTTGGCAGATAGCAGCTATGTTTCGATATACTGTAAAGACAGAAATGTCATTGAAAAGCTTTTCATTAATGCTTTAAAGAACGACTTTGAAGAGGTTCAACTTATAACTGATGACAATGACACAAGCCAGGCCTTACGTATAATAATTCTATAA
>YZ01|ctg00006_02852 yncB
ATGAAGAAAGTTTTAATGAGTATTATCACATTGGTTTTAACCATGAATTTGGCAGCCTGTGGATCAAATCACGCAGAAAAAAGCCATTCAAAAACGAATGAAAAAGAACAGGTCTCTCAAGGTACTCCATCTAATGATGATAAACAGCAAGAACAAAAGGCTGGCACTTCATATTCAAAAAAACATAAGAAATTAGCGGATGTTACATTAGATAGAGCAGTGGATGGAGATACGATTAAGGTTATTTACAATGGAAAGAAAGACACAGTTCGCTACTTGCTCGTTGATACACCTGAGACGAAGAAACCGAATTCTTGTGTTCAGCCGTACGGTGAAGATGCGTCAAAACGAAATAAAGAATTGGTCAACAGCGGTGAGCTGCAGCTCGAGTTCGATAAAGGCGATCGAAGAGATAAGTATGGAAGACTGTTAGCTTACGTTTATGTTGACGGCAAATCTGTTCAAGAGACATTATTGAAAGAAGGGTTGGCCAGAGTAGCATATGTATATGAGCCAAACACCAAATACATAGACCAATTCAGACTAGATGAGCAAGAGGCAAAATCAGAAAAACGTTCAATCTGGAGCAGGAATGGATATGTGACTAATAGAGGATTTAATGGCTGTGTGAAATAG
>YZ01|ctg00006_02860 ctg00006_02860
TTGATTCTTTACAAAAAAGGAATCGAAAAAGCTAGGGCCTTTAATGATGATGTTTTGATTGCTGAGTTTAATTATTTAAAAGCTTCATATATCGACTCTATAGATAAACGCACAGTTTTCCAAACTTTTTCTGTACTTAAAGATAATGTTATGTATCCAGATTTAGAGGAATTAAAAAAGCTTGTCGATGGAGCCACTTTTTGTGACTTTGTCAACAAGCTGAAAGAGGCCTTATCAGGCCTCTTTTTTTATCACACGATTTCACTGCACAAGCCATTCCCTGCATGA
>YZ01|ctg00006_02866 ctg00006_02866
GTGCGTAAAACCTGTGTTCCGACTGGCGTTGAACTAAAAGACACTGGCTTTGGATATACGTTGTCATTAATAAGTGGTAAATATAAAATGATCATTATATATTGGCTATCTGAAAATAAGGTTATGCGGCATAATGAGCTGAAGCGAAGTATCGGTACCATTTCCTTTAAAACGCTAAGCATCATGTTAAAAGAGCTGGAGGCGGAGGGCCTTATCTTACGCAAGGAATTTCCCCAAATACCTCCAAAAGTTGAATATTCATTATCTGACCGTGGTCTTTCTCTCGTTCCATTGTTAAATATGATGTGCGAATGGGGAGAGAAAAATCGTTTGCCATCTCTAAAGAATGTGTAG
>YZ01|ctg00006_02867 ywrO_2
TTGAAAACTCTTGTTATCGTAACACATCCCAGCATAGAAACATCCGTCATTAATAAGCGATGGATAGAAGAACTGAAAAAGTATCCGGAAAAGTATACTGTTCATGAATTGTCTAAGGTTTACCCTGATGGAAACATTGACGTGGAAAAAGAACAAAAATTAGTTGAATCACATGGTAATCTTGTTTTCCAGTTCCCTATATATTGGTTTAATTGTCCGCCTCTCCTAAAAAAATGGTTTGACGATGTTTTAGCTTATGGTTGGGCTTATGGTTCTAATGGAGGAGATAAATTAAAGAATCGTAGAGTTGCTTTAAGTGTATCTGCCGGAATCCAAAAAGAAGACTATAATGAAAATAGAAGATATCGGCATACACTTGAACAAATATTAGTTCCATTTGAAATGACATTCCTGTATTGCAATGCAGATTATCATTCATTTTTTGCGTTTTATGGTGCAGAAAGTGAGCCGGGTACAAGCAAAGTAGAAAAAAGCGCTCAGGATTATTTGAATTTTGTTGACAATCTGTAA
>YZ01|ctg00006_02868 ctg00006_02868
TTGAACTCTACAATCTGTAAGGTAGGTATTGTTGGAACATTGGTCATTGGTGGGCTGTTTTCACCTTTTGCGGCTGGGGCGGAAGCTAAAGAAGAAGCCAGAAAGAACCATACAAATACATTAAGTGTTAATCAACCAGTTAATGTACTTAAAACAGCCTCAGTATTTAACAGTCAAAACATTAAAGCAGCTGCTGATGACTGGGAATCAGCAGGAACTGAGTATGGAAGCACAAAGTTTGAAAAATATTCTTTAGCTGCAGTTGTTCAGACTCTAGGATTTGCATTAAACCTTCCTTCAGGTGGATGGTCGTCGTATTTAGCTGGATTAGCAAATATGATTATCTTAGGCGAGTATCCTGTTGTTTATTTTAAAGATCGTAAAGAGTTTAAAATGGCCGGGGCGACACTAATGACACGCCACAATGTTACAATTTATGAAGACAAAGATCGTAAGAAAAAAATTGGATCAGATAGCTTTATCATTACAGATACAGGTGGCCCAAAAGCTGCTGAGAAATAA
>YZ01|ctg00006_02871 ctg00006_02871
ATGGGAGGATTTTATTTCTTTGGTGGTTTGATTTTAGCACTTCTACTAGGTGTTGGTTTATTATCTTTTGGTGCTTATACTCTTTGGAAACTCATAAAGATGCGCTAG
>YZ01|ctg00006_02898 ctg00006_02898
ATGCAGAATCTAAATCAAATCAACATTGTTTTGCTTCCTGTTTTTTATGAACAGGGAGTTTTTTGTGATGAGAAAGCAAAAAGATGTGAGCTGTTGTTTGAGTGTATCAGTTATGGAAATGTATTTTTGTTCTCTCATATTTCAATCTGGGTAAAAGTAAAAACCGCTTGA
>YZ01|ctg00006_02900 ctg00006_02900
TTGGAAATAGAGATAAGAAATGCTATCGAAATAGATAATAAACAATATAGTTTAAGTGATAATAAAATGGATCTATTTAAAAAAGTTATAGAGAATCTAGCCAATACAATTTTAAAGACAGATAAGTTAGAGAAAATAGTGTTTAGTGAATGCTATGAAGAAGATTTATTTGCAGTACTCAAGGTAAAAGGCAAGCCTCTCAGATATACAAATGATAGTATTGGAAAAGGTCGTGCGATGATGGTGAAGTATTTAGGAGCCGAGAAAATACAAAAAGCTACTATTGTTTATCACTCTGAAATTTTAACGGAGATGATATCTAATATTAGATCAATAGATAAAGATAATCCAAAAAACAATAGAGGTCTGAATGTCTTTTTTCATGAATTAGCTCACGTAAATGATCCAGTAAACTTTAGTGTTAATGATTTTAATGCTAAAGGAACAGATTTAGCAATAGTTCCACTAGCTCTTATGGTTTGGAAAGAATATTTTGCAAATCGAATAGCAAATGAAATGTAA
>YZ01|ctg00006_03140 ctg00006_03140
TTGTTGGAGTTATTCAGTCATTATGTATTACATTTCGAACGTTATTTTATATTAAGCAGACAAAGCACCTTGCTGATTCAATGGTCCATTGTTGTTCTTGCGGGCTTATATCTATTGGTGCATCATCCTAAAATAAACCGGTACCGCACAATGTTCTTGGCAGGTGTCTTATTGCGGATTGTTTTGCTGGCCGGGGTATCTGTTGAACTCATTCATCAGGTGCAAGTAACAAACTTTTCCAGCGCTTACTTGAGGGATGATGGAAATGAACTGCTGCCGCTGTTGCATTTTTTGTTATACGGATACGTGCTGCTGACGGCTTTTCACTATATGCTTGTGCTTCGTGATCATGGCGGAAAAGGCATGTTTTATACGTTTGATCTTGCCGTTGTCAGTTTGCCGATTGTACAAATGATATTCAGTTTCTTTTCGTTTTTGAAGGAATTCCCTGATGGGATCGAGCCGATTGATTTCGTGTTCCTGTTTTTAATCATCATTCTACCTATTGTGTTGAATGTACTGTTTTTCAAACTGTATTGGAGAACAAATAAGATTTTACTGGGTTTATTTTATACGCTGATTATCGGACTGCTTGTCCTGCTGCTTGTGCCATATCCTGAGCATATCTCGATTGACTATGGTGCAGTGATGCCATATACGATTTATTTGACAATGGCGGGATTTTTGATGAGCTATCATCTGTTCCAAAAGTCAGGAAAGGTTTATGTGCGTGTGAATAAGTGGCTGACGATGGCTGTCATTGTGTTTTTTATCTTGCTATTAAATCCGATATATAACATAGGAACGGCTGCTTTCGCTGTATCAAAGCCAGCAAATGTCCACGATTCATTCAATTTTGTAGGAGAGCACATTTCATCAGAAAAAGCGGAACAGATACTAAAGTCATTTTTTCCTACGGATGAGACATTGTATTTGCATGATACAAAGATGGATGTGCATTATTTCTACTCATTTGAAAGCATGAGCTATGAGGCTGAAGTGGATGAGGTGTCACAGCTGATTCTTAATTATCAGTACTTGAAAAAGCCGCGGGGAAAAACGCTTACTGATCAAGAGTACGTCCGGAAATCCGTTGCTTTCCTTGAACGGCATGGCCGTGTGTTAAACAAGGATCATGTCGCAACAGCGGTATCCAAAGAAGACGGCCAGACAGTCGTACATATATTCTTGAAAAATCAATTTCATAAAAAAGATAACGATGATGAAGGCACAGTATTTTATTGGGAAAAGGAAACCTTAATGGGCTTTGGTGAAGATCCTTCTATTTATCAGCTTAATTCTCTTCAGCATGTTCATATCACAGAACAAGACATACACGACAAAGTGAAGGAAATGTTTGCAGTTTTAAACATACCGAAACAGCCTTATCAGATCACAGATATTGAAAGCGACAGCCTGCTTGGAAGTTTAGTGCAAGTTGAAACAAAAGGCGGAATTGTTTTGGACTTTGAAAGTGAATCCGGCAGTTTACAACGTCTTTCGCTTCCAACGAAAAAGAATATCTCATTAACAAACAGTCGGCTGCAACAGCAAATATTATCGGTCTTCGATGCTGATGTATCAGAAATGAAGAAAAAAAGCAGGCAGAGTGATGCGGTGGTGTATCATGACTCTTCTAAAACGTACGAGTTTTTTGAAGATCAAGGGATGCTTAACGTTGATGTTTACAGCGATACACGCGATAAATCATTTCCTTATACGTATCGTGATGGAAAATTGGCTTATGAAAAAGTAGCTGCTGCATATCGGGATGTCATTTATAAAAAGCGCATGCGTCCGATTATCATTCAAAGAGGAAATGAACGCCATTATGCATGGCTGATCATTATTCAGCCGTTCGGGTCAAACCGCCATGATGCTTACGTGGTGGATGGAGAAACACAAGAGGTGAAAAGTCTTTATGAATCATAA
>YZ01|ctg00007_03168 xerC_2
TTGTACTTTGAGGAATTAGTAAAGGGAAAGAAGTGGCTCGCTGTCGGTGACGGTCCAAGAGATCCGGTCACCGGAAAACGCAAACAAATAGCAAGAAGAGGAAAGACCAAAAAAGAGGCTGAAAAAAGGGTCCTTGATGCTATTGCTGCTCTTGTAGAAGACGGCATAGATGAGTCTATCGTGAAAAAGATGACATTTGAAAAGCTGGCTGCTGATTGGATTCGTGATTATGCACTTACCACTGGCAACAAGAAAGGCACCATTAGGATTAGAACAAAAGAAATTAAAATTCTCAACCGATATATTGCCAAAACAAATATTGCAAAGATCACAACAAGAAAGTACCAAAAAATATTAAATGATCTTACGGAACAAGGCTATGCTCGAAATACAATAAGTGGGGTCCATACTACAGCAGGGCTGATTTTTAAATATGCCATACAACAAAAGCTATTGAAACATAGCCCAACTGAAGGTGCAGTCGTTCCGAAAAAACGTTTAACTGTAGAAGATATCGAAAATAACCCGATTGAAGAAAAGTATTTTGAAAAAGAGGAACTTGAAGAATTCCTTTTGACTGTGAAGGAATTTGGATTAGATATGGATCTTGAAAGATTTTATTTACTCGCTTTTTCCGGAATGCGTTCAGGTGAATTATGTGCCCTGAAATGGACCGACATCAATTTTGAAACCAATGAAATCCGCATAACCAAAACCATATACTCAGAAAATAACAACATGAAAGAGTATGAATTGGTCCCACCTAAAACAGCCGGCTCAGTTCGTACAATCGAAGTAGAAGATCAGATCATGGACATGCTAAAGGAATATCAAATGCGACAGAAAAAAAGAAGGCTTCAGTCACGCATAAAGCCAGAGGAATACCATGATGGAAATTTTGTTTTTGCGAGAGAAAATGGATATCCATTCCTGCCTAAAAATATCATTGTGCGTATGGAAAGGTTACTCGAGAAAACAACTATTAAGAAGCATGCAACACCTCATATTTTCAGACACACACATATCAGCATGTTGACCGAAGCTCGGGTAGACATTACAACGATCATGAAAAGAGTTGGTCATGATGATATGAAAACCACAATGAGAATTTACACACACGTTACTGAAAAAATGAAAGAGGATGCTTCGCAAAAAGTCCAGGAGACTTTCGGAAACATCCTCAATATCGGGATTTCATGA
>YZ01|ctg00007_03169 ctg00007_03169
ATGGCTATTCAGTTATCACACTTAGAAGAAGAAGTGAAAAAGATCTATCTCAAATTAAATATGCTTACTCCTGAAGAGATAGATATGGAGCGCATTGCAGCTGCTTTCGAAATATGGGTTCATTACGAGGAGACCACCAGCAGTATGTTTTGCATAAATGGTCTCTATAGCATGGTGTTGGATTCAAGGACATCTCGTCAGCAGCAATGGGAGGACTTTGTTCATGAACTCGGCCACGTGATTAAACACTGTGGAAACCAATTCAATATGAATCGCATGTTCCGACAGTTGCAAGAATACCAGGCTAATAGCTTTATGTATCATTTCTGTGTGCCAACATTCATGCTTGAAAAAATTTCATTGCCACGCATGCAGTCAGAGGCTATAAAGTTAATAGGTGACACCTTCAACGTAACATATCCTTTTGCTGCAAAACGGCTGGAAATGTACAGAAGGAAACAGTTTTCATTCATGATGTATAAAGAACTCTATAAAACTATTCAATAA
>YZ01|ctg00007_03170 ctg00007_03170
TTGGCATTTTCATTTAAAAATGAAGAAGTTTATAACAGTATATCTGGTAAGAAAAGAAAAGCATCTGGAGCATTTAGAAAAACATACTATGCTGCACAACCGTTGTTAGGCAAAAAAAATGAAGTTATGATGGAAGTTATTTTCGGAATTTTAGCCGATACAAAAGTTCGAATTCAAGGACTATTTATTGCAACCAAAGAAAATTTACACCTTGTTACTGATAAGGCTGATGGTCACAGATTAATCACTTGGAAATATGATGAAATCCATAGTATTGCAGTTATTAAACAATCATTTACTGGATTTCAATTAGACTTTAAAACGGTCCATGGTGATTACCTAATTAAAAGTATCTGTGAAGGTGATCACGATAAATTCATTAATTATGTTAGAAAGTCTATCGATACGGCAAATAAGAAAGCAACAAAGGCATCTCCTCAAAAGCCAAAAACCGATGAAAAACCTATTAGTTCTGATTTTGACTATGTCGCTTCTGAAATTAGAAAATATGCTTCTCTGAAAGATGAAGGACTTATAACAGAGGAAGAATTCACAGCGAAAAAGAAAAAGCTCTTAAACATATAA
>YZ01|ctg00007_03171 xre_2
ATGTTGTCTAAAAGGTTAAAGCTTATCCGAAAAAGAAGGGGTTTAACCCAAGATGGATTGGCGAATAAAGTTAAAACAACAAAAGGTACAATAAGTAACTATGAAAACGGGCATAGTACACCTTCAAATGAAATGCTTCGTGATCTTGCTGATGCTCTTGATACGACTACTGACTACCTCTTAGGTAGAGTTGAGGCTGATTCAAATGTCGGAAGATCGACTTCTAGCTTTGAAATTGATGGTGACCCCGATCTACAGATCGCGTTCAAAGATGCCTCAGATTTTTCAGAAGAAGCACGTAGACAAGCTATTGACTTTATTAATTACCTAAAAGAGAAAGAAAAAGCAAAAGGACGTAAATCTTCAAATACAGAGAATGATTAA
>YZ01|ctg00007_03172 ctg00007_03172
ATGAAAAATCATAAACTTGTAAAAGCACGTAAAGCTAAGGGCTTAACACAGGAAAAACTAGCTATTCAATTGAAATACAAGAAATCCACTGTTTCCAACTGGGAAAACGGCTACTCTACACCAAAAATGGAAGACGCGTTTAAAGTTGCTGAAATATTGGATTGTGATATTAAAGATCTCTTTTTATGTAATGAAGGACAAGGATCTCATACAAATACAGCATAG
>YZ01|ctg00007_03173 ctg00007_03173
ATGTTCACTATGCAGTACGACGAACAATTCATAGATCAGATTGCTGCAAAGATTGCAGACAGAGCAACTGAAATGCTTGTTGAACGTCTTGGCTCACTGAATGAACTTCCTCATGTTCTTACAAGGGAAGAAGCTATGAAAGTTCTTCGGTGCGGTCAAACTAAAATGTCAGAATTGATGGCTCGGCCTGATTTTCCGGTTAACGATGAGTTTGGAAAGAAAATACCGACACAATTACTTTTCAAATGGATCGAACGAAACACTCGTTGGATTGAAGAAAATACAAAGTATTTTCACAAGGAGGCAACAGCGTGA
>YZ01|ctg00007_03178 yqaI
TTGAACATCGAAAACCCAATGATTCTGAACAACTGGCACGACAGGCTGACTGAGCCAGAAACACAAAAGGATTTTTTCGGGGATGAAGTTACGCCAGTTGATGATTATGTAATCGATTGCGGGGCGGTGATCTTGAGAGAGAACCTCGATCGTTATCTGAGGGAACAGCTTGGTTTCAAATTTAAAAATGAGCAATAA
>YZ01|ctg00007_03179 ctg00007_03179
GTGGATAAAAAATACTTGGTGACATTTTATACATCAGTTGTATTAGGAGAAGAACCTGATGCTTATCAAAGGGAATATAAAGGATCTTCAACTGAAGAGGTTGCAGCATTAGTTCAAACTGATTTATCAAATGATACATTTTTAGGTCACAAGGGCGGTATTTGGTGGTTCAGATCATCAGAGGTAGTCAATTTTGAGATCCGGGAAATAAAAGGGGGTTCTGTCGATGCCTAA
>YZ01|ctg00007_03183 ctg00007_03183
ATGTTTATAGAAGGTGTTGGATTTGTAGTCCTCCCTCGATTGCCTTTTAAAGATTTTAGAGACCGGATGATTTATCAGTATCTTTTCACTGAAGCTGAATATAGACCGGGCCAGACATTAGAAATTGGTCAAACAATAATCAAAGTAACAGAGCTTGCTGCGCTTTCTGGATGGACAGAAGGAAAAAACAGTAGTGGGTGGTCACCTGTTCAAATGAAATACTCATTAGATCGCATGGTCAAACAGGGGTATTTAAAGCTTGATCGATTACCTCAAAAACGTGGTTTTATTGTGACAGTTCTTCATTACGCTGAGTACATACAACTAGGAAATTACAACAAGAAAAAAGACTTGGCACCAGCACAAGAAAAGCAGCAGGAGGATGAGAAGAAAATGAAGAGTAACGTATTTGCATTTTTCGAGGATGAGGGATTTGGCCTTCTATCATCGTTCATGGCTGAGAAGCTTAATAGCTTGATAGACGATTATGGAGAAGATAAGGTGCTGGAGGCAATGAAAGAGGCAGTAACGCGGAACGCTCGCAATCTGGCCTATGTACAGCGCATTCTCCAGTCAAACAAGAACAAAAGTAAGGAGTGGCAACATGGAAACACACAAAACGCAAAGTACGGACGCGGCAATGGCAGCAATACTGAAAAAGCTTCAGGAAAGGTCAGCCCAATTTTCGGCGGGGTCGGCCGGGTCAGAAGAAAAGGCTGA
>YZ01|ctg00007_03184 ctg00007_03184
ATGAACTCTAGTGACATAACTGCTGAATTTGAGAAGTTGAAGTTCAAGAATTTTATAACTGAGGGAAAACCAGCTGTCGTGAAAGACACTTACGATACTGCGGTTGAATACTACAAGGATTTTGACAGCATCCGGGGCACCCGAAGCAACAGTATTGCATTACTGGGGCAGCCGGGATCGGGGAAAACACATTTGCTGACAGCTATTTCAAACAAGCTGATCAAATCAAAGAACATCGCGGTTCAGTATTTTCCTTACGTGGAAGGCTTCAACGATCTGAAGGATGATTTCGACAAGCTGGAGGAGAAACTCAACCGCATGAAAGAGGTTGAAGTGCTGTTCATAGATGATCTGTTCAAGCCTGTTTACACAAACACCAAAGAAGGACGGATTAAGAAACCACGGGCAACCGATTGGCAGGTGGAGCAGACATACTCCGTCATCAATTATCGGTATCTGAACCATAAACCGGTTCTTATCTCAAGTGAATTAGACATCGAAGAGCTGGTGGATATAGACGAAGCCCTCGGCACCCGGATTTACGAAATGTGCGCGGACTATTGCGTGATCATCAAGGGCGACAGAATGCAATTAAATCATAGATTGGCAGGGTTGCGGAATGGATGA
>YZ01|ctg00007_03186 ctg00007_03186
ATGAAAGTGTTAGAAAATCAGACGCTTTACCAGTGTGAACTTTGTGGAAAGCGAATGATGACAAAGCACGGAGCAACGCTGCACGAAAGAGAATATTGCCCGGTTGTCAGAGAGGAAGAACAGAAAAAACGTCAGGAAGCCTGTGAACATAAGCACATGGAAATGAGTTACTGCACTATGCCGGGAGAAGATCATTTGCAGATACCGGACTATGAATGTTGTTCTGATTGCGGCATGTCAGAAATGGAGATTGCACAGCGAAAAAACAAACTTCAGGAGGCATCACATGCCAGCAAATAA
>YZ01|ctg00007_03190 ctg00007_03190
ATGAATAAATTGGAGGAAGTTAAAAAATTTGATATTACCATCTTCACGAGTTGGTTAAAGAAATATGCCGAATGCGGGGAAGGTTTAGAAAAAGCTTGGCACTTTCTGATTGAACAAGCTGAACTGGCTGAAAAGCGTCAGGAAATCATCGAGGAAAACAAACGCCAGCAGGAAGTAACGGTTCATCAATTCCGGCAGGCTCAGAAAGAGCTTCAGCGGCTCAATAAAGAGAATGACAGGTTTAGAAAAGCCTTTCATCAGTTCGCAAATATGAAAACAGTTAGAACGGCGCCTGAGTTAGTGATTCAAATGTATTCCCGGTATGCGCAGGAGCTTCTTGAAGGCAGAGGAATGGAAGGTGATGCGGAATGA
>YZ01|ctg00007_03191 ctg00007_03191
ATGAATGAGTTATCAGATAAACAAACTTGCCCGTACTGCGATTACACAGAAGAAGATTCCTACTCTAATTGGGATTCAGACAGTGACGGAATTGTAACATGCACGAGTTGCCATAAGGAATACTTTTCATTGCCTCACTATCATTTTGAGGGGTGGCAAGTTGAAAGAATTTGCGAAGAGTGCGGACATGAAGAAAGCGAATGCTTTTGTGAGGGGGAAAAAGAATGA
>YZ01|ctg00007_03193 ctg00007_03193
ATGGGATTAGATATTAGAGTGTTTAAAAATTTGAAGGTTGTTGAAAATCCTCAGTTGGATGAATACGGGGAAGTTGAAAATTGGGAAACGGAATGGACACCGGGCGAAAGTATGAAATGGTCGGAAACGCACTTTCCCGGTCGTGGTGAGGGGATTGATCCAGATAAAGTTTATAGATGGGAAGACAGCTTTAGCTTCCGTGCAGGGAGTTACAGCGGGTATGGCTGGTGGCGTCGCAAATTAGAAGAATTCAAGGGAGACACCGCATTTCAGGAGCTGATCCATTTCGCAGATAATGAGGGCACGATAGGCCCCGTAGTTTCTAAAAAGCTGGCAAAAGACTTCAATGAACACGCCGATGCGGCTCGTGAATACGCCAGAACATTAGGCGATGCGGGAGAAGTGTGGCTCTATTTGTATGGTGATTGGAAAAAAGCTTTCGAAATGGCATCTGAAAACGGAGCGGTTAACTTTCATTAA
>YZ01|ctg00007_03194 ctg00007_03194
ATGAATCTACAAAAAATGTTCGAAATGCAAAAGGCGCTTGATGAACGGATCATCAAAGAAAAGGGGCTGGAAGGTCAGGACTTGTTGCCAAACCTCATTCTTGCTTTACAAGTGGAGCTGGCCGAGTGTGCGAATGAATGGCGCGGCTTTAAGCATTGGAGCAATAACCGGGAGCCGCGGACGAAAATAGAGCATTTTTGCCCAACATGCGAAGGTACTGGCGATGAAAATTATCAAATGAATTTAGATAGCTTGTTAGAAGGTCGTGGAGCTGAACCTTATTCAAAATGCCAGGACTGTAACGGCTCTGGAAAGATAGGAGAATCGAACCCATTACTTGAGGAATACGTGGACTGCCTGCATTTTATCTTGAGCATCGGGAACCGGATTGGATACAGCAATAAAAACACAAAAAAATTGGAGGGAGGAACTTTAAGATCAAATTTAGATGTCGCTGATCAAGTCGGAGTTTTTAGCGATGTATTTGAAGCCATTGCGATGGTAAATGAAGATATTTCCCTCAGTAGATTAGGACCAAAAGCTAGTTATGCTATATTATTTCGGCGTTTCAACAGTCTTGGGAAAATGCTTGGGTTTACACCTGATCAAATCGAAGCTGCATACATGGACAAAAACGCCGTCAATCATCAGCGGCAGCAGGAGGGGTATTGA
>YZ01|ctg00007_03195 ctg00007_03195
ATGAACCACGCTAACAACCCGATCATTTCAGACATCCAAACAATTGAAGGGGGAAGAACAATGAAATTCTATGAAATCCATGATCCATATTACGCGCTTATCAAAGCGAAAGACGAGGCAGAAGCCGAGAAAATTTACATTCAGGAAGTCGCCGACACGGACGATTATGATAATTTTCAAGATGAAGAAATCCGAGAAGTAGAACGAGACTATGCGCTTGTTAAGTTTTCACAATCGAAGGGTGAAGACGGGGAGTTGGCGTCTTACACCTATATTTCAGAGAATTTCAACAATCCGGAAGCCGAAGTGCTTATATGGGACGGTTCGCTCCTATGA
>YZ01|ctg00007_03196 yopX
ATGAACGCAATATACAGAGTCTGGAACGGCGAGCAGATGTATTATTCATTCGATGACGAGTTGACAATGATCATCGAACCTAGCGGCGCGTGGGAAGTGAAACGGAATGGAATTAAAGGGGAAACAGTGGCGCATAGTCATGACGGGAAATCCGTTCTCATGTGGGGCACAGATCAAGTGGAAAATCAAGTTATTACCGTCTATGAAGGTGATGTTATCGAGCAGGAGGAAACGGAACTAGGGAGTCCATATGAGGGTGTACTCATTGGGTCAGTTAATATGCTTGAAGGTCAATGGTGCATCGTTAACGAGAAAAAGAAAGAAGCGCGCCCAGTATTTTCAGAAACAGCAAAAAACAAAATTCTAGGGGATGTATTTCAGAATCCTGAGTTATTGGGGGGTGCGGAGTGA
>YZ01|ctg00007_03197 ctg00007_03197
ATGGAGGAAATAGATAACAACGAATTGAAGTTCCGAATGATTACGCCGGATGGAAAATCATTTCCGGTTAATTCTGCACCTATTGAAGGCTGGCAAAATGATATTTGGAAGACATTCGATGAACAGAAACGGGTTTTCGATGCAGAGATCAAAAAGGCATTTGAATACTGTAGCGTACCATTGGAAGAAGCAGTTGAACGGGCTGAGTTAGCCGTAGATAAAGACGAAAATACGGTTCTGACGATAGACAAACGTCCGGTTTTAATTGCATATAAACCTGAATTTGTACCCACGGAAAGAAAAGCGGTACAGAGATTCAAAAGACTTTACGGGGAGGGCGCGGAGTGA
>YZ01|ctg00007_03198 ctg00007_03198
GTGAAACTTTACACTGATAAACCAGGAGAATATTTGAATTTTAAGAAGCGGACATTTTATGCGTGGAGCAAACCAAGTAAAGGTGACACAGAAATAACTGTCATCCCCGAAACTCATATAGTTAGGGAAGTTTATGAACCTGACAGGGACGGAATGGGCTACCTATTACGTCCGGGTAATTACGATTTTAAAAATTGGGAGGATGCAAAATGA
>YZ01|ctg00007_03199 ctg00007_03199
ATGAAAAAGATTATTTTCGCTTTAGTTGCTGTCATTACTTTAGGGGTTATGATACTGCCGGAAAGTGCTTCAGCGGCATGGTCAGGATATCAAACAAGTAAGAAAGTACGAGTGTACACAGACGCCACAACATACTCAAAGAGTGCTACATCCGTAGACTGGAAGGCGCAAAAAACAACGTCCGGGAAGGTTTATTATTCGGCTATGCTAGTGCGCACTGACAATTACAGCAATTCTGGGGCGCAACGCGGCAGTTTCACATCCAGCACACCATTAAAGAAATTCAGCTTATCGAAAACACGTCCGGGAACGTATCAAGTCGTGGTCAACATCTACAGTGATTCCAGTGAGCGCCATTACATCGGTACGGCGAGATCAGCGAAAATCTATATCAAGCGATAA
>YZ01|ctg00007_03200 ctg00007_03200
ATGAATAAAAAACCAGTGAAATCAGTCAGAGCCGCAAGTGTAAAAGAAGTGTGTGAAAGGATACAAGAGGCGTATAATCTGGGATTTATGATAGAGGTTTATCAATTTGCGGAATCAGGCGGACCCTATACCCCTAACTTGTTTATGGTTGATCTGTTTATGCCTGTGAAGGAGGGCGCGGAGAATGGGGAGTAA
>YZ01|ctg00007_03201 ctg00007_03201
ATGAAAGCGAACCTTGCTTTGATCGGGGCAATCATTTCTTTCACGGCTGCGGCTTACTTTAAAGATATTGATAAGTATATAGAGAAGAGGGAAGATAAATGA
>YZ01|ctg00007_03202 ctg00007_03202
ATGATTTTAGTTCTTGTTCTAGTTGTATATCTAGCATCCATACCTTTTGCATGGTTAATGACAAAGTTAGGGCATCAAATTGCTTTTAAAAGCATATCACCAAACTTTTCAGATGCTGTAATTGTGTTTATTCCAATTTTAAATATTTTTGCTGGTTTGTTTTATTTAGTTGAGATTTCAAAAACCAAATATAGAGGCAAAGTTGATACCAGCAAATTCTTTAAATTATAG
>YZ01|ctg00007_03203 ctg00007_03203
ATGAGCTGGGCACAATTTTTTACTATAGCGTTAACTGCAATTTTATCAGCGCTCTTTGCAAATTTCGCAACATATCTAAAAGAAAAGAAAATACGTAATGAAAATGCATCAGTGAAATACAAAGAAGAAGCATTGAGCAAAATTTATACACCTATATATAAAATAGTTACGAAAGAATTATATACGCCAAAAGGATATGATGGTTTAAATCATGAACAAATTACTCAGATAAAAGGTTTTGTGGATAACTTTCCTGAATATTGCACAGGGGAATTAATACATCTAGTAAATGATATTTTTGATGATTCATCAAAATTAGACGACATGGCTAAAATGGGATATTCTAAACCGTCAAAAGTTGATGGGAATAGCAGACTTTATAATTATGTAACAGAAAAATTTAATTCTATTAGAAAAGAATTAGGGATGATAACTAAATAA
>YZ01|ctg00007_03205 ctg00007_03205
ATGACAGATCAAATGATTGCATGGGAGATTGAGGAATGGATTCGTGATTATAAATTCATGCTGCGGGAGATTTCACGACTAACACGCATTCTGGATACAGCAGTAATATCCAGTGTTACGGGAACAAACGGAGTATCTCAGTATGGGATTGAGGCGACACTGCCAAAAGGGAGTAAGGGCATCAGCCAGGCTGAATTAAGACAGTTGGACAGGAGAGAAAAGCGACTTTACAAGTTCGAAGCTATTGTTGATTTCCTTGATAGAGCAATTGAGGAATTGACTGATGAAAAGCACCGAATTGTTTTAGATTGTATGCTTGATGGCATGAAATATCGTGAAATAGCTTTACACCTTGGCGTCTCCCGGGAAACGGTCAGAAGGATCAAAGAAAAGATCGTGTGCCATTTGTGCGAAGTGTGCCAAACGTGTCAGCTTTTGCAATTGTTGAAACAGATAAAATCGGCGGTGTAA
>YZ01|ctg00007_03206 ctg00007_03206
ATGAGTAACATAAAAGTTTATGATGTTGAAAAACATTTTTATATGCAGGTAGAAGAAACAGTACCTTTTGGAAATGGTACTTCGACAACAATTTGGCATTGGGATGTCTATATTGCCAGTAAAGGCAGTACTTACTATGGCCGTGCAGAAGAAAAAACTAAGGGAACAGTCATTGGATGGATGGAATTAGAAGCCTTTGACTATTTAGAAGAAATTAAAAGTTTAGTTGTTCAAAGAAGTAAAAATAAATATAGAAAAGCGTAA
>YZ01|ctg00007_03208 ctg00007_03208
ATGGCCGAAAAGCACATTCAGGCGTATAAGGATTACGTCAAAGGCATGAAATACAAGGACCTTGCCGAGAAATACGGGGTGTCAGTGAACACCATTAAATCGTGGAAGCAGCGGCATGGTTGGGAAAGAAAAAAGGGTGCACCCATTGAAAAAAGTGTGCACACAAAAAAAGGCGGGCAACCAGGCAACAAAAATGCATTAGGGAACAACGGCGGCGCGCCACAGAGGAATCAAAACGCTGTGACTCACGGCTTTTTCTCTAAATTCCTGCCAGAAGAGACGCTTGAAATCATGGAAGAGATTCAGGAACGCTCGCCTGCTGATATGATATGGGATCAGATACAGATTCAATATGCGGCTATTCTTCGGGCGCAGCGCATTATGTTCGTTTCTGATAAGGAAGAAATGATCAAAGAGTTGAAAAAGAAAAGGTCCCTCATATCTGAGGTCAGCGAAATTGAAGAGGAAGAGTATGAATTTCAATTCGCATGGGATCGTCATGCAACCTTCCTAAATGCTCAATCTCGGGCAATGGGAGAGCTCAGGAGCTTGATCAAGCAGTTTAATCAGCTGGCTCACGAAGCAGACGAGCGGCGCCTTAAATTGGAGCAAATGCGCTTGAATATCGAGAAGGCCAAGAAAGATATTAACGGCGATAACGGAAACTCTAAAGAAAATGAAGTTGCTGCCATGCTGCGGAAGATGGTGAAACCTCATGGAACTTAA
>YZ01|ctg00007_03210 ctg00007_03210
ATGTATCCAATAACACCAACACACACAGAAGAACTGCTGAAAATCATCGAAGACAGTGCAGAGACTTCAGACACACTGCCTGATACCTCTGCAATATTACGGATGATTGATAAACATGAATATGAGCGGGATAAGATGCTTGAAGGCGTGGCTTATTACATGAATCAGGCTGATATTAAAAAGAAGCTGCGGTACTACTATGAGGGCGGTATTCGCAAGGTAGATACCGACAAGCCGAATAACCGCATATCTCACAATTGGCACAAACTCCTCGTTCAGCAGAAAACACAGTATTTAGTCGGGAAGCCGATCACCTTTAATGCTGAGGATGAAAACTTTTTGAAGCTGGTAAATGACTTCGTAAACGAAGAGTTTGATGATGTGTTGAATCAACTGCTAAAGAACGCCAGCAACAAAGGACGAGAGTGGCTACATCCATTCGTAGACGAAGAAGGAAAATTCGATTTTATTCGTATTCCGGCTGAGGAAGTATGCCCGGTATACGACACGACTAAAAAAAGGAACCTTCTTTATGCTATCCGTTATTACGACATAAAGACAATTGACGATGAATTTATCAGGAAAGTTGAGCTTTATACTGATCAGCAAATTTTTTATTACGTTATGCATGACGGGGAACTTGTTCTTGATTTTGAGTACAAACGAAATCCGGAGAGCCATTTTTATTTAAGGGAAACAGGATACGGTTGGGGAAGGGTCCCTTTGATTGAGTTTAAAAACAACGATGAGGGAGTCAGCGACCTTGTCTTTTATAAAGACTTGATTGATCAGTACAACAACACTATTTCAAACAACGCAAACACCTTTGATGAAATGCAGGATGTTATTTACGAATTGAAAAACTTTGGTGGTCAGGACTTAGGAGAGTTTATGACTAACTTGAAACACTATAAAGCAGTTGAAGTCGGGGAAGAAGGCGGTCTTGAACTTAAGACGGTCGATGTTCCGATTGATAGTGCGAACACCCACCTTGATCGATTGGAAGAAAACATTTACCGGTTCGGTCAGGGTGTAAATAACAATCCGGATAAAGTCGGTAATTCTCCTACAAACGTTGCGATTAAAAATCTATATTCATTACTTGATCTAAAGGCGAATGAAGCTGAACGGAAATTCCGGCCGGCGCTGCACGCCTTTTTTTGGTTTTTCACAGAATACCTAAAAATGACTGGTCAAGGTGAATACGATCCCACTCTTTTGCAAATGACATTCAATCGCTCACGTATGACAAACGAGCTTGAAGAGGTGCAAATGGGTAGTCAAAGCACAGATATTAGCAAAGAAACACGATTGGCGCACCATCCTTGGGTTGATGATGTAGAAGCTGAGCTGAAGAGGATAAAAGATGAGGAATTGGAATACCGGAAAAGTATGCCACCGTTGACTGATATCGAAACAGATACGGGCGGTGATGAAGATGAACCAGAATGA
>YZ01|ctg00007_03212 ctg00007_03212
ATGGCTCAAGTTAATTATGCTGTTTTACATTTGAAAAGCGGTGAAAAAGTGCAATTGTCTAATGAAGTCAGCTTACAGATTGCTCAAGCAATCTTTGAAAATGAGCTTACTGGCGAAAAGGGATTTATTACTGAAGGACGATTTAGCTATCCAGTAAAAGAAATAGAAAAAGTTGAATGGATAACGCCTTAA
>YZ01|ctg00007_03213 ctg00007_03213
ATGAGTTTAAAAGAATTGCTTGGTGATGATCTGTATGCTCAGGTCATGGATAAAGTCGGAGATCAAAAGATTGATATTGTCAGTAACGGACAATGGTTTCCGAAAGAACGTTTTGACGCAGTAAACAGTGAAAAGAAGGACTTGAAAGCGCAGCTGGATGAGCGCGATCAACAATTATCTACTTTGCAGAAGCAGGCAAAAGGCAATGAAGAGCTTCAAGCTGCAATTGAACAATTGCAAGAAGACAACAGAAAAACTGCTGAGGAGTATCAGCAAAAATTAGATCAGCAGGCTTTTGATTTTGCTATTGAATCAGCATTGCGTGATGCGAAGTCAAAAAATATCAAAGCTGTTAAAGCCAATTTAAACCTTGACAGTTTGAAGTTAGCTGACGGAAAGGTCATTGGTCTGGAAGAGCAGTTGAACGCTCTTAAAGAAAGCGACAGTTATCTTTTTGAGGAGAGTGAGGAACAGCCGCCAAAGCTTGCAGGAAGGCAACCTCATAGTTCACAAGGAGCAGGAGCTGTGTCTCCGGCTGGGAATAACCCTTTCAGTAAAGAACATATGAACTTGACTGAACAAGGCCAAATTCTAAGAAGTAACCCAGAACAAGCGAAACAATTAATTATCCAAGCAGGCGGAAATCCTGCAAACTACGGATTATAA
>YZ01|ctg00007_03214 ctg00007_03214
ATGACAGTAACTAGAGTTCAGGATGTTATCATCCCGGAAATTTTTAACCAATACACAATGAACAATACTGTTGAACAAACAGCGGTATATCGAAGTGGAATTATTCAGCCTGTACCGGGCTTAATTGTTCCAAGTGGTGGGGATACAGTCAATATGCCTTTTTGGAACGATCTTGAAGGAGATCCAGAGGCGATTCAATCAAACTTTGCATTGACTCCAGAAAAAATCACATCAGGGAAAGACGTTGCTCGGGTATTCGAATATGGGAAGGCTTGGAGTGCAGAAGATTTAGCGGGAGAGCTTGCAGGGTCAGATCCAATGAGAGCAATTGGGGATCGTGTCAATTACTATTGGGAAAGACAGTTTCAAAAAATGATCTTCCTTATGTTGGATGGTGTCTTTGGTAGCAACATCACTAATAATGATGGCGATCTTGTATTAGATATTTCGAGTGGTGACGGGAAAAAGTACACAACTTACCTATTTGCTGGAGGTGCCGTTGGTTATGCCCCAGGTATGCCGAAAACACCAACCGAAACAGATCGAAACTCACTAAAAGGTGAGGACATTTTGATCAATCGTAAGAAGTTCATTATGCATCCTCGTGGTTTCAAATGGACCGAAGCTGATGTTGCTGCCGAAATGCCTACATTCAAAGAATTGGCAAGCGCAAAGAACTATGAACGTGTTTATGATAAAAAGAAAGTCCGAATTGTGAAGATCATTTCCAATGAAGGACCAGAAGCAGCAGCTAATTCAAAATTAAGCGGTGAAGTGATTCTTGATGCAGCTCAATTACTCGGGGATGCTAAAGGGAAATTCACTTCAATTGCAATGCATTCAGTAACGCATACAAATTTACAGAAACAAAACTTGATTGAGTTCATTCCTAACAACAGGGCTGATGTAGGTTTTGGAACATACCTTCAAAAGTCCATTATTGTTGATGATTCACTTCCTGTTGTAACACCAGCGCCCTAA
>YZ01|ctg00007_03215 ctg00007_03215
ATGGGAGCGACTACATTTTGGCTTCTTGAACAGGAGTTGAAAGCTAGAAAAGCAGTTCAACAAACTGCTGAATCAACTGACAAGCAAGAAGGCCAAGAAAGTATTGATTTTGAAACACTATCTGATGATCAATTGAAAGAGATTGCAAAAGATCGGGGCATACCCGGCTATTTCAACATGAAGCGCGATACACTGCTAACCAAACTGAAAGGGTGA
>YZ01|ctg00007_03220 ctg00007_03220
ATGGCAGATTTATTGAATGGTATTGATGAGGTTTACTTTGTACAACCGATGAATGCTACTTCAACTGAAGGCCTATTTATCGCTTTCCAAACAGAAGGCAGTCATACAAAAGAGCAAGATACAAAAGATGAATCAACAAAGTCTGGCCGAATCGTTGGTTACGGCCCTAAATCCGAAAACATTGAACTGACATATTATGCGGCTGTCAATGATCCGGGCCAAACAGCAATTGAAGATGCTTATGATAACGAAGAAATAGTTCAGGTATGGAAAGTAAACCTGAATAAGAACAAAAACGAAAAGCATGATTCAGAATATGGACATGCAATCATTGAGAGTTTAGAGAAAAGCGCTCCACAAGATGGATTTATTGAGGTTTCTACAACCTTGCCTGTTCTCGGTAAGACTCGTAAAGGGGAACTTGATCCTCTGCCTCAAGAATTAATTGATCAGATCAGATCTTCTGCGGGTGCGAAAAAGTTCATGCAGTTTGGCGAGAATGCCAAAACAACAACTACACCCTAA
>YZ01|ctg00007_03226 ctg00007_03226
ATGAAACTTGAACCAACAGTTGTAAATCCTAAACCAGATCCAAAGAGTGAACAAACAGAAGTTGAAAAGCTGAAAGAGCAAATTTTGGACCTTCAAAGAGTATGTAATGTCTTAATGGCAAATCAATCGCAATAA
>YZ01|ctg00007_03227 ctg00007_03227
ATGGAAAGTCAAAGCACACTGTATGGGTTTTTTGAGGATTGTTGGAGAAACGGAACTGTCTTAACCATCGAAATGAAACAAGCCGTGGAAAAAGGCAGAATAACTCAATCAGAATACGATCAAATTACTGCGATGGAACGCGGCGACGCGTATCCTGATCAAGTATAA
>YZ01|ctg00007_03228 ctg00007_03228
ATGGACGAAATGACGAAAGAGAAACTTCAGGAACAACTGCAGATTGAAAGCTATAAATCTGTCTCATTACAACAAGAATTGGATCAAAAGAATAGAGAGCTTGCAGAATATAAAGCCTTGTATACCTTTACAGCACAGAAACTAGATAAGTTGACACAGCAGCTAAATGAAGGGCAATCAGACCAAGACAATGTAAGCGAACCAGAAAGAACACCTGTAAACGCATAG
>YZ01|ctg00007_03229 ctg00007_03229
ATGTCACAATTGACGGAGGTACCGGATGTGAATGTAATACAAAAAGAGATGGCAGAGTTCAAACTAGAACAAAAATCGCTTGAAAGACGGGTAAGCTCGCTTGAACGATCCTCGGATAGGCAAGACCAGCAAATCATGTCACTCAATGAAAAGCTCAACAAAATTGAAGAGAATACAACATGGATCAAGCGCACAATCACGGGCGCTATCATTACAGCGATTTCCACCGGAATTATAGGGGGAGCAATCGCTATTTTTTATACTGTTTTGCAAAAATAA
>YZ01|ctg00007_03232 ctg00007_03232
ATGAAAAAGCTTGTTGCATTAGCACTCGCCGTTATTATGTCAATGGTATTTATTAATTCTGCATCTGCCGCTAATACGTTCGGAAGTGTAAATGTCGGTCCTTGGGATAGAGGTTATACTCAAACCGTTGATGGTTCAGGTCAATATGGAAGAATCACATTAGAAGGTACTGCAGGATCATACGCTGATGCATATGTAGAGGTATACTCTAATGGTCAATGGAGAACTCCAACTATCAACGACCCTGATTTGGGTTATCTTCTTTTAAATGTAGGAGTAAGTAAGGATACTACTAATTACTTTTTTGAAAAAGGGAAACAATACAGATTATATGTCAGCACCATCGGTTCTGATTACAGTGCGAAAGGTTACATCAGAACATACGATTGA
>YZ01|ctg00007_03233 ctg00007_03233
ATGCTAGACAATATGTTAAAAGTCCTTCAAATTATCTTCTATGTTGCATCAATCGCATGGATTGCCCAACAATCACACGATGCAAAGAAAAATAATAAGAAGGACTAA
>YZ01|ctg00007_03234 ctg00007_03234
ATGGAATATCATCTTAAAAGCCGTCAGGAGGTCGAGGACTTCATCAGGCGTGAAGTCCTCACCACTAATGAGGCAGCAGAGTTACTCGGGGTTAAAAGGGCACGGATAAGCCAGCTTATAAGCAGCGGGAAGCTGATTCCAATTAAAAAATTGAGTGGAACCAGTTTGTTTCTCCGTACGGATATTGTGGTAAAGAAAAAAGAGCTTGAAGCCTCGCGAAAAAAATTTCGCCCATATGATGAAGATTAA
>YZ01|ctg00007_03235 ctg00007_03235
ATGAGAAATATAGTGTATGGAAAAGTGAAGCGATTAAGAGAAAACTTACACCTTCGAGAAACGTATATGGCCGATTTGCTTAAGATGCAGTTAAGCGATTATTTAATGTTTGAATCAGGCTATTTTAACCTAGAAAAAGATCAGATTGCTCTTTTAGCTAGAGCTCTCGGTGTTAGTGAACAATATCTATATATTGACGAGGTTAGTGACAATAAAGTTTTAGCAAGAACAGATGATGAAGAAATCACTGATAACGACAAAAGACAAATAGCTGAATTTAAAAATTTCCAAAGAAAATTGGGAAAAAAAAGAGATAAGGAGCTAGTCTTCAATTGA
>YZ01|ctg00007_03236 ctg00007_03236
TTGATTACTGATGCAATTAAAGAATTAAGAGATGGCTATTCTCAGTATTTATATTCAGCTGAAAAACTCGCCAACAATGTTTTAAAAACATATTTCAAAGGCGGTCCCCCAAAGTTTCCTATTAACATATTCAAAATGTTAAAGGATTTTGGGGTTTTTTATGAGTTTAGGGACTTAGACAAGCTAGAAGGCGCATATTTACCAGATAGTGATGAATTTGCAGCTGCTGTCCTCATTAATAAAAATCGCCCCTATGCAAGACAAAGATTTACTACTGCACATGAACTTTGTCATCATATTAAAGATTACGATCAAGATGTATTATGTCCTAAGAATAGTAAAGATCCTAAAGAGCAATATGCTAATAATTTTGCTTCTAGATTACTAATGCCCAGAAAATACTTCATTATGGAAGCTGATAAGCTAGCTAATGAGGATGGTTATGTAGATCCTGATGATGCTTTTTCTCTTTGCCATATATTCGGTACAAGCTATCAATCTGTTATGTGGAGTCTTCATAGATTTGGTAAATTAGATTTTGAATTAGAAAAAAGTTTCTTTTCGACAGTCCGGGTAACCGAAAAGTTAGGGAAAATAGGTCACAAAAGTTTTTTACGGAATATAATAGATGATTATGAATACTTTCCTTCAGAGAAAAATACTCATCTGTGGTTGAAAATTCAACATGAGTTAGTTTTTAATGATAGCAGATTGGAAGGCTTAGATGTCAATTTAGAAGAAGTTGCTGAATTACTTACCGATTTTAGGCTGAAAGGTAAAGAAAGTAAGTATTATGAGAGGTTTAAAAAAGGGGACCGCGGCGAGGTTATTGGCCACAGTTTTATGTATGATAGTATTAAAAGGAAAAGTTTCGATGAAATTCCAGACCGCGTTGGGCTATTAGAGTTACATAAAACCTTGTTTTGTCTATCTCCACACGCAGATGATATGGGGGTATTCAGAAAAATCGATAATATGATTTCTGGTGCAAGCATACAAACTTCTCCATACTATAGAATAGATCAAGACATACATCTTATTTGTAAAGACATTGAAGATCTTCTAAATAAAAAGGATAAGATGGCAATTTCAGATTATGTCTCAAAAGTTACGTTTATTCATCATGAATTGACTAAAATTCATCCATTTGAAGATGGTAATGGAAGAATTATTCGTGCTTTTTCAAATTGGTTATTAAAGCTGAAAAATTTGCCTCCTATATATATTCCATATGAAGCAAAATCAGAATACGTTGATGCTCTTCAAAAGGCTGATACAAATTGGGACTTTGAAGATCTTGATGCATTTTTTTATAAACGGTTGTTGGAATCGTTTATAATTTTAAATGAGGAATTCTCATTAATTTTTGAAGAGGATTACGAGCTTCAACAAACTAGTTAA
>YZ01|ctg00007_03237 ctg00007_03237
ATGACTGATTTTGAACGGAAAGTATATCAGATCATAGTGAACATGCAGTTATATGGAAAGAACCCAACTTTGAATGATTTGAAAAGGAAAACAGGAAAGAGTGAAGAGGATATTCGTGTAGCTGTGAAAAGCCTTTTGATGAAAGGTGAATTGAAATGGGATAAATTGCAGAAAAGGTGGATAATATAA
>YZ01|ctg00007_03316 ctg00007_03316
ATGCTTTTTTCTGAACTGTATAGTGTAATAAAGAGTCAAGATGAAATATGGTTTGATCCTATTTTAGATGTGGACACTAAATTATTTATTGATCCTTTTCTGCTATTTAGTTCTTCAGAAGAACACTTTAAAAATGCACATTCTAAAGTAATTCAGTTTTTTAATGAGGCATTTATATTGGCGGCAAAGAGTAGTGGAGTGCCTTCAAGCTTATATTACAAAAAATTAATATCAATGCTTACTTTTCCAGAGGTTGAGGAAATTTGTCTAGGTTATACCAATAAAAGTACTGGGGGTTCAGGTGGTGGTGAGGGTTTTTCTCACTCTATAGCTGCAGCACTAATAAAATCTATTAGAGTTGGAATTAAAGAGATTAATCATTTTGAAGAAATTGGGATACTCGAGAAAGGTATTGGACGTGATAGAATAAGCGATATTTGTGCAAATATTATTAAAGAAGAATTGATTGCGTTTACTCAAGATATTTGCGCTAAACATGAAATACCACTTAAGCAATTTAAGGTTAAAAATTCAAGATTTAATTTTGAATTTAAGAGATGGGAACATAATATTGTTTCTCTTCCTTTAAATCCAACTAATAACAAACCCATTCTATTAGTACCTGAAAGTATTTTAAGAGAGCTTCCTAGTATTAACGCAGATGGGTTCCTTGATTGGGCTTGGTCGAATGAAAATGAAACCTTGAGAACTGATTTTAATTTTGAAATCAAAAGTAAAATAAATAAAGAAGACATTATTAAGGTTGCTTCAAATAGGGTTGACTTTTTGGAAAGGTATGTGAATTATGTAGAAAGTAAAGTTTCATTACCCTACGATATAGATAAGGATCCAAGTGGAATTTATAAATGGTATGAACAATCTCAAAAAATTCAACAAATGAAACCTATAGAACTGCCAATTCCTAACGATCATGTTGAATTAGCTGCCTTAGTTAAATTACTTATCGAAAGCTTCAATTCGTTTATAATTAACAATTCAGGTTATAAACTATTGTGGAATGAAACACCTCTAACACCAAAAAGAGAAGAAGCTTCTCAATTATTATTCTTTGGATTAGTTAAGGAACACTGTAAGGCGAATAATATTGATTTTTCTAGGGAAGTCAATCAAGGAAGAGGCCCTGTAGACTTCAAATTTTCAAATGGACACCAAGATAGAGTATTAATTGAGGTAAAAAGGGCAAGTAGTTCTAAATTAAAACAAGGTTTGCTAAATCAATTACCCCAGTATCTAGATAGTGAAGATATTCAAATTGGCTACTATGTTGTAATTGTACAAAAAGAAGAAGAGTACAAAAAAATTAGTGGTCTTAAAGGAGAAGCAAAGAAATTAAGTGAAGAGTTAGGTAAATTTATAGATGTTTTTGTTATTGACGCAATTTATGATAAGCCCTCAGCTTCTAACATTAAATAA
>YZ01|ctg00007_03317 ctg00007_03317
ATGTGGGAAAATCCATGGTTTGTTGGTATTGGAGGTGGAATAATAAGTGGTTTATTTGTATTTTTTATGACTAATTTTATTTTTAATAAAATAAGTAAAAAAGACTACTTTAAAAAAGTACATCAAAGTAATAAGGAAATGATAAGCTTATTAATACTCTCCATTTCAGAAGGAGAGCTTCCCTCCTTAAAGATACTCAATTCATTATTATCGTCATTATCTAGAAAATATAATGTTAAACTACAAGATATGAATAGTATAAAGGAAAATCTTGAGGATCTTATAAGAGAAGTTTTTGATACTAACTTTATAGCTATTGATAAAAAAATTAGCATATCAGAGAGTCTAGAGAAGATGATAATACAAATTGAAAGAGAAGATTTTAAAAAGAAAGAAGAAAAGAAAGTGGGACGAAATACATACATAAATACTAATAAATTATCTTTATTTGTACCAACATCAGTTATGGCAATGACAGTAACTATTGGTTTAAGTTTCGCTCTAATTTACACAAAGGATAATCAAGTTAATTTATTATTTGATAACGATATTTCCTTTATCACGTTGTTATTGGGAGTTACATTAACAATTGTAGTTACACTCATGTCATTTATATCAACTAAAATAAGCAAAGAAAAACAATTAAAATTAAATGAAATGTATAAAAAAACTCTATTATTAAAAAAAAGACCAGGTATAACCGATAAAGAAGATTGTTGA
>YZ01|ctg00007_03318 yezG_1
ATGGAAACAGAAAAAATGGGTGAATTATATCAACAGATAGCAGAAGGCATTAACGAAATCATACCTTCTGAATGGAATAAAGTCACTCTTTATGCAGAAGTACTCGACGATTCTTCTGAAGTTTTCTTTTATTTCAATCCTCCGCAAAGTGAGGATTATATCTATTCTCATAATATCCCTGAACATTTTCATGTTAGTGAGGACGTTTATGATGAATTATTATTACAATCACATGACTCATTTGAGGAATTACGAGATGAGTTCAAAGAAAATAACCAAGATGTCTGGACGAACTTGACACTTCAGCTAGAGATAAACGGAAAGTTATCAATAGAATACGATTACGAGGATGTTTTACATTCTCAATACACAATCTCTCAACGGAAACAAATTTGGGTTTATGAACACTTAGGGATCTATTCTAAGTGA
>YZ01|ctg00007_03319 yezG_2
TTGTACCAGCTTATTAGTCAGAAATTAAATGACATCATACCTTGTGAATGGACAAAAATTTATCTTTATGCAGAAGTATTAAATGACTCTACCATGGTTCTCTTTTACTTCAAGACATCAGAAAAACATCAACTTATTTATTCACAAGATATACCTGCCCAATACAACGTAAGTAAAGATATCTTCAAAACTTTATTAAGGGAAATCCGTGAAATTTTTGAGGAATTAAGAGTTGAGCATAAAAAGAATATTGATCAGATTTGGACTAACCTTACATTGACATTGGAGAGCAATGGTCAATTCCAACTTGATTATAATGATGACGATATTTTGGCATCTGAGTTAGATGGGTATCAAAGAATTGCATTATGGGAGTACAACACTCTTGGTATTTTGCCTGAAGACGAGGATGATAAAGAATTTTTAATTAGCTACCTGAATCTAAATTTGATATAG
>YZ01|ctg00007_03321 yezG_4
ATGTTAGAAAGCACTCTACAAATAACTGATGTCATAGGAAAAATAATTCCTGCTAATTGGAGTAAAATTGTTCTTTATGCCGAAATACTAGACGGCTCCAGAGAAGTGTATTTTTTCTTTCAAACACCAGAAAACGATGAATATATATACTCTCACGACATTCCAGAACAATTTCAAGTCAGTAAAAAGATTTATACCGAACTATTAATAGATCTTCAAGAGTTATTTAAACAGTTACACAATGAGTTTAAAGAAAATAATCCTGAAGCATGGACAAATTTGACACTGAATCTTAAAAGCAATGGAACGTTCTCAATTGATTATGATTATGAAGATGTTATTGAATCTACTTTGGACGAATACCAAAGACAAATGATTTGGGAGTACAATTGGGTATTTTCCCTGAAGACGAAGAGGATAAAGAATTTGTTAAGGATTATTTAA
>YZ01|ctg00007_03322 yezG_5
TTGTTCTATGCTCAGGTTTCAGAGACAGGCGGAGGCACTTACTTTTTTTATAATTCTCAAAATGAACCTAAGCATTTTAAGTACAGTCTTGAAATTCCGTTTCAATTTGATATTGACGAAAATGAATTCGATCAGTATGAGATGGAATTATTTAAACTAAGCGAAAAAATGAGAGATGTTTTCAAAGATCATGATCAAGAATTATTTTATTCCTTCACTCTTAGCCTAGAGAGATCAGGGAAATTAACTGTCAACTTTGATTATACAGATTGGTTTAGGACAGATTATAGTTTCAGTGATCAGCTTATCATCTGGAAATTTAAATATTTAGGGGAAGAACCTAAGGATCCATCATTACAAAAATTAATAAAAAAATATTTAGAAGAATATCCTGAAAATCCAATTTAA
>YZ01|ctg00007_03338 ctg00007_03338
GTGGCCAATTTTTTTGTGATAGGGATCGTGACGGCTTGTCTGTTCGCTAGCGTCTCGTTTTTTGTACGGATGAAGCTTCCTGACAGAAGGTTGCCGGAATGGATGTTGGCCGGGCTGGTTGTCCTCGGCGTGTTTGCGATTTGGTACAGCCTCGTTTTTGTACGCGGCTGGGAGGGGGCAGTGCTCGGAATGCTTGGATTCAATGTCATTTGCGGATCCATTGCCGGATATTTGATCGGAAAAGTCATCCGGCGATACAGGAAAAAATAA
>YZ01|ctg00007_03362 ctg00007_03362
ATGTATTATGTTGATCCTTATATGTTTGCCGGGCATTTTTATGATCCTTGGCCTGCTTTTGAATATGAATACCGTTATCCAAATGGTTACCCATGGTCGGGCATCGGCGGCGGGGCTTTGCCTGGCTTCGGCGGCGGTTCCGGCTCTGGTATTGGCGGTGGGGCTGTACCTGGCTTCGGCGGCGGTTCTGGCCCTGGTATTGGCGGTGGGGCTGTACCTGGCTTCGGCGGCGGGGCTGTACCTGGTTTCGGCGGTGCGCCACAGGGCCCCCCGCCTTCCCAAATACCAGCGAAGCCGCAAAAGCCGCAGGGTACTCAAGGAGCTGTTTTTTTAGTTGAACCCATCACCATTCGGCCTTGCCTCTTCCGGTTTACCTATGTTTGGTTAACCAATGGCCGCTCATTTTGGTTCTTCCCGATCATTCTTGGCAGAAGATCCGTCGGCGGCTTTTATTGGGATCCTTCACGGCGACGCTGGGTTTATTTCGCCTTAGACACTAATTTGATAGATGTTGTGAGCTGCTCGTATTAA
>YZ01|ctg00007_03368 ctg00007_03368
ATGAAAAGAGTATTTTTGTCTCATAGTAGCGCCGACAAAAAGAGCTATATTGAAATTGTTGTAGAACAATTAAAAAAAGAATTAGGTATACAAAGAATAGTTTATGATAATCTTACATTTGAAGAAGGTATGGGTAATTTGGAAGAAATCGAGAAAGGATTAGATAAATCTGATTTATTTGTAATTTTCCTTTCAAATAGTTCCTTGGAGTCTGAATGGGTAAAAAAAGAGTTAGATTCTGCCTTTGATTTGTACCAATCGGGCAAATTAAAAAGAATCTATCCAATAATTATTGATCATAGGATTACTCATTTAGATAGCAGAATACCTAGTTGGCTAAGGAAAGAATATAATCTTAAACCAGTTAATAGACCAACTGTAGCCACTAGAAGAATTTTACAAAGACTGCGGGAAATAAGTTGGATGGATAATCCCCGAAATAAAGAGAAAGAAAAATTATTCGTAGGAAGAAATGAATTAATCGCTCAGTTTGAAGAAAGGCTCGACTCTTTTGAAAAGCAATCTCCAATATGCGTTATTGCATCTGGTTTGCAAAACATTGGGAGGAGAAGTTTAATAAAACACAGTCTTATAAAAGCTACAATAGTGGATGAAAGTTATTCTCTGCCATCAATAACACTTGATTCTCATGAGAGTTTAGAAGATTTTATAATTAAACTTTATGATTTAGGATTCTCAAACTCAAAAGACCTAGGAAATTTAATGTTTAAAGATATTAATACTAAAGTTGATCTTGCAGTAGATTTATTGAAAGATCTACAAATTTCAAAAGAGATATTAATGATTGTAGATGATGGAGGAATTGTAAGTCCACAAAGAGAAATAAGCAATTGGTTTAATGAAATAGTCCTTAAACTCCAAACAACTAACCAAATTACAATATGTGTTGCTTCTTCATTCAGAATAAACAGGACCAAATTACTACATAATGACCTTTTCTTCGCCTTAGATATTCCCGAGCTTGACATAAAAGAACGTGGAGGATTACTAAAGCGTTATTCAACAATTGAAGGGTTGAATCTTGGGAGAAGTGATTTAGACTTTTTCGTAGGACTACTTAATGGATTTCCGGAACACGTATTTTATACTGTATCATTAATTAAGGATAGAGGGATTACAAATGTTAAAAATAATTCAGATTTAATAGTAGACTACAATGATGACAAAGTAACATCTATTTTAGAACAATATAGTAATCAAGAAACGCGTGAGTTTTTATATTTATTGTCAACGTTTGACTTTATTAGTTATGATATGATTTTTGAAGTAGTAGAAGAAAATAAGTTTTATAAAAAATTGTTAGAAGAATTTATAGCAAAAGCTATTTGTGAGAACATTGGTGCAAATTCTGAATACGTTAGAGTAAATGATGCAATAAGGAATCATATTATTAGACAACGGTTACAGATACCAAGGATATTTCAGAAAAAACTGGATTCTCATTTAAAACAATTTCTGATGACTTATCAACAGGAAGATAAAGATGCTTCAGATTTTTTCTTTTCTATGAAACAAGCTTTATTGTCTGGGAACAGTATCAATGAAAAGTTTATCGTACCATCTCATTACCTAAAGACCATGAAGGAGCTTTATGATAAAGGTAAGCGAGATAGTGATGTTGTAAATTTAGCTGATAAAGTACTTAGAAACAGAAATTACATGGATATCAACATAAAACACGAAATTCAATATTACCTATGCTCTTCCTTAGCACGCCTCAAGAATCCACGATTTCTTGAGGAAGTTCAACAAATAAATGGTGCCGATCACAATTTCCTTTTAGGTTTCTACTATCGATTAACAGGAAATGATATAAAAGCTATTGAAAGGCTTAACAAAGCTTTAGAAGAAAGACCTAATTTTGCAAGAGCAAAAAGAGAACTTGTTGTCGCATACAATAATATTGAAGAATATCAAAAAGCCTATAATCTCGCCAAAGAGAATTATGAACAAAATAAGAATAATCCTTATCATATTCATGGATATTTCACTTGTCTATCTAACAATAATAACAATGAAAACCTTTTATTAAATGATATTGAAAAAAAGCAAATTTTACAAGAATTACTAACAAATCTCGAAAAAAACGAATCGGAAATTGGTAAAAGCATGTCTTATAGATTGAATGCTGAATATCAAGCCTTTGTTGAAAATGAAGAAGATTATGCCATCCAATTAATAAATCAAGCCATTGAAAAATTTAATGATGATATTTATCCTCTTTTCACTAAATTTTCAATTTGTGAACGTTTCAACAGAATCCAAGACATGGAGAATGTTATTGAAATTTTAGAGGGAGAGATAGGTAAAGGAAGTAGGTTTTACAAAAATCTTTTAAAGAATAAGGCAATACTACTTGCTAAAAAGGGGAATTTAACTGAAGCACTTAGATTAGTTAATAGCATCAAATATCCAGAGAATGTGTTGTCAAAGATAAAAACAAAAATTGAAAGATATGCGCAACAATATTCTTATTAG
>YZ01|ctg00007_03414 ctg00007_03414
ATGGATAAACGCGAGAAAAAGCGCTTCAGCTCATCAAAGAGCTTAAGAAATCAGGACAGACCGCTCTCTCCCAATTTGAAGGAGAACTTCGATAATCTGACTTTATTAACAGAAGGCTGCTCAGACATCGTATTTAGACAATTTAACTTTGGAAACGTGCTGTGCGGATTTATTGTTTATATCGAAGGAATTGTAAAATCTGAACATATACAGGCTCACGCCCTCCGACCTTGCTTGAGGGATTTGATGGGGATCAGATAG
>YZ01|ctg00008_03766 ctg00008_03766
TTGGATGAAACAAGGGATTTAATACAAATCATGAAATTGACCAAAACCAAAGCGGGTGGCGGTACTTGGTATCACGGTTTCGAAGATGGGCAAGTTAAATCCAATTACAATCATACTAAAAAGACTCACAAATCAAGTGCGAAGGCTGGTGGAGAAAGGTTCTTTTCATCTAAATGGAAGAAAAAAGATGAAGGGTATACCTACGCTTCAGTGTATTCAACTCTTTGGGGAAATAGGGCTTTTTGGGATACGAAATAA
>YZ01|ctg00008_03767 ctg00008_03767
ATGAAGAAAACGATTTATATATTGTTCATTCTATTTTTACTCTCAATGAACATATCCAGCTATCACTATACTCTGAATAAGCAAGTTTTTTATACTTTATTCTCTAATAAACAAACGTTAATTATTAATTACAACAAAGCACACTTTAAAAGTGATGATTTCATTAAGGAAATAGCTGGATTTTCAAAAAAAGAGAACGTGAATATTACTCAATACAATTTTTTAGACGAGAAGACCTTAAATATCTACGCTTCAAACCTTAAGAATGAACCTTCAATCAAAATAGGAGATAGGTTTATATCTAATTTCAATAAAACAGCAAATGAATCAAATAAAAATTTGATTGGTACTATTGATTTCCCTTTATCAACATGGAAAATCAGATACTTCAATTTAAACCAAATAAACAACGTAGGGTTAGGAAATAGATTTTATATTTCATCCGAGGATGAAGATGTAATTGAACAAGCTAAAAAGCTATTCTCAGACTATGGCGATGTCAGTATAGAAGAAAACATCAGTTTAAATGACTCTGCTGTGTTCAGCACCGCATTACTCTTGTTAGCTTTGCTTTCCATGCTAATTTTATTTATTGGCATCCTTTATTTCGTAATTAAGAATCGCAAGCAACTTCTCTTACAGAAGCTATGGGGATATTCAAAAACCAAATCGCTGTTAACTTTCCCAAAAATGTTTTTAAAACCACTTGTTATGATCATAATTTGCGGCGCCCTTCTCATTGTAATTCTGGCTTTTATATTCAACCTTAACGACTGGTTATCAGTGTACGTTAAAATGCACATGCGAAATGCACTGATTGTGACATTCTCAATGATGATATACACAATTATTGTTACTTTGATTTTATATAACAACAGCAATATAAGCGCCACGATAATAGGCGGCATACCATTTAAAAAGTTTCAATGGCTGTCATTGGGTTTTAAGTTAATTGTGACAATCCTACTTTTTAATATTTTTGCTTCATCCCTCTCTAATTTGTTCGATTTAAAACAACGGCTAGACAATCAATCTTACTGGAATAAGACACAAACAGTTTATAAAACCGGTTTTGCTAATACAGGTTTGAACTACAGTGATTTAAAAATTGATAGAGAAAAAAACGAGAAGATACGAAAGCTTTATCATGAATTAGAAAGACATAAAGATGCGTTTATAATGGATGCTCAAAACTATGGAATACTGAAAATGAATGGAAAAACTCCAGTTTATTTCTATACATTGAATACAACCAAAGAAAATGAAATTTATTCACCATCCGGAAGAAGCGTAACGATCAGTCCTAATTATTTAAAAGTAAACACCATTAAAGGAATTAACGGAAAAACGATTACTGAAAAACAATTAACTCTCGATCAAAACACATTGAATTTACTTGTTCCAAAAAAATACGCTAAGTATAAAGAAAAAATCCTCAAAGCTTACAAAGATCAATTTTTCTTCGATAAGGTTGAAGTAGACAATATGTATAACAAAGAAATTCAGCAACCATTAAATACGCTGAAAAAAGAGCGGTTGAAAATCAAAATAATATATACTCAAAATAATCAAGAATACTTCACTTATAATAGTATGCTCGGCAACAATAAAAACAATATTGTTGATCCAATTGCAATTGTATTCACTGATAATGTTGATTCATCAGTTATAGGTGCATATGCAACCTCAAGTTTATTCTTTTCTGATGCCTCAAAAGGTATGGCATATGACCACATCATCCCTTATTTAGATAAAACAGATACAAAAGAGCTGATTGGTTCTGCGATATCAGTCTATCAAGAATTAAGCGACCAAATAGCACGAATTCAAAATCAGTTCATCCAGAATCTAATTGGATTAACTATAACACTCATATTGTCAGTAGCCTTCCTTATCTCTTATATATGGTCATACTACAGTGCAAATGCGTATCGACTGTACCTTAAAGAGATATTTGGATATTCATACTGGGCTAGAAATAAAAGCTTAATCATATTGTCGACTGTGTCTAACTGTCTGATAGGAATCTGCTTTAGTATTTATTATAAAATCTATGAATTAATAGGCTTGATTGTATTGTTCATTGGTACTGAGATGATTATTCTGTATTTCCTCAGCCTTTATTTGAACAGGAAAAACATGAATAAGATTTTAAAAGGAGACAGATTATGA
>YZ01|ctg00008_03768 yxdL_3
ATGATCGAACTTAAAAGAATATCCAAAAGTTTTGATGGAAAATCAGTTCTTTCTAACTTTTCTATTCACATAGAGGAAAATGAATTCGTTTCTATTGTTGGCAAGAGCGGTTCTGGCAAAACCACTCTTCTAAATATAATCAGCCTCTTAGATTATCCAGATGAAGGTAAAGTTGTGATTTTAGGCTATGAAAATCCTAAATCTAAAGAGGTGATGAAGTTAAGGAGAGATAATTTAGGATATATCTTTCAAAACTATGTGCTCATGGATAATGAAACTGTATTAACAAATTTATTGCTCTCCACAGCATACGCAAAAGACTTTGACAAAAACAAGCTATCTGAAGCTCTGGAGATGGTAGGCTTAGATAAAAGCTTTTTAAAGAAAAAGGTATACCAGTTGAGCGGTGGTGAGCAACAGCGTGTAGCAATAGCCAGGATTATTCTAAAACCATGCGATATCATTCTGGCCGATGAACCGACCGGAAACCTTGATGAGTACAACAAGAACATTATTCTTTCTCTTTTCCATCAGTTGAAAGAAATGGGGAAAACAATCATATGTGTAACGCATGATCCAGAAATAGCTAACTGCTCTGATAGAGTAATAAATCTTTCGTAA
>YZ01|ctg00008_03769 ctg00008_03769
ATGAAACATATTATTTTTGCAATTTCTACAAGCATCCTGATTATTATTACCGGTATTGTTCACAGGATTATTTTTAGACTATTTGGATTTCCATTCGATGAAGCGCTTGTCTTCTGGGGTGGGTTTGTAGTTGTTTATTTTGTTTTAGCTTTGATTGCTTCCTTACTCTTTAGAAATGTTGGTTCTAGCAGCAGAATATATCAGGCGTAA
>YZ01|ctg00008_03770 isp_2
ATGTCAGTAGAGAATTGGATCGAGGGTACAGTCAATCTACTACCGTTCCAAGCAGAAGAGGTTACCCGGACGATCAAGGAAATCCCCAAAGGTGTTCAGATGATCCAAGCCCCTCAGTTTTGGGAAAATGGCAGCTATGGACGCGGTGTGACGATTGCCGTTCTCGATACCGGCTGTGATGCCAGACACCCCGATTTGCAAGGCAGAATTGTCGGTGGGAGAAATTTCACCGACGATGACAACGGAGCTGCTGACAAATATAAAGACTATAACGGTCATGGAACCCATGTAGCGGGAACCATTGCAGCTTCCAAAAATGATAACGGGGTTGTCGGAGTCGCTCCGGAAGCAAGCCTGCTGATTCTTAAGGTGCTGAATCGCCTTGGGTCTGGTCAACCGAAATGGATCGTTCAAGCCATAGATCATGCAATTCAGCAGAACGTCCATATCATTACTATGTCGTTATCTACCTCCAAGGATTATCCGGAGATTCACAAGGCAATTCAGCGGGCTGTGGGACAGGGCATCATCGTCGTCTGTGCAGCTGGCAACGGCGGCCGTCCCGAATTCCGCTACCCGGCAGGGTATAATGAAGCTACCTCCGTCGGTGCGGTTGATTTTACTGGCAAAGCGGCCGATTTCCTATCGAGCAACAACGAAGTGGATCTGACAGCTCCGGGGGTGGACATTCTGTCAGCATACCCGCTCGATTTGGTTTCGGATCCGAGCAATCCGTACAAGGTGTTGTCCGGCACCTCGATGGCTACACCTCATGTAGCAGGGGCTTTGGCACTGTTGCTGAATTATTGCCAAGCCTCCGGTCAATTCAACCGACAGCTGACAGAGGATGAGCTGTATGCACAGCTGGTCAAGCACACTGTTCCCTTAGGTACGGATAAATCAGTAGAAGGAAACGGACTGCTGTTCCTTACAGCCCCTAAGCTGCTTGCGGAGTATTGGAAGCAACATCCGCCAGATTTAACCCCCTACATGTAA
>YZ01|ctg00008_03771 ctg00008_03771
GTGGAAACCACCACACAGCAAGAGCAGGAAAGCATAGCGCATACTAGGGAGCCGCTGATCGCCATGCTCGAAACTAATTTGGGACGAATCCGATCCGAGGAACGAGCGTATTATGATGCTGCACGGGATCAAGAGGACATCAAGAAGTATTATGCAGGAATAAATCCCCATGAAACGGACGGCAAAGCCTTATTCCGGCAACTCTCCGAGTTGCTGAAGAACACACACAGCAAACAGGTACGCTATTCCAGTAGCGATGATTATTTGAAAACGTGGGTCGATTTGCATGCAGACGGCTCCTTGCGAAGCATTTATTCCGGAAAAGAGGCGGAACCCAGAGTTGTTATCGAGGAGAGTCTTACGCAGTTGACAGCGGATGCAACTACAATTACGGGGCATATTGCAGACATCGAGCACGTGGTTCCGCAGTCTTGGTTTCATGAGAAAGAGCCCATGAGAGGAGATATGCATCACTTATTTTACTGTGAAAGAGCATGCAATAGCCGAAGAGGAAACAAGGTGTATAAGGATTTCGCCGATTACAACCCGGAGGAATTCCGTACGGAATGGGTTCGCAATGAATGTGGAAAGGGCGAAGGCGGAAGCAGCGAGCAGAATGGTGTCTTCGAACCGGAATATGGTAAGGGTTTCGTAGCCCGGGCAATGCTATACTTCTTCCTGCGTTATCCCGATGCCATCGAAGCGGATATTCGCAGCAAGATTGATATAAACGTGTTGCTTCAATGGCACAAAAAGGACCCTCCCGGACATTCGTACGAAAAGCATCGCAACCAAGCGATTTTCGACATCCAGGGAAACCGCAACCCTTTGATTGATCTTCCCGAGCTGGCGGAGACCATTGATTTTGGAGTATTTCACCAATGA
>YZ01|ctg00008_03772 ctg00008_03772
ATGTCAAAACAAAACTATTTATCGAATCTCGATCCCAGATTGCAACGAGTGGTGTTGAAAAACGAGCGTCTCGAGGCGGAAGGACTGCATACAGCGGTTCAGGAAGAAAGCTTGATTCCTGTTATCGCCAAGGTAACAGATCTCCAAGCATTCCAAGGAATTCCCGGAGTTCAGGACGTTACCAAGATTACCACGGCACCAGATCGCTCCGGCCAAATCGTCACCGCTCATATTGCTGCCAATACACTGCCCGCTGTCAATCAATCTCCGGTAGTGGTACAGCTTCAGGGGACACAGCCAGTGAAGCCGTTGCTTAAGGATACGGCTCGAGAGATCAACCTATCCCCGGCTCAGGGGCAGATCGGCAACGGAGGCGAAGGAGTGATTGTCGGTATCGTCGATCATGGCTGTGACTTTACGTATTCCAGCTTTCGGCATACGGACGGGTCGACCCGCTTACTCGCCCTCGGAATTCAAGAAGTGATGGCCGATCGAACAACCAGCTTCCGGGTATACAACAGCCAGCAGATTAATAAAGCGCTTGGGAATCGTGATCGTGATCCCTTCGAGGAGCTGAAATACTCCGTCGGTCAGGAGGAGCATGGAACTCACGTGACGGATATTGCAGCCGGCAACGGCCGCAACAATAAGGCACCCGGAGTAGCGACTAAGGCCGATATCATCTTTGTCGAGCCTGCTTATTGGGATATTCCTAGAGGCAACCTGGGGACTTTTGGAGATTCCAAAAATTTGATTGAAGCGGTAAAGTTTATTTTCGACCAAGCGGGGAAACGCCCGTGTGTAGTGAATATTAGCCTCGGGACGAACGGTGGTCCTCATGACGGTACTACGCTGGTAGAGCAAGCGCTCGATGGCTTTGTGACAGAGAAACCGGAAAGGGCTGTCGTCATAGCGGCAAGCAACTCCTATTTAGACAACATTCATACCTCAGGGGTGGTTCCGCGCAATGGGCATATCGATCTCCACTGGAATATTCCGACAACCGATTTTACCTTGAACGAGGTAGAGGTTTGGTATGAGGGCTCCGATGCATTTCAGGTGGAGGTCATCGACCCACAAGGAACAACAGTCTGTCGGGTAGGACTTGGCGAGCACTACTATGACGAACGAATATTCGCATCTCAGGAAAAGAGTGCTCTGAATGGGGATAACGTTGCGATGATTTTCTGTGATTTAGACCGGGGAATCGTTTCAACTGGTACCTGGACGATTCGTATTCACGGCTCCAGCGTGAATAACGGCAAATTCCATGCGTGGATCGAACGGGACAAACATACTAGAGGGATTCAATCCAGCTTTGCCACGAACCGTGAAAATAACTATACGATCGGTTCCATCTGCTGCGGTCATAAGAGCATCGTGGTCGGATCCTATGATGCGAAAACACCGAATACACCAATCTCGTCTTTTTCCAGTGCAGGTCCTACAAGGGACGGACGTCACAAGCCTGAGATTAGCGCGCCAGGAGGAGAGAATAGCGTACCAGGAAGAGACGTTCTCGCTGCGTCTTCGCGTACTGGAAACGGAGTCATCGGTATGTCGGGTACGAGCATGGCCGCCCCGACCGTGACAGGAGTTGTTGCCCTTATATTGTCGGAGGCAAGAGCTCAAGGAATAAGCCTCGACATAGATCAGATCCGAACGATATTGGAGCGAACGGCACGCCATAATCCGCCGAGGCAGCAAGGCTGGGATCCTCGTTACGGGCATGGAAGGGTCGATGCGCAAGCAGCGGTTGCTGCGGTTAGAGCCATGAAGGAAGGAAGACAGCCATTGGCCTCAGCGGTTACTCAGGAGGAACAAGATGATTTTTCAGCAAATTTGGGAGGCTGA
>YZ01|ctg00008_03773 ctg00008_03773
ATGATTTTTCAGCAAATTTGGGAGGCTGATATGAGAGGGAATGGGGTCAAGCCGCTTATCAAAGGAATGAGTGACCACCAGAAGGACTCGAATGAGGGTTATGTGGTGGTGAATATGGATCCGTACCCGGAGGGCTGCAGCCTGAATAAGGACAGAGACCCCGATGATATTCGTCAAGTAAATGTATTGGAGCAGGTGCATATACCGAATCGGAAGATGGAATCCTACAACAAATTTAAGGACCTTCATGACAACTATGAATGGCAAAGAAATGCGGGCGAAGACCACAGCGGCGACGAGAAAGGAGAAGTAAGCCGCTTGCTGGACTTTGTCATTAGCACGGAGCCGATCGAGGAAGTACGCAGGTTTGCTGTGGAAGAACGATTCATTGATTCGACTATAATGGATAAAGAGTGGAAAGAGTTGCTTCAGCGCATCTGGTTCGAGCTGGATGAAGAGAGCACCACGTCTGGGTTCGAGCATGTGTTTATCGGTGAAGAGAACTCTCGTGGGGGCCTTGGAGGACATCATTTCTGGTACCACTATCACATCAATGACGGACCCTATGAGGTGACACGAATGGAGGACGTCATCGAATTTCTCGACCATGTGGAGGTCGGGAGAGCAGAGAACAGCAGGTTGGCGGAGGTCATCACGATAAAGTACAAGTATCATAAGCTTCAACCGAATGGTTCCAAGCATCCTTTGGTGAAAGGACCCAAGGGCGGTTTTTTTGTGGGGTTGAGTGTGGAGGGGCTGATGGCTGTTGGGACCGCAGCTTACTTCCTTAAGCGTACGCTAAGAGAGAGGGAGGAGACCATCGATTTCATTATCAACGGGGAACGCTTTGATATGCAGGTATATACGGCGAATCGCGGAAGGGGCATACGAACCTTTTTTCCTATGATTAGCAGTCCGGTTGAGGTTCCTTCCTGCAGATAA
>YZ01|ctg00008_03777 ctg00008_03777
ATGAATATAGGTAATCAATTACCTTCTAATTATAAGGACTTTTTGAAGGAATACGGAGGATGTTATTTAGAAAGTAAAAAAACATCAGATGAGATTGAGTATGACGTTTGCTATAAACCTATAGAGAAAGATCCTTGGATGGGTAAGGACGATGATACACAATTGTTAGAGGGTTTTTATGGTTTAGCGAACCATCATAACAGTCTTCAGAAAGCGATCGATACATATTCTGATCGCTTTCCTAGAAATATTATCCCGATTGCAAGCTCTGCAGGTGGGAATGAAATATGTATGGATATCGATGATGAAAAGATATTGTTTTGGGATCATGAATCAAGTCATCCTGAGAAAGACTTTTTACTGATTGCCAACACGTTTGAGGAGTTTATCCTAAGTTTAGTTGATGAACCAGTTGAAACTGATGATAATGTTAGCGATGTTGAAATTGAGATTTTAGACAATGATTTTGGAAAATTACTCTTTGGAAAAGAGAATTAA
>YZ01|ctg00008_03778 ctg00008_03778
ATGCCAGGACCCCCTGAATACCTTGAGTCTAATCAGTCACTTGTTCCAGCTTTAACTGTCTATAATCATGCGGCGGGAACAGCACGTCTTATCGAAGGCTACGGTGCTGGAGTCAACAACCTTACCTTCCTGGTTAACAGTGATGGTTCAATTTGGTCAAAACATAACTACGAGACAGCAGGTGGCATAATTGCAAGAGGTGCCGCCGAAATTAAAGGTAATCTCTGGGTGGGACGTGACGCCATGGTGACAGGTCGCGTCTTTGCACTCGAGTTCAAGGTCAGATGTGACAAAAACGCAAAGGAGAATTTCTCTAGCGTCAACCCGATTGAGATTCTTGATAAATTAGCAAGCATGCCAATCCAATCTTGGAACTTTAAGGAGGAATCGACCAATGAGCGTCACATTGGCCCGACTGCTCAGGATTTCCAAGCCGCCTTCGGATTAAATGGAGATAATGATACTCGGATTTCAAGCATCGATTTACACGGTGTAGCATTGGCTGCTATTCAAGGTTTAAACAAAAAACTTAAGGTTGAAAATGATGAGTTACATGCGAAATTAGCTAGCCTCGAGGAACGCCTTTCCGCCCTTGAGTCCAAGAGATAA
>YZ01|ctg00008_03779 ctg00008_03779
ATGGGAGGATTCTATTTCTTTGGCAGTTTGATTTTAGCCTTTTTAATAGGTGTCGGTTTATTATCTCTTGGTGCTTATACGCTTTGGAAACTCATAAAGATGCGCTAG
>YZ01|ctg00008_03781 ctg00008_03781
TTGACCGATGAGCAGATTAATAAGTTTTATGAAATGAGCAAGGAAGAATATCAATTTGTACAAAAACATGCAGATGACTTATACAATGAGTCACAAGAAGAAATAAAAAAATTGAAAGAATCCGGTGAAATTGATGAAGTTTTACACAAGTGGAACGAACCTGAATATCAACCAGAAAACAAAGTCTCAGGGTCATTGGGCACCAAAGGAGATGTCTTAGTTAGTTATGAGGTTAACTCTGGTAGCTAG
>YZ01|ctg00008_03782 ctg00008_03782
ATGAAAAGACTAAAGGCCCTTTTTATTCTGATGAGTATTCTTATAGTCACATGCTCTTGTGATTTACAACCGACAGGGAATAAGACAGAAAGGAACAACAATAAAACTGGATTAAAAAATATAAGTAAAGGAGATTTTATAGTTGGATTTTCACACACATTAGACAGAGGTTCTGAGTTAGCAATATATAAAGATGATGGATCAGTAGAGGATAGTATCATGATAAAGGACGGAATTAATCTTAGCACATCATCATCCAATAAAGATGATACGTTTTTTTCTTCAAACAGAAGCAATAACCATTTTATGATCAATAACAAAACTGGACGTATTAAGAAATTTAATGATAAAAGCTTATCTAAAGCAACCGAAGATGAAGGAGCTTTTTTCATTAACATTTCAGAGAACTATGTGTTACATGATATAAACGTTGGGTACACTGACTCAGGATTACAAGGTGAATTGGTTTATTGGAAAGATGACAAACAAAAGAAAAACCAAATTAAACTTGATGGAGAGATTGTTTCAGCACAAGTTCTAGATAATAAAATTTACGCAATTACGAGTGATGAAGAGAATATGTCCATTATCTCAATTAATCCAAAAACGAACAAACAGGAAAAGAAGGCATCCATTCCAAATAAAACTGTTTATTTTACAGATGATAAAGATGCATTCCAAACTTTTGATGAAAGAACATTTAATTAG
>YZ01|ctg00008_03783 ctg00008_03783
TTGCCATATTACTTTGGTTTCATTGAAAGAAATGTACGACAAAATGCTGTCAAAGTTATCGCAACGCTTCGCTTCTACGATCATCCTCTAATCAAAGTTGCAATAGATTTAGTTAGAATTCCAGATATAAAACATACAACTGTCATGATAGTCACCCAGATTAAAAAAGTTGGCTCTAACCCTATTTCAATTAGCATAAAAACTAAAGAGAGAACAAATATAACTAAAGTTGTTACCCATACTCTTTTGAAAATAAAGTATCCTATTATCCCTAAGATAAATGATACAGTCAGCAGTACAAGTAGTATTAAAAATGCAGGACCCCAAATGAGATATCCTCCTAATCTTATTCATTATGCAATAATTCAAACGTGCAATTTCCCATTCTTTTTTCGCTTTTAA
>YZ01|ctg00008_03786 sunI
ATGGAATATGTAGTTATGATAATCATTTTATTAGCACTTTTCTTTATTTTTACTGTTTTCCTAAATACACGTTATAGTTTTGATGAAAAATGCTTAGTCTTAAAATTTGGTTTATCTAAAACAGAAATTCCAATTAATCAAATAGTTAGTATTAAAGAGTCAGACAAGTATGGAGTTGCAGATAATATCGATTATAAAATTGGTATGCCATATGCTCAACCAGATAGAATTGTTATTGAAACTACAAATAAGCGTTTTCTAGTTTTTTTAAATGGAGCTCATCAATTTATTCAAAAGTATAAAAAGGTTAGTGTTTGA
>YZ01|ctg00008_03787 sunA
ATGGAAAAACTATTCAAAGAAGTTAAACTAGAGGAACTCGAAAACCAAAAAGGTAGTGGATTAGGAAAAGCTCAGTGTGCTGCGTTGTGGCTACAATGTGCTAGTGGCGGTACAATTGGTTGTGGTGGCGGAGCTGTTGCTTGTCAAAACTATCGTCAATTCTGCAGATAA
>YZ01|ctg00008_03788 lagD
TTGAATAAGAAAAAGAAACAGAAATATGTTCATACTAAACAGTTTAATAGTCATGATTGTGGACTAGCTTGTATCTCGTCAGTTTTAAAGTTTCATAACCTTAACTATGGAATTGATTTCTTACTAGACCTAATTGGCGATAAGGAAGGCTATAGTTTAAGAGACTTAATTATTATTTTTAAGAAGATGGGGATAAAAACTAGGCCACTTGAATTGCAAGAAAATAAGACATTCGAAGCCCTAAAACAAATAAAACTCCCTTGTATAGCTTTGTTGGCAGGGGAGGAATATGGACATTACATAACAATATACGAAATTAGAAATAACTATTTAATTGTTAGTGATCCTGATAAAGACAAAATAACTAAAATAAAAAAAGAGGATTTTGAGAGTAAATTCACAAACTTTATATTAGAAATTGACAATGAGTCAATTCCTGAAAAAGAAAAAGATCAAAAACATTCTTACTTTTTTAAGGACATACTTTTGAGAAATAAATTAATCGTTTTTGTGATTTTATTGACTTCCTTGTTCGTTGTGGCTCTAGCTGTAGCTGGGTCGTTTTACATAAAGTTTCTGGTTGATCTAATTATCCCAAGAAGCTTAAGAGAATCTTTAATCACAATCACTTTAATATTCTTAAGTATGGTCTTAATAAGGTGCATCTTCGATTTTGTAAGATCATATTTGATAATAAAATTGTCTTACAAAGTTGATAAAGAGATGTCAAATGTTTATTTTAATAAGGTAACAAAATTACCCATTAATTTTTTTGAAAACAGAGAAGATGGAGAGGTAATTTCTCGATTCAATGATGGTATATATATTAAAGACTTTTTTAGTGCTAATTTTGTTACTGCAATAATTGATATAATTTTAATACTGGGATTAGGAGTTATTTTATATAGAACAAATAATATTCTTTTCTTAACAATTATTCTTCCGATTTTGCTCCTTTCATGTCTAGCGATTATGTTTTTTGATCATCTTAAAAAGAAAAATCAAAAGCTGATGGAGGATAAGGCTAAATCTACCTCCCTTTTAATTAATTTTCTAAAGAATATGACAACTGTTTATTCTTTAAATAAAACCTCGTTTTTTTTAGAAAAATTTCATCTTACATATGATAAACAATTAAATTCAACCTTTAGTGTAGCAAAGGCAGTTATTAGCAATGAAATACTAAAAGGATTAATTCAAAACTCTTTTACAATAATTATCCTATGGGTTGGAACAAGACAAGTTCTAAATGATTCAATGAGTTTAGGGACACTGCTATTTATAAACACATTAGCAGCCTTTTTGCTAAGTTCACTAGATCGTATATTGAGTATGCAATCAGATCTTCAGCAGGCACATGTTGCCTCTATAAGATTTTTTGACGTAGTAAACTATCCAGTTCAGCAAGATAGCTATGAGAATTTAACTGAACTTGATTTTATTCAGAATATAAAAATAGTTAATCTTAATATTGGGGCAGACCCAATGCATTATATAGTTGAAGATATTAATTTAATATTAGACAGAAAGGATAAAGTCCTTATTATTGGAGAAAGTGGTACTGGGAAAAGTACGTTTGCAAAAAGTTTGTCTAAATTGTATAAAGTACCCGATAATAAAATTTATTTAAATGGATTAGATATTAATCGATACAATCATTTATCAATAAGAAAAAGGATTGTATATATTGACGAAAATCCATTTCTTTTTAAGGGAACTATTAAAGAGAATCTTTGCATGGGAGAGAATTTTGATCAGGACGAAATCGAAAACGCGTGTATAATTTCCCAATGTCATGAATTCATTTGTAAATTGGACAAGCAGTACAGTTACAAATTGTCTGAAAACGGTTCCAATCTATCTACAGGACAAAAACAACGGTTAGCATTAGCAAGAGCAATTTTACATCAACCACAAGTATTAATTTTAGATGAGTCATTATCTAATATTGATCCGGATAACACAAAATTGATTTATGAAAACTTACACAGGATGCATTGTTTAATTATTCTTATTACTCATAATGACTCAAGTAACTTCCAATACAATAAAAAATTAGTATTCAGGAACAATAGGATTATAGAGTCGAGCTACTCGGAAAATAAGGAGTATTCTATATGA
>YZ01|ctg00008_03789 ctg00008_03789
ATGAAAAAGTGGATTGTTTTATTTCTTGTTTTAATAGCGGCAGCCATTAGTATTTTCGTTTATGTTTCTACAGGTAGCGAAAAACCTTTTTATAATGATATAAATTTAACTCAATACCAAAAAGAAGTAGACTCTAAGAAACCTAAATTTATTTATGTTTATGAGACAAGTTGTCCTCCATGTCAAGAAATAAAACCTGAGTTAAATGAAGTAATTAAAAAAGAAAAGTTAAAAGTACAGGCTTTAAATATCGAAGAAAAGGAAAATTACAATACTGATTTTTTAGATAAATATAATTTGAATAAAACTCCAACGATTCTCTATTACAAAGATGGCAAAGAAAAAGATCGGTTAGAGGGCTATAGAAGCGCAAGTCAAATAGAAAAGTTCTTTGAAAAAAATGGTGATAAATAA
>YZ01|ctg00008_03790 sunS
ATGAAACTTAGTGATATTTATTTGGAATTAAAGAAAGGTTATCCCGATTCTTTATTGTATTCAGATTTGTCATTGTTGGTTAACATAATGGAATATGAAAAAGATATTGATGTGATGTCAATTCAATCTTTGGTTGCACGTTATGAAAAAGCAGTTACCCCTACAATAACATGCGGTATTATAGTTTATAACGAAAGCAAGAGAATTAAAAGGTGTTTAAATAGTGTTAAAGATGATTTTAACGAGATTATTGTTCTAGATTCATACTCCACTGATGATACCGTTGATATTATTAAACGTGATTTTCCTGATGTTGAAATTAAATATGAAAAGTGGAAGAATGATTTTTCCTATGCTAGAAATAAAATTATAGAGTATGCTACTTCTGAATGGATTTATTTTATTGATGCAGATAATTTATACTCTGAAGAAAACAAAGGGAAAATAGCAAAAGTAGCTAGAGTTTTAGAGTTTTTTTCTATTGATTGTGTAGTTAGTCCATATATAGAAGAATATACTGGACATCTATATTCGGATACACGAAGAATGTTTCAGCTCAATGGTAAAGTTAAATTTCTCGGGAAAGTACACGAAGAACCTATGAATTATAACTATAGTCTACCTTTTAATTTCATTGTGAACCTTAAGGTTTACCACAATGGATATAATCCTTCAGAGAATAATATAAAATCAAAAACACGAAGGAATATAAATCTCACAGAAGAAATGTTAAAATTGGAGCCAGAAAACCCAAAATGGTTATTCTTTTTCGGCAGAGAGCTTCATTTACTTGATAAAGATGAAGAAGCAATTGATTATCTAAAAAAATCAATAAACAATTATAAAAAATTTAATGATCAAAGACATTTTATAGATGCTTTAGTGCTATTATGTACTTTATTATTGCAGAGGAATAATTATGTTGACTTAACTTCATATTTGAATATATTGGAAACTGAATATCCAAGATGTGTTGATGTTGATTACTTTAGATCTGCTATTTTGTTAGTAGATATGCAAAATAAACTTACTTCTTTAAGCAGTATGATTGATAAAGCTCTTACAGACGAGAGATACAGTGCTATTAATACAACAAAAGATCACTTTAAAAGAATTTTATTAAGCCTTAATATTCAACTTGAAAATTGGGAAAGAGTAAAAGAAATATCAGGGGAAATTAAAAATGATAATATGAAAAAAGAAATTAAACAATATCTTGCCAACTCACTCCACAATATTGAATACGTCCTGAAGGGAATTGAAGTATGA
>YZ01|ctg00008_03791 bdbB
ATGAATACAAGATATGTAAAACCATTTTTTTTATTCCTGTTTTTTCTCTCTTTTTTTGGCACAATGGCTAGTTTATTCTACAGTGAGATCATGCATTTCAAACCATGTGCCTTATGTTGGTATCAAAGAATATTTCTATATCCTATACCTATTATCCTACTAATAGGCTTAATAAAAAAAGATCTGAATTCGATATTTTATGTTGTTTTCCTTTCATCAATTGGATTAATTATTGCGATTTATCATTATATTATCCAACTTACACAAAGCAAAAGTGTCGTATGTGAAATTGGAGCCAACAGCTGCGCGAAAATTGAAGTGGAGTATCTAGGCTTTATTACATTACCCTTAATGAGTTCAGTATGTTTTGCACTGATACTCGGTATAGGTATAAAATTAATTGTCAAAAGCAAGAAATTAAAACAAAATCAACATGTTTATAATTAA
>YZ01|ctg00008_03792 ctg00008_03792
ATGTTAATTAAACAAAAAGGAAACAGATACTATAGATATAGCTGGGCTCAAATGAGAAGTTTCCCAATTAAAAAAGTTGAAGCATTAGAACTAATCAAAAATGGTGAAGCTGAGTTAGTTGAAAGCTTTATTACAGATCCTGCACCTCAGCCAATTACAGAAGAAACAAAGCAAGTAGATGAAGTACAAGAAGAAGTTAAATCAACAAAGGTAGTAAGCATAAAATCAATGAGAGAGGCAAAAAAAGAAAAAGAAAACTTTGCAAAAGCAAAAGATCAATTTTTGAAAAGAGTATTACCAAAACTTAATCTTACTGATATGAAAAAGTTAACGGAACTTTCATTTAAAAAAGACAGTGAAGGGTTCCAAGAAGAAATTATGAGAATCATTCTGAGACTGAATATTGAAGAAACAACATTGGGATGCTTACAAGGAGGACAAAATACATGA
>YZ01|ctg00008_03793 ctg00008_03793
ATGAGTATTGCTCCTCCTTATGATGAGTGCCAGATTAGGTTCAGGTACTATATGCTATCTCAAGGAATAAAGCCAGGTGATGAATATAAAATTTATGAATATATGATATGGATCAATAGAATGGTTATAAGGTATAAGAAGTTAAAAAACGAGAAAATTACCGCACCGATTAAACAAGATGATTTTACTAGCATTATAGAAGAGCTAGTTGGAGTTGTTTAA
>YZ01|ctg00008_03794 ctg00008_03794
ATGTCAGAGGTTAGCCACAATGAATGGATGGAGATGGTTAAAAATGTGAATCGAGGGATGGTGAACACGAGGATGGCGAAGGCGATTATAGGCTGTACAAGAGAGAGAGTGAGGAAGATTAGATGGGATTGA
>YZ01|ctg00008_03795 ctg00008_03795
ATGAAAATCTTAAACTTCAAATTTGATAATTCTTTCTTTGAATTACATGCAACGTTTAATACTGATTTAGGTCTTCTAACAGATTATGATATCCAGATGGATATGCTCATTGTGAGTAAAGCGATACTCAAAACAGCTGGCTATACAAATTTCTAA
>YZ01|ctg00008_03796 ctg00008_03796
ATGAGTAGTTTATTTATTATAGGCAATGGTTTCGACTTAGCACATGGTTTACCAACAAGGTATAAAGATTTCTACAATTATTTATTGAAGTATCCTAAAGCATTAGAGTTAGATCCTTCATTTGGTATTCAACCTTCTGAAATGCCTGATGGTTCACTAAAGTTTAACAAAGAAGAACTTGTTGCATTTCTTATCAATATAATCTCAGAAGTTAGTGGAGAGGATTGGAATGACTTTGAAGCTAGCCTAGGTAGATTAAATTTTGATAACCACTTATATTCTATGTCAACTTTATTCGAAGATGAAGATGATGATTCTTCCGATTATAGAATGGCTTATAGAAATGAAGATGCTACCTCCAACTTTTACTTAGCATCTGTAAAAATAAAAGATTTGTTTTCTGAGTGGATTAATACTATTGATATCTCTGAAGTGGAATCAAAAGAATCTTTTGAATTTCTAATGGACCCGTGGAAAGACACTTTCTTAACTTTTAACTATACACCTGTATTAGAGTTGGTATATGGTGCCATTCCCGTATACCCAATACACGGACAACAAAACAGTGAAATAATAATTGGACACGGAGAAGATGACAAAAAAATAATAAATTCTTTTTCAGGATCTGAATATTCATTGTCTAAAATTCATTCAGCATTGAGAAAAAATACAGAAGAAATAATAAAATTAGCACAAGAAGAATTCTATGAATTACTATCTGGTGATATAAAAAAAGTATACTCATATGGTTTTTCGTTTTCAGATGTTGATCTTCCATACATTAGAGAAATTTGCAAAAGGTTAGATACAGAGAATCTTACATGGTTTTTAAATGATTTTAATTATGAAGAAACTGGAGAATTATTTAAGAATAAAATTAAAAAATGTGGTTTTAAAGGTAAATTTAGTGTGTTCAGTGTAAAAGAAAACTCACCAATATAG
>YZ01|ctg00008_03797 ctg00008_03797
GTGATTTTAAGGAGGCGTCGAGACAATGTTGAAGAAGCTTCTAACATGAAAGGGGTTATAAACATGCAACTTTTAAGGATCTTTATTGTTCATATCTTGTCTGCGTTATCAGCTGCTGTTGTTTATGTTTTGGGCATTGATTATGATGGCTACATTCCATACTTTTTAATAAGTGTTATTCTCTTTATCTTTTATTTAATCTTTGCTGCACCTGTTCAATATTTCTTGAATCGCAATCCAAAAAGGTTTAGCCTTAATTATTTACTCATATACATATTCTTTTCCTTCTTAGTGTGGTTAATCTTTGCTATAACTACTGATCCAAAAACCACAATAGACTTTCTAATGGGATATGAAATTTACTTATTTAGTATATCATTTGCTGTAATCTTTTGGATCTGGGACTCTGTTTTTCTGCAAAACAAGGCAAGGATAGCAGCTAAGTAA
>YZ01|ctg00008_03798 ctg00008_03798
ATGAAAAAATTAATCGTTCTGACTTTGATTTTTCTTGGCTTTATGTCGAGTTTTAGTATTCCAAATGCCGAGGCAAAGCTTACTATAGAGTACAAAATGTAA
>YZ01|ctg00008_03799 ctg00008_03799
ATGAGTGAGGATTCAGAAAGTTTCTCTATGGCAGATTATTTTGATCGGGATTATGACCGTACTTGGTTATTTTACAAATTCACAATTCGTAATGCTGAAGGTTGTACTCTAAATATGAAAATCAGCAGAATTACTCTTGCTGGCTGGGTATTCCCACGTAGTGAGAAAGAATTTACCGGAAATTATTTAGACTATACTGCTACAGATCGAGTAGAGGGAGATGCTAATCGTAATCACGTGTTAGAGATTACAAAGAATCCAGGTTGTGGAGATGTTTGGATAAACGGTATTTATGGATTTGAACACGAAGAGCCTGATGAGTATTAA
>YZ01|ctg00008_03800 ctg00008_03800
GTGATTAAATCAAATTTAAAGCCCTTATTAGACGAAAGGAAGATCAGCATCAGGCAGCTATCCAGAGAAATTGATCATAAGTATCCGACTGTCAGAAAGCTATACAGAGATGAAATGGAGCGGTATCCAAGAGAGCTGTTAGATAAAGTCTGTACATATTTAAACATCGATCTGCATGAGTTATTGATTTTCCAAAAAAATCATAACCATATCGAACACTCAGGATGA
>YZ01|ctg00008_03803 ctg00008_03803
TTGAGCATTAATAAAGAAAATTTGGTTAGATACGGTCTTACACTAGCGCTTTCATGCATTACATACGGAATTATCATTGGGTTTTATGGTTTTGCTTACTCCAATTTTGAACCTTGGATGCTGATAACAATTTTTATCATACCATTATATGCATTTATCCCATATACAATATTTGCTGTTCCATTGCAAATATTACTTCGAAAAAAAGTAAAGAAATTCAGTGTGCAGTACTTATTGATTTATATCGTAGTAGCGCTAATCGCATTATTCTTGTTTTCTTTAGCGAGTGATCCATCTTATGTGCTTACTGAGGTTAAACATGTGAACTTTTATTATTTGAGTTTTGTAGCAGCGGCGGTGTACTGGTTCTGGGATTCAGTGTTTATAAAGAATCAGGAACTGAATTAA
>YZ01|ctg00008_03805 ctg00008_03805
ATGGAAGCGGCTTTAATATATGGAGGGGTTATTTTGAACGATAGAGACAAGGCTATTGAAAATGTGATGAAATCTTTAGAAGATGAAACAAAAAAAGTATTACTTGTAAGAGGGTACGATAATGACGCTAAGGTAAGAGTAGTCCTTTTTTGTTGA
>YZ01|ctg00008_03806 ctg00008_03806
ATGAACGATGTAGCAAGATCGATAAATAGGGCGTTTGAGGAGGGTTTATTACCTAGCTCCGTAAAATCCACAACTACTTATAAATTGGGTAGAATGATTGTCAAAATCAATAGTTATGAAGGGCGGACAAGATCAAATCCAAGTGGAAATGAATCTACGTTCACTTTATACTATCCTGTTCAAGGAGCTTTAGATAACTCAGAGAGATTTGTAAAATTGTTGAGGGAAATTGAAAAAACTAACTCAAGAAAAATTATATTAATTACAACAAATGAATGGGGCATAAAAAGTTGGGATGTTGAAAATTATGTTGATGAGGTGTTCTTTTATCATGTAGAACATGACAATCCTGAACTCATGAGTAATTTAAAGAGTAATGGTGTCATAAAGTAA
>YZ01|ctg00008_03807 ctg00008_03807
ATGAAAAAAATTGTATTACTTATATTTAGCCTGTTTATGGCATCTACAGTTGCTATTATCCCAGCATCTGCAACAACTTATCAGCTTAATTTTACTAAGAGTGGAGGTAACTATCTTTATTCAAACAATGTTGAAACGATTCTAGGTTCTGAAGTGTCAAGTAGTCCTTATGGCAAATACACAGTAGAACATTCTTTATCCGCAAACAATGAATACACTGCTGAGTTTTACCATCACAACAATGCATCAACAAATCTTACTTTTGGTATTGCCATTAAAAATAATAATACAAAATCTGCTCAAGTAAGAGTCTTAGGAAAGGCAGTAAATGCCGGTTCGCAAACTTTAGATACCGCTACGCTTACTACAAGAGATTTTGGTAACAGCACCAATGATCAGTACATTACTATTCCAGCTGGACAAACAGTGGTTTTATTATCTAAAGATGTTACGGCACCTTATATAGTCGATGGTAAAGTTAGTTTTGTTCCTACTGCAAGCAACATGAAGGCACGTATCTTTTATATGAAGACCTCTAATTATAATGTAAATAGCATTTTTGGTTTACCTAAACAAACAACTTCGGATTACCAAAAAGTATCTGGAGTTTTCCCAACTTGGAAGCGTTACGCAACTGTTGATGGAAACATATTCTATAATAATACCTTCTATTTGTCCTCGTACAGTTGGGTTGGGAACCAAAATGAATATGATACTCCAATTAGTTACATTGGAAAATCCAATCTTGATGGTAACTATGGTGTGCTTTATGACTTACAGTTGAAAAACGCCGCTGGCAAGAGATTAAAAATTACTCCTTATCTTAATGAAAAAGATCCACGAGCTGCAGGGCAACTAGTTCTTTGGACATCCTCTACAGGTTGGTATCGTACTACTAGTATCAACCACACTAGTGCGATTAAATATTGGGTTATGTCTATTCCAGCAGATCAACATATCAAGTATATGTTGCCAGGTGGTAACTATGGGAACGTTAAGTTTGATATTATCGACTAA
>YZ01|ctg00008_03809 ctg00008_03809
ATGAATGATATTAACGACCTGATAAAGCTTATCGGAAGCATTGATATACGTATTTTCTTTTGTAAGTCAAAGGATCGTGTAGCTTATTTCAGATTTAAAACAAAGCTGTTCTTCGTTGATGATTACACAGGGGAAGACGTTTAG
>YZ01|ctg00008_03810 group_5770
TTGAAACGTTTCATGTCCAAAAAATCAGCTCATAAGATTGTTTACTGTGTCTTCGATGTTATCTACAAAGACGGTCAGTCAATTGCTTCTAAGCCGCTCACTGTGCGTAAGACAGTTCTGAACTCACTTGAACTGAATCATCCAAATGTTTGTGTTATCGAAGGAATACAAGGTAACGGACTCGCTTACTTCAATCTGGTCAAAGAAATGAACTTAGAGGGAATCGTACTCAAGAAATCTGACTCCTCTTATGAAATTAATAAACGTTCAAATAATTGGCTGAAAGTGATCAATTATGATTACACTGAAGTTCTCATAACCGGCTATACCAAAAAGGATAATCTGTCTTATCCTGATGGAACTGCAGCTGGGTTTATGGAATTTATGCCACATGCAGAGCGAACTAAGTTCCACTCTATGAAACAAGTAAAGTCTGAATCTGACGAATATGTATTTATTGATCCTATCTTATGTAAAGTTAAGCACAGATTTAAGACTAAACATGGTAAACTCCGCATCCCTTCCTTCGAATCCTGGAGAGTATAA
>YZ01|ctg00008_03813 ctg00008_03813
TTGTTTTGTTCTGAGGGAGATATCATGGAGTGCCTTGTTACATTTTCACCGAACAAAGCAACCCTTAAGGAAGTTCAAAACTTTGAGGTTAAGTACCAGCTTACACTTCCAGATGATTATCAAAAGTTTATTACACTACATAATGGTGCAAAAATTTTTGAGATTCTTGCTGATAGGGAGAATATAGGTGGAGGACTTCATTTATTTAGCCTTGAAGAGATTGAAGAAGAATTAAAATATGAGGATTTGTTTGAAGGCATCAATGGTATCCCAATTGGTCACTTATTAGAAGGTTGCCATTTGATGATCGACAAAGGTAAATTGGATAAAGGTGATCCCAACTACCTCTTTATATTTGAAATAGGTGAGTATACACCATTAAATTTAAACTTTGAGATATTTCTAGACCGGTATATACTCTCCAATGGAGAAGCTTTTTGGGAATGGCGCTATTATACCGCAGAAAATTATTATAGAACAAGATAG
>YZ01|ctg00008_03839 ctg00008_03839
ATGGATTTACCCACATGGGCTTATATCATATTTACAATCATAGGTGCTGCAGGCTTCATAAGTTTAATGTGGTTCAGTTATTTTTCTGACAAAGCTGATCAATAA
>YZ01|ctg00008_03881 ctg00008_03881
ATGAGCCGTTGTCACTTTTTCCTGATGAATGGCTTTTACAATCAATGCCGGGTCTTTCTCCCAGCCGGGCGGAAGCAGATAAGCCGAAGCGCCGGAAAGGGACCACCAAAACAGCTGCCACACAGACGCATCAAAGGAAAAAGAGGTTTTCACCATGACAATGTCATCTTCCTGAAGCGGAAACTGACGCTGCATGCCAGTCAGAAAGGAAACAGCCTGGCGGTGCTCAACCGCTACCCCTTTTGGCTGCCCGGTGGAGCCCGACGTATAGATGACATAGGCGAGAGAGCCGCTGTCAGCAGGAGCAAATACATCGTTTTCTGCTTCTTCGCTCGCAAGAGATGCCATGTCCACTTCAAGCATCTCTCCGGAAAAGCTCGGTGCGGAACATCCCGGCTGTGCCAGCAAGAGCGCGGCCCCGCTGTCTTTCAGCATGTAGCTCAGCCGCTCCTTTGGATATGCAGGATCAAGCGGCAAATACGCCCCGCCTGCCTTCAATACAGCAAGTACCGCTATCAGCATTTCAGGTGA
>YZ01|ctg00009_03926 ctg00009_03926
ATGGAAGAATACGGAGGTCCGTTTGAAACATTAAAGGCAGTGATTTTAACCCATCATGATGTGGATCAAGTTCCGAAAATGCTCAGTGATGCCGGACATGAGATCAAGATATACGCGAACTGGAGCGGCTGCCTTATTTTGAAGGGCATTCGGGTGATTTTTACGCCGGGGATTGTCAGGCCATATCAATCTATGGAGCGTGAGAAAAGCCTGCTTTTCTTTGCAAGCCCTTCTGCAGTATGA
>YZ01|ctg00009_03930 ctg00009_03930
GTGCATTATATTGAACTGTATGTCTCTGATTTGGAAACGTCTCGACGGTTTTGGGGATGGTTCTTAAAAGAACTTGGCTATAAAGAGTTTCAAAAAGGCCGGATCGGATTAAGGTAG
>YZ01|ctg00009_04034 ctg00009_04034
ATGATGATCATCATGCCTGTTTTTTTATTGAGTAAAATAGTGAAATCAAGCAGGTACATTCAGCTGAAACCATTTTTTCTGCCAGCAGGAATTGATTTTTCAGTATATAAAACCTTCAGGAAATCACTTTTTCCCCGTTTGATTACCGGTTCTTATTTTTCTACAATACGCATTGAAAGGAGAGGGAATCAAATTGGATTCAATAGAAAAGATAAGCAGAACCTTGATTGA
>YZ01|ctg00009_04134 ctg00009_04134
ATGTGCAGCGGTTATTCCTATTCGTATCCTTTCGGCAGCTGGCCATACGCCAGTCGGGCATATGGATACGCTTTTATCGTTGTTTTAGTTGTTGTTCTCCTGGTTGTGGGCGGCATATATTGGTTAGCATAG
>YZ01|ctg00012_04281 tylCV_2
ATGTCAAATGTGCTGTTTTTAAACGGCCCTTCGCATGGTCATGTAAATCCAACCTTAGGTTTAGTAAAAGCATTGGTTAATCAAGGAGAGCGGGTGATTTACTTTTGTACAGATGATTTTCAGTCGAAAATAGTCAAAACAGGAGCAACTTTTAGAAGCCTAGGCGAGCATGCAAAACTACCTAAAGGAAATCCTAACTTGAATAAAGACCAACAATTGTTTGACATGGCATTAAGGATGACGCTATCAACAGAAAAAGTTGTCCAGCATATTCTAGATGTAATAGCGTATGAATCAATTGATTACCTAATTTATGATTCTATGTATCCCATTGGTTGCATCATTGGCCAAATTTTAAAAGTGCCAACTGTAGCCTCCCATGCAGTGTTTGCCAAGCCAGAGGAATTGATACCAAAGAATAAGAATATGGTGGGCATGGGTATAGTGAATGATCATCCGGCTCTAAATGAATATAGAGCGATGGTACAGCGGATGAATGAAACCTTTAATATAGACACTCCAAATCTAATGGGAATGACACCGCATTATGGCGACTTGAACATCGCATATACATCAGATTACTTTGTCACTGACCACTCTGATTATGATCAGAGCTTTCACTTTATTGGGGGACCTGTTTGTATGTTAGAGGAAACAATTGACTTTCCCTTTGATCAGCTGAAAGACAAAAAAGTAATCTTTATTTCCTTAGGAACGGCCTTTAATAAGGTAAACCTAGGTATTTATAGTGTATTCTTCGATGCTTTTCGTGAAGAAAAAAATACTGTGGTGGTCGTTGCAGCTTATAATACAGATCTATCTGCTTTTGATATACCAGAAAATGTAATTCTCGAAAACTATGTTCCGCAAGAAGAGATACTAAAATATACGTCAGTTGCTATTACTCATGGAGGATTGAATACTACAAGTGATTTGGTTTATAATGAGGTCCCTTTTGCAGTAATGCCTATTGGAGGAGATCAACCTTATATGGCGGATCGATTTGCTAAACTGGGAGCGACTGTTATTCTAGACAAAGACACACTAACAACAGCCGAAATAAAGGAAGCATTTAACACTGTCCAAAAACCGGAATATCGAAGTAATCTTAAAAAAATAAAAAAATCCTTTGAGGAAGCTGGGGGTTATGAAAAAGCTGTTGAGGTTATATATGAATTTAAGAAGAAAAAAATTCTTTCCTGA
>YZ01|ctg00012_04282 iolE_3
ATGAAATTTAGTTTAATGACCTATTCAATGGTTTCTCTTATGCGGTCAGGTGAAATGAATTTGGAAGATGTCATCGCATTTGCTGCAAATGAAGGGTTTGATGCAATTGAATTATTGATGGTTAATTTTAGTCGATCAAGCGATGAGATCAGGAGGATGTTGGAAACGCATCAGATGAAGATTTCATGTATTGATGCCTTTGTCGATTTAGCGGCTCAGCAGGAAGAGAATTTTTTGGAGAATATTTCATTGAGTCAACGGATTATTGATCAGGCGGTGGAGCTTTCCGCACCGATGGTAATGCTAGTACCGGGATTTCCAGACCTTATTGCAAGTGAAAAAGATAAACAACAAGCACTTCCGCGTATTATCTCTGCATTACAGAAAATTACTCCTTATGCGCAATCTAAGGGAATAGTGCTAACCATTGAAAATTACTCAGCACTCCAGATGCCCTTTTGCAGTATAGCCGAAGTATTAACTATCCTTGAACAAGTCCCTGGGCTCAGATTGACCCTTGATTATGGCAATATGTTGGTAGCAGGTGAAGACCCTCTGGAGGCTTATGAAAAGCTGAAGAAGTATATTGTGAATGCACATTTAAAGGATTGGAAGGTTACATCAGATCAAACTGGAACGCGATGTGCGGATGGACGGCATTTCGAACCATCATTGCATGGACAAGGGGTGATAAACTTTAAGTCATTATTTGCAAAGATGGTGTCTAATAATTATAAAGGTTACCTTTCATTTGAATATGAAGGAGATATAAATGCAAAAGAAGCCGTAAGACTAGGGATGATGCATCTGAGAGAGCAATTGAATGAAGTTATAGGGTAA
>YZ01|ctg00012_04283 menB_2
ATGGATACAAAGGCGATATTTCGTGCCCTTCAAGCAGGCGATATCACAGTTCAACACGCTTACGATGAACTGGCGTCATTTCTTAATCAGTCACAGCAAGTTGAAGGGGAAGATAGAGGAAAATTGAATGATGAAGAAAAAGGCGTGCCAATGCAAGATTCAGTGGTGGATCTTCAAGAGATTGAACCGGGGATTGTCCAGGTGACTATGCAGGAACGTATACATAAAAACACTTTCTCAACAGAATTGATTACGGGACTCATGCAAGCCTTTGAATCTTTGCGTGCCAATATGGACTGCAAGGTGGTAATCCTTACCGGTTATGATACCTATTTTGCCTGTGGCGGCACACAAGAAGGATTGCTAGCGCTTTACGAGGGAAAGGCGAAAATGACTGATCTCCACCTTTATAGCATGCCGCTGGAGTGTGATGTTCCCATCATTGCTGCAATGCAGGGGCATGGTTTAGGAGGAGGATTATGTCTGGGGCTGTTTTGTGATTTTGTCATTATGAGCCGGGAAAGTACATATGCCTGTAACCATATGAGTTATGGTTTTACGCCTGGTGATGGAGCAACTCTCATTTTACCCCGAGTTTTGGGGCAGCCTTTGGCCCAGGAACTTTTATTTACTGGAAAGAACATTAAGGGCGCTGATCTAGCTGACCGAGGAGCCGTTGTGCCCATTCTTCCCAGAAAGGACGTTTTGCCCTATGCCATTAAGATGGCGAGGGAGTTGGCAGAAAAACCGAGGGAATCGTTGATGCTATTAAAGCAACATATGGTGACCCCCTTAAAGGAAGCTTTAACCGAGGTAGTAGAAAAAGAATGGGCGATGCAAGAGAAAACCCTGGTTAATAGACGGGAAGTGCTCGAAAAAATGTTGCCGGCTTTTGATTCACCTTCCAACAAATCATCCTATCCGGAATTACTCCATTTGAATCAGCATTTTACTGGCAAGCCGGTATTTTGGCTGCATGGTGAAGGTGGAGGGGTTGAAGGATATCAATGGCTGGCAGAGAAAAGCAGACGGCCGTTTTATGGTATTCAGGCACCAGGGCATATGACAGAACATGCTCCCATAAAGGGAGTGAAATCAATGGCCGCCTATTATGTAACATTGATACAAAGCAAACAGGCAGAGGGTCCCTATGATTTAGGCGGTTATTCGTTAGGAGGTGTATTGGCTTATGAAGTGACCCGCCAACTGCAGGAGGCGGGAGAGACGGTTCAAAGTCTGGTAATGTTGGATACGCCTGATCCATTCAGTTGGGAAAAAATCCGGCTTAGTTCCGAAAGCAGGGCATTACAAGCTGTGAATATGGCTTTGTTAAATCGTAATCGGAAAGAAGCAGATGGGATTTTACAAAAGCTGATTCATCATAAAGAAATCCCTGAGCATACCGATGAAGAGTCGCTTTTGATGCAATTGATTCGTCTAGGAAGAGAGCGGGGGTTGTCTTTAACGTTGTCTGAGACAGCATTATTGAAATTGTTTCAACGTCATTTGCGAATGCAGGAGGCTTTTGAACTGAATCAGTATACCCTGTCACCACTTCCCCGTGCTTCTGAGGTTACTTGCTATTATGTCCGCAATCAAAGCGGCTTATTTTATGGTGAACTCATGCCCTATCTAACAACGGATGCAGATGAGATCACTATTGATCATACATGTTACTGGGCGGAATGGGAGAAGTTGTTGCCTCTTTTTCATACGTTGGATGTATCGTCAACAAGTCATATGACAATCTTATTTGATCGAGATGCACAAACAGATATTGGTTTGTTATTCGAAAAACTGTATGACTTATAA
>YZ01|ctg00012_04284 group_5783
GTGACATCTGTTGTACATTTTCAAGAGTTGGGGCCAGAGATTGTCTTACTGAGGATGCAAGATCAGGAACACAAAAATACATTTTCGAAGGCGTTAATTGATGGCCTGCTTGATGCCTTTGAAGCGATACAGGCCAGTGATACCTATAAAGTGGTGATTTTAACCGGTTATGACACCTACTTTGCTTCAGGGGGGACGCGGGAAGGGTTGTTGGCCATTCATGAAGGCAGAGAAAAGTTTACTGATAAAAATGTCTACAGTTTGGCGTTAAACTGTAATATTCCTGTGATTGCCGCCATGCAAGGCCATGGTATTGGAGGTGGTCTCATCATGGGCTTGTTTGCAGATTTTGTTATTTTAAGCAGGGAAAGTGTCTATACAACCAATTTTATGAAATATGGTTTTACACCGGGTATGGGAGCCACCTGCATTTTGCCAAGAAAGTTGGGAATTAGCTTAACCGAGGAGCTGCTAATCAATTCCGGCACTTATCGGGGAGCGGAACTTGAAAAGAGAGGGATTCCATTCCCTGTTTTGCCTAGGGTGGAGGTGTTAGATTATGCCATTGATTTAGCACGTGAGATTGCAGAAAAGCCAAGGTATTCCCTTGTCTTATTAAAAGATCATTTGGTTTCTCCTATCCGAAATGAACTGCCTGCCATTATAGAAAAGGAAGTCCTTATGCATGAAAAAACATTTCATCAACCTGAGGTGAGGATGAGGATTAATAACCTATTTGGAAAATGA
>YZ01|ctg00012_04285 group_5784
ATGGACTATCAAACGGTGAATGTCCGGATTGAACAAGACATTTGTTATTTGCAGCTCTATCGCCCGAAGGAAAATAATACCATCAATGACCAGATGATTGAAGAGTGCCATCATGTATTGGATCGCTATGAGGAGTCGATCACTCTGTTGGTACTGGAAGGGCTGCCAGATGTTTTTTGTTTTGGTGCGGACTTTCAGGAAATGCATGACACCATGACAAGGGGACAAGTTCGTGAGCGAAACCCGGAGCGATTATATGATTTGTGGCTAAGGTTAGCTACTGGCCCTTTTATTACTATTTCTCATGTCAGAGGTCGGGTGAACGCAGGCGGCATTGGCTTTGTGGCAGCCAGTGATATTGTATTGGCCGAACGCTCTGCTCAATTTAGTCTGTCAGAGTTGTTGTTTGGCGTTTTTCCGGCAGCGGTACTTCCCTTTCTGATCCGCCGAATGGGGGTGGCCAAAGCCAACTATTTGACCATTATGACAAAGTCCATTACAGCTGAACAGGCGGATGCGTGGGGATTGGTTGATGCCTATGAAGATAATAGCCAGTCATTACTCCGTAAGCATCTGCTTCGTCTAAAACCGTTAACTAAAAGGGCAATCGTACGCTATAAACAGTATATCCATCAGCTCTATATCCCTTTGCAAGAAGCAAAATCTCTGGCAGTTGAAGCTAATAAGGAGATGTTTTCAGACACGCAAAATCTGTCAGGCATCTTCCGTTATATTGAAACTGGGAAGTTTCCATGGGAGTGA
>YZ01|ctg00012_04286 group_5785
ATGAAAACAGTTGGCATTGAGGCGATGAATGTTTTTGGCGGAACGACTTATCTGGATGTGATGGAATTAGCGAAACATAGGTCATTGGATGTGACACGCTTTGAAAATTTGCTGATGAGAGAGAAGGCTGTGGCCCTTCCCTTCGAAGACCCAGTCACATGTGGTGTGAATGCGGCTAAACCAATTGTGGATGAGTTATCGCCAGAGGAAAAGGACCGCATCGAGCTATTGATTACCTGTTCTGAGTCGGGGATTGATTTTGGTAAATCAATGAGTACATATATTCACCATTACTTAGGCCTAAACCGTAATTGCCGTATGTTTGAGCTGAAGCAAGCCTGTTATTCAGGCACGGCTGGTTTGCAAATGGCAGTTCAGTTTATTCTCTCTCAAACCTCCCCCGGTGCAAAAGCTCTTGTGATTGCCAGTGATATCTCACGCTTTTTAGTAGCTGAAGGCGGTGAAGACTTAACTCAGGATTGGTCCTATGCAGAACCAAGCGGTGGAGCGGGGGCAGTAGCGATGCTGATTAGTGAGACGCCCTATCTGTTCCAGATGGATGTAGGCGCCAATGGCTATTATGGATATGAAGTTATGGACACATGCCGCCCTATTCCGGATAGTGAAGCCGGAAATGCGGATCTATCCTTGCTTTCCTATTTGGATTGTTGTGAACAGACCTTTTATGAATACCAACGCAGAGTGGTTGATGTGGATTATCAACAAACCTTTCAGTATCTCTGCTATCATACGCCTTTTGGCGGCATGGTCAAAGGGGCTCATCGGACGATGATGCGAAAAATGGTGAAAGCCAAACCTAAAGAAATTGAGATAGATTTTGAGCAACGTGTCTTGCCAGGTCTGAAATACTGCCAACGGGTGGGCAATATCATGGGGGGGAGTGTCCTCTTGTCTTTGCTAAGCACCATTGACCAGGGGCAATTTGATTCACCCAAGCGAATTGGGTGTTTTTCCTACGGATCAGGCTGTTGTTCCGAATTTTACAGTGGTATTGTCACTCCCCAAGGAAAAGAAAAGCTTAGACGTTTTCGGGTGGAAGAACAGTTGAATGATCGCTACCACTTATCTATGGGAGAGTATGAAGAATTATTAGTAGGAAGCAGTGCGGTTAAATTTGGTACACGCAATGTAAGCCTGGATCTTGATCTTATCCCGGGGGCGAAGTCGTTGAGTAAGGAGAAGGGACTTTTAGTATTGGAAGAGATTCATGAATTTCATCGAAAGTACCGGTGGTTATAA
>YZ01|ctg00012_04287 group_5786
ATGAAAACGGAGTTGGTGATTACCGGGATCGGTGTACTATCCGCTATCGGTCAGGGCAAAGCGGATTTTTCTTCATCATTGCTAGAGGGAAAGCATTCCTTTGGTCAAATGAAGAGGCCGGGCAGACAAAAGGAGATAGCGTTTATCGGAGCTGAAATCGAGGAACTGATTTATCAGGATGATAGTGTTAAAAAACGGTGGCGAAGGGCATCCCTTACCAGTCAGGCAGCATTGCTCACATTGATGGAGGCATGGCAGGAAGCGGAATTAGATCACGTGCCAGCTGAGAGGATTGGCTTGATTGTGGGCGGCTCCAATATGCAACAAAGGGAGATGTTTAACATCTTTGAAACCTATCATCATAAGCCGCATTTTATCTCTCCTACATATGGGATGTCCTTTATGGACAGTGATGTCTGCGGTTGGTGCACCGAACAATTTAATATCAAGGGGTTAGCCTGTACCATTGGCGGTTCTTCCGCCAGTGGTCAATTGGCCGTTATCCAAGCCTGTGAAGCGGTATTATCCGGGCAGGTGGATGCTTGTATTGCTCTTGGCGCATTAATGGATATTTCGTATATGGAGTGCCATGCTTTTCGGTCATTGGGGGCAATGGGGACGGATCTCTATGCCCACCAGCCGGAAGAGGCAGCTCGCCCCTTTGATCAAAACCGGGACGGGTTTATTTATGGTGAAAACTGTGGGGCAGTGGTAATTGAACGGAAAGAGACAGCATTAAAACGGGGAATTCGACCCTATGCACGACTGTTGGGGTGGGCCAGGGCAATGGATGGCAACCGTAATCCTAATCCTTCCCGTGAAGGGGAACAACGTGTTATTCAACAAGCATTAGGTCAGGCCAATCTTTCATCTAAGTCTATTGATTATATTAATCCCCATGGGACCGGTTCACTTATTGGGGATGAGACAGAACTGCAGGCGTTGAGAGATTGCGAGCTGACCCATGCCTATATCAATGCGACCAAATCGATTACCGGACATGGATTAAGTGCAGCAGGTGTGGTCGAATTAATAGCCACACTGCTACAGATGGAAGCAGGACAACTGCATCCAACCCGAAATTTACAAGATCCGATGGATGCATCATTTAATTGGGTACGTCAGGAGAAAACTGCAGTGCCAATTATCCATTCACTTAATCTAAGTTTTGGTTTTGGGGGCATCAATACAGCCGTTTGTCTCAAAAATGAAAGATGA
>YZ01|ctg00012_04288 group_5787
ATGAAGCATGATCGAAGGGTACAAAACCCGGTTAAAGAGAAATTAGTTGAAGAGTTTATTCAGGTGGTTGGTGAGCAGGATCAGCCCATTGATCTCAATAAAAGCTTTCTGGAACTGGGTATGAATTCCATAAAAGCAGTTGACTTTGTTGAAGCTGTTAATAACAGTCTGGGATTAGAGTTGGGTGTTGAAGTAATCTTTGATTTTCGTGGCATTCCCGAATTGGCTGAACATATAGCGGAACTATACTCGGCAGAGGAAGAAAAAAACCCTTCTCCTGAGTCTGCTTTAAACAGCGATTCATCTATGGATATTGCGATTATTGGAATATCAGGGAAGTTTGCTGACTCAGAAAATATTGAAGATCTGTGGTCTCATCTCAAAGCGGGGGAATGTTGCATTAAAGAAGTTCGACGCAGGGGGTGGGATGAAAAGACGTACTATACACCAGAGGCAGTCCAGAAAAATCGGTCAGTCAGTAAATGGGGCGGCATGTTGTCGCATATTGATCAATTTGATGCCGGCTTTTTTGATATTTCTTCAGAGGAAGCAGAAAGGATGGACCCGCAACAACGCCTCTGTTTAGAGGAATCCTATAAAGCCTTTGAGGATGCCGATTACCCTGCTGAAAAATTGGCGGGGAAAAAGGTGGGCGTGTTTATAGGTGGACGCACATCCGACTATCGGAAGAGATTATGGAACAAAATGGATACCTTTACCTTTTGGGGCAATGAAATGTCCATGCTGGCATCACGGATTTCTTACTTTTTTAATTTCAAAGGTCCTAGCCTGACAGTTGATACTGCTTGTTCATCCTCCTTGGTTGCCATTCATTTGGCTTGTGACAGTATCCGCAAGGGTGAGTCGGAAATGGCTCTAGCTGGTGGGGTTTTTATTGCAAGCACGCCTGAATTTTTTATGATGTCTTCCCAGGCTGGTTTATTATCGCCAGATGGTCAATGCAAAGCTTTTGATCCCCAGGCTAATGGCATGGTTTTAGGTGAAGGCGTGGGGGTGGCCGTTTTAAAAAGGCTTGATGACGCGGTACGGGACCAGGACCATATCTATGGGGTTATTAAAGGATCTGTTATTAACCAAGCTGGCAGAACGAATGGTATGACAGCACCAAGTGTCACTTCTCAAAAAGAATTAATCCAAGAAGTGTACACCAAATCACAGATTAATCCCGAAACCATAGGCTATATAGAGGCTCATGGTACAGGTACCATGCTTGGTGATTTAATGGAACTAAAGGCCTTGTCAGTAGCATTTAAAGAAATTACAGATAAAACTGAATTTTGTGTTATTGGTTCCCATAAGCCCAACATTGGACATGCCACGCTGGCAGCTGGAATGGCCGGTTTATTTAAGATTCTAATGGCGATGAAAGATCAAGTGTTACCGCCACACCGTCCAACTGGACAGGGTCAAGACCATTTTTTAAATAACAGTCCTTTTGTATTTAATACCAAGTTGCGTCAGTGGAAATCACATCCTGATATGCCATTAAGGGCTGGTTTAAATGCGCTAGGCTCCAATGGGACGAATGCCCATATCATTATTGAGGAATGGGGAGAACAATCAGTACAATCTATATCTCCAATTCAAAAGCCCTATTATTTATTTTTGTTTTCTGCTAAAAACATAGAAGCCTTACATCAAAAGCTAATCGATCTAGCTGATTGGCTAGAGCACGATGGAGAGCAGTACTCCGCAGAAGAAGTGGCGTATACCTTATCGGCGGCACGTAGTCACTTTGATGTTCGTTATGCCTTCATTGCCAGTGGCTTGACGGATCTAAGGCATCACCTGCGTAAAGTGATACAAGAGGGATTCGAGCTAGGAGGATTGTGGCACCAGCGGGCCTCCACTTTTCAACCGGCTTCCGAAAAGCTGAATAACGGGCAACAGTTGATTCATACTTTATCGAATGGTACGGTTTTGCATCGGGATACATATCAGGAATATGTAGCAAAACTATCCGATCTGTATATACAGGGTTATGACCTGGATTGGACCGGTCTATATCATAAAAATAGGAAGGTGCCTCTCCCATCATATCCTTTTTGCAAAACAAGTTATTGGACAACAGAGCAGGAGGATACCGTTGTACAAGAACCTGCTGTTTTCTCATCATATGGTCTGCAAATGCGTGATATGGAGGAACTGCTTGCTAAGTTACTGTTAAAGCAATTGCAGTCTCTGGGTATTTTAGCTGACCAGCGGATGACATTGGCGGATATGCAAAAGAAACTGGGGATGTCTTATATCTATCGTAAATGGTTGGCACGCAGTCTTCAGTTTTTAGTTGATAAGCAATGGGTGGTTTGTGATGAAACCGATCAATATAGCTTGAATCCTTCTATTGAGAAAGAGCAAGATGCATGGGAAGTCTGGGAACGACAAAAACAATATTGGTTGGCAACTCCTGATGCCAAGACGCAGACGATTTTGGTAGAACATACCCTTCGTTCTTTGCCGCGGATATTGACTGGTGAGGTACTGGCAACGGATATTATATTCCCCAATTCTTCGATGGAACTGGTGGAAGGAATCTATCAAAATAATGCAGTTGCTGATTATTTTAATAATCTTCTTGCCCAGAAAGTGATTGATTACATTCAAGAACGCTTACGTCAAAACCCAGATGCACGTATACGTATCATTGAAATAGGTGCAGGCACAGGGGGAACCAGTGTCCGTGTATTGGATCATCTAAAACCCTATCTCGGCCATCTAGAAGACTATTGCTATACCGACATCTCAAAAGCCTTTCTGGTCTATGCAGAAAAAAGGTTTAAAGCAGACTATCCCTTTGTCTCCTATAGGGTTTATAATGCTGAGGCTGAAGCCGCGGAACAAGGCATCTCAACCGATACGTATGATATTGCCATTGCGACCAATGTGCTTCATGCCACAAAAAATATTATGCAAACATTGCGTCGGGTTAAAGCAGTGTTAAAGGCAGATGGTTTGCTGATTTTAAATGAGATTAGTGATAATTCCCTATTCCTTCACCTTACGTTCGGCCTTTTGGAAGGTTGGTGGTTATTCCAAGATGATACACTGCGTCTACCCGGCGGCCCAGCTGTATCTGCGGAGGGATGGAGACGGGTATTGGAGCAGGAAGGTTTTAAACAGGTTCGTTTTCCTGCAGTAGAGGATCATGCAAAGGGTCAGCAGATTATTATGGCTTTAAGTAATGGACACGTGCGCCAAGAGGCGGCACAAAAACAGGTTTTTATTCAACAAAGGGAACAAAAACAACCCGCTGTCACCACAAAGAATCATCACATAGCGGCAGCCTTGAAAAACTGGATGGCCGAACACATATCTCACGCTTTATCGACCGAAGCTCAAGCAATTGATTTTCGGGCTGCCTTTCGCGATTACGGCGTTGATTCCATAAGTGGCAACAATTTGGTGCAGGTGATTAATCAGACCTTTTTCCTTGATTTAGGAACTACCATTCTCTTTGACTATAGCTCTATTGATCAACTAACAAATTTTCTTTTGACCCATTACAATGATGCTATTGCCACTTTTTTTGGGAAGGAGAAACCACCTGCGGAAGAAACCACTGTTGGTCATTTGGAAGAGCGCAAAGAAGAATCGAGTACCCATGAGATGAAACAGGTGTCAAAAGGCAGACAGAAAGGACCCATTGCTATTGTAGGTATCAGCGGCAAGTTTGCCAATTCTGAAAATGTGCATGCATTATGGGAGCATCTGTCCAAAGGAACCAATTTGATTGATCACACATCTCGCTGGCGACGGCCAGGTGATAAAGATGAAACAGTGAAAAATTGGGAGACAGGCAGTTTTATTGAGGATATTGATCAGTTTGACCCTTTCTTCTTTAATATTTCAGGGGTAGAAGCAAGTTATATGGACCCTCAGCAACGCCTCTTTTTAATGGCATCCTGGCAAGCCTTAGAGGATGCTGGTTATGCTGGAAAAAGCATTGAAGGTCGGTTGTGTGGCGTTTATGCAGGATGCAACAGTGGTGATTATCATCACCTTATGAATGATTATCCTTCTCGTGAGGTGCCCCAAGCTTTTTGGGGGAATTTAGGTTCTGTCATTCCTGCTCGGATTGCCTATTATCTCAATCTACAGGGCCCGGCCATTGCCGTAGATACCGCCTGTTCCAGTTCACTGGTGGCTATGCATTTGGCTTGTCAGGGTTTATGGACGGGCGAAATAGAGATGGCATTAGCTGGCGGTGTATCCATACAATGCACACCGGAGTTATATCAAGCAGAGCATCAGGCGGGGATGTTATCTCCAACGGGGCAATGCTACACCTTTGATGATCGGGCCAACGGATTTATTCCAGGTGAAGGGGTTGGTGTAGTCGTACTTAAACGGCTAGAAGACGCCCTTGCTGATGGTGACCACATTTATGGAGTGGTTCGGGGTTCCGGTATAAACCAAGATGGTACTACCAATGGAATTACAGCGCCCAGCCTTCGTTCCCAGGTGCGGTTAGAACGGGCTGTCTATGACCAATTTGGTATCAATCCGGAAGAGATTCAGATGATAGAAGCGCATGGCACGGGAACGAAATTGGGAGACCCAATTGAATATCAGGCACTGACACAGGCATTTCAACATTACACAGATGAGAAGTCATATTGCGCTATAGGCTCGATTAAAACCAATATTGGTCATGCGCAAATGGCCGCTGGAATTGCTGGTGTGATTAAGATTCTGTTGGCATTAAAACACCGTAAAATCCCTCCTTCGCTGCACTTTGAACAGGGGAATAGCAATATTCAATTTAAGGATAGTCCCTTTTTTGTGAATACCGAGCTAAAAGAGTGGGAGGTCAAACCGGGTGCTAAACGCTGTGCCGCTGTTAGTTCTTTTGGTGTGAGCGGCACCAATGCGCATATGGTGATTGAAGAGGCACCCGAGGTGATTCGCAAGCACCCGGTTCAGCCTGGCTATTTATTGGTCTTGTCTGCCCGCTCTGAGGAGGCTTTGCAAAAACAAGCCCAACAACTGATTAATTATAGTAACGAAAATCAGGAGGATGTAGGGGATATATGCTATACCTTATTGGTGGGCCGACAGCATTTTAAACACCGTTTATCCTGTGTAGTACGTGATCAGCATGATATGGTTGCGCAATTAGAGCAATGGCTTGAGAATAAAGCGGTTTCCTCTGTATTTACTCATGTTGTACATGAGAGAGAACATAGAGAACAGCCGGCTTTAAAAAAGTTTGGCAATCATTGCATCCGCCAGAGCGATGTTAACAAGGAAGAGTATATGGACAACCTTTCAACGGTTGCAGATTTGTTTGTTCAAGGGTATGAACTCGATTATCCGGCCCTGTTTGCGAACGGACAATATAGCCGGGTGCCGCTGCCCACCTATCCTTTTGCCCTGGAGCGCTATTGGGTACCGCAACCAGATGAGGCTCGTGAGATGGAGGCTACACCTAAAGCCGCCCCTACGCAGCCTCAAGCTGTCGAAGAGATGGCGGCCTCCACTGAGGAAAGCCAGTTGATGACGTTCGCTGAGAGCTGGCAGCGACAAGACTTGACCGATGAGCGGATGCCCCTGCCTGCGGTATGGGTCTGTTTTCTATCCAATCCCACGCACCAACAGGCGTTGCGCACCGTCCTTCAAACCCGCTATCCGGGGACGGAGGTCATTTTTGTTGCGCAGGGTACGGCGGAGCGCCGGGAAAGCCCGCATCACTACCAGTTGATCCGAGAGGATGGCGTGGCCTATCGGCAAACCCTCCAACGCATAGCGGCTGACTGGGGTCCGGGTTTTGCCCTGCTCTATCTGTGGCCTTTGGAGGATCCGGCTGTCATTAGCGATTATATGCCCCTTTTCCATCTATTCCAGGCTGTGCGGGAAGCGAAACCAGCGCGTTTCCTCTGGGCGGGTGAATGGACTACTCCGCTTGAACGCAGTTATCTGGAATCCTGGATTGGCTGGGAGCGGTCCCTGGGGCTGATACTACCCCAGATGGGGGTGGCCGGGGTGTTACAGAAAGCAGCACCAGAAATGGATATGGCCAAGTGGCTCAATAGGCTAGCTGATGAGCTGGCAAGCCCGGCTATAGAGAGTGTGCTCTATGAGGGAGAGCAGCGGCATGTATGCCGGATGGAGCCGACGGATACCACCGAAGGTGAAGGGCGAGGGCTGATCAAAGAAGGGGGGACCTATCTCATCACCGGCGGTGGTGGGGGATTGGGCCGCCGGTTGGCCGCCAATCTCACCCGCTCGCGATCCGTCAATCTGGTGTTAACGGGACGGTCGCCTTTATCCGCTGCCTTAGCGGCTGAAATCAAACAGTGGGAAGGAACGGGCAGCCACGTGATCTATTGCCAGGCGGATGTCTGTGATCGAGCGGCTATGGCGGATGTGCAACAGAAGGCAAAGACACGCTTTGGCGGAATCGATGGCGTTATCCATGCCGCGGGACTGGTAAGTAAAGAACCATTCTTTGCCAAGTCCGCTGCCGATTTTGCGTGCGTGTTAGCCCCTAAGGTACAAGGGGCGCAGGTGCTGGATGAAGTTTTAGCCCCGGAATCCCTTGACTTTGTCTGTTACTTTTCCTCCTCATCGGCCATTCTTGGGGATATGGGAGCGGGAGACTATGCGATGGCCAACCGCTTCCTCATGGCCTATGCCTATCAACGGCAAACGGTCTATCCCGGTAAGACCCTGGTGATTCAATGGCCGCTATGGAAAGAAGGCGGGATGGGATTAGGAGACGATGAACAGACGCATATGTATCTCGCTTCAAGCGGTCAACAGGCCTTAGAAACGGAAGAAGGCCTGGCACTCTTTGAACGCTTGCTGGGCCAGGCGTCCACCCAACATTTGGTGCTGAAAGGTCAACCGGATCGGGTGCACCGCTTTTTAGGACTGGGCCAGACGGCCGCAGGTGAGTCATCACCAGAGCGGCTGGTTGCCCGGAATTTGCCGGCAGGTCAAGGCCGGCGTGAGGAAATGAAAGGGTTAAGTGTGCGGCAATGTGTGGAGTGGGACCTAAAGGAAATCGCATCGAGCCTCTTGCAGATCCCGCGGAATCAATTGCATCTGGAGAGTAATCTGGCGGACTTTGGCTTTGATTCGATTACACTGGCGACCTTTGCCGAGCGGCTGACGGCCCATTATCAGGTGGAGATCACCCCGGCTCTATTTTTTGGCTACCCTACCTTAGGTAAGCTGGCTGACTATTATCAGACGGAGCATGCGGAGGCAATGGCCGCCTTTTATCGGGAAGGAACGACGATGGAGAAGCCATCATCGCCGATGTCGGCCGATAGGCAGCGAGAGCAGAAGGCTAAGCCACAGCCAGCAATGCCAGAAAAGCGAACAGAGCAACCACCCCAACCGAAGCCTCAGGTGCCGGAGGCACAGCAGGAACTAGAACCGATTGCGGTGATTGGGATGAGCGGCCGTTTTCCAGGGGCACGCACGATCGATCAAATGTGGGAGCATCTGGTCAAAGGAGAAGAACAGGTACAACCAGCAGCCCGTTGGGCAGAAGAGGGGGAACAGTGGCGCTTTGGTGTAGTGCCGGGAGCGAGTGAATTTGATCCCGCATTTTTTGAGATTTCCCCGCGGGAAGCCCAGAGCATGGACCCACGTCAGCGGCTGTTGCTTCAGGAAGCTTGGAGAGCCTTAGAGGATGCGGGTTACGGGGCAAAGCAGATCAAACGCCACCGGATTGGCATGTTTGTTGGTGTGGAAAACGGGGATTACCAGTATCTCAGTGGCTTTCAGGGCCCCATTACCGCCAACCATGATGCCATTTTGGCTGCACGGCTTTCTTATGTGCTGAATCTCAATGGTCCCAATATGGCGATCAATACCGCCTGCTCCTCCGGCTTGGTCGGGTTGCACCAGGCTTGCCAAAGCCTGCGTATGGGGGATTGTGATACGGCCATAGCCGCTGGGGTGAATCTGATCCTGATGCCGCAGACACTGGAAGCGATCGACCAGGCGGGAATGTTATCCCCAGATGGGCGGTGTTATGCCTTTGATGAGCGCGCCAATGGCATGGTGCCAGGGGAAGCGGTGGCGGTGGTGGTGCTGAAACGCCTCTCCCAAGCCGAGGCGGACAAAGATCCCATCTATGCGGTGATTCGCGGCAGCGGCATCAACCATGATGGCAAAACCAACGGCATTACAGCCCCTAATGGGGTGGTACAAGCCCAGCTTTACCGTTCGGTCTATGATCAGTATGGAATTCACCCCGAATCCCTGTCCTATGTTGTTACCCATGGGACGGGCACACGGCTGGGTGATCCGGTGGAAATCAATGGCCTGCGGGATGCCTTTAGAAGCTATACAGACAAAGAAGGTTTTTGTGCGATTACCTCCACAAAAACCAACTTTGGGCATACCTTTGCCGCTTCAGGCCTGGTCAGTCTCATCAGTATGGTGCAGGCCATGCGCCATGAGACCATCCCGGCCAGCTTGCATTGTGAACAGGAAAATCGGTATATCCAATGGAAAAACAGCCCGTTTTATGTAAATAAGACGAATCGGGAATGGAAAGACAGCGCGGGCACCCCCCGCCGGGGGGCGGTAAGCGCCTTTGGCATGAGTGGAACCAATGTACATCTGGTGGTAGAAAGCTATCCTAAAGAGGTTCAGGCAACGAAAAAATCGTCGCTTCCTTATTACCTGCTGGCCCTGTCGGCGAAGACCGAAGAGGCCTTAACAGAAAAACGAACAGACCTGATCGCCTTTTTGGAAAGCCCAGAGGGTCAGGAAGCAGACCTCTCACAAATTAGTTATACCCTTTTGCAGGGTCGCCAGCATTTTCGTCATCGATGGGCTATGGTGGTTCAGGGCCGTGAAGATGCACTATTTGCTTTAAAGAAGGCCATCAATAAGGAAGATGCACCCAATCTATTACAGGGTCAGGTGCCCGCTTCATTTACGGGGCAATCGGCCATTAAAAAATATATCGCTAATTTATTGCAGGAAAGCCATGCTGTACGCAAGGAGCCCCAACAATATCAAGAAAATCTAATGGCTTTGGCGTCGATGTATTGTCAGGGATATGAGATGGACTGGGCCGCTTTATTTGCTGGCACTGATCCCCAATGTTTGCATATGCCGACCTATCCCTTTGCGCGAAATACCTATTGGGTAGTGGAGAATGAACAAGAGATGCCGCTCTCCATCCGGAAAAAAATGGCTTTGTCAAGCGAAGAGACCATGCATCCTGTCAGGAAGCAAACGGAGGAAATTGAACAAGAGGGTTTCAGACAACATGTCCTACAACACTTGACAACGCCAAATCCAAATACATGGTCGTCTGAACCAATAGCCAAGCCAGAAGCGATCCAATTAACTGGATTAGCCAAAGATAAAACTAAGGAAGAGAAACGAAATTCGAACAAACGGGATGTCGAGAGCATTGAAGAAACGCTGGTAACGATATTAAAGGAAGTATTGGATCTAGACAACGTGGATCGTAAAATGCCGTTTATTGAAATGGGAATGGATTCAATCGTCGGAGTGGAATGGATCCAGGCAGTAAATGAACGATACCAGACATCGCTTACGGTTAATAGCATTTATGAATATCCCAATATTCACAAATTTGCGAGGATTTTCGTTCGAGAAGACATAAGCGATGCCAAAAACGCTCCTAAGATTGATCCTGCGCCAGCCATCGAACCAACACCTAAACAAGATGAACCGCCAGTCACTAATACTATTGAAGCAATACAATCATTTCTGGTAGCCAGTCTGGCAGAATCTCTTTCCATGGATCAGAAAGATATTGATTTGGATGGTGAGCTGGTTGAATTAGGGTTGGATTCCATTATTGGTGTGGAATGGATCCAGAAGATAAATGAACGATATAGGGTCGAGCTTACCGCCAATACCATCTATGAATATCCCTATCTTCGCGAGTTTGCCGCTTTCATACATGGTCAATTAGCTGAGCAAATGGAAGATAAAACAGCCGATTCGGCTCCCCTCCAATTGCAAAAGCTTATCCAAAGTGTACAGGCTGGTGAGATCGATATAGAACAAGCTGATCAGTTATTGCAAAGGGGAGACATTAGAAAATGA
>YZ01|ctg00012_04289 menH_2
ATGGGAGAACTTGAAGTCATACATGCAAACCCCACTGGGATGCCTAAAACACCACCACTTCTCTTTGTTCATGGGGCAAATCATGCGGCCTGGTGCTGGAAGGAAAATTTCCTTCCTTTTTTTCAATCTCATGGTTTCCAGTCCTATGCCCTAAGCTTTCGTGGGCACGGCCATAGTGAGGGGCGTGGAAATCTACATACCTTTACGATGGAAGACTACGTAGAAGATGTGTACAACGTGCTAGAAACCCTAGAGCAAAAACCCATTATTATTGGTCATTCCATGGGAGGAGCAGTTGTTCAAAAAGTGATGCATCAGCATCCGGACAGGATTGAGGCAGCTGTACTTATTGCTTCAATCCCACCTGGGGGAATGTTTAAGGATTTTTTTCGGCTACTGTTGATGCATCCTAAGAAATTTCGCCAACTCTCTTTATATAATCAGGGAAAAACCACTGTCTTCCCAGTGGATTTATTTTTGTCTGGCGAGACACCAGAAGAACTGCAGGCTTCTTTAGTCGGGAAGCTGCAACCAGAATCAACAAAAGCTAGCCGTGATTGCCTAAAACGCGTGGTCCCCAAAAATACAGTAGCCCAGGTTCCTCTTTTGGTATTGGGCACTGATGGGGATACCATGATCTCAAAAAAAACTACGCAGTCCATTGGGCGTTTTTATCAAACAGAGCCGGTTATTTTTCCGAAAATGTGCCATGATATGATGCTGGACCCCGATTGGCGGAAGGTGGCTGAACAGATCCTTGCTTTTTCACTTAGAGAGGAGGAGCGAATGGTAGATGAAGCATGA
>YZ01|ctg00012_04290 group_5789
ATGATTTATAATCTATATTCCCTAAAAATGAGCTATCACTTTTTTATCAACTATACCTATCTGATTGTGGAGCCAAACACCAGAAATGCTATTGTAGTTGATCCAGCATGGGAATTAGATAGAATCACCCAGCAACTTGAAAAAAAACATGCTAATCTCCGAGCTATTCTTTTGACTCATTCTCATTATGATCATGTCAATCTGGTACCAGCACTAAGCGATCTTATGCAACCGGATGTATTTTTGTCCCAAAAGGAAATTGATGCATCAGGTTTTCGATGTAAACGATTGAATGCTATCAATGATAATGACCGTCTTTTATTGGGAGAATTGCCGTTTCATTGCTTGCTGACCCCTGGTCATACTATGGGTAGCATGTGTTTCCAACTGGATAAAAGCCTTTTTACAGGTGATACCCTGTTTACAGAAGGATGCGGTGTCTGTCCCAGGCCTGGCGGTTCTCCAGAAGCGATGTATCTTAGCATACAACGAATAAAAGCGGAAATAGAAGATGATGTCCGTATCTTTCCGGGGCACTCGTTTGGTATGTCACCGGGAAAGACGATGGGGCATCTCCGTAAGAATAACATTTATCTTCAACTAAACCGCGAACATTTTATTAAATTTCGCATGCGAAAAAATCAACGTGGCATCTTTGATTTTCAATAG
>YZ01|ctg00012_04291 group_5790
ATGAAAAAAGAAGACATCTTTTCTATATTAGTAAAGCATACACGTGAGATTGTACCGGAACTTGAACAACATCACTTTCAATGGGATGACCGATTGGCGGATTTAGGTGCCAATTCCGTAGATCGTGCCGAGATTATTATGGAGACATTAGAAGCTCTTTCCTTGCAAATTCCTAGAATTGAATTGTCGGAAGCCCGGAACCTCGGGGGTTTGGCGGAAATCCTTTATGAAAAAATGCAGCATGCATGA
>YZ01|ctg00012_04292 pksE
ATGACCGTTTATGTTTTTCCAGGACAAGGGTCTCAGAAAAAGGGAATGGGCGAGGGATTATTTACAGAATTCCCTCATTTAACTAAGCAGGCCGATGATATACTGGGGTATTCCATTCAGACATTATGTTTGGAAAACCCAGAGGAGAGTCTAGGGAAAACCCAATATACGCAGCCTGCATTGTTTGTCGTTAATGCATTTCACTATTTAAAAAGGATAAAGGAAGCGAATGAAAAGCCGGATTATTTGGCAGGACACAGTCTGGGAGAGTATAATGCTCTTTTTGCCGCAGGGGTATTTGATTTTGAAACAGGTCTTAAGTTGGTTAAAAAAAGAGGCGAGTTGATGAGTCAATGCTATGGCGGCGGGATGGCGGCAGTTGTTGGCTTGAATGAACAGCAGATTGCCGAAGTTTTGGCCTTAAACGGGTTGGCTCAACTGGATATTGCCAACTACAACTCACCGACACAAATGGTTTTATCCGGTTCACAAGAAGATATTACGCGAGCAAAGGGGATCTTTGAGCAGACACCAAATGTCCAGTTGTTTGTCCCGCTAAACACAAGTGGTGCTTTTCATTCTCGTTATATGCAAAAAGTTAAATCGGAATTTTCTGACTACTTGGATGAATTTTCTTTCTTTGCCCCAGCCATTCCTATCATATCTAATGTTGAGGCAAGACCGTATGGGGAAAATATTAAGGATAATCTCATTGCACAAATTGATCATCCTGTGAAATGGACGGAAAGTATCCGATATTTAATGGGCAAAGGGGAAACGGACTATCTAGAACTTGGGCCGGGTCATGTCTTAACCAATTTAGTTAACCAAATTAAAAGGAAAGCAAGTCCTTTGATCGTAGAGGACAAGCCAACACTAGTTATAGAAGAGATTGAAAAGACGGCTGAAAAAGCGCCGTCGCCTGATATACCCTCCCGCTTAACAGCTTCTTCCCTGGGGAGTGACAGTTTTAAGAAGGATTATAACCTCAAATATGCGTACTTAACTGGCGGGATGTATCGGGGCATTTCCTCAACTAGTTTAGTAGTGCGTGTCGGCAAAGAGGGTATGATGGGTTTTTTTGGAAGTGGCGGGTTGAAACTAACGGAAATAGAACAGGCTATTGTCACGATTCAAAAGGAGTTATATCAGGGGGAACCCTATGGTTTTAATCTAGTTCACCAGTTTAATCATCCGCAAAGGGAAGAAGAAATCGTTAATCTATTTTTAAAAAATGGCGTGAATGTCATTGAGGCCTCCGCTTTTCTAGGTATGACGCCTGCCTTAATCATCTATCGGGCGAAAGGCTTAAAGCCCTCTGCTGATGGCTCAATTGGATGCCACAATCGCATCATTGCCAAAATCTCCCGGCCGGAAGTCGCTGAGGCTTTCTTAAGCCCTGCCCCTGAACGCCTGCTGAATAAGCTGGAAATGGAAGGGGGAATCACTTCCCAGGAAGCGAAATGGCTTCGGCAGGTTCCCATGGCAGATGACATTACTGTAGAAGCTGATTCAGGCGGACATACAGACAGTGGCGTTTCCTATGCGTTGTTGCCGACCATTATTCGGTTACGGGATCGTCTTGTAGAAAAATACGCCTATAAAAAAGAGATTCGTATCGGTGCGGCAGGTGGCATTGGTACCCCTGAGGCTGCTGCTGCGGCTTTTACCCTTGGAGCAGCATATATACTCACAGGTTCTGTTAATCAATGTACCGTGGAAGCGAACACCAGCGATGCTGTAAAAGATTTGTTGCAACAAATGAATGTACAGGATACTGATTATGCGCCGGCTGGGGATCTGTTTGAACTTGGCTCCAAAATTCAAGTGTTGAAAAAAGGAGTGTTCTTCCCTGCCCGTGCCAATAAACTTTGGGAATTATACCGCCACTATGAATCTTGGGAAGCGATTGATGAAAAAACGCGGCACCATATCGAAGAATTATATTTTAAATGCCCTTATGAAGAGGTATATGCAAAAGTAAAACTTCACTACTCGCCGGAAGAATTACAGAAGATCGAAAACAACCCAAAACATAAAATGGCGGCGATCTTTAAATGGTACTTCCACTATAGTAATCAACTGGCTCTAAGTGGTAATCCGGAATTCAAAGTAGATTATCAAATTCATTGCGGACCCGCCTTAGGTTCCTTTAACGAGTGGGTCAAAGGGACGGAGTTAGAAAACTGGCGGAACCGTCACGCGGATCACATCGGAAAATATTTAATGGATGAAACGGCACAGCTATTGACTGAACGTTTTCAGCAGCTTCTGCCTGTAAAAGAATCCCTAGCATATCAAACTATTACATGA
>YZ01|ctg00012_04293 ctg00012_04293
ATGCACAATGAAAACTTGCCGATGCTGTGGACAACCCGCCTGGCTTTTAAAAGGGAGGAAGAACAGGACTTTCCATCGACTTGTTGCCTATGCTATTCAGACTCATTTCACGATTATCTACAAACAAAATCATTTCTTCATCCAAAGGAAAGGGTCTATTTTAGCCAATTGCAGTTTAATAGGAGAATAAAAAGCTACCTGGCGGGCAGATATGCAGGAAAAAATGCTGTATCACTGCTAAGTGGGGAAGAGAAATTAAGTGCAATTGCAATTGAACCGGGGATTTTCCATCAACCGGTTGTTCACTTTCCAGGCAGGTCAGCAATTCAAGTCACCATCTCTCATTGTGATGATTTAGGCATGGCACTCGCATATCCGGATACCTGCCCACTAGGTGTTGATATTGAGCGGCTTCAAGCGGATAAACAAGCGGTATTGGCTGGTCAGATGACGGCTGAAGAGCATGGTTTGATACAATCACTGCCTTTTTCTTCAGTTCATTCGCTCACCCTTTTCTGGACAGTCAAAGAAAGCTTGTCTAAAGTGTTGAAAACGGGGTTTACATCCCCGATTGACATCTTTGCCATTCGTACAGTGGAGGTAGCCCATCCTGTGGTAACAAGCTACTTTGAAAACTTTCCACAGTATTGTGCCACCTCGTTTTTTTTTACATCTTATATTTGTTCCATTACCCATCCAAAAGGAGTTGATTGGCCAAAAGACTCTATTTACCGCTTATTATCTCAGGTAACGCCAGTATTGGAGAGGATAAATACATAG
>YZ01|ctg00012_04294 ubiE_5
ATGTCTGAAAATCCAACCAAGAGTTACAAGGGACCGGGTATGAACGGTGTTATTGGTACTTGGTATGCGAAGAACACACAGAAAAAAATCGAAAAATATACACGGGATGCGAAAAAGGTTTTAAAGGCCTTATCTGATGGGGATTCTGTGCTGGAGCTAGCTCCTGGTCCTGGCTATTTATCGATTGAACTGGCTAAGTTAGGGAATTTTCAGATTTCCGGGGTGGATATTAGCGATAAGTTTGTACACATGGCACAGAACAATGCCGGCAAAGCAGGGGTGGACGTTGATTTTCGTCATGGTGATGCGGCACAGATCCCGTTTGATGATGAATCCTTTAATTTGGTCGTTTGCCGGGCGGCTTTTAAGAATTTTGCTCAACCGGTCATAGCACTAAATGAGATGAAAAGAGTATTAAAACCGGGAGGTAAGGCAGTTATCATCGATTTTAAAGGGGATGTGCCCAAAGCAGATATCAATAAATTTGTAACGGATGATATGGGATTCAAAGGACTGAATGCCATGATTATTAAGTGGATGTTTCGAAATGTAGTGATTAAGCAAGCCTATACGAAAGAGAAGTTTATGGCATTCGTCAAAGAGAGTAACTTTGAGACATGTGACTTAAAAGAAGGTCTCATTGGAATAGAGGCATGGTTAGAGAGATAG
>YZ01|ctg00012_04295 ctg00012_04295
GTGAATAAAAGAATTATTCAGTTGGCCTTTCCAATTTTTATTGAAAGTGCTCTGGTTATGGTTGATGGTCTTATTCATATAATTTGGGTTGGGCAATTAGTTGGCGGTAAGGCAGTAGCTGCGGTAGGTGCTTGCTTTCCTATCATTTTGGCAATGTCAGCAATCGCTAACGGAGCGGCAAAATTAACTTCAACACCCATGTTACAGCGTTTTCTTTCTAAGAAAAATCGAGATGATGTGGTGCAAAAACAAATTAATGTCTCATGGTCTTTTGCCATCTTTATAGTACTGCTTGTGTCAGTGGGAATTTATCTTGGTGCTCAATGGATTCTAAAAATGCTGGGAACACCTGAGGGTATTATTGAACTGGCAATAGGATATCTTCAAATTATGGCCATTGGTTTCACTATTATGTATTTCTCATTTTTAATTACATCCCTGCTGAGGGATGTTGGGTATACGTTTGCACGGATGCTTTTTATTGTGATTGCCACAGCTGGAAATTTAGTGCTGGTCCCCATGTGGATTATAGGGATCGGTCCCTTTCCTAAGTTAGGATTATATGGGGCAGTATTTGCTTCTTTTATTGTTTCGATTATTGCTATCATCGTTTCTGTGGGCTATCTCTTACGACATTATAAAGGCTTACTCATTAAACCGACAAAATTAAGATGGGATCGCGACATCCTAGTTCCATTATTACCGATAAGCATCCCTGTTTTTATACAACAGTTTCTATTGGCTTTGGGGTACACATGCATTATTATTTTTGTCAATCCTTTTGGGATTGATGCGACAGCGGCATTCTATATCATTAGCCGAATTGATTCCCTTGTGGCACTACCGGCAATTGCGGTTATGATTGCTATGACGATCCTAACAAAACAATTGGTGCAGGGGGAGAAACTGGAGAGAATCAAGAGTCTTTTTCATTGGGGGCTACTCATTAATTTTCCATTTACATTTTTAATAGCATTGTCCTGTTTTCTCTTCCCTGAATGGATTATAAGGATCTTTATAACTACCCCATCTATTGTCACGATTGGTGCGGATTATTTGAAAATCATCTGCTTTGGCTATCTCCTTTTTACACTTTTATATGCTTGTAATGGCATCATTAACGGGGCTGGAAAAGGAGGGGTCACCTTAGTTTTTTCCTTAGCTTCCCTCCTTGTAATCAGGGTGCCTGCTGCAGCGATACTTACACAAGCGGGCTTTAAAGTAACGGGCGTATGGTTCGCAGTTCTAACTAGCTTTATCGCGTTGGCAATATGCAGTTGGTTATATTATCTATCTGGTTTATGGAAGAAAAAATTGGATGTTAAAGAAATGAAAACACAGGGAGTTATGCCATCTTAA
>YZ01|ctg00012_04296 baeD
GTGTCTATTGTTAGGTGTGATGAGGTTATGAAGGAAAAAATCATTTTTATGTTTTCGGGACAAGGCACTCAATACTTTAAAATGGGAAGGGAGTTGTATGAACATGAATCGATTTTCAGTAAAAACATGGGTCAGCTGGATGCGGTATTTCAAAAAGCCACTGGAAAATCGATAATTAATTATATCTACAATGAACATCGTTTAAAAAGCGATATTTTTAGTGACTTGTTCTATACGCACCCTGCAATTTTTATAACAGAAGTTGCTTTGGCTCGTTTGCTGGTTTCAAAAGGGATACGTCCTCATGCGGTAATAGGGTCTAGTATGGGTGAATATGCTGCTGCTGTAGTGGCTGATGTTTTCCATCCAGAAGAGGTTCTAAATATTTTGATAGATCAAGTTCAGCTATTGAATAAGTTCAGTTCACCGGGAGGAATGATGGCGATCCTAGATACACATAAAATTTATGATGAGGTTCCAATTCTTCATCATCATGCCAATCTCGCTGCAATTAACAATGAATCCCATTTTGTAATAAGTGCTAATCAGGAAGGAATAAATACGGTGGAGCGATATCTTCGCTTAAAAGAAATTACTTATCATAAGCTACCTGTAACAATTCCATTCCATTCTGAGCATATTGAATTGGCGAGCGAAGCAGTTCAAGAGAGTTTGTCTCAAATATCATTTAAATCACCGTGTCTTCCGTTTTATTCCTCTGTGACTGGGAAAAAACTAGAACATTTGACTGCTGAGTATTTTTGGAATGTGCTAAAAAAGCCAATCCATTTTATTAGAGCTTTAACAGAAGCGGTGGATCATGGAGGGACAATTTTGATAGATTTAGGGCCTTCAGGCACATTAGCCAACCTAGCCAAAGCTCATTTTAGGAATCGTACAGATATATCTATTTTTAGTATTCTTTCACCATATACTGATAACGTCAGGGCATTAGAAAGTGTGTATACCAAGAGTGTCCAATAA
>YZ01|ctg00012_04297 nusG_2
ATGTCTTGGTATGTCCTTTATGTCGAAACAGGTCAAGAAGAAATTGTGAAATGTTTGATCAAAAAGTATTTTGCTGAATTAATAATTGAGGTAATTGTTCCGAAAAGAAAGATACGAGAAAAGCGACAAGGTAAACTATATGAGGCAAGTAGACTTTTATTCCCAGGGTATGTATTTCTTAATACGTATATGAATATAGACATATACTATGGACTCAAAAAAATACCAAGATGTTTCCGTCTTCTTAATTCATATAAATATAAAACTGATTATCTGGTAGACGATGTGAGTCATAATATAACTAGTGTCTTTTGCACGATTGAAGAAAAAGAGATCGCGCCAATTCTTCAGTTATTGCAACAAAATGAAACAATTGGTTTTTCGCAAATTTATAAAGAAAATTCAGAAATAACTGTCATTTCTGGTCCTTTAAAGGGTCTTGAAGGAATTATAAAAAAAATCGATAAGCGTAAAAACAGAGCCAAAATTGAGTTGAATTTTATGGGAGTAATAAAATTGGTTGATGTGGGAGTTGAAGTGTTAACCAGAGACAGCTAA
>YZ01|ctg00012_04298 ctg00012_04298
GTGGGCCACAGTAACACCGACCTTACTAATATTATTATGTGCAAACAAAAAAAGATAGGTAATTACCTATCTTCATTCCATAATAATAAACTGATATATCTTGTTAATACCAAGTATATACCGGTGGTCGGGGTCGAACCGACACTCCAGAAGGAACACGATTTTGAGTCGTGCGCGTCTGCCAATTCCGCCACACCGGCAAGTTTTTCGTCGTATCTAACCGACGAATATAAATATATCATGGATCTTTTAAAGTGTCAACGTATTTCAAAAAAGTTTTTTTGGAAATATAATAATAAAAAAGTGTTAAGAGACTTAGCTAAACATAATGGCTCAAGCAGCTTTATGATCATGTATCGGAACTTAGCTGCTTATGATAAATCAAAGCAATAA
>YZ01|ctg00014_04338 ctg00014_04338
ATGTTTATTTGCCTGATTGAGGTAGACAATCTCTCCTGCAAATGCCGGAACATGCAGGCTGGAAGACTGAAGCAGGAGAATGTCTGTACCGCTGTCCTCCAGCAGAAAGCTGATTCGTTCTTCCGGGTAATCCGGGTCAATAGGAAGATAAGCGCCGCCAGCTTTAAGAATGCCATAAATGCCAATCAGCATTTCAGGCGAACGCTTTCCTATAATGGCAACAGTCGTTTCAGATTTTACTCCTCGTCCGATCAGCTCCCAGGCGATACGGTTAGCCTGTTCGTTCAACTCTTTATAGGTCATCGCTCCATGTTCAAAGATAACGGCCGGCTGATCAGGCGTTTTTGCTGCCTGCTGTTCAAGTGCATAGTGGAGAGTTTGATTCATCGGATAGCCCGTCTCCTGAAACGGATGGCATGA
>YZ01|ctg00016_04341 ctg00016_04341
ATGACGTCAAATCATCATGCCCCTTATGACCTGGGCTACACACGTGCTACAATGGACAGAACAAAGGGCAGCGAAACCGCGAGGTTAAGCCAATCCCACAAATCTGTTCTCAGTTCGGATCGCAGTCTGCAACTCGACTGCGTGAAGCTGGAATCGCTAGTAATCGCGGATCAGCATGCCGCGGTGAATACGTTCCCGGGCCTTGTACACACCGCCCGTCACACCACGAGAGTTTGTAACACCCGAAGTCGGTGA
>GCA_000227485.1|I33_0097 I33_0097
ATGGAGGATACCGCTCTTTTTAAATTCCTTAGTATTTCTTCAAAAAAACTATTGCACTATTATTTACAAGGTGGTATATTATTATTCGTTGCCGCTAAACAAGGCGATAACGAAAAAAAGAACTTCAAAAAAAGTTATTGA
>GCA_000227485.1|I33_0139 I33_0139
ATGCTGCTGAAAGACTGCAAAAACAGTCTTTCAGCAGATAAATTTATTAAAAAGTCACTCTATGAGAAGAACGAAACTAAAAAATGTCATACCTTGTTGACATTCGTCTCCTAG
>GCA_000227485.1|I33_0201 I33_0201
ATGGCCGGCATGTTCGCCATTATCTTAATTGTCACCGTCACCAATCAATTTTATCATGGAAAAACAGAACAAACGACAGGCATGCTGCTCACTGCCAATGGATTGGCGGCTCTATCCTGCCAATTGCAGTCGGATGGAGTCTGGATGAGTCTTCTATTCAAACTGCATTTTGATTATTTATGA
>GCA_000227485.1|I33_0202 I33_0202
ATGAATGCTGAAGAAAAAAATGGCTCAAACATTGTCGAAGCCATTTCGCTGGATTATATCATATCCGGAGGAGACACAAAAATCGTTTTAATGACAGTAATATCTTTTCTCTCATTTGGCAACCCGGGCCGGTTTCCGAAAAAATAA
>GCA_000227485.1|I33_0250 I33_0250
ATGAAATTTTCAGTTGCAATACCAGTATATAATGACCAAAACTCAATAAAAACATGTTTAGATAGTGTGTTAAATCAAACTATCGGACAAGACAGACTTGAAATTATTTGTGTGAATGACGGTTCAACCGATGAGAGTGGTGCTATATTAGATGAATACATGAGTAAATATCCTTGCATAAAAGTGATTCATCAAGAAAATAGTGGAGCGCCTGGCCGACCTAGAAATAAGGCAATAGATATTGCTACAGGAGATTATATCTATTTTGTTGATGGAGATGATTATTTAGGGATTGAAGCTTTGGAAAGAATGGAAGAAAAGATTCTTGAATATCAAAGTGATATTGTCATAGGACGTTATGAAGGGATCAATAGAGGCGTGCCTGTTTCAATTTTTAAGAGAAACCCGGACTGTTTTTCTTTTTTTGGTTCAAACGCTCTTTTTACAACGAGTGCTCAGAAATTATTCAAACTGGATTTGTTGAAAAAACATAATATTCGTTTTCCGGAACATTTCTCTCTGGGAGAGGACCAGCCGTTTATCATTCAGGCATATGCCTATTCAAATTCAATTGCATTGGTTAAAGATTACGAATGCTATTACTTGACGAATCATCAGACCGTTGGAAGAGTCCAACTAACGAAAAAACCTTTATCCGGTAAACTTTTCATGCTTAGAATTGAAGAGACATTGGCTGCTATTGAAGCATTAGAACTAGACAAGGATAAGAAATTAATGGTCTTTCACCAATATTGGGAGAGAGTTTTAGATGTAGAACTGAGTGCGCTCATCTCAAGATCATTTTTAGTAGAGGACAAACTTTATATATTCAATACATTTAAGAAAGTCCTTGATAAGTATCATTATCTGGATTATTACTCTCAATTTTCATCTAGGCAGAAGCTATTAATTCGGTTGATTGACAAAGGTAAGATGGAGGATTTAATTGCCTTTTGGTATGCGGAAAAACATACGGGCAATATGGTGGTTTTTCATGGACAAGTATATCCAAAACCCAAAATGGCTTATGAACTAGCGTTAAATGAATCCATATCCTTTCATCGGCTTAATAAGTTTGAAGGGGAAATAACTAGATTAGAACGTTTAGAAAACACTCTTTTACTGGAAGGATTTTGTTATCATTCTCACGTTGATTCATCAAACGAAAATTTATTTATTGAAATCTCTTTAAGAGGTCAGCAAGAAGAAGGGATTACATTACCGGCCTTCAGAAACATTTATGAAAAACACCACCCAATAGAAATTGAGTCCCACTATTTGAAAAAGGAACGTGTTACCTACTTTCATACCTTTATCCCGATACAGTCCCTTTTCCGTTTTAACCAAGAAGGAGACATATTGGATGTAAGATTAATTAGTAAGATCGAAGATTATACGAAATCGGTAAGATTGAGAGCAAAACCAACAGTGTTATTAAAGGAGTCCTTATTTATTTCTAAAGAGCATACAGAGTGGACATTATTGTCTACCTATTTAACCAAATGGGGAAATCTTTCTTTTGTCTTAAAAACTCAAGAGCTTGATATTAAAAATTTTTCATTATCATACAATGATTCTGAAGTGAAAGGGTATTTCAGTTTGCCATCGAGTGTATCTTTGGATGAATCAAGCCGCTTTCAACTTATATTTTCAAAATTTCTTACTTATGAACCTGAAGTTATCCTTCAGAAATCCAGTGGCAGCGAACAGTTGTGCCACTTTCGCTTCGCAGTCTCTAAGCTTGATTTAAAGCAGCTGAGACAAAAAAAGAATGTGGAAATTGCGCTAGGGCACTATAAGAAAAGAGTACCAGTTTATTATAAAGAAAGACCCTCTATCATAAAACGCGTACTAAATAAATTAAGACGGCTTTTCATTTAA
>GCA_000227485.1|I33_0256 I33_0256
ATGTTTTTTGCCTTGATCGGCCTTTTTTGGGTTTTTATTGTTTCCCTATTTTCAAGAAAAGTTCAAATTTCTGAACGCTTTAAACAAAAATCCGAAAACGCCCGCATAGTCGGTATGATCGACTTCGTATTAGAACAAAAATACAAAAAAAGCATCTCTGAATAA
>GCA_000227485.1|I33_0258 I33_0258
TTGTTTTTTCAAAAACTATTTGATCATTTTTCATTTTTGATAAACCTCCAAAAGACGATAGATAAACTAAAAAAACTGCATGAGCATATTTTAACTTATGTTCATGCAGTTTTGTATTAA
>GCA_000227485.1|I33_0292 I33_0292
ATGGTTATCAAAAAAGAGGGTGGCGTGCCTGCCCTCTTTTTTGTGCCTCAAGCATCCCTTCTCTCTACTGCAGGCCGGAGCATGAGAAAGGGGAAATGGGATGACAAACCTTAA
>GCA_000227485.1|I33_0299 I33_0299
GTGAATTCAGGAATTGAGGCTGCGGCGCTTCGACAGCGGAAACGTGAAGCTTGTATCGCACCGGACGCTGCTTTGACGCCCAACAGCCCATTATGTTTGCTGTTTTTAGATGAATTAATTTAA
>GCA_000227485.1|I33_0345 I33_0345
ATGAATATCTTTGAAAATCTCTTACAGCAAAGACTTGGATATATTCCTGATAGTCTATATGATTCTTTTCTTAAAAAGTACCTGGATAAGATTAAGAACGGTAAAAAGACCAATGAAAAAATGATGATATATTCCAAGTAA
>GCA_000227485.1|I33_0346 I33_0346
GTGGGAAAAGTAAATTTACAAGAATGGTTGGCGCAAAAAAAAGTTCAAGAATCCATCAAAGAGAAGATTAAGGAAATTGAGAGTTATGATATTCAAGTTTATCATGAGGATTTTTCGTCTGCGGAAGTTACTTCTGCTATTGCAAATAAAATTGAGAGTTATGATTCCACAATTTTAAGCACCGAAAAAGATGGGGACGATACTGTAATTGAGTTTAGTGTGGATATTGAATACGAACTTGAGATCTCTGCTGAAGAGTTAGATGCTGATTCAACTCCATATGATAGTGAAACGAAAGATTACGCATGGGAGACGTACGAAACAAATACATATACTAGCACATTATCTTTACCTACAACAGTGTGTGCGACAATCACAGATAATGAAAACTATAGGATAACATATGTCCAAGTAAACAACGGGGAGTCAATAACAGACTACAAAAAGCCTTCCGATCTATAG
>GCA_000227485.1|I33_0347 I33_0347
GTGAATAATTCAAAAAATAGTAATAGTGACACAAAACAATTTGATGTTAGTTTACAGATTCGTAATTTTGAAATCGAGTTGTTTTGGAAGAGATCATTGTTTTTTTGGGGGTTTATAGCCTCAGCATTTGTTGGTTTTTCTAGTTTATACGGAAAAAATTTTTACTTATCAATTATTATTGCTGATTTCGGATTTATTTGTTCATTATGTTGGACATTAGTTAATCGTGGTTCAAAATTTTGGCAAGAGAATTGGGAAAGCAAGGTTGAAAACAAAGAAATCAACAAACACTCTGAGTTGTTTACAAAAATAGAACCTATACAGAAAAAGTTTTTCCTGCTGCAAGCAAGAAAATATTCAGTGAGTAAATTGGCTATTGGATTAAGTGATTATGTTGTAATTCTTTGGCTAGGAATTATTATCTCTGCTATTTTTAAAGAATTTTTAAATGCAAAAACAATTACTTGTGGTTTTTCAATCTTTACACTTTTATATGGAATTTACATGATGATATTTGGGAGAATCACAAGTAAATAA
>GCA_000227485.1|I33_0359 I33_0359
TTGTACAACATTTCCACAGGTATTTTAATACTTCGACGCAAAAAAGCATTAAAACCTTCCGCCCTTATTATTTTTCCTGATGACTCTTCGATGGAAGGGTCTTTTTCTGTATGA
>GCA_000227485.1|I33_0381 I33_0381
ATGCTGGAAACGAAACCCAATCTGCTTTCTGATGAGATATTTGCGCTTTTCATCGGTTCAGCAACGCAAGTGGAGCAATTGCTTTATGCAAGCTGCGGTTTTCCGAATGTCGGCAAGGGCAGGGATTTGCGATGGGGAAAAGGATTAAACGCGGTTGGAGCCTTTACGGATTTATAA
>GCA_000227485.1|I33_0382 I33_0382
ATGGGGAAAAGGATTAAACGCGGTTGGAGCCTTTACGGATTTATAAATCGGGCGGCAGCGAGAAATGAGCGCGAAAAGCAGCTGCTCTACACCATTGTACATACGGCGAAGTATTCGATTTAA
>GCA_000227485.1|I33_0475 I33_0475
ATGCTATCCCTTCTTTCTGTCTTTTCAAATAGTCTACAGCAAACGATAGGAGATTTCTGCAAAATCGGTGAACTTTTCCTTCATTTTCAAAAAAATCTTGCACGCACCAATTCAATTAAGAGAAAATAA
>GCA_000227485.1|I33_0541 I33_0541
ATGTGGAATTATGAATACACAGCGATAGCTGATGCGGATGTAGGAAAAACCTGGAACTGTTATCAGGAAACAGAAACATGGGATCAATGGGATGCGGGTATTGCATTAGCTTCTTTGAAAGGACCATTTCAAAATGGAACGGAAGGAACATTGCTTCTGCAAGGAAAAACAGTTCTCTTTTGGCTTGAGCATGTGGAGAAACATCGGGCGTTTTCTGTCATGGCCAACATGCGGCATAACAATGTAAAAATGTAG
>GCA_000227485.1|I33_0558 I33_0558
ATGAACTTATACAAGATCAATGGAAAAAAACATTTTAAAAAATTGTCTCATATTAAATGGTGTACATTCCTCTTTGATTTGTATGCAAATAAATATATACTTTCTCAAACGATCAATACATAG
>GCA_000227485.1|I33_0564 I33_0564
ATGAAAAAAAGTAAGTTTATTTTAGCGAGTATTGTTTCTGTTGGGCTGCTAGTTTTTTTAGCATGGTTTATTTATGCTGGCACCCACCAACCTCCTATTTTGAAGGGTAATTCAAAAGATGGAAAATGGAGTGTTATCTATTCTCCTGAAAAAGACATAGATCTTGCAAGGCAAGACTTATGGGCGGTTCATATTACATGGAAAAGGGATTCTGAGTTTTCAATAAAAGAGGCTGTGTTTAAAGAAAATGGTGTTGTTGAGGCATCAGGTGACGCAACAGATGAACCTAAAAATGCTAAAAAAATAGCAGTAGCGATTATGGGAGATCCACCAAATATGAATAATGATTATACAGTAGAAGTTACTTGGGAAGAGAATGGGAAAACACAAAAAGACATTATACAAGTAAATAAAGAAATCAAGCGGTCATTTGTTTTTCCTAATGTAATAAAAAGAATTTTTCAAGTTTAG
>GCA_000227485.1|I33_0565 I33_0565
TTGGCGGTACATTTTATGATATTCAGTGATGCAACAGGTGATCAATTTCCAAAAACAACAGTAAACGGTTCTGATGGTGCAAACCGAACAACAATTCTTGGTTACCACTCTGAAGGGTAG
>GCA_000227485.1|I33_0572 I33_0572
ATGAGTTTAAAAAGGAAGCAAAATAAAAACACACCTGAATTTTGGTGTGTTTCAAAAATGATCTCAATAAAGTGGAAGTCTTCTATTTTCAGCTACAAAAGCACGTCATTTTAG
>GCA_000227485.1|I33_0582 I33_0582
ATGAAACGTCTGTTATTCTTATTTCAGTATATAGTGAATCCGAGAACTGTTGGTGCGATCCTTCCTAGTTCAAGGTATCTTGGAGATAAAATGGTGGAAGGAATTGATTTCAAGAAGGCTGCATACATTGTCGAATACGGGCCGGGTACTGGTGTATTCACAAAAAAACTGCTTGAAAAAAGAAGACCTGAAACGACTATTTTATTAGTGGAGCAAAATGAAGAATTTTATTTCCTATTGAAAAAGAAATTTAAAGACGAAAAGAATGTATTCATTGTAAATGGATCTGCTGAAAATAGCAGCCAGTATGCAAAGGAATATAGTATGCCTTATATAGACTATGTGATTTCCGGCCTTCCCTTTGCAAGCTTGCCAAAAACTGTTTCAGCCAACATTTTATTAGATACCGCAAAGATTTTAAAAAGAGATGGTGAATTCATTACTTTTCAATACACTACGTTGAAAAAACCGTTTTTTGGACAGTTTTTTACCAAAATAGATGTAAAAAGAGAGCTTAGAAATGTACCGCCAGCTTATGTCTTTAGCTGCTCGATGCCGCAAAATGATTTGGAGGAATTATATGGAGTCGAACGTTCTTATTGTTGA
>GCA_000227485.1|I33_0583 I33_0583
ATGGAGTCGAACGTTCTTATTGTTGATGATGACAAAGACATTAGAAATCTCATCTCTGTTTATTTAGAAAATGAAGGCCTGCACACTCAAAAGGCTAAAGACGCAATCGAAGCTTTAAACCTGCTGGAACAAAAAGAATTTGACGTCATGATTTTGGATATTATGATGCCCAATATGGATGGAATTGAAGCATGTATGAAGATTAGGCAAGAACGAAATCTGCCTATTATCATGCTATCTGCAAAATCGGAGGATATGGATAAAATTCAGGGACTTGCCGCTGGCGCCGATGATTATTTATCAAAACCGTTTACCCATTAG
>GCA_000227485.1|I33_0584 I33_0584
ATGGGTGCGGGGCCGGGAAGTGAGGCTAACCCAGCTGCCGTAGGGTTAAAGTATCGTGTTTACATTTTAATTGTCGTTATTACGAATATTCCCCTATTGATTTTTTCTAGCTTTATTGTCATTAACTTTAACGAGTCGTTAGCGGGTACTGTTTTGGTTATCGTATCATTTGTTTTGATTTCAGTCGTATATATTAAAATGTGGAAAAGTCTTAAACAGAAGCAAAACACATAG
>GCA_000227485.1|I33_0587 I33_0587
GTGAGAACAATACAGAATGAGTGCGTCGCTTTTTTTGAAACGATTGAAGTACAGTGCCTTAAAAAGACTTTGTATTCTACCCCGCAATTAGATACACCGTTTCCGGGTGTAGATGGTTTAATAGAATTTGAAAAGAAAAACTTTGATGCTTTTCCCGGTTTTTAA
>GCA_000227485.1|I33_0590 I33_0590
GTGCGTTGCCGCCGCTCGGCGATTTGCAAAGTAAGGCTGATCGGCCGGATGAGTAAAATAAATGAAAGCATGAAAAATACCAAGAGTCTACGGCTCTTGGTATTTTTCATGCTGCTGAGAGGACTTGAACCTCACATAAAGAAGTGA
>GCA_000227485.1|I33_0606 I33_0606
ATGATTGGTTTATGGGCATCTGCTTTTCCGGGAATTCGCGCAGGACTAGAAGGGTACACACCAGAACACCTTGCTTTATTTCGTTTGTTAATCGGCTCTATGGCATTATTGCTTTTTGCTGTTTTGACTCAGATGCGCCTACCCGACATGAAAGACATTCCTGCCATTTTTCTTTTAGGGTTTTTAGGTTTTGCACTGTATCACATTTTGTTAAATATTGGTGAAAGGACAGTTAGTGCAGGGGCTGCAAGCTTACTAGTCACCACAACACCGATCTTTTCTGCCATATTGTCCCGGCTATTTTTTAGTGAACATTTTGGATTTACTAAATGGATTGGTTCTGTTATCAGTTTACTGGGTGTGTCATTGATTGCATTTGGGACAGGAGACAATACATACTCATTGAAAGGCTTTTTGGTTATCCTGCTGGCAGCTTTTTCTGAAAGTGTTTACTTCGTTTTTCAACCTAGCTATATAAAAAAATATGGTTTTATTCCATTCGTTACATTCACCATTTGGGGCGGAACAATACCTATGCTTATTTTTTTGCCTGGCTTTGGCTCGGAGGTGATAGACGCATCTTTGAACGCTACATTGTCGATTGTTTATTTAGGTTTATTGCCAACAGTTGTGCCATACTTTGCCCTTGCATATGTCACTTCACTCGTCGGTGCTTCAGAAGCAACCCTTTCACTTTATGTTACACCGGCTTTAGCCTTGATCATATCTTGGTTCTGGATCGGCGAGGTACCCACATTGATCTCTCTGCTAGGCGGAGTGGTTACAGTTGGCGGGGTATGTCTCACCTATTTAACCAATAAAATCAAACAATATGGAAACGCTCTTATACATAAATAA
>GCA_000227485.1|I33_0608 I33_0608
TTGTTGTTGCCGGATTCCAAAGGAAATCGCTGGCTCCGGGCAGTGCTGCTGAATCCATTTATAACAGGCACACTTATACAGGATCTGTTTAGGAAAATAGATCAATTTCATGATGAATATAAACAAATGAAGTGA
>GCA_000227485.1|I33_0623 I33_0623
ATGACCAAGCTCATCAATACGTATCATTCACTATACAGATTTTTATTTACGATATCCGCTTTTTTGCTTTGCAGAGTACCTGCAAGCTTGCCGGAAAATGTAAAAACAAAAGAACAGTTACTGACAAGCAGCAACTGTTCTTACATACTTTCGTATTAA
>GCA_000227485.1|I33_0626 I33_0626
GTGAATGAGTCTCTTTTGAAGATGATCAACCTATCAGCAGAAATAAAGCCGCCTGATAAAGAGGCGGCAGATCATTATATGTCATCTATGAATTTGATGTATCGTTTTTCGCTTGCCTAA
>GCA_000227485.1|I33_0628 I33_0628
ATGATGAAATTCCCAGTATATATTCATTCGATATCCGGAAACAGCATTTTTAATAACGGTTTTGCATTCTCCATCAGCCCTTTCTCTGTTTCTAAAGAGACAGATGGTTCCGGAGGGAATAATACAGGTTTGGTTTTTGAATCCAATTCTTTAAGCCAAACAAGCTCCGCCAATCAAGCCCTACATGTTACAAATGCGGTCCAAGAACTGCTTTCCAAGCTTTTAGCGTAA
>GCA_000227485.1|I33_0630 I33_0630
TTGTCTAGCAATCAGAATATTTTTGATGAAATTGGTAAAAAGAACAAAAAAACATCCCTAAAAAACTGCAGTAACAGGCACTTGTGGAATAATGCAGGTTTTTGTCTCTCGCTGAATGTTTTTGCCGTTTTGTTTAAGCAATTGCTGCTCACACACCATATTGTATAA
>GCA_000227485.1|I33_0638 I33_0638
ATGGAGCTCTATTTTTCTGATTCAGTTATTTCCTGGACTTTCTATTATTCGATAAGAAAAGGAGATTTCCTGCAAATGGGCTTGTTCTTAAACATTAGTGAAAAGCTTACGTGTAACTCCCCATGA
>GCA_000227485.1|I33_0653 I33_0653
ATGATGCTGGTCACGATGATTCCCCGCATCATTCCCTTTATAGGTGTTCGGAATATCACTTTGCCGAGCCCGTGCTCAAGCGGCTTTCACAGGCTGAAAGTTATGATACAATATACAAATGTTTCACAGCTTCAATCCATAGTTGGAGCTGACATCCATTATATAAGGGACTAG
>GCA_000227485.1|I33_0660 I33_0660
ATGATAGCAAAAACGAAAATTGAAACAATTCTTCTCATGATGATTCCTCCATTAAAAAGAGATCCCGTTACTTCATACAAGAAACGGGACACCTTGAATTCTTTTATTTATCGTTAA
>GCA_000227485.1|I33_0666 I33_0666
TTGCCGCCTGACAGCGGCTTTTTTCATGTTTGGCTTTGCAAACAAAGGGGAATAGGACAAACTGCGGGAATGCTTTATGAGAATATCAGCGTATATACATACCATTCGGGGGTATAG
>GCA_000227485.1|I33_0701 I33_0701
GTGCAGCTGTCCTTTTATACAGCAGAAAAGGCTGTTGAACGTCTTGAAAAGCAGATAAAATGGGGGCAGAAACAGAGAAAACAAAAATGTATGCACTTACATTTTATTTTCTGA
>GCA_000227485.1|I33_0722 I33_0722
ATGGACAAACACCAAATGAAGCAGATGTATGATGACATAGCAGTGCCAAAGAAAGCACTCAAAAAGGCAATACATCAAGCTGTCGTTCGTGCTGAAAATGAAAGTAACACAAGGCGCCGTTTTAAATGGGCACGAACTATTACAAATGGAATCGCTGTTGCTGTTGTGGTAGGTATACTGTATTTAACGTCCGGTCTTTTCCTCCCTTCTGTAAACAAAGCGATGGGGAGCATACCCATTGTCGGCCAAATTTATAAAGATTTTCAAGATAAAGTTGGCCTATCATTGTTTGAAAGTAATCTGGTCACAGCTTTGAATGAAAAAGCTGAATCCAGAGGAATCACCGTTTCTGTAAACAGCTCCTATTACGATGCTGGCCAGCTTGTCTATAACTTTACTGTTGATAACCTCCAGTCTGATGAAAAAGAGCTCATGTATGATGTGGACGAAGTGAGTTATAATGACAATTTTTCAATTAACTACGATTCCTTAGTGCTTAAAAAAATAAATAACAAACAATATGCAGGACAATTAAGGATTTATACAAATGGCATTCAAATAAAAAATGGGGAAACCGTACCCTTTGTGATTACTCATATCAATGAAATACAGGGAAATTGGAGGTTTAAACTGCCAATTATCAAAAAGAAAGCGAGTTATTTAGAAAGCTCAAAATCGGTATCCGTTTATCATAATCGTTATCAATTTTCCCATATTCAAGTGGAGAATGGAAGGCTCGGATCTGTCCTTCAATTTACAATCGATTATCGAGGCATAGCAAAAAATGATACGGTTGAAATTAACGAAGTCAAAGATGATTTAGGAAACACATATGAGATGACAGAGTCAAACATCGAACTTGGAGATCGCATAAAGGTAAACGAGAGAACGGTAAGATCAAAAGGACAAACACAGTTAGAATCACCAATTAATCCAAAAGCGAAAAAGCTAACATTAATTGCAGATATTAAATCTGAGGCAGAGGGCAGTGAAATCATCCCACTAAATGCTGAGATGCCGTTCCATGTTTCGAAAACAAACCATCAAAACATAGGAATTGAAATCAATAACATGAAACAAGAAGGAAGAAAAGTATTGGTTCATTATCGCTTCACTGGAATTGATACCTCAAGCATGGATGAAAATGATTTAGTGAATATCGGTGAAACGATTGGCCTTGGTGATATGAAAAAAATAAAATCATGGGCTGATCCGATGGCTTATTATGAAGAAGGTTATTATTTGAAAGCAAATACAGCTAAAGTGAAAAATATGAACACAGCCGAAATGGTATCTACTTTTGAACTGGATGATGCCTACCTTGATAAGCTATCTTTAAAGCATTTTGAGTTTAATGAGTACGGCCTGTATATTGATAAAGGCGTTTTAAATGACCTGATTCAACTAAAGCCATTCTCGTTTACTGTACCAGTGCATCAGGTGAGTCAGCCTACAAGATAA
>GCA_000227485.1|I33_0752 I33_0752
ATGACTGATAGAAAACCCTTGTGCCATATTGGTACAAGGGTTTTTATGTTACAATTAACAGGAAAAGGGAAATTGTTTCCGCTTCTGCCTGAACACAAATCAAGGGGAGGTATGTTGATGCTGGAAATTGTGTGA
>GCA_000227485.1|I33_0763 I33_0763
ATGGAATTTCAAGAATTAACTCAAGAAATGCTTCATCGCTTTCTTGAGACAATTGAAATAAAAGCAGATGAAGTCCGAGAATTTTTTATCGATTCTCGAACCCACCTGCTTCTTATTTAA
>GCA_000227485.1|I33_0764 I33_0764
ATGATTAACTTCCAAGATAAAGTAAACTTCATTTGGTCAATTGCTGAGATTTTACGTGGACCTTATAAACCAGAAGACTACGGTAAAATCATTTTACCATTAGCAGTATTACGTCGTTTTGATTGCGTATTAGAGAGCACAAAAGAGGAAGTATTAGCTAAGGCAGAGCAGTTTGCAGCAATGAATGAAGATGCTCGTGAGCAGATTTTAAATCGTGTCTCAAAGCAAAACTTCCATAACACTAGCAAATATGATTTCAACAAGCTATTAACAGATTCAGATAACATTGCGGATAACTTACGTGATTATATAAATGGTTTTTCAAAAGTGGCTCGTGATATTATGGATCAATTTGACTTTGATCGCCAAATTGATAAGCTCGAACAAAATAACTTGTTGTACTTAACGATTAAACGCTTTAGTGAAATCGACTTACATCCAGAAACAGTGTCAAATATTGAGATGGGCTATGTATTTGAGGAATTAATTCGTCGTTTCAATGAAAATGCAGAAGCAGGGGATCACTATACGCCACGTGAAGTAATTCGCCTTATGACGCACTTATTATTCTTACATGACGATGCCAGCATTTTAACGAAGCCAGGTTTAACACAAACCTTGTATGACTGTGCAGCTGGTACCGGTGGGATGGGTTCTGTAGCACAAGAGTATTTACTAAGTCAAAACCCAACAGCACACTTAGAGTTCTTCGGCCAAGAAATTAATCCTGAATCATATGCGATTTGTAAAGCAGACTTGCTGATTAAGGGGGAAGACGCGCGTAACATCCGTTTGGGGAATACGTTATCAAAAGACCAATTCCCACGTGATAAATTCGATTACTTAATTTCAAATCCGCCATACGGAGTAGACTGGAAATCGTATGAGAAGCCAATTAAAGAAGAACATGAGAAACAAGGGTTTAACGGTCGTTTTGGTCCAGGTACACCAAGAACGAGTGATGGACAGCTACTATTCTTAATGCACTTACTGTCAAAAATGAAGCCAGTCACAGTAGAAAATCCACAAGGCTCTCGTTTAGCCATTATTATGAATGGTTCGCCGTTATTTACAGGTGATGCAGGTTCTGGTGAAAGCGAAATTCGTAAGTATGTGCTTGAAAACGATTTAGTAGAAGGTATTGTGGCATTGCCGAACGATCTTTTCTACAACACAGGCATTGCAACGTACATTTGGATTTTAACGAACAATAAAGCACCTCTTTATAAAGGGAAAGTACGGTTAGTCAATGCTGTAGATTTTTCGAAAAAAATGAAAAAGTCGATGGGGAGCAAGCGTAACGAAATTACAGAAGAGCAAATTAATGAGATTGTTCGTTTATACGGTGATGCACAGCCAAATGAGTACGTGAAGATTTTTGATAATGAGGACTTCGGCTACGCAAAAATTACAGTAGAACGTCCATTACGTTTAAACTTCCAAGTCAATGAAGAGCGTCTTGCTCGTGTTGCAGAGGGAAAAGGTTTTGCAAACTTAGCAACCTCAAAGAAAAAAGGCGATGCAGGTCACTTTGAAATTGAAGAAGGTAAGAAGATGCAAACGCAAATTTTGTATATTTTACGCACCTTACAAAGCGAAAAAGTATATAAAAATCGTGACGAGTTCACGAAAGTAGTTAAAGCTGCGTTGAAACAAGCTGGTATTACTATCGGAGCACCTGTATTAAAAGCGATTTTAGCTGGTCTATCTGAAAAAGATGAAACAGCCGATGTATGTATGAAAAATAAAACAGACATCGAGCCAGATACAGATTTACGTGATACTGAAAACGTACCGTTAAAAGAAAACATTCATGACTACTTTGCACGTGAAGTATTACCACATGTACCAGATGCATGGATTGATGAATCAAAAACAAAAATCGGCTATGAAATTCCATTCACTCGTCAGTTCTATAAATACTCAGCATTACGCAGCTCAGCAGAAATTATGGACGAGATTCGTGCATTAGAAGCGGAAATTGCTGAACAGTTGAAGAAGGTGATGGGATGA
>GCA_000227485.1|I33_0765 I33_0765
ATGAAGAGAGAAACTTGGTTTAATAATGAAATCCCTCAAAGTTGGGAAGTAACTCGTTTAAAAAATGTTATTATTTCAGTGAAAAATGGTATCTGGGGTGATGAACCATTAAATAATTCAGATGATATTGAATGTGTAAGAATTGCAGACTTTGACAGAAAGAAAAATATCGTTAAAGATAAAGAATTTACTTTAAGGAATATACCTAAAATTCAATCAGAAAATTATTTATTGAAAAAAGGTGATTTATTAATAGAAAAATCAGGTGGAGGAGAAAAGCAACCAGTTGGATTCGTTGTTCAATACAATCTTGATAAAAAAGCGGTATATGCAAATTTTATGGCAAAGATTGAATTAAATAGTCAAAAGGTAGATTCTACTTTCATAAATTATGTTTTTTCTTCTCTGTATGCAGTAAAAGCAAATCTAAAAGCTTTTAATCAAACAACAGGTATTCAAAACTTAAATACGAGTGTCTACTTAAATGAAGTTTTTATGTACCCTTCGCTGAATGTCCAAAAAAACATAGTTAACTTTTTAAATAAAAAGATACAGGCTATAGATGAAACAATAAATAAAAAACAAAAAATGGTAGAATTACTAGAACAACAACGCCAATCAATCATCACAGAAGCTGTTACAAAAGGACTAAATCCGAATGCAAAAATGAAAGATTCAGGTGTTGAGTGGATTGGTGAGATTCCTGAGTATTGGGAAGTAAATAAAATTAAATTTAAATTTGATATTAGAAAAGTTATTCAACCGACTGAAAATCCTACTGTACTGTCTTTAACGCAAAGGGGATTGAAAATTAAAGATTTAAATGATTTTTCGGGGCAACATGCCGATTCATATGATAAATATCAAAAAGTAGAAATTAAAGATTACGTAATGAATGGTATGGACTTATTGACAGGTTATGTTGATTGTTCTCGGTTTGAAGGAGTAACAAGCCCTGATTACCGTGTATTCCGTATAAAGGATAATACAGAGTGCCATGATTATTATTTAAGATATTTTCAAATGTGTTACTTTTCGAAGATTTTTTATGGGCATGGTCAAGGTGTATCTAACTTTGGGCGATGGAGATTGCAAACGGATGTATTTAAGGAATTTCCTATTCCTGTTCCTCCGAAAGATGAACAATTTAAAGTTAGTGAATTTTTGAAGGCTAAAGAGATGAAGATTGATAAGGCGCTGGAATTAATAAATTTAGATATCGAAAAACTAAAAGAATACCGCAAGTCTCTTATCTACGAAGCTGTAACCGGTAAAATTGATGTACGTGATATGGAGCTTGATTAA
>GCA_000227485.1|I33_0766 I33_0766
ATGGCAGTGGATACTTCAGAAAAAGGTTTTGAAACGAATATCGAAATGGCCTTAATTGCGAATGGCTATAAAAAGCGTGTGCTAGAAGGAACTGAGAGTGCTGCTTTCAAACAGTATGCAATCGACGTAAAAGAGCTATTTGCTTTTTTAGAGGATACCCAGGAAAAACGTATGCGTACGTTAGAGAAATCCTATGGTCCCTCATATAAAGAAGAAGTTTTAAAGCGTATTAAAGACCAGCTACATCGTCAAGGTTTGGTCGAATGTTTACGTAAAGGTATTAAAGACCGTGGTGTGACATTACAGCTTGCGTATAATAAGCCACCTACGGATATGAATAAAACATTAAATGAGCAGTATGGGAAAAACCGCTTTAACGTTGCTCGCCAAGTGTATTACAGTGATAAGCATAACAATAGCTTAGATATGGTACTGTTTTTAAACGGCTTACCAATTGTAGTGATGGAACTGAAAAATCCATTAACAAATCAAACAGTTGAAGATGCGATGAAGCAGTTAAAGACAGACCGTAATCCACGTGAGCAGTTATTTAAATTTAATGAGCGTGTTGCTGTCTACTTTGCAGTTGATCCAGATGAAGTATTTATGACAACAAAGCTTGATAAAGGCAAAACCTACTTCCTACCATTTAACAAAGGCAATAATGGTGGTAAAGGTAATCCATTAACTTATGGTGACAATTATCGTACTCATTATTTATGGGAAGAAATTTTAGCTCCAGATAGCTTGCTCGATATTTTATATCGCTTTATCTTTATTAAGAAAGACGACATTAAAGATTCAAACGGTGAAACGATTGGTGAGCGTCAAATGCTCATTTTCCCCCGTTTCCATCAGCTTGATGTTGTACGTAAGTTAGAAGCAGATGTTGCACAAAAGCTTGTCGGTCATAATTATTTAATTCAGCACTCTGCGGGATCGGGCAAGACGAACTCGATTTCGTGGCTTGCACACCGTTTAGCGAAGCTACATAACGAGGACAATGAATCAATTTTTAGTAGTATAATCGTAATTACCGATCGCCGAGTCTTAGATAAGCAATTGCAAGATGCAGTGTATCAGCTGGAGCATAAAGCAGGAATGGTAGAGCCGATTGATAAAGATTCAGAGCAATTGGCACGTGCCATTAATAATGAGACTCGTATTATTATTACGACGCTCCAAAAGTTCCCGTTTATTTTAGAAAAAGTAGCGGGCTTAGAGCGTAAAAAGTATGCGGTCATTATTGATGAGGCGCATTCATCCCAGGGTGGTAAAGCTTCAACTGCATTAACGAATGTGTTATCAGATAAAACGTTAGAAGCAGCTTATGAGGAAGATCGTATTGCGGAAGAAAACTTAGGTGATGTGGACGAAAAGATCGTTGAAGCCATCATGAAAAGTGGTAAACAAGATAACGTATCTTTCTTTGCGTTTACGGCGACACCAAAGCCAAAGACATTAGAGAAGTTCGGTACAATTGGCATAGATGGCAAGCCAGCTGCATTCCATCAATACACAATGCGCCAAGCGATTGAAGAAGGCTTTATTTTAGACGTACTTGAAAATTATACGACCTATAAAACGTTCTGGAAAATTGCAAAGACAGTTGAAGATGATCCAGAGGTATCAAAAAAACAAGCTACTAAAAAGCTAGCACAATACGTGTCACTACATCCACATAGCATCGCACAAAAAACAGAAATTATTATCGAGCATTATCGCAATTTCGTACAGCGCAAAATTGGCGGCCGTGCAAAGGCAATGGTTGTTACAGCAAGCCGTTTACACGCAGTACGTTACAAAATGGCTTTCGATAAGTATATTAATGAAATGGGCTACGATGATTTAAAAACAGTAGTTGCTTTCTCCGGTACTGTGAAAGATGGTGAGATTCATTATACTGAGTCAGAAATGAATCAGTTCTCTGAAAAAGAGTTACCTGAAAAGTTTAATTCTGATGAATACAAAGTGCTACTTGTTGCAGAGAAATATCAAACTGGATTTGATGAACCACTGTTGCACACAATGTATGTAGATAAGCCATTAAGCGGTATTAAGGCAGTGCAAACACTATCTCGTTTAAATCGCACATGCCCTGGTAAGGACGATACATTTGTTTTGGATTTTGTAAATGATCCAGAAGACATAAAAGCGTCTTTCCAGCCTTATTATGAATCGACAGGTCTATCAAAAATTTCTGATCCGAATATCCTATATGATATGCAGGCCGAGCTAGAGCCCTATCAAGTATTTACTGAGGAAGAGGTGCAAAAGGTAAATGAGCTTGAAGTAACGGGTGGTGTGAAGAAGTCTACGAAGGCTCAAGCCGAGTTAAATGCGCTTCTCGATAAAGGTGTGGAGCGTTTTAAAAAACTTTCGGGAGAAGAACAATTCGCATTTAAACAAGTGGCTACGAAATTTATACGTACGTATGGCTTTGTACTACAAGTAGTAACATTTATCGATTTAGATCTACACAAGCAATATATTTACCTGACGTACTTGTTACGTAAATTGCCCCGTGGTCGAGGAGATAAGGACGTTTACTTGGCGGATGATGTAGCACTTGAATACTACCGTAATCAAAAAGTATTCGAAGGTAGCATTGAGCTTGAGAAAACGGGCGGCTACGACTTAGATCCTCAGGAACATGGTGCTGGTGGTGCAGCTGAAGATGAGAAGGTTCGTTTATCGAGCGTGTTAGAAAAGTTAAATGAGCGCTTTGGCACGCAATTCACAGAAACAGATTTCCTTTCTCGCGAGCAAGTGAAAGAGGATATGTTAAATGACGAAGATATTTGTCAAAAAGCAAAAAACAACACAAAAGAAAACTTCAAATTCGCCTTTGAAAAATCCTTTATGGACTTCGTTATTGACCGTATGAGCAGCAATCAAGAGTTCTTTATGAAGATTTTAGAGAACGACGAGTTTAAGGCTTATATTATGGAAGATATGATGAATGAAGTTTATGGAGAAGTGAATAGTTAG
>GCA_000227485.1|I33_0767 I33_0767
TTGACGCATTATTACGATTCTAATAAAGTAGATATTTCGTCTATTATTATTGATGATAGGCAAAATATTATACCGGGTGTAAATTTAAGATATAGCTTATCAATTCCTTTTAAAAATCGAATGGAAGGTATTACTGTTACAGTAATATTAATGAATCCATCGGAAGCTGAATCAAATATTTCAGATAGAACTGTAAATAAATTAATTGATTTTTTCTACTGTTATACCCATGAGAAAATTCAAGTAAAAAAACTTTACGTAGGAAATGTTATACCTATCTATGCTCCAAATCCAGCAGACACCTCAGCAAAATTGAAAAATATTCACGGTGCAAATCTATTAAATCATGTTCAAAAGAATAATATTAATATAGTTAGTTCAATGATAAATGATTCAGATATAGTTGTCCTTGCATGGGGGAAACCAAATGTGAAAACTGTACACAACCTTTATTACTATTCTCAAGTATATAAAATCATAGAGGTAATTTCGAATACTGATAAAGATATTTTTGTATTTAATATGGGAAATACAAACACAATCTTAACAGAACATGGCGACCCGAGACATGCTGGACGGTCAGCAACTTTAATTGATTTAATCAAAATAAATAGTAATGAATTATTGGGGTTAGCGTGA
>GCA_000227485.1|I33_0770 I33_0770
ATGAAGAAAAAATGGATTACATTTGGTTTATTAGGGTTAATGGTATGCATCATACTGTTTGTTCAGTTACGCAATAAAGACAGTATTCCTGTCCAATCTTCCGCCATCCACCCCGAAGAAGACCGCATCTTTTTTATTTACTCCAATCCTTTCATCAAAGAAAGCACGCTGCTTTCGACCTCAACAGGCGAACGGTTTAACAGGCGCACGTTCAAGGTGGCGGATGTGCCTTATATTCAAACGAAATCTTATGCATCAACAGACCTTGTACTATTAGCGGAACACGAGCCTTTTTACTACACCTTGGAGAAGGATGCGATCAAAGGGCATCCACTGTCAGATCCATTTGCGTTTTGGCATGAGGGGAAGGGTGTCTCTATTAAGGCCTATAATGTTGATACGACGGGGAATGAGATCCACATAGATGATAAAAAAATGAAAAAGGAATATAGCCTTACCTTGCCTTCGCTTGTCACGATGGGGGCCAGTGATGAGAACTATATTTATATCATTCAAAGCATGTCTATTTACGTGATTGATAGAAAAACAGAGGAAATGATTGAGACCCTGAGTTTAGCCTCGTACGCTGATCAATTTGCAGAATCGGAGGAATTTATTGTCGCGAGCTCGGAGCATGAACTGACTGTGATTGAAAAAGGGACATGGAAAACGACATATATTCCGTATCCTGATGATCTTGAATACGCTGATACCGTGTACTATGACAAAGAAAGCGGCATTTTTTACGTGGTGTACGAGGACAAAGAGGGTGGAGCGAACTTGCTGGAATATGGGGAGGATTTTTCTATTCACACATACAGCTTGAAATTCCCTTATATGGAGGCGAAGTTTAAGGGGAATCAACTGTATATTCTTACCCAGGAAGAGCATAAAAAGGGCATTGGCGGGTATGTAGGTGTGTTTGATATCCATTCTAAGAAGATGCTTTATCAGTTTGATTTGCCTGAGGAACGGGTGAAGGTTCAGGGTTTTGTTGTGGTTGAGTAA
>GCA_000227485.1|I33_0775 I33_0775
ATGACCATCATGATGGTGGTGATAATTATCCTTTCCAACATGGTGATGATGGTGATGAAGATTATCTTTTCCATCATGGTGATAATAGTGGTGATGGCCATCATTTTCATGGTGCATGCTCGGATAACTTACAGTTCCCGGAGAGCCTCCATAGCCGCCGCTTGGGTAACCGCCGGATCCTCCGTATCCTCCGTACGTTCCATATCCCGGATAGCCGCCGACACCTCCATGTATGCCGTGATCTGGGTAGCCTCCATACATGCCAAAGCCCGGGTGGCCTGTGCTTTGCATGCCATAGCCCGGATAGCCAATACCAAAGCCCTGATAATGACCACAACCAGGTCCGCCATACATATGTCTTGTATCAGTCATATTCACTCTCTCCTTCACATAGGTTACAGTCCAGAGTATGAGAATATCTTATAG
>GCA_000227485.1|I33_0776 I33_0776
ATGGCCACCATCACCACCATATGGGCCACTGGGGAAAAGACGGTTTTAAATAAAAAAGATGACGGTGAAAAGAGGACACTCTTGCAGCTCAAGAGTGTTTTTTTATTTTTTTCTTGA
>GCA_000227485.1|I33_0812 I33_0812
ATGTTGTCAGGCGTGCTATTGAAGGAGCCTTTTGAGCTTGTGCACATTGCATGTGTCATCGGCGGCATATTTGTGACGGCCATAAAGAAAAAACAGCCGGATGCGTATCCGGCTGCAGAAGAAAAGACGCTGTAG
>GCA_000227485.1|I33_0851 I33_0851
ATGAACCAGCAAGCAAATGAACACTCAATTAGCTTCATTACGTGTGTGAATGACGATACCCATTATGATCTCTGCCAGCGGCATATCCGATCTCTTTCTGTACCGCCGCATATGAAGGTAGAATTAATCAATATACGCAACGCAGACAGTATGGCATCAGGATACCAGAAGGCCATGGAGGACTCAGATTCAAAATATAAAGTTTATTTACATCAGGACACATTTATCATCAATCGAACCTTTATTTATGATCTCCTTTATGTCTTTCAGCAAAATGATGGTCTGGGCATGATAGGTGTCATCGGAGCTGAAGAAGTGCCGCAAAGCGGGATTTGGTGGGAGGCTTCTAAAAAAGCCGGGAAAGTCATTGAATATCGCAGTACGTATAGCTATTTATCATTTGATGAAATTAATGAAACTGTGAAAACAGTTCAAGCATTAGACGGTTTATTGCTGGCGACTCAGTATGATGTTCCATGGCGAAAAGAGATTTTTGACGGGTGGCATTTTTATGATATTTCTCAATGCTTTGAGTTTAGAAAAAAAGGATATGCAGTCGGTATTCCTCATCAGAAAGAGCCATGGGTTTTACATGCATGCGGCAATGAGTTTGATTCTGATCAGTATGCTTATTACCTTAAAAAATCTTTGGAGGAATATCCCAAAACATGCTAA
>GCA_000227485.1|I33_0852 I33_0852
ATGGAAATCAATAAAAGGCCACATTCTATGAAAGAATATCATCTGAAAGATAAAGAATATTACAAAGGGATGAATCAGAAACTTTTCAACTTAATAGAACCGCATGCACAAGCCATTCTTGAAGTCGGGTGCGCTGAAGGTTTGTTTGGCGCAGCTGTTAAGGAAAAAATCAATTGCTCCTATTACGGGATCGAATCCTATCCGCCCGCTGCCGAAAAAGCCGCTCACCACATTGACGAAGTGATAACAGGAGACATCGAAACACTGAAGCTGCCTTTTCAACAAAACACATTTGACTACCTCATATTCGGAGATGTGTTGGAACACTTGAAAGACCCGTGGGCAGTTCTACGTAACCTCAAGCCTTATATAAAAGAGACTGGAAGCATTTTGTCAAGCATCCCAAATATCAGCCATATCTCGATTTTTGAAAGTCTGCTGTCCGGCAAATGGACGTATACACAGGCCGGGCTGCTTGATAAAACTCACTTCCGTTTTTTCACCTTGCAGGAAATGAAAAAGATGTTTCATGAAACAGGCTACAAGATCAGCAAAATTGAGCCTATTCCCTTCACGACTCATTATTATGAAAAAATGATCAGGGAACTGGCTCACGTCAGAGCAAGCATAGGGATTTTTCATACAGGTTTTGAGGAGGAAGCCCGATCCTATCAATATATCATACGGGCAGAGAAAAGATGA
>GCA_000227485.1|I33_0853 I33_0853
ATGATCGTGAAGGATGAAGAAGCTGTTATTAGCCGTTGCTTAGATTCTGTCAAAGAGATTGTTGATGAGATCAACATTGTGGATACCGGCTCAACAGATCAGACGAAAAACATTGTTGCCCGCTATACAGACCGAATTTTTGATTTTGAATGGATTGACGATTTTGCGGCGGCTCGAAATTTTTCGTTCCAGCAGGCGACATCCGACTACATCTTATGGCTTGATGCCGATGACGTATTTACAGAGAAGGACCAAGAACTGTTATTGGATTTAAAAAGGACGCTTGACCTAAACATCGACGCTGTCTCAATGAAATACCACCTGGCCTTTGACGAAGCGAATAACGTCACATCCAGCTTAAGAAGGTATCGGCTTGTCAAACGGGAAAAGGGCTTTAAGTGGATCGGCGCGGTCCACGAGTACTTGGAGGTATACGGAAATCTTCACCACAGTGAAGCAGCCGTTTCTCACATGCCGCTTAGCCATGACGCAGACCGTAACCTGCGAATTTATGAAAAAATGGCCTCGTCCGGCAAGAATTTTTCTCCAAGGGATTTATTTTACTATGCGAACGAATTGTGTGATCACGGGAAAATAGAGCAAGCGATTGAGTACTATTTGCGGTTTCTGCAAACAAAGCAGGGATGGATCGAGGATAATATCAGAGCGTGCAATAAATTAGCAGATTGTTATCATTCATTGAACCTGAAGGAAAAAGAACTAAGCTGGGTGCTCCACACGCTCGTCTACGGACCACCCAGGGCTGAAACATGCTGCAGGCTGGGCTACTCTTTTTTTGAGAAATACGATTTTCAAAGCGCGGTCTACTGGTATGAAAAAGCAATTGAAAATAAGGGCTCAGAAAGTCTGGCTTTTCAAAACCGCGCCTGCGCGACCTGGCTTCCGCACCTGCAATTAGCCGTCTGCTACGACAAACTCGGCCAGCATCAGCTTGCCTATCAGCATAATGAATCGGCGTTACAATACCGTCCTCATGATTCAAGAATGCTAGCAAACAAAAAATACTTTGAAAAGATCCTGAAGACGCAGGCTGGTCCCGGGAGTGAAGATCATGGAAATCAATAA
>GCA_000227485.1|I33_0854 I33_0854
ATGGTGAAAACGAGTATTATTGTGCTGACTTATAATCAATCGGCTTTGACAAAACAATGCTTGGAGAGCATATGGAAGCATACGAATCATAACAGTATAGAGATCATTGTTGTAGATAACGGCTCTCATGATGGGACACGGGACTACCTTAAAAAGATGTCTTCGATTAAAACCATTTTCAATGAAGCAAACGAAGGTTTCGCGAAAGGCTGCAATCAGGGTCTTGAAAATGCTTCAGGGGAAAATATTCTTTTTTTAAACAATGACACTATTGTAACCAATCAGTGGCTGGAGCCAATGATCAAGCTCCTTTATCAAGATGAAAAAACCGGCATGGTCGGACCTGTAAGCAATTATGTCAGCGGTGCCCAGCAAATCCCGGTTGATTACACCAGCTTAGAAGAAATCGAGCATTTTTCTCAGCGCTACTGCAGACAACATCAAGGCGAATCAAAAGTCGCTTTGAGACTGGTTGGCTTTTGCCTTCTAGTCAAAAAAGATGTGCTGGACAAAATTGGCGGTTTTGACGAACGTTTTGAAGGCGGTTCATTTGAAGACGATGACTTATGTCTACGCGCCCTGCAAGCAGGATATCAGCTGAAAATCGCCCTTGACTCGTTTGTGCACCATCACGGGCATGCCACATTTTCCGGCAATCCGGATTTAAGCATCAGTAATTTATATCAGGTCAACCGCCAAACATTCATAGATAAATGGAAGCGGGATGTAACGGCTTTTATCGATCCCCAGCCAGACCTGAAGGAGCTTGTGCCATCCGCTTCCCGTTCCATTCTGCATATCGGCTGCGGGGCGGGAGCTGCTGGTGCAGAGCTTCTGAATCGGCAAACCTGTACATTGTACGGCGTTGAAGAGGATGCGATATTACGAAGCATAGCAAGCGCCTATTATGAACAAGTCATTTCGGCAGATACAAAAGCATGCGACTTTCCTTATCCTGAGGCTTTTTTTGATGCGATGTTAATAGGAGACCTTTTGAACAGCTCGTCGCATCCCCGGCAAACAATTGAGGCCCTTTCCGTTTACCTCAAGCCTTCTGGCTCGTTGATTTGCAGCATCCCGAACACAGCTTATGCAGACACGCTTTACTCATTATTATGCGGAACACCGTTACACACTCACATCATTACACCTCAAAACGTCAATACGCTTTTTCCAAAACATCTTTATGAGCTAAAATCAATCACCCCCCATTCCGCCGTACCTGAACCGAAGATCCAGCTGTTTTTACAGGAACTCAAATTTCTCGCCGGACAGTTTGGTCTGCCTTTGGATCACTTGTCAACACATGCTCATATTGACTGCATGTTTGTCCATGCCATCAAGAAACAACAAAACGAAACGGAGGCTGCGATGTGA
>GCA_000227485.1|I33_0881 I33_0881
TTGCTCGCGGTGCTTTTGGATCAATTGCGCTGTTCTCGCCAGACCGAAATCCGCCGTTTCTTTGTCGCTGTAGTAATCGTAATCCATCATGTTGGCATGAATATCAGTCGTAGCCAAAATACTCAGATGCACCTGAGGAGCCGCGCTTTCTTCTGCATGAATGGGTGGTGTTGGGAGGATTAG
>GCA_000227485.1|I33_0903 I33_0903
ATGTGTGCCAGCGGGTTATCAAAAACAGATGCCGAAAAGATGGCGGTATTGGATATGTCAAATATTCAATTGATTTTCTTTCAAAAGCAGCTATTCAGTCAAACGATGCAGAGGAACTAG
>GCA_000227485.1|I33_0909 I33_0909
TTGCGGTACATGCATAATAAAGGAAAAAGCAGGCGCATGGATATAAGGCGCCTGCTTTTTTTATTGTTGAAAGCGCTTTATTTTTCCCCTACAATAGATGAAAACGGCGTGTAA
>GCA_000227485.1|I33_0918 I33_0918
ATGAAAAACACTTGGAATACATATAAGAAAAAAATCTTTTTAATTCTCTATTTGCTTCCTATGATTGGCATGACACTCGGGATCTCAGCAGTCCCCGACATGACAATAAAACAAAAATTGATTTTACTGGTAATTATGTATGTGATGAGTGGCTTGTTTATATTCTTTGTTTATTTAGCAATAAATAAGATTATAAAATCTATTTTTAATGATTAG
>GCA_000227485.1|I33_0919 I33_0919
ATGTCTAATACATTGCTGCCTATCGGTAGTGTGGTGAAAATTTTAAATGTACGAAAAACTGTAATGATTTATGGGAGAAATCAGCTTCAAACTTCTTCACAAAAAAAGTACGATTATGTTTCAGTTCCTTATCCAGAAGGTAATATCAATGAAAATTATAATTTGTTCTTCAATCACGATATGATAGAAGAAGTTCTTTTTGAGGGATATCAAACACAAGAAGAAAAAGCTTTTCAAGAAACTTTTAAAGGCTAA
>GCA_000227485.1|I33_0920 I33_0920
TTGAAAACTCTTGATGTACATTCATTTCTCATCTCTATAGACAAGACCATAAAACAATTAGATAAACAAGCTGAGAAATTAACAGATGTAATTAAAAGTACACAAGGAATTGCATCATTAGATGATTCCCTTAAAGGAGAGGGCGGAACTGCGATTCGAACATTTTTTAGTGAATGTCACACTCCCTTTCTTCTTTTTTATTCTTGTGTAATCAGTGATTATAAAGAAGTATTAAATAAAATAAAGAGTGCATTATATTCATTAGAACCAACAAACACAGGTTTTATTTCGCAAAGTTTTTTAGAGAATGATTTGAATAATGGGTTAACAGCTACTAAGAGATCAATAATATCTCTAACAGATAAAGCAAATGAGGAGATTGAAAAAGTTAAACACATTGTAAGTCTCAAAGATTTGAATGACGAAAATTTTGTCGAAAAAATAAAAAAGGCTGAAAGTAATATAGACGAAACATTGGAACATCTATATACCTTTGATCGTGAAAACACTAGTTCTCTAGATTCAATCGATCAAGATATCACCACAATGGAAGATTATTTAAAACAACTTGATGCAAAATACGGTGGTCCTCGAATTGAAATTAATAATTATATAAGTGGCTCAGTACTAAAACCCGAATTTAGCAACGATTCTCTGAATAGTAATAATAGTTATACCGCTTTTAACAATACACAACTAGATAAAGACTCTCCGATGTGTAAAATGTTAGATAAAATTAATGCTAAAGATGAGCAAGAAATTATCGAATTTTTCGGTATTTCAAATTCAGATGATCCTTCGATAGGAACTAAGAACATCGGTTCAAAGAGCGAAGCAGATCATGGTATTAATAAAAATAAAAGTGATGATGAAGGCATTACTCAAAAAATATATAACACTTTTGATGCCATTAACAATTTAAAATATGCTAAGAATAAAGAAATTAACGGCGCTATTTATAAAGGTTTCGGTAATGGATATGCCAATATAGATATAAGCAATCAAAAAGTAAATTTTAAAGCTGGCGCAAGTCTCATAGATACAAATAGTGCATATAAGGAAGAAAAGTTAGAATCTAAAGAATTATTCTTTAGAATGGCTGAAGGTAATATAGAAGTGTCATTACCATATTTACAAAGTTTTACGGACTCTTTTTTATCTGGTGAGATGATTGGCGGTGCAGCAGAAGCTAATATAATTAATGCAAACTTTGACCATAAAAAATCTCCAGCCTTATTTAAGGTTAAAATTGGTCATGGTGAAACAAAAGCTGGCATTGAAAATTACTCGGTTGGTATAGGAGCATCAGCAAGTATTGCTGATGCAGAGCTTACCATACATCCATTTAATTGGTTTGGCTATGAACCACTTGAAGAGTGGTTTGGAATTGAATATGATCCCTATTTTGGGGTAACTGCATCTATTGGCAGCGTCGGGGTAGAAGTGAAGACAGGTCTTGAAAATGAACTTTATGCTGCAGAAGGTATTGGTTTAGGGATAAAATTTGGAGCAGAAAAAGATGACTAG
>GCA_000227485.1|I33_0921 I33_0921
ATGGGCAATGAAATAAAATTTGATTTACCTGAAGTTGAAAAAGCAATTACAAAATTAAAAAATGCAACTGAAGTTATTAAAGTATCTATTCCTACTAATTTAACAGACCACAATAACCTTGATGTCACAAAGAAACTGAATGCGCTGAATAACAAATTAAATAAACTGGCTGAGAAATATGCTTCTTCCTTAAACAAACAAATCTCACAAACAGAACAATTAGTTAGGTCTATGCAAGAAACAGATGAAGTGCTTTCCAAATCAATAACTAATAAATAA
>GCA_000227485.1|I33_0922 I33_0922
TTGACAAATATCCAGCAAGAATTTTTGGAGTCAAAAAATAAAATAACTGAGCCATCTCTGTCCTCGGATACATGGCAGGGAAGTTTAGCAAATAAATTCGAACTTATTCGAGACGAGATAAACTCAGAATATCAAGATTTAAAAGGTAAACAATTAGATGAGGTTATAACTAAAATTGAAGACAAAATTAATACATTAATTGATGATATAGATGGGTTGAAAAATCAGATCACTTCTATTGAAAAAGAAATAGAAAAACAAAAAAATAAAAATTCACACTGA
>GCA_000227485.1|I33_0941 I33_0941
GTGATTCTAACTGCCTATTCCCCTTATTATAGAAAAGGGAGGAAGGGAACACAACCGGGCTCTTTGGAAATAAAAATAAAAGGGATGTCAGAAGGTATCCGATTTATCTCCGTCAATGATATAAAAGAGATTTAA
>GCA_000227485.1|I33_0979 I33_0979
GTGTTGACTCTGATTCTTGACCGTGTTATATTATTAAACGTCGCTGATGCGCTTCTGAGAAAACAAGCTCACAGCGGCGGGAAAATAAATCAAAAAACATTTGACAAAAGAAAGTCAAAATGTTATATTAATAAAGTCGCTTCAACAAGAAGTGAAAATGATCTTTGA
>GCA_000227485.1|I33_1023 I33_1023
ATGCTTTGGTTTCTTAAAAATAAAGATACTTATACATTGTTGACAAGGCAGACCGCGACCGTTCATAATAAAGAAAAATACAGAATCATCCAGACTCGGACAGCACGGAAGAATTGA
>GCA_000227485.1|I33_1044 I33_1044
GTGTGCCGGAAAGCACCTCATGCATATCAAACATTTCATGTCCGCCATGGTTTTTATGCGGTTTGCCAGGAATACCTTTGTTCATTTGGGATTGCTGCTGATTTAACTGATCCAAACCGAATTCCTCCTTTTTTTTCAGATCAGCTGTATTTTGTGTCAGTCTGCCGCTTATTATGCAGAAGCCTGAAAGGAATTATATGCTGTCTGTCGAAATGA
>GCA_000227485.1|I33_1069 I33_1069
ATGTTTTATGGGATGTTTTTCAACATAAAGGAAATAAATGAAAAACTTTCGGGGGTCGGCTCACATACCGGAAAAATGAGTGATAAAGAATTTTCGAGGAGAGCTGCGGTTATCCGCAGTTTTTTTATTTAA
>GCA_000227485.1|I33_1119 I33_1119
ATGAAGAAAACAATCATGAAAGGACTCTTCCTTTCAGCAACTTTAATGTTAATCCATACGCCTTTTACTCAAAAAGTACATGCTTCACAAGTACATAGTAAAGAATTGGCTACAGCTTTGTATAAGCAAGATGGACTTACTTCTACGTATAACTCTAAAACGAATGTGACAAAACCAGTAAAAGAATGCATAAAATTAATTCTTGAACATAAAGGGCAATTCTTCGACGTCGTAGAGAAATATGCTGGAAAGAAAATAAGGACTACGATTGAAACTGAATTTAATCAGCACATTGAACCAGTTTTAAAAAAATTATTAGGCTATACTATACTTACCTGGGATACTGTAAATAGCAAAATTTATTCATCTCTAAGAGATGCTGGATATTCAGAAAACTCTGCAAAAACTCTTGCTTACTTCACAACTCTCGCTATGAAAAACTTTTAA
>GCA_000227485.1|I33_1308 I33_1308
ATGATATTACCTCTTTGCACCCGCTCGGTTTTTAACGAAAAAGAAAAAAGCTGCCCGGCTGATGTTGCCGGACAGCTTTTTTACATAGAGAAAAGCCTGCAGGCCTGCAAGCTTTTCCAGCTTATGATTAATGATGATGTGTACGATTGA
>GCA_000227485.1|I33_1327 I33_1327
ATGTATAGTTTATTTTTGGAAAATAAAATATTCAGAAACGCTATTATTCCACTAAGTGTAATAGCATTGTTCCTTATGGCAACTCAAGCTTTTGAAGTTTCCAATATTCTCACTTTTTTAAGTAATGCTGGTGTAAAAGTTCCACCTGGTTTAAGCGAAGCGTTATCAACAATTGGAACAGTTTACGGTATTCAGCAATATATTATTGCTTTACTCGGCGTAACTGTTCCAGCAGTTTTAATTGGTTCGGCTTTAGCTGCTGGTGCTTTTGGTCTTTAA
>GCA_000227485.1|I33_1328 I33_1328
ATGGAAAAGTCATACAATGTATTTCTATTATACAAATCTATATTAAAACCAATTGAATTTGTTCAAAGTATAAATAGGGTTAATTCCTTTTTGTTATTGTTACCCATAATGATAGGGTCAAGCGTGATGGCTATTCTAAATTTTTATATACATAGTGATCAAATTCATACCTTTACAAGTTTGAATTTTGAAAAAATTTCTTGTATAATCGTAGGTGTTATTGGTGCTATCGCTCCTTTATTTACAATAATGGGCTATTTTTGTTTTTATTATGTAGTATCTTTATTTTTAGTAATTGAGAGCGAAAAATTAAAGAGGAGCATATTTTTCATTAGCACAATTTCTTATACACCTATTCTATTTGCATCATTGTTAAATGTATTATTGAATATATTTTTTGAATACCGTCCTACAGGCTTTACTAATTTAACATTTCTGAGTATTGATTTTCCAAATATGACTGCTATTTTTGCCGAAATAGATATATTTAAGATTATAAGTGCATTTTTATTGGGATATTTATTTACTGTTACTTTTAGTAGAGAAAAAATAGAAGCAGTTATTTACCCTGTTACTTGGGTAGTATTAAACGTATTAGTTGCTCTTATATGA
>GCA_000227485.1|I33_1329 I33_1329
ATGCAAGTACTTAGACTTATCACTCTTTTTGCATTAGTTTCATACATCTATTTGTTAATAAATTATAATAATCTAAGTTGGCTTCATTATTTAAGAAACTTAATTTTTTTCTTTATAGCGATTAGTGTACTTCACCCATTGATTATTTGGTTGATAGGCAAAAGAAACAAAATGATGAGAAATGAAGACTTAGAACAAATAATCAAACAACTTGGTGGAAAAAATATACTTGTTTATATGACTAGACAAAAGTTGAGTAAGAATGCTTTTGTAATATATAGTTTAAAACGCCCTATAATTATAGTAGGAAAAGAATTAGTGGAACTATTAGATAATGATCAACTTAAATTTGTTTTGGCTCATGAATATGCACATATTAAGTATTCAGATTTAATAAAAAATATGTATTCTTGGGTTATTGCAGTATGTTTAATACCTATCATACTTTTGAGTTTACCTTTAATAAAGTTACCTCTATCTCTATCAATTTCAATAATACTTATTATCTATTTATCAGGTATAATGATACACTTTTACATTTCTAAGCAGAGAGAGCATCGTGCAGATGCTTTTGCAGCTGAAGTTTTTGGGAAGGAGAATGCAATTAACGCTTTATCCAAATTAAAAAAAACTTCTTTAGTTCCCGAAAAGTCATTTTCTTTATTTGAAGTTCATCCAAAATTAGATCTAAGAATTAAAAACGTAAAGGAGAAAGTAAAATGA
>GCA_000227485.1|I33_1330 I33_1330
TTGATTTCTTCTGATGATGTTTGGGTATTGTGGGGGTTTATTGCGGTGTGGGCGTCCGCTGTGTCTGAAGCTATTCTTGCGCTTTTAGGTGCAATGGTATTTACAAATGAGGGCTTCTATTGA
>GCA_000227485.1|I33_1333 I33_1333
ATGACAGAAACAATTGAGGGAATATCCCTTTCAGCTTGTAGTTATCACGAATCAAAATTTGAAAAGGTGTTCTACATGGACACGGTTGAATTTGACATTAAGACCGAATCAGAAAGAGATGTCGGGTACGGGCTTCATATTGTCTATGTGAAAGCAACCGGCACAATGGAATATAAACTGTTTCGTATGGTTGCAGATCAAGATGGCTATTTTTGTGACTATATAGATAGTACCGAATACATGTTGATGAAACCAATTCTTCGTGTGTCAGTTTCTCCTGATGAGACGAAGTCAGGAGAATTTTACTTGCACCCTAAAGGAGAGCAATGA
>GCA_000227485.1|I33_1334 I33_1334
ATGAAACTGGATCCAATCGAAATAACTCCTCCAAATGATGAGAAAACAACGGAGGAGCAAATGAAAGAACAAATTTTAGATTTACAAAGAAGGTGTAATGTTTTAATGGTAAACCAGCCATAA
>GCA_000227485.1|I33_1335 I33_1335
ATGGAAAAACGGAGTGTGTTTTACAACTTTTTTGAGGATTGCTGGGAGAATGGAACTGTTTTAACCATTGAAATCAAAACACACGTTCAAAAGAGCCGTCTTACACAAGAAGAGTTTGACGAGATTACTGCGCTTGAGCGCGGAAACGCTTATCCAGACCAAACAGAATAG
>GCA_000227485.1|I33_1336 I33_1336
ATGAAAGAAAAGAAATCAAACGAAATGGATTTAGAAACGAAAGCGGAGCTATTCGAACGAAAAGCGGCAGCTTATCGTCAGAATTGGATGGATGCTGAAGATGTAGTCTTGTCGTATCAGAGGCGAAATAAAAAAGCCGCTTCTCCGCCGCTTATTTTTTCTGATGATTTAGTTTTACTGGACCTTTCAAGTTGTTCAGGTTCTTTTCTAACTTCTCAATATGTTCCTTAA
>GCA_000227485.1|I33_1339 I33_1339
ATGTTAAAGAAAAAAGTTATAGCAAGTTCCTTAGTTTTTACAATGTTACTCTCAACTGCCCCAATCGCCTCTTTTGCAGCAGAAAAAGAATCTAGCAAACGCCAAGATGTATCGTATGTCCAAGTTCAAAAAACTACACTGCAAACTATGGCTGAAACTAAGAATCAAACAGATGTAAAAACGAGTGGTGAATACACTACTCAAGGTTTGAAAAAGGATGCACTTGTTTGGGCTCTTAGGCATGGAGGCAACCTTGTAGGGGATCTTTTGAGTAATTTAAGCAAGAAAAATGCAGATTACGTCAAAAAGTATTCTAAGCAAATTGCTGATTTTCTTGACAGTATTTCCAACAGTATTGAAGCAAGATTAATTGATTTTATGATCTTTGAGTTGGGAATACCATCATCTTCTGCCCGTACGATTGCATGGGCGATTATGTTGATTATTGGTTAA
>GCA_000227485.1|I33_1340 I33_1340
ATGAATTTAGAAAAAGAAATAGAGCTTCTCAAGTATCAAAATTATCTGCTCAAGACAATTATCGATGGGGACGATCATCCATTTTTTATGTTTGCTTTGGATCATAACCTAAACGAGAAGCAAGTGAATGCAGTTCTTGAAATTTTAGGTATATTCTCTAATCGTTTGAGTGGAGAAAAAGAGTCTCTCGAAATTAAGAAAAGCTCTGCAAAAAAAATAGAAGAATTTGGGATTGTTGCTGAAGAAGTTTTGAAAGATGAAAAGCCAACTAGAAAAGAGTTTGAAAATTATAAGAATAAAATCTTGTCTTCAGAAATTGAAACAAAATACTTATTGATGAGTCTTCAAAGGCAGCATATTCAACCAACTGTTTGTGAATTTTTACTGAAAGATATTTAA
>GCA_000227485.1|I33_1341 I33_1341
ATGAGTCAAGGAATTTACGACAAGAGATGGGAACAAAAATTCATATTGCCTGAGCAAATAGCTGCCCTTTTAAACAGGAAGAGAGAAGTCCAGAAGATCGAAAAAACCATTCTTGATGAATACCAGCTGGAGGAGATGGCACGCATTATTTGCGAAGCGATGGAATTCAACTCGGTTCTGGTCATCAGTATATACAGAGACGGCTTTATTGAAGACGTAACAGGACATGTGCATTACATAGATGAAGTTAAACAGAGGTTGCACGTGAAGGATTTAAAAGGAGATACCAATTTTATAAAATTTGAATTACTTTTATCTATTGAGTCATGTAAAGAATGA
>GCA_000227485.1|I33_1342 I33_1342
ATGGGGACGAATTGGGGACCAACTTGTTCATTTTTAGTCAAAACAGAAGATTTTTTATCAGAAACATTTGTCAGAAAACCCTATAAAATAAGGTTTCGAAATGAAACATCCGTTCGTATCAGAACATAA
>GCA_000227485.1|I33_1343 I33_1343
ATGTTCGTAGAACATCTTTATACAGAAAGTGTAAATGACAAAAGTTCCATGGAAACAGAAAATTTTAAAAACCTTATGTTTGTTTGGACAGAAAAGTTCGCCAACAACTCGCGAATTTGA
>GCA_000227485.1|I33_1344 I33_1344
ATGTTGAAAAGATTGTTTTTTCTGGCGTCGATTTTCTTTCTTGCTATTGCCACAATAGCACCAGCAGCTTCAGCAACACAATTGAATCCGGAGGACGGTTTAGATGGCTTAACTGAAGAACAAATTGAAAAATCTGTTGCAGAAGTTGAGTACATCTTTACTAAAATTTTAGTTTTTGACAAAGAGACGGGATATACAGTCAATGAGGACGAGCTTGAAAAAGCTCCTTATCCTCCAGCTCAAAAAGAGGGCATGATTGCTTTCGCTAATTATATGAATAAGGAATATAATTATACCGATGTCAAAATCAATAGTGTTCAAGGCTGTTTAGAAGATGCACTTAACTTAAGTAAAGGTGCTTTGAATCAAGTTCAAAAAGCCATTCAAAACGGAGATTGGTTGACTGTTGTAGGATTTCTAGGAACTATAGGTTTAGCAGTTTCCCCACCAGCAGTATTTGCATTCTTCCTACTCTGTGGTGCTCCAGTGGCAAAGATTGCTCCACAAGAAAATTGA
>GCA_000227485.1|I33_1345 I33_1345
ATGATAGATACAAACTTATCTGAACCTGTATTTCATTTTCTAGGAGGTATATTTCATCAAGATATAGAAACTCCAGAGTCAGCACTGGACGAATACTTAGAAGAGATTCCAAAAGAAGAGCAAAAAACTGATATAGTAGCATTAAAAGATTTTATTAACAGTGATTATTTGGATGAAGAAAAGAATGATTTTATAGATGAAGCTGCTGACGGAGTGGACATTCTTAGTTACGGCGTATCTCCAATCATATGGCTCGAACAAGTTATTCAAAAAATCGAAAAGAATATTAAAACTTTATAA
>GCA_000227485.1|I33_1346 I33_1346
ATGGGAATATTAACCGACGAAGAACTGATTCAAAGACTAGCTAAAAGCAAAATGAGTAACAAGAAGATTTCCAGTTCATCATCATTTAAAAATAAAGCACTACAGAAAGAGCTGTTAATAGTACTCTTAATTTACAGTTAG
>GCA_000227485.1|I33_1380 I33_1380
ATGCAGATCAATGGAATCATGAGAAAAACATCATGTTTGGCGAACCGCTATGTGTGGAAGACAAAAAAGGGAGGTGAAATTGATGGAAAAAGAGACACAGACATACTTCTTTCCGGATGA
>GCA_000227485.1|I33_1435 I33_1435
ATGGCATACGAAGAAAAAACAGACTGGCTTCCGGACGATCCGATCAACGAAGATGACGTCAACCGCTGGGAAAAAGGAATAAAAGACGCCCACACAGACCTGGCCGTCCACAAAAACGACATGAACAACCCCCACAACACAACAAAGGCGCAAATCGGGCTGGGGAACGTGGACAATGTGCAGCAGGCGGCGAAGAAGGATTTTGACAAGCATATTTCAGATGAAACCATACACATTTCATCTAGTGAGAGGACAAAGTGGAACAACGCACAATTAACTAAGCTAACTGATGAAAAAGGAAAATATCTAGCAAGCATCCAAAACGGTCTGGATTTTCACAAGATTGTGGAAGAATTGGGTCAAACCTTTTTCTTTTATACTGATAAGACGGGAATCAATACCCCACCGTTTGCCACTAGAGGATTGTATATTGGCTACAAATCTTATGGAGAAGCTTTGGCAATGGATTATGAAGGAGGTACATGGCGAAAAAGCCTGAATGATTCCGGCTGGACTGATTGGGTTCAATTAGAAACTTCAGAAGGCGCTCAATTTAAGGTGAGGAGCCATGAAGAAAAAACTGAAATACATGTAAATAAAAGCGATAAAGACAAATGGAATTCTGGACAGTTATTTAAAGTAACTGCCGATAACGGGACACAAAAGATTAACCTGTCATCTGGATCTTTTTATGATTCGCTCAAAGATGTTGGGACTGTTACTTTCTATGGAACAAACGCGGTCACAGATAACCCGTCAAACACAAGTCTTCGAGGTATGCAATTGGTCGGTCAGCTAGGAATAGGCATGGGGTATGCTGTGGATGTGGGAGGTAATGCTTGGTGGTTTTTCTATAACGCTAACGATAGTGCGATCAATTGGTATCAAATTGAGTCTATAACGGGAGCGCAGTCAAAGATAGATGCACATGCCAATAAAACAGATATCCATGTAACAACATCCGATAAGGACAAATGGAATAATGCACAACTATATAGATTAACTGATACTCAAGGTTGCCGAACTAAAATCCCAGATGGAACTGACTTATTAACGCTGCCCTCTGGCTTTTATTATGCAGTAGGGAATGTCATAATAAACAATCCTGTTTTGGGAGATGGATCATGGTATAACTATGATGTTATTGAAACAGGAGGTGGCGGCCGAAAAACAATTTTTGCATCTAGAAGTTTCGACGGAACCTTTTGGATGGCAACGATTCATACAGATGGCGTGTTTAAAGGATGGAATAAGATCGAGACCGAGGCAAGTGCTCAAACTAAAGCAGATAAAGCCTTATCTGATGCTAAAAACTATGTTGAAACAAATTATACAAATCAAAAGTTAACTGTTCTAACAGGATCAAATGCAATCCAAGATGCGAGAATAAGCGGAAATGATTACAAATACGGAATCACTTTTATGGACATAGGGGCCAATAACACTACAGGATACCCGCTCACTTATGGATTTGTAAAAAATGAAAAGCATAGTAATTATCGCTTTACTCAGTATTTCTATGGAAATGCAGACACAACTAGTGGAAGTTATGATCATGTAGGGACTTGGATCCGCCATTGGTGGGCAGATTCAGGCTGGACTGCATGGCAAAAGATATCAGGATTTGCTCATGCTAATATTGGGACTACTGGGCGTCAAGCTCTGATTAAAGGAGAAAATAACAAAATTAAATATAACCGTATTATAAAAGATAGCCATAAATTGTTTGATGCAAAAAACAATAGGTTTGTAGCCAGCCATGCAGGAATGCATTTAGTCAGTGCTAGTTTATATATAGAGAATACTGAGCGATACTCCAATTTTGAATTATATGTTTATGTAAACGGCACAAAGTATAAATTAATGAATCAATTTAGAATGCCTACCCCTTCCAATAACAGTGATAATGAGTTTAATGCAACTGTTACTGGATCTGTTACAGTTCCGCTTGATGCAGGAGATTATGTTGAAATTTATGTTTATGTTGGTTATTCCGGGGATATAACACGATATGTTACAGATTCGAATGGAGTTCTCAATTATTTTGATGTTCTGGAGCTTGGCGGAAGAAATTATCCGAGAGTTTAG
>GCA_000227485.1|I33_1448 I33_1448
ATGAGAAAGTCAACATATCAGCTTCACCGAAGGTTCGTTCATTTTCTGGATACTCATCTCCCCTCCGTACCGGCAAAAATCCCAATACAGAAAACACGAACTTTACAAATAAAAATCATGAAATTTATTCGTTTATTGATTGTTAAAACAGGCGCTTTTACAGTTTTATCTGCTGTACACAAAGCAAATTTTGAAAATCAGAAAATTTATTTTATTTCACTTTTCTAA
>GCA_000227485.1|I33_1480 I33_1480
ATGACCGGCATCCTGAGTGTTCTCAGGATGTTTTTTGGTGTCGGAGCGGGTGTGATCTTTTCGAGGTCTGAAACATGTCTTATAAATGGATTCAGACTTATATACATTATGAATTGA
>GCA_000227485.1|I33_1486 I33_1486
ATGATCTGCTCATTCGTCACATACGGGATCAAGCGGATTTCACCATTCATAAAAAAGCCCTCCTTTTTTATGCTTTCAAGTGGATTCAAGGGTGTTGCCTCATATTATATGAAAAAAGCAACCGCTCGGACAGAGCCATTTGAAGCATTTTGA
>GCA_000227485.1|I33_1511 I33_1511
GTGTGTTCCAGTCTTGTTGACTCTCTTTATTATCGGCTGCTTAACCGCAGAGTTTCAGCCTTCAAAACGATGAAATACGAGGGAGATCTATTTTTAGTTCAACTGACCGTGAAAAATGTGTTAAAATCATCTTGA
>GCA_000227485.1|I33_1547 I33_1547
TTGATAGTACAGAAGCAGATTAAGGCGTACAATTTGTACGTCTTTTCTTTTTTATCCGAAAGAAAAAATGCCTATCTAGAGATCATAGGCATTAAATATTATTATCAATATCTTCATTTATTTTTTGGCTAA
>GCA_000227485.1|I33_1553 I33_1553
ATGAGGGGGTTTTTACATAAAAAAGACGAGCGAATCCGGGGGGAATTCCACTCGCCGCTTTCTAATGAAAAGACGGGATGCTGGATGGCAGCTCGTCTGTTTTATTATAATTTAACGAACGTATGTTTGTAA
>GCA_000227485.1|I33_1557 I33_1557
TTGTCATACAGTTTCCTCCTTAAAGTGCTCCAAAAAACACTTCATAACCTTAACAAGAGATCCATTCATTTTCACGGAAAAAGATTTTCCAACTCTCCCAAGGAGGTATCAGGATGGAATAAAGAGGATGACTCACTGCTTAATGGCAAAAAAACAGTCTGA
>GCA_000227485.1|I33_1685 I33_1685
ATGGATTCCTTCACTTTGTCGGTTGTCGGTCTTGTTGATGTTCCGGGTACAGCCTTTAGTGAACGGCCTTTTTTTGATCCAGAAATTACTCTCATGTTCCACACCACTTTTTCTAAAAGCTATTTTGTTTCTTTATTCGGCCGGACGCCGCTATGTACATAG
>GCA_000227485.1|I33_1729 I33_1729
ATGAAAAAACGGTTGAAAGGGACAGTCATGTTTCCTTCAGGCCTTCATAGCGACCCGGAGATGGTGAGAGTCCGGGATGGCCGGAATCATGTAGATCAGCCCTTTAGTTTCCTTGCTGAACTCACAGTAGGTTAG
>GCA_000227485.1|I33_1814 I33_1814
ATGACTTCTATAAGTTCAGAATATAAACTGCCTGAAAAAACGAACACTGTGTCGACGAACAACAGCAGCTTGGGGAAAGATGAGTTTTTAAAAATATTAATGACTCAAGTCCAAAACCAAGATCCGCTCAATCCGGTTGATGATAAAGAATTTATCAGCCAGATGGCGACTTTTTCAAGTTTGGAGCAAATGATGAATCTGAATACGACAATGACTCAATTTGTCGAAAAACAAGATCCGTTTACCACGTACCTAGACTGGATGGGCAAAGAAGTTTCTTGGACTGCTGACGGAGGGGCTACAGAAAAAACAGGCACGGTAAGCTCGGTCAAGCAGTCAAAAGGAAAATATTACCTCATCCTTAATGATGGTACTGAAATCAGCCCGTCGAATGTGTTGGCTGTAACACAGTCTTCTAAATAA
>GCA_000227485.1|I33_1897 I33_1897
ATGTGGGAGCGATGGTTTGACAGACCGGCTGACATAGTTCAAATGTCTAACTTAATTTATCAGCCTCTTTATGTAACAGTATATAAAGTTATTCAATTAGAAACAGTGTCAATCGAACGATTGAATCTTTAA
>GCA_000227485.1|I33_1913 I33_1913
ATGAATATTCAAACGAAAAAACCGGCAGTTCTGCTGAGAGAGAATTGCCGGCTTTTTGGTGCTTTTTATTGGCCGGGAACGGAATTTTCTGCGTTGACAGCGCCCGCTCCGTAG
>GCA_000227485.1|I33_1915 I33_1915
ATGATAGGTTTTGTAAGTTTGTTTGTCCTCTATAAGAGACAGACAAGAGTTTGTTTTTCTGAATCTTTCGCATTAGATACGATAGATTCAGAAGTTGAGGAAATCATTGGGGATTGA
>GCA_000227485.1|I33_1921 I33_1921
ATGGCTGCTCCTATCGATTCCGAACATATGGCAATCGTGAGGAATATATATCCTATCAACATCATGAATTCTCCTCACTATATTTTTAAATTAGAAAAAACTTCAGCTAGAAAAATATTAGTGTATGCCTATGTATGA
>GCA_000227485.1|I33_1922 I33_1922
ATGAACGAGATAGAACATTTCACTGCTGAAGATACAAGGATAATTGGAAGACCCTTCGGATTCGGGAGACCATTTGGGTTTGGAAGACCGTTCGGGTTCGGTTACGGGTTTGGAAGACCCGGATTTGGTTATGGATTTGGTTTTGGCCGGCCATTCGGATTTTTTGGAGGACCGTTTATCGGCGGCCTTGCAGGCGGGCTTATAGGAAGCGCTTTATTTAATCCTTATTTGTATGGCGGATACCCCTATTATCCGTATGCCCCGTTCCCTTATTATTATTAA
>GCA_000227485.1|I33_1934 I33_1934
ATGATATTCAAGCGGATGCCGATTGTGACAAACGCCTATCATGTGTCGAAACAATTGCTTTTTTCGGGAACAATAAGGAATCCTGCGCTTTCCCGAGAAATACTTTATTTCTTATTGTATTCACGGACATGGGGTGGACAAACCATGAGATTTTGTTTTTAA
>GCA_000227485.1|I33_1940 I33_1940
GTGTCGAATAAAAACGAAAAGAAAAAAGACACTCTTCAATACATGCTTTCTGACGATATTCCAAAGTTTCTTCAGGAAGCCTATAAGTATAACTATATTTATTACATCTTCTTTAGATCTCTCTTGGAAACCGGGTTGCGAAAAGGAGAAGCCGCCGCGCTTCAATGGACAGACATCAATCTGAGAGAGAATTACATAGACATTAAGAAAACATTAGATTTCGCTGCAAAAACCACCGATGAACTCTTCGGCGAAACTAAAACGTATGAATCGAAAAGAAGAATATCAATCGGCGCCTCACTTTCTGCTGCTTTACAAAAACATAAGAAGTGGCAATTTTAA
>GCA_000227485.1|I33_1941 I33_1941
ATGTTTCCTGCTCAGCTGCTGCCAGCTGTGCTTCTTTTTTTGTTTAAAATCACTTTTCGATTTAACTTAAACAGCAAAATGCTTTACTTATCTCACAATTGGCTGAAACTCAATCGATGGCTCAGCAACAGGCTAAAATGTACGCCGATTTAA
>GCA_000227485.1|I33_1942 I33_1942
ATGAAAAATACTATCTATTTACTTTTTATTGTTTTTATTATATTAAGTGGGTGTTCAACGTATAGCGGCACAGCTGCTGTTAAAGGTTCTCCATCAAAAACACCTGCTTATCATCCATTAATCATTGCACATAGGGGCGCTTCAGCGTTAGAGCCGGAACATACGTTACTCTCATATAAGCGTGCCATAAAAGATAAAGCGGATTTTATCGAAATTGATTTAAGACAAACAAAGGATCATGAGTTGGTCGCTATTCATGATAAAGATGTTGAAAGAACAACAAACGGAAAAGGGGTAATTCAGGATCTTACTCTGTCTCAATTAAAAAAATTCAATGCAGGTAAGGGTCAGAGAGTATTGACAATAGAAGAAATTATAAAAGAATTCGGCCTTTCAACAAAGTATTATATTGAAACAAGAGAAGATAACAGCGGCAATTTAGTAATGGAACAAAAACTCATTGATATCCTAAATAAATACAATCTATTAGCTGAACATAAAGTTGTATTACAATCATTCAGTGAAAAGAGTTTAAAGAAGATACATTCTATTAATAAAGAGATACCACTGGTACGTTTACTTGGTGATGATGAAGTGAATGACTTAAATAGCGACAAGCTAAAGCAGATAAAAAGTTACGCTTATGCAGTGGGTCCTAATGCCAAATTAGTTGATAAATCCACAGTTGAAAAAGTACATACTGCGAATTTAAAGATTCATGTCTTTTTCGATGCGGAGAATGAGAAAAAACAAACAATGAAAATGATTAATTTAAGGGTGGATGGATTATTTTCCAATAACCCTGCTTATACAAAAAGACTAATAAACTCGTCAAATTGA
>GCA_000227485.1|I33_1946 I33_1946
ATGAACTATTCACAAGTTGAGCAATTCATTAAAGAGAATGCAGAAGATGACGATTTTACGGGTGGAATTAGCATTGATAAAATTAATGCTATAGAGGAAAAACTAAACGTTAAGTTACCCAACAGTTATAAATGGTTTCTTGAGAAATATGGATCTGGTGGAGTTTATGGAGTAAATATACTAGGTCATGGTAAAGCTACTGCAAGAGTGGTTACAGTGACTGAAGAATACAGGAAGTACTATGATTTAATTGATGGAATTGTGGTTATCGAATATATAGATGAATTTTCTTATTGCCTTGATACAAACAGAATGGATGATGATGGAGAATGTCCGGTTATCCTTTGGGACAATCAAGAGGGTTACGGTCGAACTGTGGCCCGTAACTTTTTAGAGTTTTTAATGGAGGATCTTGAGGAATCTAAAGAAAACTGGGAAGAAGATGAAGGCTGGGACGATTAA
>GCA_000227485.1|I33_1949 I33_1949
ATGTCTCAACAATTTCACCTGATGTATGGGATTTCTGTAATTGTATTTATGAACGAAAAGAAAGTGCAATTAGACAGTTTTTTGACAGTGAAAATAAAGTCCACTTATTTTTAA
>GCA_000227485.1|I33_1950 I33_1950
ATGGGGAAGAAAGGCTTTTTTTCACTGTTAATGGCTTTCACACTTACATTAGTAACGATTTTCTCTTTTAATACTAGTGTTAAAGCTAACTCAAATGTTTTAGGGAATGCAAAAACAAATTGTACGTCATGCCAATCAGGGGTTCCTGAGTCATCGGGACCATTAGAAGATCAACAAAAAGCAAAAGAAATTGTCTATGCCTCAAAGGAATTTAAACAAAACAAGTTGGTGAAAAAACCAAAAAACAGCTTCTTTGGACTTTCAAATGAACAAGATGAAGAGATTGTAAATGTAAAAGAAGACATGGCTGTGGTAACAATTCCTGTTGATGATATGGAGTCTGGATTAACATCAGCACAATATTTTGTTGATCTGAAAACTGAACAAATATTCGATACCATTGAAACTTACATTACATTTGATGAATCAGAAAAACTTCTTAATTTACAAATAAAACAATCTGGTAAAGTTGTCGAAGATGTAAACTTAACAGAAGGCGGAAAAGTCAAACTGGATAATGGAACAGAAGTTTCTGTAGAAGATTACTTAAAGGATTCAAAAGACTCTGCGGAAGAAACAAAAGCATCAACTATGATGAGCTGCAGAACGGCTGTATCTTGGTTATATGATATAGCAAATGGAGGCTCTTGTGCTCTTTCTTGCTTAAGAATTGCGGCCATCAATCTAGCAATTGGCATCGGTTGCGGAACAGTTTGTGTTATTATTAAGAACAACTCAAAAAGCAAAGCAATAAAATTAATTTGCGGATAA
>GCA_000227485.1|I33_1951 I33_1951
ATGAACAGTATTCAAAAAGAAACTGAAAAGAGCAATGCATCTAGGGACTGGTTAATTTATATCACAGTATCAGTAATCTTTTTAATAGCAGTATCGGTATTTAGCTTTTTTGAACCTGAAGTTGATTTTAACGTTATGGCTCTCCGATTATTTGATGCTTTGATCAGCTGTATATTGATTATAAACGGTCTTTATTTTATGCAGAAAAACAAAGCGATAGCGGTCGTTTCCTTCCTTTTAGGGATAATTAATCTAGGGATATTAGCTGTTCTTTTGTTTCGTTAA
>GCA_000227485.1|I33_1954 I33_1954
TTGGCTAATGACTTTATTAAAACAAACGATAAAGATATTGAATCAATTGATTACACTGATGATTATGAGGTAAATCCAATGGGCGGCATTGAAATCAATGGTTATCTAAATAGAAAAAAGTAA
>GCA_000227485.1|I33_1960 I33_1960
ATGAATTTAAAATTTTATACACTTCTTACAACAAATGAAATCAATTTTTTAAGTAATATAAAAGGCTTTTTAGAATTTTTTAAATCCGGCCTGTTTAAACTTTCTGAAAAAGATGTTGAAAAAGTCGAAAGGATTTTATAA
>GCA_000227485.1|I33_1961 I33_1961
ATGATTTCTCCCCTTTTCGATCCTTTAATAACGAACAGTATGCCAGCAAACTTTTATAAAAGCGCTTTCAAAATGGTGCAAAAATTTAGAGTGATTTACTTTCACAGAGCATTTTTATCATCTAAATGGTGA
>GCA_000227485.1|I33_1971 I33_1971
GTGGTAGATGGAGAGCTAGATGATGAGGAGCTCTTTCATGACTTCGCAATTGTTGATGGGGCAGATTTTGCGAAACAATTAAAAACGAATCAGTACTATACCATTTTCGTCGAACTGCAAGCATTTCCATATGGAAAAACGATTAATCAAGTCAATACATATGAAGAGTTTGCTGACAGTGATTGCGAACTTGTCCTTTTGATAGCAGATAATAGCTACGTTTCGATTTACTGTAAAAACAAAAATATCATTGAAAAACTTTACTTCAATGCTTTACAGAATGATTTTGAAGACGTTCAATTTATAACTGATGCAAATGACACAAGAACGGGCTTTACTGTATGA
>GCA_000227485.1|I33_1974 I33_1974
TTGAAGGATTTAGAGTTAGACATCAAAAACAAACAGCAAAACCGGTTAGAAACAGATCATATAAGGAATGAACCGCTGCCAAATATCATAAAAAAAATGAATGAAATTAGAGAGAATTTATTTTAA
>GCA_000227485.1|I33_1980 I33_1980
TTGAACATTTTAAAACCAGCACAAAGGCAGATTCATAAAACGGCTGCTGCTGAATATAATGTCCAATGCCACCTGCCTAAGAAGCAGGGAGCAGGCTGGATCAATTGTGTGTTAGCTCTGCCGGAAATGATACAAACGTATCTGCGGCTATCATTGAAATAG
>GCA_000227485.1|I33_1982 I33_1982
ATGGCTCAAAACAACGAAAATGCATTACCGGATATTACAAAAAGCATTACCCTGGAGGCCCCCATTCAGAAAGTCTGGGAGACAGTCTCTACTTCAGAAGGCATTACCAAGTGGTTTATGCCCAATGACTTTCAGCTCAAAGAAGGACAAGAATTTCACTTACAATCGCCGTTTGGACCGTCCCCTTGTAAAGTTTTGGCCGTTCAAGCTCCAACTGAACTTTCTTTTGAATGGGATACAGAAGGATGGCTCGTTACCTTTCAATTAGAAGACTTGGGGGAAAAGACAGGGTTTACCCTTATTCACAGCGGCTGGACTGGCATTGTAAATGATCGGCTTCGTAAGGCTATCGAAGAATAA
>GCA_000227485.1|I33_2028 I33_2028
ATGTGTAAATCAAAGAGAAAGGCAAGAGAATGGGAAGAAATGATTACATTGTTAATAGGGTACTCTTTTTTTAAAGCCAGCTTGCAAGGAATGTTTTTATTCGTAGGAAAATAA
>GCA_000227485.1|I33_2029 I33_2029
ATGAAATCACTTGGAATATTAATCAAACTATTGAAAAAAGACTCCATATTTACCTCCCGTTTTCATCAATTCAATACGAATTCGATTTTTTCGATTTTGATGTTAGATTTTTTAACATAA
>GCA_000227485.1|I33_2047 I33_2047
ATGGCAAAACCAAATATCGTTTCTAAAGAAACACTCATTGAATCAGCAAAGACATGCATCTCAGAAAACGGTATAGAAAAACTGACGTTTAAATCAGTTGCAGAACAAGCCAATGTCAGCCAAGGAACGGTTTATTATCATTTCCGCACGAAAGAGAACCTTATGCTGGAGGTGGTTCGCCATGTGTGTTGCAGCTCTTGGGCGAACGTAAAAAACAGCCGCCTTTCGTCAATCAAAAAGCTGAGAGAAGCACTGCTGTCCGCAAAATCTCGAACGAAAGATAGCGCTGATTTCCACCGGCTATTTTTAACGCTGACGGTAACAGGATTTCAAAATAAAAGGATCAAAGAGCAGCTATGTCATCTGTTACAATCCGAAAATCAATATCTGACAGAAGAGCTCACTCGATTGTGGGGCACATCTCCAATTGACGGCGTTTCCTTAGCAACATGGGGAATCATGCTGAATGCTTTAATTGACGGGCTTGCTATCAGTCTCTCGTCTCTGATGATTTTTCAACCGAAGATGTCTATCAAGAGCTCGAATGGATGCTGGTGA
>GCA_000227485.1|I33_2048 I33_2048
ATGTTGGAAACAGGAAACGATGATAAGCCGCTGAATTTTTATAGAAACAAAAAAAGCAAGGGAGAGACTTACATGAATGTGGAAGCGGTGTTTGGACATTTTCCGGTATTGGAATCTGAGAACCTAGTACTAAGTAAAATCGAAGAGATCCATGTACAGGACGTGTTTTCGATCTATGATAATGAAAAAGTATTCGATTACTGCGGGATCATCCCGAAACATAACATAAAAACAGTACATAACATGATTGGCCATTTTGATCGGGATTACAACAAAAAAAGCAGAATCAAGTGGGGGATTTTCCCGAAGAGTCAAGACAATAGATTGGTTGGAATCATTGAAGCGATGGATTTTAATCAAAAAGTAAACATGGTATCCATTGGGTATTTCTTAGCTGAGAACTATTGGGGAAAAGGCATTGCAACCGAATCTGTCAGTATGGTGATAGAGTTTTTATTTCATAAAGTCGATGTAAACAGAATACAGGCTGAAGTCATGCCTGAAAATAGTGCTTCAAAGAACGTCCTCTTCAAAAACAAATTTATAAAGGAAGGCGTCATCAGACAAGCTTCCTATTGGTCTGGCAAAGGCGTTGTCGATTTAGAAATCTACGGCATTCTTAAGGACGAGTTCATGTAA
>GCA_000227485.1|I33_2071 I33_2071
ATGTCAAGTTTGAAGGTCATCATTGATTTGTATTGTTTCTTTTCGACAAATATGTATAATGAAAAGCAGAAAACACCCGGTTCATACTGCTGCATCGGGTGTTTGGTTATATTAAAAATTATCTGA
>GCA_000227485.1|I33_2084 I33_2084
TTGTTTTTTGAGTTTTTCTTGCTTCTCTTTTGTCATTCTTGGATTCAAATTGAGAAACACAAAAAAGCAGCGGGGACTTTCCAGCTGCTAAGTATATTGATTTGGAATACAATTCTTTAA
>GCA_000227485.1|I33_2086 I33_2086
ATGAATATGGTGAAAAATGGAGATTTGATAAAAGTTGTATTTGTGTTTCAAAAAAGCGAACAGATTAAAGAAGTTGAGCTTAACTCAGCACAGTTGTCTGCTTTATTAAACTCAAAACAGGTATGGATCGAAACATTCAGCCAGAATCTCAAAATTGAAAACACCGTTTGGTCTTACGGCAATCATCATGTATCTTTACAAGTTTACTTAAAATAG
>GCA_000227485.1|I33_2095 I33_2095
ATGTTAACCCTTTCATATAAAATAGTTTACATTTTTATAAAATCGCTTCACTTTTCTATTTTGTCAGCAAAAAAACTGAACCACATTAAACTTATGAAACCTGCCGCACCTGTGATTGCAAATATGATATAA
>GCA_000227485.1|I33_2114 I33_2114
TTGTCTAATGAAGGGAAGCAAATTTATGAAGAATATGAAGAACTGAAGAAGAAAACAATTAAGGTTAAGCTAAGAAAGAACTGCTCAATTAGAATTATTGACCAAAAATTTGAGGATGATAGCTTAGATCAGTTTTACAAAGAAGTTGCAAGATCTTTATTTGAAAGGGCTCTGAAAAAGAAAAATAAGAATTGA
>GCA_000227485.1|I33_2116 I33_2116
ATGTATGGCCAAAGATTACGTCAATTACGAAAGGCACACAAATTAACAATGGAACAGTTAGGCGAGAAAATTGGAATTGCAAAATCAAGTTACGGCGGGTATGAAGCTGAAAGCAAAAACCCACCATTGGACAAGTTGGTTATTTTAGCTAGACTATATGATGTTTCAGTTGATTACATACTTGGGTTAACAGATGATCCTGATCCTAAAGTGAAAAGAAAGAATCTAAAAGAGTTTTAG
>GCA_000227485.1|I33_2117 I33_2117
TTGCATAAAACAATTATTTCATTGAGTTTTCTGGACATTATTGAGCTTAAAGCCGATTCCATTCAACATACTCAAACCGCTTTTGATACAAGTCTTCAAGTAATAGCAGTCCACTCTATCCAATACAAATGA
>GCA_000227485.1|I33_2118 I33_2118
TTGAAATATTTTATTAGCTTTTTACTCGCAGTATTTGTATTTTATAGCGTAGGAACAGAGTTTGTTTCTGCAACAGCAAATCAAAATTTCAATGAAGAAGAATTAATTGATACTGATGAAACACCAACAGAAACAATTGACAGTGACCAAATTGATTCAGAAACTGAAGAGATATTTCGGGAATCTATTGATGGCAGTAATGTTAAATTAGAAAGCGACATAAATGGTAAAGAAGCAACAATCCAAACAAATATTGAAACAGATGATTTATCTGTCGATGGTGAGTTAGAACTAGATTTAGACACAAGTAGTATGGTTGTTTCTGCAGAAGCAGAAGATGATTCTGCAGAAGTTTTCAATGGTAAATTTAAGTTGAATTACAAGATATAA
>GCA_000227485.1|I33_2120 I33_2120
TTGTACAGGCTTGATACACGAAAATCAAAAAGGAGGTATGTGATGCTGCAGCAAACAGTTGAGGTTAAAGAAGTAGATGTGTTAATTAGAGGAATCTGGAGAAAGAAAAAAATCATTGATATTACTACTTAA
>GCA_000227485.1|I33_2121 I33_2121
ATGTGTGGCAGGTTCACTTTATTCTCTACATTTGATGATATTATTGACCAGTTTGACATCGATCAATTTTTGCCTAAAAACGAATACCATCCAAGCTATAATGTCGCTCCATCACAAAACATCCTGGCAATCATCAATGACGGATCAAATAATCGCCTAGGCAAGCTTAGATGGGGTCTTATTCCGCTATGGGGCTTTAAACAGCTATCCCCCGTCGTTGAAATCTTTTTAATCCTAATTAATTCGAACTGTCTCTTCATTCTGAATAAAAGGTAG
>GCA_000227485.1|I33_2122 I33_2122
TTGTCACAAGAGTCAATATTTAGTAAAAGGATAACAAAAACACAAGTTATGCTGGCAAATTCCTTTTGCGACTTTAATGGAAAACAAACATTGACCAAGAAAAAACAAAACAAGAAATATTTGCTTTATACCAATCACGGGGAAAAAGTTGTTACATCTGAAATGTCTCCTATGACTATTTTAGATGTTATTGTTTTTGATGGTAATAAGCAATTAATTTTCTATGTAGATCATAGGAACAGAGTGTCTTTTGTTTTATCAAAAAAGCATCCTGTTCTCACTCCAGAAAAAGTTGCAGATAAAATAGAGAAAACACCTATGTTTAGGAACTTTATTTTTATGATGTTCTCTTCTCTATTTATATTTGGGGTGCTTCGCTTTAGAGGGTATGGCTTTCACCAAATACGTTTATCATTAGGCTATAAAAAGGATTTGAACTACAAAATTAAATTTCTATTTCCTGAAAAATTGAGAAATTCTTTGAAGATGCGAACAAATAAATTGTCGTTATTGTTTCATTTTTATTGGGTGCGTATTCCACTAAAAGATTTGGTCAATCACTATATCGAAACTAGTGATATTAATATACCCATGTATATAGAGATTAAAACAAATCCATTTAACTATTATTACAATTTAAAGGAGAAAACAAACCACGTATACAATAAAGACCATTACATTTTTAACACAAGGTCACTCAGAGTACGTGGAACAGATCTAGAATTATTTGTTCGTAAATCAGTAACTGGTCAATATGTATTTGTAGTTTCATCGATATTGAGCAAAATGATTCCTTTGAAAGAGAAAATCGCATACATTTGTTCTTTATTTAACTCCAACAAAGAAATATATGATGTCTATTTTGAAAAATTTGCACAAGGTGCTTCTGAATCTGGATTTGAGCTTTTTAAATTTTCAATAAAGGAAAATCCAAATTCTATTTACATTTTAGACAAAAATAATGAAAATTACCAAGAATTAAAACAGCAATATCCGAAAAACTTATTTGCAAAAAATAGTATCGCATCTTTTTATAAAATTTTTAAGGCAAGATCATTCATTTCATCTGATTTGGTGTCTCACCTTCAAAGAAGACTTTATGACAATGACTCATTATTTAAGAAAAAAGTTCTTTCATGTAACAATAAAGTGTTTCTGCAACACGGCCCCTCACTAGCTACAGATATTTTTGAAAGAGGGTATTTTAACCGGAAAGTACCTATTGCACCTGATTATTTAATCGTTAATTCAGAGTACGAAAGAAATCTCTTCTTAAAAAGAACTTCTTATAAAAAGGAACAGCTCATTTTAACTGGTTTGCCAAATTTAGACCTCTATTCAGCTGTACGAAATAAGCCCAAAAAAGAGATTACCTTTTTACTTACATGGAGACCATGGGATTTAACTGGACATATTGAAAAAGGCAGCTACATTCATAGGTACCAGCAATTTATTGATATGATTGAAAGTGATCCTTTCTATGCTAAGAAAAAAGTCAATATTATCTTTCATCCAAAGGCTAGAGAGATACTAAAAGAACAGTTTAATGAGCTATATAAAAAATTTGAACCTTTACTGTTCAACGGCGACATTAAGGACGCTTTGTTAAATTCTAAAGTTCTAATATCAGATTACTCTTCAGTAACTTTCATGGCTTTTGCTGGAGGGTCGAATGTTTTATTTTATTGGGAAGATAAAGAAAGAGCAGAATTGGAATATGGATCACCTAACATTTTGCAAAAAGACATTGCATTCGGGGACATTGTATTAAACTTTGATGAGATGAACAGTGCAATTAAAAGAAATTTTAAAATCCCACAGCCCTTATACCACATTAATAATTTTGATAAACTAATAGAATGCAAACACGGTGAAAATACTTTAAACACTTATTTAAATATAAACAGAATCTTACAAGGTGAAAAAACTGACAATATGTCTACACATAAACAGGTAGGAACTATTGCTTAG
>GCA_000227485.1|I33_2123 I33_2123
TTGGGTGCTTTCTTCTTTTACCAGTTGTTTTATGTCGCACCATCACAAAACATCCTTGCGATCATCAATGACGGATCAAATAATCGCCTAGGCAAGCTTAGATGGGGTCTTATTCCTCCCTGGGCAAAAGATGAAAAGATCGGCTATAAAATGATCAATGCTCGAGCTGAAACAATAACCGAGAAACCGGCCTTTCGAAAACCGCTTGTCAGTAAACGCTGCATCATTCCAGCCGACAGTTTTTATGAATGGAAACGGCTTGATCCCAAAACCAAAATTCCGATGCGGATTAAGCTTAAATCATCCAATCTCTTTGCTTTTGCCGGGTTATATGAAAAATGGAACACGCCAGTAGGCAATCCTTTATACACTTGCACAATCATCACAACAAAGCCTAATGAGCTTATGGAAGACATTCATGATCGGATGCCAGTTATCCTTACTGATGAGAACGAAAAGCAATGGCTCAACCCTAAAAATACTGATCCTGATTATCTACAAAGCTTATTGCTGCCTTATGATGCTGATGACATGGAAGCATACCAGGTTTCATCTTTAGTGAACTCGCCTAAAAACAATTCATCTGAGCTGATTGAATCCCATTAA
>GCA_000227485.1|I33_2124 I33_2124
ATGAATATCCAAAAATATAAGGCATTCGTAAAAGCTGTAGAATTTGGCAGCTTTACAAATGCTGCGGAAGTATTGGGCTACACGCAGTCTGGAATTAGCCGTATGATTAATGATTTAGAGAAGGAATGGGGGGTTTTCCTATTTGAAAGAGGACGAACAGGTATCAATTTAACAACGGATGGATTAAAATTACTACCTCAATTAAAAAGGATTTGTAATGAGCAGGAAATTTTAATGACGCAAATCGAAGACTTACATAATATGGAGTCTGGTATGATACGTATTGGGACATTTTCTAGCATAGCATCCCACTGGATACCTAACATTATTAGAGTTTTTAAGAAAGATTACCCTAAAATTGACTTTGAAATTTTGCTTGGTGATTATACAGAGATTGAAAGTTGGATTTTAAATGGACGTGTTGACTTCGGCTTTTTGCGATTACCATCAAAAGCAGAACTTGAAACAACATTCTTAGAACAAGATAGATTGCTCGTAGTGATTCCGCAAGATCATCCTCTTGCTAATCAGGAAAAGTTTCCAATTGAGGAATTAATGAATAACCCTTTCATGCTATTGGAAAAGGGAGCAAAAGCAGAAATTTCCGAGATTTTTGAGAAACATCAAATTTCACCACAAATTAATTTTACCACATGGGATGATTATGCAATTATGTCTATGGTCGAAAACGGACTTGGAATCAGTATATTGCCAGAATTAATATTGAAGCGTATTCCTCACAAAATAATAGCAAAAGAGCTTGAAGTACCTGCTTTCAGAAAAATTGGTATTGCAACAAGAGAGCATAAATCACTTTCTATTGCATCCAAAAAGTTTTTAGAATATTTATCGTATAGAACAGAGAGTGATTAA
>GCA_000227485.1|I33_2125 I33_2125
ATGTTTTTTGTTAGTGATATTTTAGAAAAAGCTCCAGATAGCTATAAGTCTCCACTTCAAGAAAAGGTCTATAAAACACTGGAAAACTTACAGATTTCATTTGAACGAGTCCTTACAGATGAAGCCATTTCAATGGACGACTGTATCGAGATAAATAAAAAATTGGATATGAAGATGGTAAAAACACTATTCCTCTGCAATAATAACAAGACTGAATTTTATCTATTTATTACTACTGCCGATAAACCATTCAAGTCAAAAAATTTCAGCAATGCACTTGGCATTTCTCGTGTATCCTTTGCTCCAGTAGAGCTAATGGAACATATACTTGGCGTAAAAGTTGGGGCTGCTACTGTATTCAGTGTATTAATGGATCAGGAAAATCTTGTTAAGGTTGCTATTGACAACGATGTGCTTTTAGACGAGTGGTATGGTTGTAGTGATGGACGACAACTGGATATTTAA
>GCA_000227485.1|I33_2126 I33_2126
ATGAATCAAAAGCGACTATTCCTAAATTATGGATTATTAGTTTTTGTCACAGCTTTATGGGGACTTAATATGGTTATGATTAAAGTTTTGGTGGAGGTTTTACCTCCACAAACCATGACGGCTTTTCGAATTATGATGGCTGGAATTACAGCATTAATTTTAATTGTGCTTGGGAAATCCTTTCGTCGTTTATCAAAAAGAGAATGGCTATATACACTACTTGGAATGCTATTTAGTGTCATTCTTCATCATGGGCTTATTGCAGTAGGTTTAACAATGATTGATGCTTCGAATGCTTCTTTAATTCTTGCATTAGTGCCGCTTACAACAGCAGTTCTAGCTGTCCTTTTTTTAGGTGAACAATTAACAAAACTACGAACAATTGGTTTTATCCTCGCATTAATTGGTGTATTTTTTATTAAAGGTGGTTCAATTAGTAACATACAATTCTCTCAAGGAGAAATAATTATATTTATAGCTATGTTAGTTCAGGCAATTAGTTTTATTTTTGTAAAAAAGGCAACAGCAACACTTGATTCAAAACAGGTAACAACTATAATGTACCTAGTAGGTTCAATAGGTTTATTAATTATAAGTTTTATAACCGAACCTAAAGGCGTTAGTGAGATGGGTTCCGCCAATATATATATTTACTTACTATTCATTTTGTCGGGGGTAGTTGCAACAGGAGTTGGGTATATTGTTTTTAATGCTTCGATTCAGCAAATTGGAGCAGGAAAAACTGCCATATTTAATAACTTTGTTCCTTTTTTTGGTCTTGTGTTCTCCGCAATATTCTTAAATGAAACCATTAAATCTTCACAATTAATTGGATTTTTATTTATTGTAGCTGGAGTTCTATTTGGGACAGGTTATATCGAAAAGAAATGGGCGAAAAAGCATAATCGTGTTAATAATACCAGTAAGAAGAGTATAGTCTAA
>GCA_000227485.1|I33_2127 I33_2127
GTGATTGAAGGAAAGCGGAATCTGGCGTTAGGGTATATCAAACAGTTTCGGATTGGAATTAAAAGGGGAAAAGAATTGACCAAACACGAACGAGAAGACTATTTAAACAGGCTTGCTGATTACGAATAA
>GCA_000227485.1|I33_2128 I33_2128
TTGTATACTATAAAAATCAGGATTTGGAAAGGGTATTTTATAAGATTTAATATGACCTTTGAAAGAGGAGACCGAGTAAATGACGAAGTCAAACGAAAAAATCCATCTACTGGCGGCTGA
>GCA_000227485.1|I33_2129 I33_2129
ATGAAAACTTATGTAGTCGATGACAGCAAATATAAATGTATTTATGCAGGAACTGAGAAAGTAGCTGCTTTTAATAATGAATTTGAAAACGGAACAAAAGTAAGGGGCAATCACATAAAAACATTTGAGAAAGAACGAAAGGCGGAAAATCCCGCCTTCTCGACTCAAGTACCAATATCAGAATACGCATACCCAACATATTCAACATAG
>GCA_000227485.1|I33_2131 I33_2131
ATGATTCACCGAGATAAAACCCCTACCCTTCTCATTGAGGAGGGTATTTTTTTCGTTTTTTCAAATGAAAAAATTGCAGAAAACTTTACATCCTTTTACAATTTTTTCAATGACTATGTTATGATTGTTTTCGAGGGATTTTTGGGATTTTTGAAATTTTCAGAAAGAGGGGTTTGA
>GCA_000227485.1|I33_2132 I33_2132
ATGAGTAAGATCGCTCCTGAAGTTGTCGCTACTACACTGAATGACTGGTACATTGCTATAAAAAAACAAAAGGTTGATGAATCAATAAAATATTATTCAGAGATAAAGAAACTTTTTGATGAAATGGAAGAAGACCAAGAAGTTCTTGCGTATTATAGTCTATTAGAAGAAAGACATAAAATGTTGCTGCATTCCTCACGAGGAGAACCTTTACAAAAACACACCTATTTTACTGAAGACAATCAAAACTTCATTAAAAAAACAAATGATAAATTAGAATACAACTTTTATTTATTTGAAGCAATGTATGAGGCATACAACAAAAACTATGATCGAGCAATCAACTTATATGGATTAGCTGAGAAAAAGCTTGCAGAAATTCCAGATGAAATCGAAGCAGCTGAATTTTACTCTAAAGTCTCTTACTTATACACTCTTGTTAAACAAAGCATTGTGGCACAACACTATATAAAAAATGCAATTTCAATATATAAGCGACACCCTGATTATAAATGCAAACTAGCTACTTCAACAATGATTGCAGCTGCAAACTATGCTGATATGAAACGATTTGAGGAAGCAGAAAAATATTACTTAGAAGCAATTGATATTGCAAAAGAAACAAAAGATGAATTTTTAAAAGCTCAATTATTTCACAATCTTAGTATCGTTTATTCTGATTGGAACAAACCTGATAAATGCATTAAATCTCTTGAAAAAGCAATAGGAAATGAATCTTGGTTACAGTCGATTTATTATATAAATTCTTTATTCATGATGATTAAAGAACTCTTTAAAATTGACGAAAAAATGAAAGCCATTAATTTTTACAATAAAGCACAGGAAAGACTCATATTAATGGAGAATAAAGTATACGAAGCCAAAATCAGCATCCTATATAACCTTTATTGTGGGGAATTAAAAAGTAATTTCAATAATTGTATTAGGAATATTGAGTTTTTAAAACAGCAAAATGAACTTGAAAGTGTAGATGAATTGTCCTACATAGCTGCAAAAAGGTTTGAATCAATAGGTGCTTTTGAAGAAGCAACAAGCTTTTTCAATGCGATAATTTGGGCTGAACAGAAAATGAATCAGGTGGAGGGAATCTTATGA
>GCA_000227485.1|I33_2137 I33_2137
ATGGTTCATTTTAAAAACTGCCCTGATCCTTCTCTAAACGCCAATTCTCAGTCTCACCCCGAATTTTCATCCGAATTAGAACATATTAAGACAAGAATGCAAAACTTTATTAAGCACTCGGTTACAGACCGAAATATCGAAGTTACTGACGCAAGGGTGACGGCCGAAGGAGAGGTCACCTCTCTTTTAAAAGAACGTCTCGACAAGGAATATTATAGGCTTTTATCTAAAATCACCCGGGAAGTAAATGTGGCTGACTTCGGCGCTGTTCCAGATGGAAGAGACAATACTGAAGCTTTTCGAAAAGCAATCGGGAATGGCCAAGTCAAAGTACATGTTCCAGCGGGAGAATACCTCGTTCAAGGGATTAAACTTCCATCTTGGACAACAATTGTTGGACAAGGTAAAGGGATCACAGTGATTAAATTGCATGAAGACACTCCAGCGCATGAATGGGTGATTACAAATGATGATTATCAAAATGGAAATCGCAATATTTTTGTCCAAGGAATGTCATTAGACTGGAATCCAAGTAGACAATGCGGTGTGAGAAATCCAGGGGGACAGTTCTCCAGTTGTTTAACTTTTGCCAAGGTTGAATATGGGTGGATCAAAGATGTGGAAGCGATTAACGCAGGTCTTCATGGTATTGATATTACATCGCCAACGTATGACCATTTGCCTGATACCGATTGGACAAAAGACGGATCAAGATATATTTGGATCGATAACTGTGTGACATATGGTTCAGGAGACGACGGCATTACCACCCATTATAGCGAATACATCTTTATTTCAAACTGCCACTCAGGAAATCCGCGAGGAACAGAATTTGCTGAAGGTGTTTCAAACTCCAACGGAATAGAAATTGACGACGGCTCTAGGCATGTGTGGCTTTTGAATAACTTTACAAGCGGCAACATCCGCGGAGTTGAAGTAAAAGCCCATGAACTGTGGCCGGCCTCTCAAAACGTCCATATCATAGGCCATATTTCTTATCGCGATGTTCGTGCATTTGATCTTCGTCATATTGGTCACCATCAAATTACAGATCCTGAAAGCACAACAGCATACGATGTCACACTCATTGATTGTTCAGCAGTTGAACCAGTTTTCAACTCGCTTTACGATGCTGTGACCCCAAGAGCGCTGGTTATTTCGGCATATAAAAACGTTAATGTAAGCGGATTCACAGCGATTGGTGATCCAGACTATGATTATAAAGAAAACCCTGTCGTAGCCTTGCAATATCGCAGCCAAAATATAACCATTAATGGTATTAAAATTCGCGGGTTTAAAAAAGCCGGTGTTGATATTAATTTATCAGGCGGATCAAATAAAACTGATTATATTAAAATTTCGAATTTTGATATTTATAAATCTGCTCCAAAAGGAATTTCAATCGGTGGAGGTCTCTACAATGTGAATATTCTAAATGGAACGATGATTACTGACAATGGGACAGTTGGAATTCAGTCCCCCAATAATCAGGCCACAATTCTCGGTGTACAATCAGAAGGTTATAGTGTGGCAGCCTCAATCAAAGGTCAAACATACCAACAAGTTCCAATCAATTTGAAAGGAGGCATACAGCTTGCAACGACCTCTGGCTTTGCCGTTAACCAAACAAGCGCAGTTATAGCAGGTACCGGCGACATTACGGCCCGCGGAGAAAGAAATGCGGTCATTAGCTCTTCTGGAGGCTCCAGTACTGAAGGCTCTCGCGCATTAATCGCTTCTTCAAATAACGCACATATTAGAGGAAACCATGCGTCAAGAACAATACTGTCTTCTGAAAATATTATACTTGAGGAACCATACACCGTGGCAGGAGGTCATCAATCAATAAAGTGGCTTCTTGACTCTGTTCGGGGAAACGGGACGTTTGCCGGTGCAATCAGTTCTTCTTTAGGTGGATATGGAGAGTATTTTGAGAGTTCAACTGGACAGTTAATCCATACTGGTACAATCGTGACTTTAAGAGGTGAAAAAATTGTGCCCGCGAATGTTGGAGATTATATGCTTGGCGTTATTTCAGAAACTTCAGCTTTCATTTCAGGAGCTTCCAGTTTCGTCTGGCAGGGGCGTTATTTGACAAATGAGTTCGGCGGATTTATTTATGAAACGGTGACTGATGAGGAAAGCGGTGAACTCATACGTGTTCCCAAACAAAATCCAGACTACGATACAGCGCTGGAGGCAAATTATCATTCACGGGCAGCAAGAGGCGAATGGCACGTAGTAGGGTTGGTAGGCCAACATTATGTGCGTATTGACGAAACTGTCAATCAAGGAGATTATCTTACGGCACATAATGGAATAGGAACAAAAGCCGCTGAAGGAAGCTGGAAAGTAATGAAAATAACCTCTGCTTACACATCAGAAAAAGGGTATGGTATCGCTCTAACCGTCATCAAATAG
>GCA_000227485.1|I33_2155 I33_2155
ATGGATCAGTTTAATTCTGGTTGCGGCGAGGTTCTCAAACGGGAATTTCAGGTTAACAAAAAGGACCCTGGCAGATGCCAAGATCCTTTTTTATTTAAACCAGCCTTTTTCCTTTGA
>GCA_000227485.1|I33_2245 I33_2245
TTGTTGAAAAATATCCGAAAACTATTTATAGTAAGTAACAATATTAATAGTTGGAGGGTTCAAATCGAAAGAAAGCTATATAAATATAAAAACACGAAAGAACAAAACAAGGTGAGGGCGGCCTTTATTTATCTTATTTGCAAAAACGGCCTGTAA
>GCA_000227485.1|I33_2250 I33_2250
ATGAATGGGACTAATTTTTCTTTTTTTAGTGATACGCTGAGCAAAAAATATGATAAAATACATCTGATTCAGTCTGCGTATAACAAAAATTTAAAATACTGGAATCCAAATCATTTAAAATTAGCTTAA
>GCA_000227485.1|I33_2356 I33_2356
GTGCGGCTTTTTTGTGTGCAGTTTTTACAAAAGAGATTTTATGTTCTGAGGGATAACAAGGAAAGAGTGTATAAAAATAACCTCGTTACAGAAAATACGATTACACTTAAAAATTTGCTGTAG
>GCA_000227485.1|I33_2358 I33_2358
TTGCAAACATCAGGCAACCTCTTTCCTTTATATTCCTACGTCTATCCTACCATGTTGTTTAAAATTTTACATCTGTCTGCACTTAAAAAACAAAAAGAGCATACGAATGCATCATATGCTCCTCATCTTTAA
>GCA_000227485.1|I33_2394 I33_2394
ATGATGAACCGCTATGCAAATGGTTCAAAAATGCATAGTGTTATTTCCTATTGCGTAAAATACCTAAAGCCCCGAATTTTTTATGAATTCGGGGCTTTTTTGACGGTAAATAATAAAAGAGGGGAGGAAAACAAATGGAAGAGTATTATATGA
>GCA_000227485.1|I33_2399 I33_2399
TTGTTTATTATCGTTTTATTCCTCATCGGGCTGAGCCGTGTGTACGTTAATGAGCAGTATCCGAGTGATGTTGCTGCGGGTTACGCCTTCGGTGTTTGGCTGGGTTTAAATGTTTTGGTCATGGAGCTTTTCCGTTTCTCCAGAAGATTTACCAAGCTGAGAAAAGAACCCAATTAG
>GCA_000227485.1|I33_2400 I33_2400
ATGGTGGAGAGCTTTATGAAGAAGGAATCAGACGGCTCTTTCATTCCCTTCATCCTGTTCACGCTCCTTTGGAAAGTCATGTATTATATCCATTCCCGAGCGAACAGACGTTAA
>GCA_000227485.1|I33_2403 I33_2403
TTGAATCGTTTATGGAACACTGTTCTTTACTTTATTTCTAAACACTCAACGGCTTTATTATTACTGGCGAACCTCATTTACACTGATTTAATCTCTCCTATTAACCAGGCATTAACTTCAAAATATATAATAGATGAATTCATTGAAAAAAAACCAGAAACAGTATCGGAAGCTAAAAACGTTTTAAAAGACATTCCAATGAATAAAGAACTTAAAACCAATTACAGAATGGTTATAAAAGATACATTAATAGTTAGAACACGTCCTAAAACAAATTCAAATGTAGCGTACGTATTAGACAAGTCATCAATTGTCTTTGTTGAAGAAAAGAAAAAGAATTGGAGTAAGGTTCTCTTTCGCAATGAAGCTGGTGAGGATCAAAGCGGATGGGTTTATACCCGTTATATTAAAAAGCTTGATTAA
>GCA_000227485.1|I33_2404 I33_2404
ATGAAAGCGTTTTCGTGTTATTTTATATGTGAAACAAATAATAAGATAGAGAGTGATTCTTTGAAAAAGATCAAGTCATTGTTTCTTATGTTCTTGGTCATAGCTATGTTTATTGGCATATTGCCAGACATTAAAGCCAAAGCCGATAGTGAGGATGTATTGGATACTTCTTCACCAGTATTAAGTGATATTGAGGGGAAGGAAGAGCTTGAAATTAACGGAGAAAAGTACACGTATACTTACGACTTCACTGATCCTGCAGTGAATAGAGTTAATGTTACTGATGAAAGTGGTGTTGAGATAAAATTTGAATATGACACTAAGACGAATACACTATATAAAAACAATGAGCTTGATTTTAATCTTGTCAAGGAAGAAGACGGAATTATATCACCTTCAGATGCATCCACTATGAAAATTCCACCGGGCGGGAAATACATGGGTAAATACAACTATAAGTACAACTTGAAAGGCGTTTCAGTTGGTGTAGCTACAGCAGCCATAGCTGCAGTCTCAAAAGCACCTTATAACGTCATACTGAGTATTGTATCATTTTTAGCAGGTACGCAAACAACTGCATATTATACGGTATTCCAGTATCGTTATGCTTTTAAGTGCAATGCTTATCCTTATGCTAATAGAACAAAGTTCTATGAAGATTCTTCAAGGAAAAAAGTTCTAAGAACAGCTGACAGTGCTAAGTTCTTTGGAAGTAGACCAACTCCGGCAAGTTGTCAACCATAA
>GCA_000227485.1|I33_2427 I33_2427
GTGCTGTTTTTTTCTTATCAGTGTTCAATTTTTGTTATCATTATTGTGAAAATAAAAAAGGGAGTGATCACATGGCAAAAAGCCAAGCGAAAAAGAAGCGGGAGCATCAACTAA
>GCA_000227485.1|I33_2462 I33_2462
GTGGAATATATAATAAGAAGAAAAAAGCCGAAAATGTTTACAAGCATTTTCGGCTTTTTTACGCTGTCACAAAGGTATAACAATCTCTTTAATAACAAAACCCCCAAAGCTTAA
>GCA_000227485.1|I33_2476 I33_2476
TTGGTGTATTTGAATATTTATTCGTTAATTTGTATTTTAAACAGTTTCTTATTTTTATGCAATACTATTTTTAAAAATTATCTTCAAGCTTATCTTTCCAGTGATCTCTTTTGA
>GCA_000227485.1|I33_2499 I33_2499
ATGATAAAATTCGTTCTGCTGCTGGCGGCAGCTGTCATCACATGCTCCATCGGCCACCAAATCAGCGGCGGGCTACAAAGGCCCCGAAAAAGAGCGGCGAAAACATCACTCTGCACTCAAGATATTCAGTCGGTAAAGCAGATCAATTGCATTAATTTTTACATATAG
>GCA_000227485.1|I33_2554 I33_2554
ATGCGTATTGTAGAAAAAAAAGGAGCGGTAATCAAACAGGGAAAACGTGATTTTGTGAGACGTTATATGCTGAAAAATCCTTTCTTTCTGGCAAGAAAAAAGACTTTCAACTGA
>GCA_000227485.1|I33_2575 I33_2575
ATGGGTGTTTATCCATGGACTCCTAACATTCTCCTTTCCAATCGTTCACTTCGTGTTCCTATTAAACCATTACATAAAGAAGAAGCAAAGAAAGATTTCTCGACAAAATCTCGTTTTTTTCGCGAATTCCTTTAG
>GCA_000227485.1|I33_2606 I33_2606
ATGTCAAGAATTTCTCCCGAAAAATTTTTCGACAAATTCATATACATCCGCAATAATAAAGGATGTGCGATTTTGCTTGCTTTTATGCAGGAGTTTAATGGAGGGATGGAGAATTACTCTTCTTAA
>GCA_000227485.1|I33_2658 I33_2658
ATGCAGGATTTAACGGATAACCTGTTCCCGGTGCGGATTCAGGTTATTTTTTTTCTTTGGTTTGTGTGTTTTTCAGATTGGAAAGAAGGGAATTTTAAAAAATCATCAGCTGCGCCGCAATGA
>GCA_000227485.1|I33_2665 I33_2665
ATGAACAGGTTGGATCTTTATCGTTTTAGCTCACCATTTTTTAACCATATTTCATATAAACGTATAGAAATGGTGCAAAGTGAATATACAGAGTGTAATGAAAATAAGCTTTCATAA
>GCA_000227485.1|I33_2666 I33_2666
GTGAATTACTCTAAAGTGAAAAAATTCTTTGATGAGAATAAAAAATATTCAATTCTTACTGGAGAAGTCATTGATAAACAAATTAAAGAGATAGAAGAAGATCTCAGAGTAACCCTTCCAGACAGTTATAAGTGGTTTTAA
>GCA_000227485.1|I33_2669 I33_2669
TTGAAAAAAAAGTTTACTATCACGCTTGTACTCACAGGGATATCATTGGGCTTGCTTTTATCCGCGGTGACCTTTGCATCAAAGACTAGTGCTGACGTTGCATCAAAGGCTAGCGTTGACACTGTATCCAAGACCGTTGGATACAAGCCGGATCTGTCCAATGGAGCAGACAACTTTTACAAAAGCAACAAGGTAAACAAAAAGAATGTTTCGTTTAAAAATCAATACAACATGAAAGTTGCAGGGAATCTTTTTATTCCTAAAGGTTTGAATCAGAACACCAAAAATCCCGCGATCATTGTCGGGCATCCTATGGGCGCAGTAAAAGAACAAAGTTCAAATCTGTATGCGCAAAAAATGGCTGAAAAGGGATTCGTTACGTTGTCCTTGGATTTGTCTTTCTGGGGAGAGAGTGAAGGTCAGCCTCGCAACGCTGTTTCGCCGGATATCTATGCCGAGGATTTCAGTGCTGCGGTGGATTTCCTAGGCACCCGGCCGTTTGTTGACAAGGAGCGGATTGGTGTTCTAGGGATTTGTGGCAGCGGGAGCTTTGCCATCAGCGCAGCCAAGATCGACCCGCGCATGAAAGCCGTTGCGACAGTCAGTATGTACGACATGGGTGCTGCTAACCGTAACGGGCTTAAACACTCGCAGACTCTCGAGCAGAGAAAGAAGATTCTCGAAGAGGCAGCGGAGCAACGCTATGCGGAGTTCACAGGCGGCAAAACCAAATACACCAGTGGGACAGTACATGAACTGAATGAAAAATCTACCGCTATTGAGCGAGAGTTTTATGACTTCTACCGCACTCCAAGAGGTGAATACACGCCTAAAGGATCGTCGCCAGAACTCACAACGCACCCGACGCTCACCAGCAACGTCAAATTCATGAATTTTTACCCATTCGAAGATATACAGACGATTTCTCCTCGTCCAATGCTTTTCATCACAGGTGAAAACGCTCATTCCAGAGAGTTTAGTGAAGAAGCCTACAAGCTGGCGGGCAAACCGAAGGAAATCTACATTGTTCCGGGTGCAGGTCACGTGGATCTGTATGACCGAGTGAATCTAATCCCTTTTGACAAGCTCGAGTCCTTCTTCAAAAAAAACCTGAAGAAAAAATAG
>GCA_000227485.1|I33_2670 I33_2670
ATGATTAAAAAACAGTTTATTGTCAATAAGGAAACAGGATTTGCGAGACCAGCAATCCTGTTAGTAAGTTTAGCTCATCAATTTGCATCAGATATCTTTCTTGAATGCCGTGGGAAAAGAATCAATCTAAAACACTCACCTAAGTCTATAATGGACATTATGGACTTGGAAATTAAACCTGGAACCGAAATATATTTAAAGGCTATTGGAGCTGACGAGGTTCAGGCTATCGAAATGATCAAAGATAGTTTAATAAAAAATGATTATGTACAGTAA
>GCA_000227485.1|I33_2671 I33_2671
ATGTCAAATATTCAAGGTAAAGTTGTGATTATTATAGGTGCATCAAGTGGGATTGGCGAAGCAACTACTAAGAAACTTGCACAAGAAGGAGCAAAACTAGTTATAGCTGCTCGTCGTGAAGATCGTTTGAAAGCTCTTGTTGAAACGTTACCCAACGCGGAAATTTCATATGCTGTTGCAGATGTAACGAATAAAGAAGATGTTCAAGCAGTTGTAGATTTGGCAGTTAAAAAATATGGCCGTATAGATGTAATGTACAATAACGCTGGAATCATGCCAACTGCTCCACTTTCAGAAACTCGCTTTGATGAATGGCGTCAAATGTTGGATATTAACATTATGGGTGTTTTAAATGGAATTGCTGCTGCATTACCTATTATGAAACAACAACAGTCCGGTCACATTATTGCAACTGATTCCGTAGCTGGACATGTTGTTTATCCAGATTCAGCTGTATACTGCGGGACTAAGTTTGCGGTTAGAGCGATTATGGAGGGATTGCGTCAGGAGGAAAGGGAAAATAATATTCGGTCAACTATTGTTTCACCGGGTGCTGTCAGTACTGAACTTTATACAACAATTAATGATCCTAAAAACCGCGAATGGGTAAAGGATCTTATGGATACAGGAGAAGGTTTTTCTCTTAAACCAAGCGATATTGCAGATGCAGTAGCTTATGCGATCAGTACGCCTGAAACCGTTGCAGTAAGTGAAATTTTGATTCGTCCAACCAAACAAGTTATCTAA
>GCA_000227485.1|I33_2672 I33_2672
ATGCCCCTATATGGTTTGGGGCATTTTTTACTATTGCTTGTTGATCCATCAATAAAGATTGGAGTTGTTATTTTGGTTAAACGAAATAATTTATTAATATTAATACTCACCGTAGGAACTTTCGGCATTATCAATACTGAAATGGGGGTTATAGGGATATTACCCTCTATTGCTGATTATTTTCATATTAGTGTATCTAAGGCCGGGTGGCTGGTAAGTCTCTTTGCACTTACTGTTGCTATTTGCGGTCCTACTATGCCGTTATTATTTTCGGGGATCAATCGCAAGAAGGTAATGTTACTTGTACTTGGTACTTTTGTTCTAGGTAACATTGTCTCTCTGTTTGCAACAAACTTTACGATAGCTATCATTGCTCGTGTAATTCCAGCCATTTTTCACCCCATTTATTTTTCAGCGGCTTTTACAATAGCTGCTAACTCAGTTGACAAGGAAGAAGCTCCAAAAGCTGTTGCCAAGGTACTTATGGGCGTTTCTGCAGGTATGGTACTTGGTGTACCAATCGCAAGTTTTCTTGCTAGTACAGTTTCGCTTCATATCGCAATGTTATTCTTTGCAATTGTGAATGCTCTAACATTCATTGCTACATTAGTATTTTTTCCTTCTATGCCTGTAAAAGAAAAACTTTCTTACGGCAAACAGGTAAGTGTATTAAAAAAAACAATTACTTGGCTTTCCATTGTTACAGTCATTTTAATAAATTCAGCAATATTTGGGGTTTATAGTTATCTTGCTGAGTATCTGAAAACAGTTACGAATATGTCTCCTAATACAATTAGTTTCATATTAGTCATATTCGGTGTGGCAAACATCATTGGGAATATTATTGCAGGTAAGTTACTTACTAAAGATACCATCAAGACTGTTGTTTCTTACCCATTTGTATTAGGAATTGTATACATCATATTATTTTTAATAGGACAATTTACTTTACCAATGGCTGTCATTACTTTAGTTTGGGGAATAGTAGCTGGTATAGGAAATAATATAAATCAATATTGGATTACGTCTGCTGCACCAGAAGCTCCTGATTTCGCAAATGGATTATTTGTAACATCTGCTAATGTAGGAACAACAATTGGTACAGCTGTAGGTGGATTATTTATATCACAATTAGGTACACAATACGTCGTGTTAGTAGGATTTTTATCAGTTATATTGAGCTTGATATCGATTTTACTCAGAACGAACATGTATAGTCCCACAAAACAATTTTTTAGATAA
>GCA_000227485.1|I33_2673 I33_2673
ATGACATTTCAAGAAGGAAATTATGTCTGTTTTGAATACTGTGAGCGCAATTATTTATTCTTTTCAACGATGTTAGCGAGTAAAGTGCCCCTTATTTTCGCAGTCGTTTTCTGGATTTGGTTATAG
>GCA_000227485.1|I33_2674 I33_2674
TTGAAAAGAATAAATAATTGCGCTCACAGTATTCAAAACAGACATAATTTCCTTCTTGAAATGTCATTTCAAGATGTCTTATTTATCCGTGTAATGAAGATAAATTGTCCCTCGATTAACATCTGCTCAGTCTGCAATATCCTGAATAGTAATGTCATCAAAACTTTTTTCGGACATCAGTTCAATTACAGCATTTTTTTAAAGCTACCTGGCTTTGGGCTATTCTTCTATTCACCAATCTTTCCAATGATACTCAACAAATTTAGTTTATGTGTTGAGTAA
>GCA_000227485.1|I33_2675 I33_2675
ATGGATCGTGTTGAAAAGAGCAAAGAAAAGTACAAAAAGCTATTTGGAAATGGAGTACCAGCCGTATACGCTACCGATCCTGATTTTCAAGACATCCTTAGCCGCTTCATATTTGGGGAAATTTCTCATCATGGAAATCTGGATGACAGGCAACGCGAGTTGATTACCCTGGTAGTGCTTACTGCCAACCAGACATTGCCTCAGCTCAAGGCACACGTTGCTGCGGCACTAAACGTTGGGCTCACACCAGTAGAAATTAAAGAGGCAGTTTACCAGTGTGCTCCATATATCGGTTTTCCTAAAACATTAAACGCCATCAATGAAGTTAATGAGGTTTTCAAAGCGAAGAATGTCACTTTACCAATAGAAAGCCAAAAGACTGTAGATGAAGAAAATCGCTTTGACAAGGGACTATCCGTACAGGTAGAGATTTTTGGAGATGTCATTACAAAAATGCGTGAGTCTACTCCAAAAAATCAAAAGCATATGCAGGATTATCTTTCCTCTTTTTGCTTTGGAGACTTTTACACCCGTGGAGGACTTGATTTGAAAACACGGGAGTTGTTGACACTCTGTATTATCAGTACGTTGGGTGGTTGCGAAAGCCAAGTAAAGTCACATGTGCTGGGTAACAAAAATGTAGGCAATGGTAAGGAAACATTGGTCACCGCCATCACTCACTGCCTCCCATATATAGGATTTCCGAGAACACTAAACGCATTAGCTTGCATCAATGAAATTATACCTGAAAATTAA
>GCA_000227485.1|I33_2676 I33_2676
ATGAATGAAACTGGTGTAGGTGAAGGAATCCGTTCCTGCGGTGTTACAAGAGAAGAACTTTTCATTACGACAAAGGTTGCTGCAGAAGCAAAGACCTATGATGCAGTTACGCAGTCCATTGATGAGTCTTTAACAAAATTGGGATTAGATTATATTGATCTTCTTATTATCCACAGCCCACAGCCTTGGGTGGAGTTCCGTGAGGAGAACCGTTATTTCGAAGAGAACAAAGAAGTATGGATAGCAATGGAGGATGCTTATAAGGCAGGAAAGGTAAGGGCAATCGGTCTTTCTAATTTCCTTCAGGATGACATAGAGAATATTCTTGAAAATTGTGAGATCAAGCCTATGGTAAATCAGATATTAGCACATGTGAGCAATACTCCTTTGGAACTAATTGAATTCTGCCAGAAGAATGACATCCTAGTAGAGGCATATTCACCAATTGCGCACGGTGCAGTTCTCGATAATGTAGAGGTTAAGGTAATAGCTGATAAGTACGGAGTATCTGTTGCTCAGCTTTGCCTACGATATGATATCCAGCTTGGTCTTGTAGTCATTCCTAAGACAGCAAATCCAGATCACATGAGAAACAATGCAGAACTTGATTTTGTAATCAGCGATGCAGATATGGAGACTTTGAAAAATGTAGAGCAAATCCAGAATTATGGTGAGCATAGTTTCTTCCCGGTATTTGGGGGTAAGTTAAAATAA
>GCA_000227485.1|I33_2677 I33_2677
ATGGCAAAATATGAAGAAGTAAAAAATGGCGTTATTTTTCCTGCGGGAGAAAAAAATCCTTTTTCGCAATTTTTCGCGGGTCAAAGTTACCTTAAAGGATTAGTCTCTGACCCTAAAATCAACGTTGGTGTTGGAAGTGTGACTTTTGAACCAGCATGCCGAAATAACTGGCATATCCATCATGATGGTTTTCAAATTTTATTAGTAACTGCTGGCGAAGGTTGGTACCAAGAAGAAGGAAAACCTGCTCAATTCTTAAAAGCTGGTGATGTTATAGTCACTCACGAGGGTGTTAAACATTGGCATGGCGCTACAAAAGATAGTTGGTTTGTACACATTGCAATCACTGCAGGTAAGCCGGAATGGTTAGAACCTGTTGATGATGAAACCTATAACAAATTGTAA
>GCA_000227485.1|I33_2678 I33_2678
ATGAAAATAAGATTAACTGTTGGTGAGGACTTATATACTGCTACTTTGAATGACAGTAAAGCAGCAAGTGATTTTATAAAACTTCTTCCTCTTATGCTAACATTTGAAGACTATGCGGGAACGGAAAAGATTAGCGATCTTCCAAAAAGATTGTCTACTACCGATTCTCCAGATGGTACCGATGCTTCTTTAGGGGATATTACGTATTATGCTCCTTGGGGAAATTTAGCTATATTTTATAGGGATTTTGGTTATGCAAAGGGACTTATTAAATTAGGTAGGGTAGTGTCCGGAACAGAAAAGCTTGCAAGTTTTAAAGGTAATATTACAGTTACAATTGAAAAAATTGATTAA
>GCA_000227485.1|I33_2679 I33_2679
TTGGTTAATAAAAACAAATTAAAATTTATTGGAGGAATTAAAATGTCAAAGTATGAAGAAGTAAAAAATGGCGTTATTTTTCCTGCGGGAGAAAAAATGGAGCATTTTTCTCAATTTTTTTGA
>GCA_000227485.1|I33_2683 I33_2683
TTGGACTTATTTGATGAATGCTTAGAAGCTCTAGGGAAAAACAAAGAAATCTTATCAGAGGAATTAACGGCAAAATATTATGAACTGCTTTCAAACAGTTTTCCCTTTACATCTTGGGGACGAATTAAGTGGGAAGAAGTTTGTTGTCACCAATCTATAGATTACGAGGAAGAGATTTACGATTGGCTAGCTAAAAAACATTTTAAAGATAGAAACATTATCATCCTTTGGGGTTATGGAGAACAGCCAGCATTAAAAACCAGTATTGAGCATGCATTAAATGTAATTGATGATGTAACTGCCGTTGGATCAGATACTTTTATGTTTAGTGAATCTGGCTACGTTATCGAATTTTTTCATGATGGCGATGTTACAATTGGAAAGTCCCCTTTCATTGAAAGGATTAACAAATAG
>GCA_000227485.1|I33_2684 I33_2684
ATGAAAGTATTTGAAGCCAAAACCTTGCTCTCCGAGGCTGAAAAGCGAGCAAAGGAATACAAAGATTTAAAAAGTAAAATGGTCAAATTAAAAAAAGCGTTCAAAGCTGTTGCAGATTTAGATGATAGCGAGTTTTCAGGCAAAGGTGCTAATAACATCAAATCATTTTATGAAGATCAAGCTGGCATTGCTGACCAATGGATTGATTTAATTGAGATGAAAATTTCTTTCTTAACGAGTATTCCTGGTTTCTTAGAAGATGCCAATTTATCAGATGCCTACATAGAAGAAACCTTTTTAGCGCATGAGCTTGCTAACGCCTACACCAAATCAAAATCCATTATGTCTGAACAGAAAAAAGCCATGAAAGATATATTAAATGATATCAACGATATACTGCCTTTGGATCTGTTCTCGACAGAAACTTTTAAAAATGAACTTTCGTCTGCCGAAAAGAAACGAACAGAAGCCATTGAGAAAATGGATGAGGTTGACGAAAACTTAACATCAGAATACGGACTATCAGAAGCAAATGAACAAATGATTCAAGCTGATTATCAAGCTTTAATGAATGCGACAGCAAAAGGCAAAAGCGCCTCTCCTATTCACTATAATGCGAAGGCTTATAGAGACAGTGAGATTCACAAGATGACTGAGGATGTAAAGAAACAATCAACAGACTACATCTCTTTTAAGGACCAACAGGCGGAACAAAGAAGAATTGCAAAAGAACAAGAAGAACTTGCGAACAGACCATGGTATGAAAAATCTTGGGATGCTGTTTGTAATTTTACAGGAGAGGTCTCTGGATATTATGATTATAAAAGAGCCGCTGATGGGGTTGATCCTGTTACCGGCGAAAAGCTAACTGCTGGACAACGGGTAGCTGCCGGTGCAATGGCTGCGGCAGGGTACATCCCTATCGTAGGATGGGCAGGTAAATTAGCTAAAGGTGGAAAAGCTGTTTATTCAACAAGTAAAGTATTGTATAGAGCAGATAAAGCTCTCGATGTATACAAAACACCTAAGACATTCCATGCCCTTCAAAATTCCAGCAAAGGACTTTATGGACTTGCTTCTGCAAATGGTTTTAGTGAGGCTATAACAGGACATGACATGCTCGGAAATAAAGTTTCTGATGAACAAAGACAAAATAGTATTAATTTAGCCTTGTCTGCTTTTGTTCCGTTTGGAGTCCATGGGGTAAGTGGGAAACTAAATGCGAAGTCTAAATCCACCAGCGGCATTGCAAGTGGCTCAAATAAAAATTATCATGAATCCAGAAGTGCTAGTCTAAGAGAAATCAAACGACAGTTAAATATCCCCAGAACGCAACAACCCGCTAGTCAAAAAATGGTTCCTCTAACGGACAGCAACGGTAATAGGATACTTAATGAGAAAAAACAACCTGTGATGACTCGAGAATTAACCTACGAAATTAATGGCAAAAAAATTGTAATACAAGATCACTCACATGGCCATGATTTTGGTGAGGGCGGCATTGGAAATCAACCTTCCCATCACAATGTTAGACCTGAAAACAATACACGAAATGGTAAAGTAGATGGTATGGAAGACCATTACTACTTTGATAGAAGAAACAGAAAATAA
>GCA_000227485.1|I33_2685 I33_2685
ATGATTAATGAAGAAAAATTCATGAATCCTCAAGCTATTATCAATATATTTGGGAGTATGCCCAATTTTACTGACGCGGAATTAATGAATGTTGAATTAAATAGAGATGGCCCCTGCTTATTTGTACGTCTTATGACAAAAGAAGTTGTTGAGAATAAACCTAAACGCTGGGGAAAGTGGGATGTTGTTTATGTAGAAATGTCTTTTATAGGCGTTCAGGATTTACTGATAAAAAATTTAGGAACAAATAATATTGTTGATCAATTTGAAATTAGTGAACTTAATGGTAACGGCTCATTAAAAATAAAGTGCAATAATCAGATGCAACTCGAATGTCTTTTTGATTGGGCCAGAATCGAAAACATCACTCCAGGTTTATTGGGGATCTCTTAA
>GCA_000227485.1|I33_2688 I33_2688
ATGCCAGATAAAGTAATACCGATTGCCGATGACGTGTTTGGCAATGAAATCTGCTTCGATTTTAGAAAAGGACTCAGTAGTCCTTCTATTGTATTTTGGGATCATGAAATGGCATTTGAAGATCCTGAAAGAGCTTTAAGTCCTGTATGTGATTCTTTTACGGAGTTGGTTAATAAACTATACGAGGAATAA
>GCA_000227485.1|I33_2696 I33_2696
ATGAAAATGAATGAAATGATGAAAGAGGTTCAAAGAAAATATAGAGAAGAGCTTAAGAAACAAGAACTTGAAGATGATAAAAATTATATTAAAGAAACAATTATTGTCGTAACGATAATTGTATTGTTTATTTTCTTCACTTTCACCTTGCAAGGTTTTTAA
>GCA_000227485.1|I33_2701 I33_2701
ATGGGAACCACTCTCCATACGGAAAAAGATGATTATTTACATCATTCTGAGTTGATTTCGGGTTCTTTTGAACTTATAATGTTATATATGCTGTTTTTTGTTTATTCAGAAAAAACGGATGTTATAAAAACAAAAGAAAATATTTACATCGGAGGTGTACGCCTTACTAGGTAA
>GCA_000227485.1|I33_2705 I33_2705
ATGTTGTTTAAATGGCTCAATACTCAACATCACGATAAAAAGCTGAAAGAAGTTGCAGAATTAATGGAAGATTCTCTCTTTGGAAGAACTGGAGCAAGTCTTTCAAGATACTGA
>GCA_000227485.1|I33_2708 I33_2708
ATGCATAAAGTACTGACAAGAGCATATTTTAAAAAGCATTTCTTTTTTGTTGGCATTCAGAATGGTGAAATTGTTGTTGCTGCTCTATTAAAACATCGTGATAAACCCGACATTAACTTGATCGATTATATAGCAGCAGGGGGGATAACATTAATCAAAATGAGGCTGAAAAATCTTCCAAATCCTTAA
>GCA_000227485.1|I33_2714 I33_2714
ATGACTTTATATCATCTGAATCAAACGAAAAAAACCATTTTACTATTCGGATTTAATATGGGAGTTATCGATTTTTCGAATAGGGAGCAAAGCTTGAGAAGGGGAGATAAGATCGAAATGTTGGTGATGTATTGTGGTGAAATCATCAAGATCGCATCATATCAATGGGATGATTGA
>GCA_000227485.1|I33_2716 I33_2716
ATGACAGCTAAAAACAAAATTGGCGTTGGAATTATTGGAGCAAGCCCGTTAAATCCTGGTTGGGCAGTAAACGCACATATCCCAGCCATTAAGGCCCTCTCTGAAGATTATGAACTGCGGGCAGTAAGTACAAGTCGCCGTGAATCTGCAGAAGTAGCTGAAAAAGAATTTGGAGTACCAGCTTTTGATAATCATCAGGATTTGGTTAACCACCCTGATGTGGATTTAGTTGTCGTAACAGTAAAGGTCCCTTATCACCATGAACTAATCTCTGCTGCGCTAGATGCAGGTAAAATGGTGTTTTCAGAATGGCCGCTTGGTAATGGTCTAGCAGAAGCAGAAGATCTTGCTAAACGTGCTGAAAAAGCTGGTGTTCATACTGCTGTTGGTTTACAAGCTCGTTTTCACCCTGCTATTCGTTATATCCGTGATTTAATTGCGGATGGTTATATTGGTGATGTGCAAGGGTCTACGCTGGTGGGCTCAGGCTTAGGCTGGGGAAATGCAACAGACCGTACCAATGCGTATATGTATGACGCTACTAACGGCGTAACCGTTCTATCCGTTCCAGTTCTTCATGCTTTAGATGCTTTAGTTTATATGATAGGTGATTTGAAAAGTGTTTCAGCTAAACTTGTGGCAAATCAATCAGAAGTTCTGTTAAAGGAAGATAATAAAATGATTCCTTTTACATCACCGAAACATGCTTCTATCATGGGTACAGTAACGAGTGGCGCAGCTATCTCTGTATATTACCGAGGCGGTAGCTCCCGTGGAGAGAATATGCGTTGGGAAATTAATGGAAGTGAAGGTGACTTGATTTTAACGGCTCCAACCGGACACCTTCAATTAGCTAACGTAAAACTAGAAGGTGGACGTGGGAAAGATAAAACGGTTAGTGAGATGACGATACCCTCTTCCTATTTTGAACTGGGTCAACACGTACCAGCTGGGGTGGCCAGCAATACTGGAAGACTGTATGCGCAATTTGCGAAGGATATACGTGAAGGTACACATTTCGCCCCTGATTTCGCTCATGCTGTTGCACGTCACAGGCTTCTTGATACACTTGAAACATCTTCACGCACAGGAACAGAACAGAAAATAAATGATTTAATTAGTAGGTAA
>GCA_000227485.1|I33_2718 I33_2718
TTGACAAGAATTTGTAAAGATGGATTCGAAAGAGAATTCATACAAGAAAAAAGAGAAATGTATGGTATTGCTTATACACAAAACATACTCTCTGGCCGTTGGAAATATTTAATTCTTTGGTTTTTAAAAATGAACAAACGTCGCTACAGCGAAATTAAAGCCTTATTGGGTAATATCTCTCAAGGCTCGCTTACAAAACAACTTCGAGAGCTAGAAGCAGACGGGATAATTAATCGCAAAGTTTATCCAGAGGTTCCTCCACGAGTTGAATATTCATTAACATCAAAAGGGGAGGCATTGATTCCTATTATTGATTTAATGGAAGAGTTCGGAAAGAAGTTTGGAGAAAAAGAATAA
>GCA_000227485.1|I33_2720 I33_2720
ATGCCCCTTTTTTCATTTCAATTTAACTTTCAGTTAGCTTCGGTACATGCCGTCTATCTCCCAAATGGCAGATGGTGCACTTTATTTTTAGATGAAATTGGCATGCTTTTGCTCGATATGCAAGTCAAATGA
>GCA_000227485.1|I33_2722 I33_2722
ATGCCGCAATGGCAAGGCAGTAACAACCCTTACGTACTCGGAGCACACTTAATAAACTGGCTTGCTCCCAAAACGAATGGCCCATTTGAAGAAGTACTTGTCGATTTAGATGCGGATCTTGAAAAAGAGAAGGGAATTATTGGAAGGAGTTTTTGA
>GCA_000227485.1|I33_2725 I33_2725
ATGCTGCCGAGACTGGAGCTCGTGCTGCCGGGATTGGTTCCTTTATCATTATATTTTTTCATCGTGGCATCTGACGGGATCCTGTTAATCGTCGCCCCGCCTTCATTCGATATACATCGGTAA
>GCA_000227485.1|I33_2726 I33_2726
ATGAAAAAGAAGTTACCGCTGGCGGAGAGAGAAAACGGACAAAAAGCTGCTGGCGAAGAGTCAGCAGCTAACACAGGGACATTTAAACATTCAATCTCCATAAAGGATTTGCGTCTTTCCCCATTCTATCAATTTTCCACAGAAAAAATGGCTGTTGCAGAACAGCTTTATGATAAAAGAACACCATACTTCATAGAGTAA
>GCA_000227485.1|I33_2785 I33_2785
ATGGTCACCCTTTTGGCTCGTCATAAAAACGATCTTTATTCCCTTGATCATTTCTATTTTTATATCTTATTTATTGCTTCCGGTCACGGAATGGCTGCATGGCAAAGGATTGCCTAG
>GCA_000227485.1|I33_2875 I33_2875
TTGTTCAAGTGTATCAACACCTGTGAACAAAAACAAGAAATGAAGGTTTCACCAGGCAAAAAAAGCGGCCGGACAAATACCGGCCGCTTTTTCAGGCTTGAAGCCAAGAGCTTCTTTGTGATTCAAATTGCTTGA
>GCA_000227485.1|I33_2885 I33_2885
TTGAAAAAATGGTTCGTTGTTTTTTTCTTATTCGTTATTACGCTGTTTCAATCGCTCCAAACAGTTAGCGCGGAAACAGTTGAATGGAAAGAAAGAGCAGATTTGCCTGAGCCGCGTGTCGGCGCAAGCAGCGGTGTAGTAGATGGAAAGATATATGTGATAGGTGGCGGAACTGTAAAACCAGGTACTTATGGAAATCAAACGTTTGTCTATGATCCTAAAACAAATGAATGGACAAGAAAAGCCGACATGCCAACAGCGAGGGGGGGAGCTGCATCAGTTACTGTAGATGGGAAAATTTATGTCTTGGGCGGAATGTCAAACGATGGAGCTGTCAACACAATAGAAGTATATGATCCAAAAAAAGACACGTGGGAAAAATTAGATGATCTTCCTTTTGAAAGAAAGGTTCCAGCCTATCAAATATACGCTGAAGTAATAGGAAAGAAAATTTACGTGGTAGGCTTCGAAAATAGGTTTGATGGAACCACTTACAGTTATGATCTCGAAACGAAGAAATGGGAGAAAAAACAGACATTAAAAAATTATGAAGTAACTGGAGCTTCTACAGCAGTAATTGATAATAAACTATATTTACTTGGCGGAACGCATTATATTCCCCAAATCGTTTATGTTTATGATCCAGAAAAAGATACGTGGGTAAAAAATGGTACCGGATTCACAGCAGGGTATTATTCTGCTCTTGCTTACAAAGGAAAAATTCTGATGACTGGAGGTGTAAACCGAATTAAGGTGTACGATCCTAAAAGTCAATCAGCTACAGCGGTGACAAATCCGAAAGCACTATACAGAATGGCGCATTCTTCTGCTATTATTGATGATACGCTTTACGTCATCGGTGGAAGGGAGGAGACATCAAGTTTTGTTGGTGGATATGCAAATGCTAAAATTAAATCAGTTATATCTATTTCGTTAAAAGATTTAAACATACCATCCGATTCAGAGGAAACTCCGGGAGATAAGGATAAAGGATCAACAACACCTTCTGAAGGCAATTCAGGAGATAAGGACAAAGGATCAACAACACCTTCTGAGGATAACTCAGCAGAAGACGGAGACGCCCTTCTTGTTGTCACCATGGTAAACGGTTTGCAAAAAGAATATCAGCTGTCTATGAAAGAAGTGAACGGATTCCTCAAATGGTACAAGCAGCGTGATGCCGGAGAGGGACCGGGCTTTTATGAAATAGATGAGCATGACAACAACAAAGGGCCTTTTGAAAGTAAAAAGGATTATGTTGTGTTTAAAAATATTTTGATGTACGAAGTAAATAAATATAAATAA
>GCA_000227485.1|I33_2894 I33_2894
ATGTCATTTGTCCATCCCTCACTCAAGGATCTCTTACGCACAAAAGCGTTCCGTGTCTATTTTCCTTCTTTTTTGAAGAAAATGCAAGACTCGCAGGAGAGAAATAGAGGACTTTAG
>GCA_000227485.1|I33_2920 I33_2920
ATGCCGCTGACTGAGAGCATTTTTAATGCAGCCGGAAATTGGCTTCACCTCTTGAGTTGTCGCCGGGACCGTGCACATGCGCGTAAAGGTGAACCGGAATCTGATTCCGTTATGTCAATGAAGCTGACGACAGCATCAGTCTGTCTGAAATAA
>GCA_000227485.1|I33_2957 I33_2957
ATGCGAACACAAAGGGAGCTGAAGCTAGAAAGCCATTATGCGCTTTTTAGCTTATGCTCCTTTTATTTTTATAAAGAAACGAGAGTGTCAGCTTTTTCTTTTTTCATTTTTTTTGTAAAATAA
>GCA_000227485.1|I33_2969 I33_2969
ATGTTTCATGATTTTATTTTAGCGAAAGCAGGACATTCCGACAATTCGCCTTTTACATCATTTTTAAAAGAAATAAAGACGTTTATGATAACGCTTTCATTTATAGTAAAAAGAGAAAGGCTGTATTAA
>GCA_000227485.1|I33_2992 I33_2992
ATGTCGCACATGAATACCTCCCAAAGCAACGTCGCCGCTTTCAATAAAGTGTTTCTTCTTCTACTTTACTATAAAAGGCTTGTAATATCACTTTTTACACTTTGGCATACAAAAAAGCTGTCTGTACAGACAGCTTATTCTGCAGGAGATGAAGACTCCTGA
>GCA_000227485.1|I33_3042 I33_3042
ATGAAGTTTTCCAAGCACCCTGACCGAATCTGCTCGATCAGCCGCGTATTGCTTAACAGGATTTGGCTGTTTCTGTATAATGAAAAGTACGATCAACCAGGAGGTGCTTTATTTTGA
>GCA_000227485.1|I33_3091 I33_3091
ATGACTAAAATTTTAAGAGCACGCGGCATACTCATCCCCCTTTCTTACTTAAAAAAGCTCATGAAAAAAACGAAACCTAAAACGGCTCCGTACGAATCCAGTTATCATAGCACATTCATTCTATCTGTCTCTCTCACATTTTTCAACTGA
>GCA_000227485.1|I33_3145 I33_3145
ATGATATTCCAAGAGCGCATCCCGATGTTTGTACATCTGAAATTAGGCGGAAGCAACTGGGCAGAAAGCGGAATCACGAACCAGCCCTTTTTTAATAGGATATTGATATATGACCAGTAA
>GCA_000227485.1|I33_3205 I33_3205
ATGGAGAAAGATGGCGGACACAGAAGTTTGCCAAAGATGGTGGAAATCGATGTCGCCATTAATGAAAACAAATTCGGATTTCAGTCCTGTTTCGATAGATCTAAAGGAAGTTTTTTATTTGGATTAAAAACTGAAAAAGGGAGAGAGCCGCATGACCATAAAAGCCAATTATGA
>GCA_000227485.1|I33_3206 I33_3206
ATGAGCTTTGAGCGCTTCTGCCATCTCAGGCCAAATGTCATCATGCCGCTGTTTGTATTCTTCGTACTTGTCTTGATGGACAAACATGATACTGGCTTTTCTTTTCAAACCTTTTCACCTCTTCATCATTGA
>GCA_000227485.1|I33_3216 I33_3216
ATGATCGCTGAACAAGCGCTGATAGCCGGAGGGCTTGTCACACCCGCCCGGCTGCCGTTTTATCGAATGAAGACGCGCTTGGCATTCGGCTATCTCAGTCACGACATGCTCGAAAAGCTAATCCATATGCGAAATAAAAAGGAAAGCCTTGCATGA
>GCA_000227485.1|I33_3302 I33_3302
ATGTTTATCCGGCTGGCCCAAGAAACATTCAGAAAAAGATCATTTCATTTAGTTATTATCGTAGCGGCCTGCGGAAATATTTTCAAGAACGGATGGGCACGTTATATCCTTACGATTTTTTCTGCTGACTCGTCAATTTGA
>GCA_000227485.1|I33_3305 I33_3305
ATGATTTGCTGGCAGGTGTGGTGCAAGTACCGAAGCTTGTCATGCAGGGTGAGTTTAGGTATCATAGTTTTAACGAATGGTCTTAGAGAGCGGATCAAAACGCGAATGATATACGTTCAGCAAAGCTTGGTCGTTCAGCACCAGGCTTTCTTTATGGCATGGACATGGGAAAGGAGCGAATAA
>GCA_000227485.1|I33_3307 I33_3307
ATGAGAAGCAAGTTATCATTGATCGGTGTGCCAATTATTATGATTATCGGTTATATCATTTCCTTATCCTTTGAGTGGTTATTTCCTGTTCTTACATTTGGAGCAGCAGGATTATATATATTTATATTTGCTCCGATACAAAATAGATTCGTTCGTTACTTTTTTTTATTTGTATTTCTGATTAATCTTTTATCAAGTGCTGCTCTATATTTTCGTATTTAG
>GCA_000227485.1|I33_3308 I33_3308
ATGTCGTTTATTCCGTTAACCGCATCATTGCTGTTTTTTTTAGTCGGTGCTATCGCTGCGATATTTTCCGATCAGTTTTTTTCAACAGCCCCCTATAATGGTTCGTCAGGCCCAGTTGAATTATTAAAGAATAATGCAGTAGCTTGTCTGTTTTTAGTGGCAGGTTTTTTTACTTTTGGCTTAACCTCGATTTTTTATTTATTCACCAATGGGTTTATTTTAAGCGGCTCAATTATAGAAAATCTGCATAATGAGGTTCCTTTATATCAGATTATTTTACTGCTAATTCCTCATGGTATATTTGAAGTTCCAGCGTTATTATTAAGTGGTGCTATTGGTTTTAAGGGGATTGAATTAGTCATTAGACTATGTTTTTCTAAGGAAAAAAAGGTAATAACCCCAACCTTTATGCATATCGGAATTTTGATACTGGTTATTATGTGTTTACTAATCACCGCTGCAATTATTGAAGCTTATATCACACCAATATTTAAGTAA
>GCA_000227485.1|I33_3309 I33_3309
ATGATTAAATTAGTGAATATCCAAAAAAGCTATGGTGAAAAACAGGTGTTGAAAGATATTTCTTTTGAAGTGAAAAAAGGTTCCATTTATGCTTTGCTGGGAACCAATGGAGTCGGGAAAACAACAACTTTGAAAATTATTTCGGGCCTGCTTAATCCCACTTCAGGTTGCGTCATGATTGACGGTAAAGAAATGGATTCAGAAAGGGAAGGGCAAATATCGGCTGATATTGGATTTGTGCCCGATCATGCCTTTTTATATGAATATTTAACGGGAGTCGAATACTTGCGTTTTACTTCTGAGATGTTTCAAGTGCCGACTCAGCGGGCAAATGATTATATAGAGAATATGTTAGAGACGCTGAAGCTTTCAAAAGATGGAAATCAGCTTATTAAATCATATTCACATGGAATGAAACAAAAATTATCAATTGCAGCTGCACTCATTCATCAGCCTAAAATCTTAATTCTTGACGAACCGCTTACAGGCATTGATTTAATCAGCGGCAAGACTATACGCATGTTATTAAGAGAGTACGTCAAAAAAGGAAATACGGTATTGCTATCGACTCACTTGTTGGAACTGGCTCATTCTTTGTGTGATACAATTGGGATTATTCATGAGGGGACTTTTGCGGCGGAGTATCAATCATCAAAGTATTCATTAGAAGAAATTGAAGAATTGGCTGAGAGTATTTATACGTGA
>GCA_000227485.1|I33_3310 I33_3310
ATGATAGTCAAACAAATTGCGGCTCTTATCAAATATAATACCCTGTCATCGTTTCGCAAAAGAAAAGAAGATTGGGGAATTCCTCAACTCAGCGGCAAACTGCTGTCTGCTATTATTATTTCTCTGTTATGTGTTTATCTCATTTTACTGGGATGCGGTGTTCTATTCGGGTCAAAACTGATTCAGCTCCCTCTCAGCGCATGGGGACAATTTGTTTTAATCGCCGTTTCACTCGAGCAGCTTTTTTGGGCTGCCGGCTTCTTTAAAGAACATCAAAATGCCTTTCTGCTCGATACACGCAAGGTTATTCATCAATTAAAGAAGGTTCGTTTTTTACAGCTGTTTTCTGTTTTTGCCGGCCAGGCGATCAAAAAAACCATTTTCATATGGTATCTTTTTGTTTTTCCGATCTTTTTATTTTTAACCGGCGCAGGCATGGCTGGATCTGAAGCGGCCATCGTATTTTTCCTGGGCTTCGTTTATTTTCTTCTCAATTTATTTTTATCTATGCTGTTCTCTTATGTTGCTTACCTTCTTACGAATATGTGGAGCAAAATGTTTTACTTGAAAATCCTGAAAGGCATATTATTCAGTGTTAGCTTGCTGGTTCCGCTTGCAGTCGGGTATGCTGTTTATCTTCTCGTGTTTGGAGAGTATACGGTAAAGGATATCTCCGGGTTTACGGAATCACCGGCTTTTCGTAATATCCTCATGAATACGCCGTATGTATGGTTAACGTTCCGCTCACATTCTGTGCTCGTTTTCTCTGCGGTGTTTGCGGCTGCCGTCCTTTTAACGGCGGTGCTGTTTAAGCTGTGGTCGGCTACCCTGAAGAAAATGGATCTTATTCCTTATATGTTTTTGACAAACTCTGATTTTGCGCCAAAGCTGAAATTATATAGAAATAACAAAATATTTCATGCCATTTTTCAAAAAGATCTGCTGTTTCTATCAAGAATTGACGGGTTTTTTATCAGGAATTTCGGCAGTATGCTTTATTTATTCATGCTGTTTTTAGGTTTTTGTGTGCCGCTGCTCTCTCATCATTTTACCGAGTATTCGGCAGCTGCCATCGTATCGGCGGCGGTCATCATTGCGAACTTTTCGTATCAGCTTGTCGGGGATGCGCTCAAAACAGTATTATCTGTTGACGGAGAAATAAAAAATCAGCATCTGTTTCATCGGAATATCAAACATGCGTGGCAACTGGTGTTTCCGAAAGTATGTATTTATAATCTTGCAGCTCTCATCTATTCGTTCATCATTACCATTTTAATTACGGTGTTTTTTCCGTCTTCCGTTGCGCTGACGATCTATTTGTTTATTGTATTTTTGTGTTCGGGTTTTTTATACAGTCTTGTCCAGATTTCAAGCACCGCTCTGTATCCTAAGAAAAACTGGGAGCATCTGTACGAAATTGGAGAAGCGGGGAAAGCAAAGACGTATAACAACTTATATGGTTCTTTCATTTTCATTGTGTCGCTTCAAATCGCTGCGATCATCTCGTATTTTATCTATAAAAACCCGGAACTTGAAACGATGCTTATTCATTCTGCATCAGGTATTTTTGTCCTGTTCACGCTATTAAACTATGGAGTCATGTTTCTGTTTCTTCGCAGAATCAATATGGCGGAAAGGTTTGCGAACAATGATTAA
>GCA_000227485.1|I33_3311 I33_3311
ATGAACTTAGTAAAATCTAATAAAAAATCATTCATTTTATTTGGTGCAGCTCTTGCTGCAGCAACATTGGTTTATGCACTTTTGTTAACTGGTACAGAATTAAATGTGGCGGCTGCTCATGCATTCTCAGCTAATGCTGAATTAGCATCGACTCTTGGGATCTCTACAGCAGCGGCTAAAAAAGCAATTGATATTATTGATGCTGCTTCAACAGTTGCTTCTATCATTTCTCTAATCGGTATTGTTACAGGAGCAGGTGCTATTTCTTATGCAATTGTTGCAACAGCAAAAACAATGATTAAGAAATACGGCAAAAAATATGCAGCCGCTTGGTAA
>GCA_000227485.1|I33_3312 I33_3312
ATGATAGGTCAATGGAGCAATAAAAAAATACTTTTCGGTTCGTTTTTCATAATTTTGATCTGTTCATTTCTCTTCCAATATAGTATTTCAGATAAGGTTTTGCACACATATTACTCTTCTGTCGGAGAAAGTACCTATGATATCGGGGAAAAAAGTGTTCGTACAATTGTCATGTTTCTGCAAGGCTTTATGATCTTCACAACTTTCTTAGAGATTCTAATTGGCGGATTTATATTATTTATTGTTGCTTTTATTCTTGGTTCAAAGAAACCAAAAAAAACATATTTGGTTCTATATACATTAACTTCTTTAATTTCGGCGTTTAAAATGTTAATTCTTTCAGTAGTTAACTATTTGACTGCCGATTCCTCACTTATATATTCAGCCAGCGGCACTGAATTGAGTTTACAGCTGCTGGACCCATTTCTGCTTATATCAATTGCGGCTGTATATGTTGTCGCAGGAAAACTTACTGATCTCGACAAAAGCAAGAGAATAATATTGACGGGATGTTTTGTTTTATTAAAGCTCTTTAATATTTTATTTAATTATTTTATGGTGGATAAAATTTAG
>GCA_000227485.1|I33_3327 I33_3327
ATGCTTGAGAAGTTTACGACTTTTTCTTGCGCCTTCTTCGGATTAAAATATGTATTCATAATTCCGGCTGTGTATGACTACGATGTGATGAGCCCTAATTCAACAGGCAGGTGA
>GCA_000227485.1|I33_3349 I33_3349
ATGATGAATAAAGTAACAACTGCAAAAATGGTGCTCAACAACTTCATTCCTCCTTTTTATAAACATTACCATATTATAGTAGACAACCCAAAAGGAGTTTTAAAACTGCATCAAAGGAAGTTAAAATAG
>GCA_000227485.1|I33_3357 I33_3357
TTGGAGGAGACGGAAATCTCCTGTTCCCATATCTTTAGGTCCTGTTTTTGCGAGCTGCCGGCATTTCCGTTTTCATCCGTTCCGCAAACATCGCCTCTCTGGCAAGCTGAGCTTGTTCATATGAAAGGCATTTTGACCCTCTCTTTCGCTCTTGCTGGCTCTCTTCCTTACCGTGTTTCCTTTTGA
>GCA_000227485.1|I33_3378 I33_3378
ATGAATCAATCCCTTCATATATTTGCTTTTTATTGTACCAGTGCTGCGTTGGATGCCGCAAAAACGATTTGGCGTGAAATAGCGGCAGATGAGACGAAAGCATCCTTTCAGATCAAATGA
>GCA_000227485.1|I33_3435 I33_3435
TTGAATACATTGGAGCTTAGCAAATCAAAACAGCAAAAAAGGAGCAAACAAGCGCTCCCTTTTGATGTTTTTTCATATGAAAATATTATGAGTTCTCATCCACCATGTACAAAATAA
>GCA_000227485.1|I33_3444 I33_3444
ATGACGAAATCAAATAGAAAAATTGTATTTTCAAAGCCGAATAAAAAAAATCCCGGCTTCGAACCGGGATTTTTTCATACAGTAACTAGCTCTTTTTCATTTTTAATCAAGTCATAG
>GCA_000227485.1|I33_3450 I33_3450
ATGCTGGACAGGCTGAAAAAACGTTTTTCGCATATTCGATTGCCCCTTAAGATTTTTCTTTCGATTTCAGCTTTCCTGTCAGCTAGGTTAACGAACGGATTCCTAACAGAAGAAATTGTGATTTTATAA
>GCA_000227485.1|I33_3480 I33_3480
TTGCATGCAGAAAGTTCTACAAGGGCGGTTCCATTTTTTAAAGTAGATTTAGATAATGAGTATATTGATAAACAAAGAATTATTTTTAAAATAAATCAAATCAAAGTGTTAGCTATAATGTAA
>GCA_000227485.1|I33_3511 I33_3511
ATGGTTTGCATACAGCACGAAAAACGTGAAACCGTCTGTTCAAGCGATAACGCCGCTAGGGCAGATCGCAGTCTTTTTCGGCACAGGGCAGTTCGTCTAAAAAGCCAGGGCAGCGGCCTTAGGCGAAAGCGCCGGCAAAGCTGCTTAAAACGCGGTCGTTTCTCTATCACAGAGCGTTTTCTGAAAGCCGGTCTTCATGGAAAAAGGGAAAGGGAGTCCGTCCCCTTCCCTTGTCCGCTTTCATTATAG
>GCA_000227485.1|I33_3528 I33_3528
ATGGATGAATTGGAAGATGCAGGAGGAGGATTACCTAGACACCGGGGGGATAAAGAAAATGACATTTGTCACTTCATCATCATGACACCCCATACTAACATCGTCTTCTCCATCATTTTACAATCAATGTAA
>GCA_000227485.1|I33_3540 I33_3540
TTGCTCACTCCCCTTTCTTCATTGTACATGATTGAGATCACACCGTATACATTTATGAAAAAGGAGCTGCCAAAGAAATGTCTGAACTTTTTTCCGTCCCTTATTTTATTGAGAATTTAA
>GCA_000227485.1|I33_3572 I33_3572
ATGCAAAGTCGTCTCTTTTTCCCATTTTTCCCAAAAATACAGGGGTTCAAACCATCATATGTCAAATTGCCAAATCAGATGATGTGTCCGTTTAAAAAAACCGCTCTTGAAAAAGAGGGTTGTTATTTGGATGGAATTATCGTATAA
>GCA_000227485.1|I33_3601 I33_3601
GTGTATACATCTTACGAGTATCAAAAAGCTGTTAAAACAAAAGGCATTACCATGAGCATGTCCCGCAAAGGGACGCCCGCTGATAATGCCACCATCGAATCGTTTCATTCCTCATTAAAGTCTCATTATTATAACAATATTATATTCAAACGAAACTAA
>GCA_000227485.1|I33_3602 I33_3602
ATGAAGGATCATCCCCAGCGCCATTTGGAAAAACAAATCGGCACGTTGTGCCGAGAGCACAAGTATCGATATGGGTATCGAAAAATCATAACCATACTAAAAAAGAGAACGTGTATTAACCATAAAACGGTTCAACGTATTATGCAGAAAAATCAATGGCAGTGCCGGGTTAAGGTGAAAAAGCGTAAGAAGGATGGGCAGCCATATGCCGTGGTCGATAATATATTTATAATATATTGGATCGGAACTTTCAGTCTGATCGCCCTCTTGAAAAACTAG
>GCA_000227485.1|I33_3604 I33_3604
ATGAAAAAGTTTTTAGGATTATTATTTTTATTTTTAATGATTTTATTTTCGAAGAGTGCAATTGCAGCTTCGAATCAAGATGTCATTATAAATAAAGATAATAGTATTGCTAACATAACAGTGCAAGAAAAAGGGGACAATTTCAAGGTTTATGATGAAAATAACAAATTAATTTATAACGGTTCTTCAAATAAATTGAAGGTTAATATCAGTGAAAATATTCAAAAATATAAAATAGGTATTTATAACAAAAAAAAATTATCAAAAGTAATAGCAATTAAAATTGATAATAGTTCTAAAATTCAACAAGAAAAACCAAAAGCCCAGTCGGAAGGATTTACAATTTTAAATAAAAATAGTGATCTTGAAAATAAAAAATTGGAATACGATAAGGATATTAGTGAATATCCTGAACAAAAAAGTGTTGACAAATCGATAGAGAAAAATGGTTTGCAAGTTCAATCTAGTTCTGATGGGGTCTCTCTTTCTTGGGATAAAATCACAGGAAGCAATAATGTTTATAAAATATATAAAAATGAAAAGCTTATTAAAGTAACTAAAAATTTAAACTATCGTGATACAAATGTTAAAACTGGAAAGAGATATACATATATGGTAGAAACAAAAGTTCCACTTAGCAAGTCATCCATTAATAAAGTAAATAAAAAATTAAAAAAACAAAAAATTGATAAGAAAAAATTAAGTATGGATGATAAAGATAATTTATATAATATAAGTGCAGTTATATCCAGTATTGTTGATGTGCCAGAGGTTTCAGAAGAGTCATTAAAAACTCAAAATTCACTTGTTGAAACCAGTAACGTAAAATCTCAAAAAGGATCGTCTAGTTTAGTTAAAGCGCAAAGCACATATTCTAAAACAGATGCATTTAGTATTATTTATAATACCTTTATTCCTTATAAAACTGTAGCAGATCCCAATTTTATTAAAGGGGGATATTTAAAAGGCGACAATAGAGGCTTTAATAGAGATGCTTCCAGTAGTAGAACTCATTCTATGGTTAATTTGCAATTTCAGAATCCAACATCAATACGGTTAGCTGAAAAGAAAATAGGAAGATCATATAGATGTTCAGATAAGAATTGTAATAAAGTTCTTGAAAGCAATGTAGCCTCAAATAAGGGAATTTTTATTGATGTCGGAGCTGCTTCAAGTAAAAAACTTTCATTCACTTTTTATCATACTGCAAAAATTCCTTTTGGAACTGGAGTTCCAGGAGTTTCTTATCCATCAATTGATTCTCGCTGGACTTTAACAATGACAAATTCTTCACTTGTAATTAGTGGGCAACATGACAAAGCACCGAATCATGAGATTTATTTAGTATCCATGGCAGGTAAGGCTCAAACTCTTTATAGATTTTCTGTTTCAGGAACAGGTTCTTTTAAATACCTAGTAGATGTATTTCCTAAACAATCATTTAAAAAGACCTTCTAA
>GCA_000227485.1|I33_3607 I33_3607
TTGTTCTACGAACTCGTCGAAGGGGACCGCCTGCTTCGGAAAATTGCTCTTTTATCATTGAAAAGGTTAATCCTTGCTACAGCGAAAACAAAAGCCGCCCCTCACTCGATCCGCTGA
>GCA_000227485.1|I33_3613 I33_3613
ATGAAAAAGATCATCTTGATTTGCTTCAGTTTATTACTTGTCCTGACAGGTGGATGCAGTATGAACAACAATAACGCAGAAACTGTAAAACCAAAAGACATGAATCCAAAAGACCTGCCACAGGTTCCGGCGTTCCAAGATGAGAAGACGAGAGAGTATATGGTGTCAACGAAGGAAGAGGAGCCGGGGTATTATTTGCTTGAGTCTAAACTGCAAGGGTTTAGGATGTTGTTTCCGGAGGATGCGGAGTATTCCGACTCTGAAACTTCAAAGACAAACGAGTCACTATTTTTTGATAGCTTTAATAAAAAAACGAATATAGTAATGAATGCCTCAGTAAAGTTCTATCAAAATGAATCGTTTATAAACGAACCGGAGAATATGTTGGATATTATTAGCGGTAAAAATGAATACAAAGGTGATTTTGAGAAATTAGAAACGAAGGATAAAGATATTTACTTTGCCTCAAGACAAGAAAACTTTGACAAAGAAGAGACACCATCTTATATCTTCCTTGGTTATATAAAATCGAAAAAACAAGATTATTTAGGGATGGAATATTCTTTTATGTTTAGCTGCTCCGCCAATGCAAATACATGTAAACAAAACCCGAAAGACAATGAAGAAAAAGTTAAAAAAATAATAAACTCTACTACCTTTGGCGATATGTAA
>GCA_000227485.1|I33_3614 I33_3614
GTGAAAAAGACCATCTTGCTTTGCTTCAGCTTATTACTTGCCCTGACAGGCGGATGCAGTATGAGCATCAGTGATAAATACACCACAAAATACAATAACACAGAAGCCGTAAAACCAAAGGACATGAATCCAAAAGACCTGCCGCAAGTTCCTGCGTTTCAGAACGAGAAAACGAGAGAGTATATGGTGTCAACAAAAGAAGAAGAGCCGGGGTATTATGTGCTTGAATCTAAGCTGAAAGGGTTTAGGATGTTGTTTCCAGCAGATGCTAAATATCTAGCAAGAAGATCATCGTTAACTAGGAAAAATAAAGAAAGTATCGGATTTAATAGTTATGATAAAGACACCAATGTAATGTTTGATGGGCATGTAACATTCTACAAAGAAGAAAGCTTTGTGAATGAACCCGAAACAATGCCAGATATTGTAAGTGGGAAAAATGATTATAAAGGTGAATACAAAAAAAGCAGTAAAAAGAACACGGACATCTACTTTGCTAAGAAAAAAGACATCTTTGAGGATATTGAAAGAAAATATAATTATTCATACAGTTACTTTGGATATGTGAAATCTAAAGAAGAAGATAACCTAGGAGTTGAATTCGCCTTTACTTTCGGATGCAAAAATGAAAATCAACCATGCTCTTTAGATGAAGAAAAGGCTAAAAATAAAGTTGAGAAATTAATTAATTCTATCACCTTTTTAATAGATAAAAAGGAGAAATAA
>GCA_000227485.1|I33_3615 I33_3615
ATGAAAAAAATCATCTTGCTTTGCTTCTGCTTATTACTTACTCTGACAGGAGGATGCAGTATGAACAACAATGAAAAAAACAACACAAAAGACAATAAAACAGAAGCCTTAAAACCAAAAGAAATGGATCCAAAAGACCTGCCGCAAGTTCCGGCGTTTCAGGACGAGAAGACGAGAGAGTATATGGTGTCAACGAAAGAAGAGGAGCCGGGGTATTATTTGTTTGAGTCTAAACTGAAAGGGTTTAGGATGTTGTTTCCGGAGGATGGTGAGTATCTTCCTAATTATTCCACATCAAATGGAAAGAATAGCGAATCGATAGGATTTCAAAGCTATAATGAAAAATCAAATATACTCTTAGATGCACAAATTAGCTACTATAACAAATCTTCTTTTATTAATAATCCAGAGACAATGTTGCGCCAAATTAGTAATGAGAATGGTTACAAAGGTGAATTTAAGAAAGAAAAAACTGACGGGAAAATAGTATATACTGCATCAAAAAAAAGCACTTTTAAAAACAGTGATCGTAAATACAATTATTCCTTTCGTTATTTTGGATATATAAAATCTAGTGATGAAGAGTACTTGGGAATAGTATATTCTTTTATAGTTCGTTGTAAAAAGGTTGATCAACCCTGTGCTTTGAATGGAGATCAAGCAAGAGAAAGAACTGATACTCTCATTCATTCTATTATCTTTTATAAGAAGAGGAGTAGAGATGGATAA
>GCA_000227485.1|I33_3616 I33_3616
GTGAACGAAAAAATTGATGAACTGAACAAAAAAGTTGGACGTTTGGAACAAGAACTGGAAAGTGTCAAAAGGGAGATCGCGTATCTCGCTGCTGGCAATAAAGAACAAGCAGTAGTCAAAACGGAAGAGCATCCAAAAATCAACAAGGAAACCGAAGTTCCACAAAAGACGCCGGCTCCGCGAAAAGAGAACCGCACTTTAGAAAACATGGCGGGAAATTGGCTTCCGAAGATCTTTATTTTTGTTTTTCTTCTTGGTATGATTTGGGCATTTGTGGCAGCTGCAGAAAAAGGCTGGATCAACGCATATATGAGGGTAGGGGCAGGACTTATTGTCTCTATTGTGCTATATGTTCTCGGTAGCAGGTCACATAAGAAAAATGCCAGTGTATTGGGCATTTCATTATTGGCGGGCAGTAATATTGTCTATATTGTTTCTTTGTTTGCGGGTAACATGCTGTACCAGATTATACCGACGCCGCTTACAATGATCCTTCTTGCTGCAGGCGTTGCGGGCGGTGTGTACATATCAAGAAAATACCGATCACAAACGCTAATCGCCATTATCGGCGCAGGTGTTTACTTGTATCCTTTTTTATTTGGCGGGAAACAAGGAAATGAATACATCTTTTATGTATATGAGTCATTGGTTTTCGCAGGCTTAATATATGAGACAGTTAAACAAAAGTACAGCGTGGCATGGAATATAGCAAACTATGCTTTTATATTAGCGATTTTTGCTTTCTTATCATTTACAGATGCGCAGGTGACGGGTTGGACACTTGCTGTATTTATCCTACAGCAGGCGATTACGATCCTATCAGCCTTACGATCGAACAGCCAATTTAAAAAAGCTGTCTATCTCACAGCTGTTACAATCGGAGCTTTTGTCGTTTTCATTATAGGGGTTGTCCTGTACATGAAAAACGATACAGCCTTATACGCTTTTTATACTGCTGCATTTGTGTTTTACCTGTTGTTAAGCTTATGGAAAACTAAAGAATTTGCCGAAATCAAACATACATTTTTTCTCATTTCTATGATTTATTTTAATGTATTGGCAGCGGATGCATTAGCTGAAAATGTGAGCTTGCTGTACATCATATTCACCTTACAAGGAATCATGATGTGTTACGTGTCATACCGCAAAAAAAGCTGGTTGATCGGCATTGCCGGAGTGATTGTATTATTACAGGCAGCTTGCGGCCTCATACAATACCCGGCACGTTCATTACACGTTCTCAGCATTGTCTCTTGGCTGCTGCTGATCAGCTCACTTTTTGGCGGCTATCTGTATTCGAAGAAAATACATTATAAACAAGTCACAACTGTTGTTTCGTCCGCTGTTTCATTGCTGCTGCTTGTATTCTTCAGCAAATTATCCATATGGATGTCGGATAGGATTGACGGCGTATCAGTAAACGTCGGAGTATCCCTGTCTTGGTTTATATTTGTCATTGTGATGTATGCTGTTTATTACGCAACCAAAGACAAGACATGGAACCGAATTGGGCTGATCTTTTTATTCATTACACTTGCCAAAATAATTTTAATAGATTCTGCTTCGATTGATATTGTTTGGAGAGCGGTCTTATTCATCTTGTTAGGGGTCATTGGCCTGTTTATATCCAGAGTATTTTATTCGAAAAAAGAGTAA
>GCA_000227485.1|I33_3636 I33_3636
ATGTCCAATCTGACAAAGCAGATGGTATACGACATATACGCGGGACTGCTGAACAAAAAGCGAACACTTTACTTCACATTTTTTAAAGAGGCTGCAGAACATGTAAAAAAGCTGCCTTTGCCGGCAGCTTTTTTTTATTTTTTTCTAAGCGGCTCTAAAATGCCTTTTTGA
>GCA_000227485.1|I33_3642 I33_3642
ATGGATGCGCTTATTGACGAAGTTGATGGCATTTCAAATCGTACTGAATTCAACAGCAAAAAGTTATTAGATGGTACTGAAACTGATGGTTTCACTTTCCAGATTGGAGCAAATGCTGGCCAGCAGCTTACAATTAACATTGACAGCATGTCATCAACTGCTTTAGGAGTAAACGCACTTAATGTAACAAATTTCGCTAATACTCCTTTCGATACTCACCTTGAAAGTATTGATTCTGCAATCAACAATGTGTCAAAACAACGTGCTAAACTTGGTGCGGTACAAAACCGTCTAGAGCACACAATCAACAACCTTGGTGCTTCTTCTGAAAACTTAACAGCTGCTGAGTCTCGCATCCGTGACGTTGACATGGCGAAAGAAATGAGCGAGTTCACAAAGAACAACATTCTTTCTCAAGCTTCTCAAGCGATGCTTGCTCAAGCAAACCAACAGCCGCAAAACGTGCTTCAATTGTTACGTTAA
>GCA_000227485.1|I33_3646 I33_3646
GTGCTGTATACCTATTTTCTTTTATTCTCGGAATCTGACGGCGGACTTGATGATGTAATAAAAAAAGTGCCGCTGTTTAGAACAGAAGCACAATGGATTAAGTTTTGTCAGGCACCAAAATGCAAATATGTGATTGATTTTGGCTGA
>GCA_000227485.1|I33_3691 I33_3691
ATGTTAAGAAGTGTGAATTACGTGTTTTTTCTGATAAATGTTGTTAATACTCTTTTACTATTTTATATACAAGTCCTATTTGTTTTAATCATTTCATATGAAAAAGAGACAAATCTGTGA
>GCA_000227485.1|I33_3692 I33_3692
TTGCGTTCTTATATAAAAGTCCTAACAATGTGTTTTCTGGGGCTCATACTTTTTGTGCCAACAGCTTTGGCCGATAACTCAGTGAAAAGAGTCGGGGGAAGCAATAGATACGGCACTGCTGTACAAATATCAAAGCAAATGTATTCAACAGCAAGTACAGCTGTAATTGTTGGTGGGAGTTCCTATGCAGATGCTATTTCAGCAGCACCCCTTGCTTACCAGAAGAATGCGCCATTGCTTTACACCAATTCTGATAAGCTTTCATATGAAACGAAAACAAGATTGAAAGAGATGCAGACTAAAAATGTAATTATTGTAGGCGGAACACCTGCTGTTTCTTCTAACACTGCTAACCAGATTAAAAGCTTGGGGATAAGTATTAAACGAATTGCAGGAAGCAACCGTTATGATACGGCTGCACGGGTGGCAAAAGCGATGGGTGCGACTTCAAAAGCTGTTATTTTGAATGGCTTCTTATATGCAGACGCTCCGGCCGTCATTCCTTATGCAGCGAAAAACGGGTATCCAATTCTTTTCACAAATAAAACATCTATAAATAGTGCGACAACGTCTGTGATAAAAGATAAGGGAATTTCGAGTACCGTTGTTGTAGGAGGCACTGGAAGTATCAGCAATACGGTATACAACAAGTTACCTTCTCCTACAAGAATTAGCGGTTCAAACAGATATGAGCTAGCTGCAAATATCGTACAAAAACTTAATTTATCAACAAGCACCGTATATGTAAGCAATGGATTCAGCTACCCTGACTCTATTGCAGGAGCTACACTGGCAGCTAAGAAGAAGCAATCTCTTATCCTTACAAATGGTGAAAATTTATCTACAGGAGCCCGTAAAATTATTGGAAGTAAAAACATGTCAAACTTTACGATTATCGGAAACACTCCTGCCGTAAGCACCAAGGTTGCTAATCAGCTAAAGAATCCAGTTGTAGGTGAAACAATCTTTATTGATCCGGGTCACGGTGATCAAGATTCAGGAGCAATCGGCAATGGACTCCTTGAGAAAGAAGTCAACCTTGATATAGCGAAAAGAGTCAATACAAAGCTAAATGCTTCAGGTGCTCTTCCAGTACTGTCAAGATCTAATGATACTTTTTATTCTTTACAGGAGAGAGTAAATAAAGCAGCTTCTGCACAAGCAGATTTATTTATCAGTATACATGCAAATGCTAATGATAGCTCATCACCAAATGGAAGTGAGACGTACTACGATACAACATATCAAGCCGCAAATAGCAAGAGACTGGCTGAACAAATTCAACCAAAGTTAGCGGCTAATCTTGGAACGAGAGACCGGGGAGTAAAAACAGCTGCTTTCTACGTTATTAAATATTCTAAAATGCCGAGTGTTTTAGTTGAAACTGCCTTTATCACTAATGCATCAGATGCAAGTAAATTGAAGCAAGCGGTTTATAAAGATAAAGCTGCACAAGCTATTCATGACGGCACAGTATCTTATTACAGATAA
>GCA_000227485.1|I33_3693 I33_3693
TTGAAATCTTGCAAACAATTGATAGTGTGTTCACTTGCTGCAATCTTATTATTGATTCCATCAGTTTCTTTTGCAGCAGACTCAAACATCTCAGTTAAATTGTCAAATTATATTGGAAATAAATCTAGCATCAGTCTATCGCCAACAGGATTTTATAAAGTAACTGGAGATAATGTTGCTGTTACGGATCGTTTTGCAGGCGCTTCACGATACGAAACTGCGACTCTTGCATCCAACAGCCAGTGGAAAAATCCTAATACAGTGATATTGGTGAACCGAGATATTTTTATTGATGCATTGCCTGTTATTCCATTGGCGAAAAAACTGAACGCACCAGTTTTATTTACTCAGCCTGACACGTTAACAAAAACTACTGAAAGACAAATTGCTAAGTTTAACCCTGATAATATTTTAATCATTGGGGGAGCGCGAAGCATTTCAAAAGATGTAGAAAACAAGCTGAAATCATATGGAGCTGTGAAAAGGATAAGCGGAAAAAATAGATATGTCTTATCAGAAAATATTGCAAAGCAAATGGGCAGCTATGATAAAGCGATTGTTGTAACCGGAAGAGTATTTCAAGACGCTTTAGCCATTGCCCCATATGCAGCAGCACACGGATACCCTATTTTGCTTACAGAGAAAGACAAGCTTCCGGATTATGATTTGCCAAAACAAGTCATCATTATAGGCAGTTCATTTAGCGTCAGTGATAGTGTAGAAAACCAAATTAAAAAAACTTCAACTGTGCAAAGGATTCCTGGATCAACCAGATATGAACTTACGGCAAATATAATTAAGCAACTAAAGTTGAAGGCTGATAAAGTCGTAATGACGAACGGGACAAAATATGCAGACGTATTGATAGGCGCTTCGCTTGCCTCGAAGAAAAACAGCCAAATTTTATTTATTAAACAAGATAGCGTTCCGGCTGCGGCTAAAAGTATAACGAAAGATAAAGCCACATATGCATACGACTTTATTGGAAGTACCAGTTCAATTTCTGCTGAAGTTGAGAATTCACTTGCTGATGAATTTTATTTAGCTGACGGTAGCACCTATAATCTAAAAATCAACAGCGGAAAATTAAACCTTGAAAACATCAAAACTTACGGAAACTCCCTAAGAATTAAACCAGAAAACTATTCTACTTCAAACAGAATTAGTCTTGATGGAAAGCAGTATCTTGGCACGGTTAATTTCTCTATTGAGTCTACTAAATATATCCGACCGGTAAATGAGAATATTCCATTTGAGGATTACTTAAAAGGAGTAATTCCGAATGAAATGCCTGCTAGCTGGTCACTTGAGGCTCTTAAAGCACAGACTGTCGCTGCTAGAACCTACTCAATAACAAAAACAGGAACTACTGTACCTGATACAACCGCTTTTCAAGTTTATGGTGGCTACAGTTGGAATTCGAATACCAATAAAGCGGTAGAGCAAACGAAGGGGAAAGTTCTGAAATATAATGGATCACTTATAACTGCAGCTTATTCTTCCAGTAATGGTGGTTACACAGAAGCTAGTAATGAAGTGTGGTCGTCAAGTGTACCTTACTTGATTGCAAAAAAAGATACAAAGGATCCTCAAATAGGCTGGACGCTTACTTTGTCAAAACAACAGCTAGATACGAAATCTTTGGACTTAACGAAGCCTTCTTCTTGGTGGTCTTCAGCGACTGAAACTGATTCTGCAAGACTTTCCGGAGTTAAGAACTGGATCTTGAAAAATAAAGAAACAAGCGCTGATTCTGTCAAAATTGCAAGTATTGACGATTTAAGCTTTAGTGGAACGACACAAGGGCAGCGTGCAAAAACAGCATCGATGAAAGTGAAGTATTTTGTTAAAAGCAGTACTGGCTCCTATAACTTGAGCAAAATTACAACCATTAGTGTACCAACAAGTGAGTTAAGAACAATGATTGGAGCGACTGTATTTAAAAGTACTTATGTGACTGTAAAAAAAGATACTTCAAAGTACACAATCAGCGGTAAAGGATATGGTCACGGGATCGGAATGAGTCAATATGGAGCAAAAGCAAGAGCAGAAGCTGGAGATTCATATAGTTCAATTTTGAAATTTTACTATCCAGGTACAACTCTGACAAGTTATTAA
>GCA_000227485.1|I33_3694 I33_3694
ATGAAAAAATTTATTGCTTTACTGTTCTTTATATTGCTTCTTTCGGGTTGCGGGGTTAATAGTCAAAAGAGTCAAGGTGAAGATGTATCGCCAGACAGTAACATTGAAACAAAAGAAGGTACTTATGTAGGGTTAGCTGATACTCATACAATAGAAGTAACAGTAGATAATGAGCCGGTTAGTCTTGATATCACTGAAGAATCGACAAGTGATCTTGATAAGTTTAACAGTGGAGATAAGGTCACGATTACATATGAAAAAAATGATGAGGGTCAGCTTCTGTTAAAAGATATTGAACGTGCCAACTAA
>GCA_000227485.1|I33_3699 I33_3699
ATGAATGATCTGTTGCGTATACTCAGAGAGCAAATAACGTCATTTCCTTTAATTTTAAGATTGGCGGCTTATGAAACCAAGTCTAAATATCAAATGAATTATTTAGGTGTCTTATGGCAGTTCTTAAATCCGCTTATCCAAATGCTGGCCTACTGGTTCGTATTTGGTATGGGGATTAGAAAGGGCGGTCCTGTGACAACCGGAGCGGGCGAAGTGCCTTTTATTATTTGGATGCTGGCAGGATTAATCCCATGGTTTTTCATCAGTCCAACTATACTTGATGGATCAAATAGTGTATTTAAGCGCATTAATATGGTGGCTAAAATGAACTTCCCGATTAGTTCTCTACCGTCCGTGGCCATTGCATCTAACTTATTTAGTTATATGATCATGATGGTGATTTATATCATTGTACTCCTAGTTAATGGTGTGTTCCCGAGTGTGCATTGGTTACAATATATTTATTACTTCATCTGTATGATTGCTTTTATGTTTTCGTTTAGTTTGTTTAACTCAACGATCAGTGTGCTGATTAGAGATTATCAATTTTTGCTGCAGGCCGTAACAAGACTTTTGTTTTTCTTGTTGCCAATTTTTTGGGATGTTAATGCGAAACTCGGTCAAAGCCATCCCGAATTAGTGCCTGTTCTGAAGTTGAATCCACTATTCTATATTATTGAAGGATTCCGGAACAGCTTCTTAGATGGAGCATGGTTTTTCCATGACATGAAGTACACGCTGTACTTTTGGTTGTTCACATTCCTTTTATTGTTAGTAGGTTCCATCCTGCATATGAAATTCAGAGACAAGTTTGTTGACTTTCTTTAA
>GCA_000227485.1|I33_3700 I33_3700
TTGTTTTTGGGAATCTTTCTGTTTAAAAATTTGAAAGCACCGCTGATTATTGTAACAGATCCTGCATTTTTTTTCACTTCTCAACAAGTATCTAAAAAGCTGCCGAAATATCGACAGCTATACATTTTATAA
>GCA_000227485.1|I33_3701 I33_3701
ATGTCCTTAGTAGTTGACACTAATAAAAGGAAGCAAAAAGGAAAGAGCTTTTATACAGAGGAGCAGAAAAAAGTAATGATTGAAAACACTGTGATTAAATGTATTTTGAAAAGCTTGAAAAACAATTTAGGAAGTCTTGAATTGTTAATCTCAATTGATTCAGAACACCAGTTTTTAGAGGATTACCAGTTATTTTTAAAGCTGAAAGAGAGACGTTCAGGAACGGAATCTGAATTTCCGCTTCAAAACACTGGCTCATTAGAGTATAAAGCTGAGATAAATGCTCATGTTTTGCCTATGCCTGTTGAAATGGGACAAACATATGATTTTTATGTCGAATTTCGAAAAAAATATGAAGATGCGGAGCAGGAACCACTCTTGAAGCGTCTTTCTGCTGAAGTAAATTCAATTGAGCGCGCCTTTCATGTCGATCAAACCACAGAACTTTTGATTTTACCTTATACAACTGATAAAGGCAATTTTTCTATTAAGGTGAAAAGAGAGGCCAAAATCATCAGATTTGATCAAATCGAGATTAGCTCTGAAGAAATAAGCATAACAGGTTATGCGGGGTACCTGAGTTCCGAAAATCAATATCGGATAAAAAACTTGAACCTTATTTTAAAAAAGGGCGGAGAAACACCTATTGAGGAAAAATTTCCAATCAAGCTAGAAAGAAAAACACATGGCCTTGAAAACATGAGAGCAGATGGTTTTGTTCCGGAACTGTATGATTTTGAAGTGAAAGTGCCTTTGAAAGAAATTCCTTTCTCAAATGAAAAACGTTATGTTTATCGTCTTTTTATGGAGTATATATGCAATGACGATGAAGGAACGGATATTCAGTTCAACAGCACTGCTCTTGTTTTAGGAGATCGAAAAAACAAATTAAAAGGATTAGTAAGTATTATTAAAACAAACAACGCACCAGTTCGTTATGAAGTCTTTAAGAAAAAGAAAAAGCAGACTCTAGGTATCAGAGTAAACGACTATAGTCTGAAAACAAGGATTAAATACTTTATTAAAGGAAAGAAGAAGAGATTAGTATCAAAAATAAAAAAGATCACAAAAATGAGAAACAAGTTAATCACTAAAACATACAAATCTCTATTCATGATGGCTAGCAGAATGCCAGTTAAAAGGAAAACAGTCATTTTTGAAAGTTTTAATGGGAAACAATACAGTTGTAATCCGAGAGCGATTTACGAATATATGCGGGAAAACCACCCTGAGTATAAAATGTATTGGAGTGTAAATAAACAATATTCAGCGCCTTTTGATGAAAAGGAAATTCCTTACATTAATCGCCTCTCATTAAAATGGCTCTTCGCTATGGCAAGAGCTGAGTATTGGGTTGTTAACAGCCGTCTTCCATTATGGATTCCGAAACCTAGTCATACAACATATTTACAAACATGGCATGGCACGCCTTTAAAAAGACTTGCAATGGATATGGAAGAAGTCCATATGCCTGGTACAAACACCAAAAAATATAAAAGGAATTTTATCAAGGAAGCTTCTAATTGGGATTACTTGATTTCCCCAAATGGTTATTCAACTGAGATCTTTACACGGGCGTTTCAGTTTAACAAGACAATGATTGAATCTGGATATCCTAGAAATGATTTTCTTCATAATGACAATAATGAAGAAACAATATCATTGATAAAGAGTAGGTTAAATATTCCTCGTGATAAAAAGGTTATTTTATATGCCCCTACATGGAGAGATGATCAGTTCTATGCAAAAGGGCGTTATAAGTTCGATCTCGATTTAGATTTGCATCAACTTAGACAAGAGCTTGGAAATGAATATATCGTAATCTTAAGAATGCATTATCTGGTAGCTGAGAATTTTGATTTAGGTCCTTTTGAAGGATTTGCATATGATTTTTCTGCTTATGAGGATATTCGAGAATTGTATATGGTTTCTGATTTACTGATTACTGATTATTCTTCAGTATTCTTTGATTTTGCAAATTTAAAACGGCCAATGCTATTCTTTGTCCCTGACATCGAAACCTACCGGGATAAGTTGCGTGGTTTCTACTTTGATTTTGAAAAAGAAGCTCCTGGTCCTTTGGTAAAAACTACTGAAGAAACGATTGAGGCTATCAAGCAGATCTCATCGCCTGATTATAAGCTTCCGGTTTCTTTTGGTCCTTTCTATGATAAGTTTTGCTATTTAGAGTCAGGACGTTCATCTGAAAAGGTTGTTAATACTGTATTTAAAGCTGAATAA
>GCA_000227485.1|I33_3702 I33_3702
TTGTCTTTACATGCGGTGAGTGAATCTAATATAAAACAAATTCCTGACATGGATTATTATTTTATCTCTGGTGGACTGCCAAGTAATTATGGCGGTCTGACGAAATCATTATTATTGCGTTCAAAATTATTTGGAGAAGAGTGTAACCAAAACACCTTTTTCTTAACGTTTCGTTTTGATTTAGAGTTGTCTTCAAAAATTGATGAATTGTACAGCAACGATAAGATTGATAAAAAATTCACAAGTGTTATTAATCTATTCGATGATTTTTTAAGTGTTAAAACAAATGGGAAAAGATCATACGACGAAAGGATAGGCCTTGACCAGATAAAAAAGCAAGTTGGAATGGGGAAATTTGCAAAAACTGTGTCAAGATTGTTTGGTAAGAAGAACAATGAAATGTCTGTAGTTTACTACGGAGATGGAGAAACTATCCGGTACGTCGACTATTGGAATGATAAAAACCAGCTCATAAAGAGAGAGGAATATACGAAGAACGGAAACTTAGTTCTCGTTACTCATTATGATGTGCAGCTAAACAAGATGTATCTGCAGGAATATATTAATGACCAAAATCAAGTATATTTAGACAAACTCTATGTATGGAACAATGAAGAAAAAGATGTTCAATTATCTCATATTATTTGGTACTCCCTTGAGGGTGAGATAAAAGTAAAAGATGAATCGGAACTGCGTCAATATTGGATAGAATATCTGCAAAAACAAAATGATAAACCTAAGTTGTTTTTAGTGGACAGCAGACCGCAAGACAAACATGTCTTTAAAGTGAAAAAATCACCTTCTTCCTATTATGGAGCAATTATTCATAACAAGCATTACGGCAGCAATAAATATCAAATTAAGGGCCGCTATAAAGAAGTATTTAGTCAGATGTATAATTTGGATGCTGTCTTTTTTATAACTGAGGAACAGCTAGAAGATTTTAAATTGATTTCAGGGGAACAAGAGACGTTTTTCTTTACTCCGCATACAATTGATAAGCCTCTTGATCCCGCTGTATTGAATGTGCCGAGTGAAAAATACAAAGCTGTCATTATTTCAAGACTTGCATCTATGAAAAATCTGATACATGCAGTAAAAGCATTTAGTCTAGTCGTGAAAGAAATTCCTGAAGCAAAACTTGATATATTCGGATCGGGTGAAGATTTCGAAAAAATAAAAAAAGAGATTGAAGATACCAAACTGCAGAATAATGTCTTTTTAAAGGGCTATACGGATAACCCTGACTCAGAGTTTCAAAAAGCTTGGCTAACCATTTCAACCTCTCATTTTGAAGGATTCGGCCTATCAAATATGGAGGCACTGAGCAATGGGTGTCCGGTTGTAACATACGATTATGATTATGGAGCAAGGAGCTTAGTTACTGACGGAGTAAATGGGTATGTCATTGAACAGTATAATATAGAGAAATTGGCTCAAGCTATTATCTCTTTGATGAAAGATGAAAGTACTCATCAAAAATTTTCAGAACAAGCCTTTAAAATGGCTGAAAAATATTCAAGACCCAACTATATTGAAAATTGGGCTTTTGCTCTTAATCAGATGATCGAGGTACGTAAAGAAAGAGAGAAGTTCTCTAAAAAGGTTGGAAAAAAAGATCCTTCTATTAGTTCTTATACTGAGGATTTAGATAAAACTAAAATAGAAATCGACATTGAGAATTTCAATCATGATGAGATAAAAAAAATAAGTTTAGTGGGCTTGGACAGAAAGAATAAGGCTGAAATTATTTCAACAAACTTACAAAATGATCAACTGTTTGTAATTGATCTCGAAAAAGATGTAAATATTGAAAAGATAGCAGCTAATAAAACCCAAGTCATTGATTTTTATATTCTTTTCAATGCAGATGGCCATATTAAAACAATGCGAAGACTTTCGAGTGAAGAAACAAAGTTGTCAGGAAACAGTATAGATATGAATAATGGCTATAGAGTAGAGCCCTATACAACAGTTAAAGGCAATTTCTCTTGGAGGGTCACAGAAATAAAAGAGAGTTAA
>GCA_000227485.1|I33_3704 I33_3704
ATGCAAACAGAGACTATTCACAATATTCCTTATGTTAACAGTAACTTAACATCATTTATCGATTACCTAGAGAAACATTATATTGATCAAAAGATAGGTGCTGTCATTTCCACAGTCAACCCTGAAATTGCATTTGCAGCTATTAAAGATCGGGACTACTTTGATGTACTATCTTCTTCAAACTTCATTTTGCCTGATGGGATCGGTGTAGTCATGATGTCACGTTTGACTAACAACAGGCTTCAGTCCCGAATCGCAGGTTACGATGTTTTTAAAGAACTTCTTGGCGTTGCTAACAAAAAGAAAAAACGCATATTTCTGTACGGTGCGAAGAAAGATGTTATAAAAGGTGTTGTATCCAAAATTTCTTCTGAATACCCAAACATTAAAATCGCAGGTTATTCAGACGGTTATGTTCAAGATCGCACCCTAGTGGCAAAACAAATTGCAAGAGCAAATCCTGACATGGTATTCGTAGCTTTAGGGTATCCTCATCAAGAGAAATTCATTCATAACTACAGACACTTGTTCCCTAAAGCCGTATCTATAGGTCTAGGAGGAAGCTTTGATGTATTTAGCGGTAATGTCAAACGGGCCCCTTCCTGGATGATACGTTTAAATTTAGAATGGTTCTACCGTTTAATCTTGAATCCATGGCGATGGAAAAGAATGCTTAGCATCCCAAAATATGCTTTAACGGTTTTAAAAGAAGAAAAAAACAAAAAAACTTTCTATCCAAAGCCTGAAAAAGATCATACAAAACAGATTTAA
>GCA_000227485.1|I33_3705 I33_3705
TTGTATTTTTTATCAGCAATCGCCTTTTTTCTGCAATGGGTGAAACCTGAAAGCAAAGTGACCCTCCTGATCTCATTCGAAGCAAACGCAAAAGCGATTCTGGAGGAATATGAACAAGGACAATACTCTTATAAACTTAACATCCTGTATACCCAACAGGCCTCTTCTATTGCCGAGAGCTTCCCGAATGTAGATGCATATTTATTACAAGAAAAAAACCCTATCCATCTCATTAAAGCTGTATACCTAATGTTTAACAGTAAAGTGATCATAACAGATAATTACTTTCTATTAACAAGTGTGTTAAATAAGCGGAAGCAAACGAAATGTATCCAAGTATGGCACGCAAATGGCTCACTCAAAAAATTTGGTTTAGAAGACATTACAAACATGCAACGGACGAAAACTGATATTAAAAGGTTCCAAAAAGTATACAGTTCGTATGATTATTTAACTGTTGGCTCAGAAGAGATGGCAAATATCTTCAAGAAATCATTTGGAATAAAGGATAACCAATTATTAAAAATAGGTGTACCTTTAACAGACCCTTATTACCGAGAAAACAAGAAAAAAATTTCAGATACTCTAAACATACAAAGAAAAAAAATAATCCTCTATGCACCGACGTTTAGAGATTATAATATGCAATCAATTCAATTGCCTTTTACAGAAGAACAATTAATTCATCAGTTAAAAGAAGAATATGTTTTATTTGTTAAGCTGCATCCCGCCATTCAGAACAATATTGATATTAAATATTCCAGTGATTATATTAAAGATGTTTCTAATTATGCCTTGTTTGATCTACTCATGGCTGCAGACATATTAATCACTGACTATTCTTCTGTTCCCTTTGAATTTTCGATTTTAAATAAACCCATTCTTTTTTATACTTATGATTTAAAACTTTATCAACAGAAGCGGGGATTGGTTGATAATTATCTTTCCATAATACCTGGAAGAGCCTGCTATGACAGTGAATCATTAATAAATGAAATTCAAACCCCATTTAATTATTCCAAAATAAAAGTTTTTTCCGATAGATGGAATAAGTATTCTGATGGGAATTCAAGCCAAAATTTATTGAATTTCATCGAAAATTTAATAAGCTAA
>GCA_000227485.1|I33_3706 I33_3706
ATGAGAAAAAAAGAACTGTTTGATTTCACCAACATCACGCCAAAATTATTTACTGAACTACGTGTAGCAGACAAAACCGTACTTCAATCATTCAATTTCGATGAGAAAAACCACCAAATTTATACAACCCAAGTCGCAAGTGGATTAGGAAAAGACAACACCCAAAGCTATCGCATAACTCGTCTTTCTCTTGAAGGTTTACAATTAGACAGCATGCTGTTGAAACATGGAGGTCATGGTACAAATATAGGAATTGAAAACCGTAATGGCACCATTTATATTTGGTCACTATACGATAAACCAAACGAAACAGATAAAAGTGAATTAGTTTGTTTCCCATATAAAGCAGGCGCGACTTTAGATGAAAATTCTAAAGAACTTCAGCGATTCTCGAATATGCCTTTCGATCATAGGGTTACACCTGCTCTTGATATGAAGAATAGACAGTTGGCAATTAGACAATACGATACAAAAAATAATAGTAATAAACAGTGGGTGACAATCTTTAACCTGGACGATGCAATAGCAAATAAAAACAATCCTCTTTATACTATTAACATTCCTGACGAACTTCATTATTTACAAGGTTTCTTTTTAGATGACGGTTATTTATATTGGTATACAGGAGATACAAACAGCAAAAGCTATCCGAATCTCATAACTGTATTTGATTCCGATAATAAAATAGTGCTGCAAAAAGAAATTACTGTTGGCAAAGACTTGTCCACTAGATATGAGAATAACTTCCGTGAACCGGAAGGGATCTGTATGTACACCAATCCTGAAACTGGGGCAAAATCATTAATGGTGGGAATTACAAGTGGAAAAGAAGGAAATCGTATAAGCAGAATTTATGCATACCATTCTTATGAAAACTTCATGAATCATGTACCTATACTTCGATCCCCTTTATTAAAAACCGTGGGGCACCAAGATACACCCCCAGAAAGATTTCAACCATTTATTCAAACCTTCATTTTAGAGTATAATGCTCAAAACAAAAAATGGATGGTTCCGACTTCAGGTTATTTACCATCTTACACATCAAATTTAGTCCGAAATATTACTATCAATGCAGATGGAAACTTGCAAGTCACATTAAATGAACGCTATATTAGTTTACTGCATCAATCGATAGAAGGAGATTTCCGCTTAAAACAAAAGGATATCCGAATGGGATCCTGGTATTTTGCCGGAGGAGAAAAATCAAATGTGCTTGAAATAGGTTTTATGAAAGGGGGTACAAAAATCAGACCTGATGATGCAGCCATCTCAAATGCTTCAAGAATGAGTATTTTTATGATTGTTGCGGACAAGATTGAGGTGTGA
>GCA_000227485.1|I33_3736 I33_3736
ATGGAAAAAAACGCAGTCATAAAAAGTCGCATCGCACTCACAAAAAATCTCGCAGCCATAAAAAATCATACTGCTCTCACAAAAAATCTCGCAGTCACAAAAAATCATTCTGTTCTCACAAAAAATCTCGCAGCCACAAAAAATCATACTGCTCTCACAAGAAATCACGCAGCCACAAAAAATCGTACCGTTCTCACAAAAAATCTCGCAGCTATAAAAAATCTTGCCGTTCTTACAAAAAATCTCGCAGCTACAAAAAATCTTGCCGTTCTTACAAAAAATCTCGCAGCTACAAAAAGTCATACTGTTCTCACAAGAAAAAATCTCGCAGCTATAAGAAGTCATGCCGTACACACAAAAAATCTTATCGTTCCCATAAGAAATACTACAAAAAACCGCACCACCACTGCGACGACTACAAAAGACACGATGATTATGACAGCAAAAAAGAATACTGGAAAGACGGCAATTGCTGGGTAG
>GCA_000227485.1|I33_3744 I33_3744
GTGTTTGAACAAAATCCGATTCATCTTTTAGATGAAAATCGTGAATTTGATGTATTTCCATTTTACTTGTTTCCCTCTCTTCGCGCTCAATTGTCCTGCATGTCGATTCTAGCAATGACACCAAATTATATCATTGAAAAAAGCAGATAG
>GCA_000227485.1|I33_3745 I33_3745
ATGGAAAGAGATCATATTTCTCAACTGCAGCCATTAAAAATCTGTAATGGCTGGTCTGTAGTTCTGAACAATTTATGTTCAGAAAAAAGAATGCAAGAAAAATGTGAATTACTAATACTACAAAATGAAAAACGTAATGCTGTTATGAAGGCAGTATATGAAAATAATCAATACCATATCAAAGTAGCTGGCTTAAAAATAGATAAGATTTATGAAGATGAGTCTTTTGATGAAATAGAACAATTATTAGAAGAGTTAGAATATCAAATCTGGAGTGTGGGAAGCGGGGTTTTAGAGGGTTTGCAGCCACTAAGCCAACAGATTCCCAATTTTTTAAGGCTAAAGATACCGGCTGGTTGGACTGTTGATTACATTACATTAAAGGATACTGATCCTAAGAAGCTAGAGGCAAATGATGATGCTTGGTTATTTGACTTTAATCAAGATCTCCTGCAGATTTCTCATAAGACAAAAAATTTGCTGTTTGACGTAGGGTGGTACCCAGAAGGTGATCCAGCCGGAAGCTATGGAATTGAACTGATAAAAAACGAAGATTGGGAAAATCCTTTAGAGGATATTATGTGTACTGAACTTAAAGAATTAATTAAACAATTGGATTATATTTTTATGAAATAA
>GCA_000227485.1|I33_3752 I33_3752
TTGAAAGAGACAGATACTGTTGATCTACCTCTTACGGCGCTGAGCTTATTGTTCATGTTTATGTTCTTCATCGGTTCGGCCACGTCTGATTTTGTCATTTGGCTTATTTCATTTCCGCTTCTGACCCTATTGGCATCAGGTGTGACCCTTTGGATCAAAAGCTTGTATTAG
>GCA_000227485.1|I33_3768 I33_3768
ATGGCAAGACTTATGATCATAACGATCCGCCCGCTCTTTTTCAGCCCTAAGGGAAAACTCCTCGTTCTCAACTTTTCATTCCTCCCTTTCTTATCTATCTTTCACTTGCCGATTGATCCGCGAGACCATAACATCATGTCTCATCCCCCAAAATAA
>GCA_000227485.1|I33_3780 I33_3780
TTGTCAGACTGCCGGGAAATCCCGGCAGTCTTTTTTGCATATAAAAAACGGCGCTCTCTAAGAGGACGCCGCCAGCCTGAGGGAGCTATGGTGCTCTCTTTTTTCATGTCATAA
>GCA_000227485.1|I33_3804 I33_3804
ATGGAGGTTCACCCGGGGCAGATTGTCGCTGTATTAGGCCGAAATGGAGTCGGCCAAATCCACTTCATAGGCTGCTTCCGGCTAAACAGGGGGGCTATTTGTTTTAATCAAACGTTTGTTCAAAACGAAAAGGCGGTCAACAGCAGCAGCTTGCAATCGCCAGAGCGCTGA
>GCA_000227485.1|I33_3808 I33_3808
ATGAAGTATGAGACAAAACCATCTGCTGGCAGATGGTTTTTTTATGCAAAAGAAGGAGAGCATCGGAACGTTTATTTCCGGGGAGAACAGGAAAAATCGCTACAGCACTGTTTTTTGAACAAAAGCCGTTTTGGGGTGCAGATATGCATGTGA
>GCA_000227485.1|I33_3870 I33_3870
ATGCTACAACATGAGCGGCAGGCCGAACCCGCTCAGCACTCCGGCAAGCGCCGAAAAAGAGGCGGCGCTGTGACTGCAAATACGGTGGATAGAGTGAATTTGATACCCATTCTGATGAGAGAAAATATATAA
>GCA_000227485.1|I33_3911 I33_3911
ATGCCGGCATGCATTTTTTATCTCAAGCGGCATTTTACCCCAATAATCTTATTTTCAGATAAATCCTTCTTACATACAGATAACCGTGACAAAAAGAAAAACGATAAAATGACATCAGCATCCATATAA
>GCA_000227485.1|I33_3928 I33_3928
TTGTTGAAACGAACAGAAATTTGTCTAACAGGTGATCACCTTTCTCTTTTTCCGATCTTGAACGCAAATTTATTTTGCGATTTTTGCTCTTTTCGCAAAAAACAAATGCAAAATTATTTTGCATAA
>GCA_000227485.1|I33_3930 I33_3930
TTGACCGGCTGTAATGTAAGCGCTTTAAAAAATCAGCCCGCCAATTCCTTTCTTCATTGGATTCGCCCTTATGATCATGCAAGATCCGTACCAGCTTTTTTAATCAACAAAAAAGAGACTGAAAACATCTCAGTCTCTGATTAA
>GCA_000227485.1|I33_3943 I33_3943
TTGGATTATGCTGAAAAAGAACAGCGGACCGATCAGATTTCGCTCTGGGCAGCCGCTGTTTTTCATAGACATACACAAACTTTTCGCATATTGGTTTGTATCCCTAGCGCAACTTGA
>GCA_000227485.1|I33_3948 I33_3948
ATGCTGTTCATTCCGTTTCTCCTTTTTGTAAGGTATGGTGATTTATTATGTGAAAAATCTCTTCTGCTTGTCAATCGCGCAAGGTTTGTCAGAAAAAATAACAAACTCATATCTGCGTTTACAGCAGGAATTTGA
>GCA_000227485.1|I33_3993 I33_3993
ATGATGTTTGATATATATATCGGAGAAAAACGAGAGATTGATAGTAAGAAGGAAAAAAATTTTCATGGGCAGGGTTGTTTAGCAAAATGCAGATTTTTTCCGCATGAAGAGGAAATTTTCCAAATGAATTTGTAA
>GCA_000227485.1|I33_4004 I33_4004
ATGCGGTTAACGTATGAGGACGGGTTAACTGCCAAAGGATCTGCCCCATGCTTTCTTTTTGCGGCGCTGTCTGACCCTCACCCTTATTTGTTTGGTTCATCTTCCTCTTCCTTTCTATTAAAAGGCTTACTTTTTTTCAGCCGGCAGCTTGATAAAAAACTCCTTTTTTTGCTTCCTTATCTATCATAA
>GCA_000227485.1|I33_4029 I33_4029
GTGGCCCTTACATGCTCTTCCGTCCAATATGGAACATTCATCTCTATCCCTCCTCTGCTTTCTTTTCCTATTTTTCCTGTACCTTTTCTTTTTCAAACAAAAAAGACAGCCTTTTAG
>GCA_000227485.1|I33_4038 I33_4038
ATGTCCGGTTTTTTTGCTATTGAAAATCTCAGAATCAAACCGATGAAAAAGGAGGAAGAAATAGACAGAAAGCAGGAGAACGATGAAACGATTGTTTTTAAGCATCTTTCTTTTGGGCAGCTGTTTGGCTCTTGCGGCTTGCGCTGA
>GCA_000227485.1|I33_4047 I33_4047
ATGGGCTCATCGCCATGTCATCAAATCCTTTCTGCATTAAGCATAGCGAAAATGGGAAAGGAAAACGTCAACCGGCAGATTGATTTTTCAGCTGCTATACTTGTTCGCGCTGCATAA
>GCA_000227485.1|I33_4067 I33_4067
ATGACCTCCCCTATTCAACAGCTTTTTTTGGTAAGCGCTTCCATCCTTTCTTTCTGTGAAGAAGGCTTATTTCAAATGTGTATGACCGCATATTTATATGTAGACCAAAAATCCTAA
>GCA_000227485.1|I33_4072 I33_4072
TTGTTTTACTGTCTTTTGATCACAGTCTGCGAACATCTGAGCCTCACCTTCACTTTCGCATGCGCTCATCACAAGAACTGTGACCAGCAGGCTTATACACAAGCCTATTCGCCTCATGCTCTGTCTCCTCTCTGCTGA
>GCA_000227485.1|I33_4086 I33_4086
ATGTTATCGATCAATAAGCAAGATGACCCGGTTTTTCAGTTTTTAGCTGGAACATTCCATCAAGATATTGAAACTCCTGATGACGCTATACAAGAGTTATTAACAGAGGAAAGTAAGGAATATTTGGAGGATGCTATTGTCTTTTTAACGGATTTTATTGAAAGTGAGCATTCAGACAATGAGAAAAATGAATACATTCAATCTTGCGCGGAGGGGGTGTATTTTCCTGCGTTTAATTTAGAACCAATAGATTGGCTAAAGAATGTAATAGTACAGATAAAGAAGTCTTTAAATAAAATTTAA
>GCA_000227485.1|I33_4087 I33_4087
ATGACAATCTGGTTAGCAAATGCCAATCAAGTTCACGATATAGAGTTATATGTGATTGCTGGTTTATCATATGGTATATTTTTCTTTGTGTTCCCTTTAGTTATTTATATATTCAGGAAAAGAGTACTTATAAAAAAATTAAATGATATAGACGGATATAAATAG
>GCA_000227485.1|I33_4091 I33_4091
ATGGGTTATGATTCTTTAATTGAAACTTTAATAAAATATGAAAATAATGACTTGATACTAGAATGGGCAAGTGGGTTAAGGATTATTGGAGAACTAGATACTGTTTTTGAAACAGACAATGGATTGGATGAAGATGATAATAATTATACAGAATATGATGCAGCTGCATTTAAAGTAAATAAAATATTATCCAAACCGATTCAGAATGAAGGCAACGTATATAATTGGTTGAGACAAGAAAAAAGTTCATTGGTTGAAATCTCTCTCTATGATGATCCACCAAGTACAGTTTTATTAACTGATGGTCAAAGAGTGTGGAAAAGCGATAATTAA
>GCA_000227485.1|I33_4101 I33_4101
GTGATGCAAGAAGGAGAAACAGCAAAAGAGTTGAACTATGAAGGAGAGGATATGCAAGCAGCAGTTCTGCGCAAAACAGACGGACATCAGTCTGACAATGTAAGAGAACAGTGA
>GCA_000227485.1|I33_4121 I33_4121
ATGAGCTTAATTAATTCACATCAATCAGCTGATTCCGGTTTGAATATCTGGAGTCAGCTGTTTTTTTATACAATCGTTACGGCGTCTGAATGGATAGGCGGATTGCAAAAGCGAAGAAAAGGCAAAGGAAATGGCGAAATCTTATATAAAATTCTTGGATGA
>GCA_000227485.1|I33_4127 I33_4127
ATGAAAAGAAATTCTGTCAAAGAGGAACTACAATTATTTTCCTCAACCTCTCTATCTTTGAATGAAAACGGTAAAGATTGTATACTGGGTACAAACCCTTTTTATGTAAATGTTCCGTTTTAA
>GCA_000227485.1|I33_4188 I33_4188
ATGGCTATACTTTGTAATGGTAAGGAATTGCCTATTACAATTGCTATCAATCATAAAAATCGATACGATATGGGCGATAAGACTTTTACAGAAATTTACCCATATGATGCTTATATAAAACAAGATTCCTACATCGAACTCTATGAGGGATTAAATACAGGGATCAAATTTTTTGCTGATTCTCTTGAACATTTTGATCAGGACGCTAGAATCGAAATTCAAACTTCTTTATATGATTCTTCGGATACACAAAAAAAACATGTGTATCCACTTACTTTAGAACCAACTTTGAACTGGATTTATAATCATGGTGACGATATCTTTCCATGGAGAATGGGAACATATCTCATTCATGTTTATTACCAGGGACAAACCTATACAGTCGGTTTTTTTGTAAGACCTTTGTATCTTTCAACGGAGCAAGTTAATTCTATTCATCATTATCTGGAATCGAAAATTGAAGGAATGATCTATGATTTAATCTCCAGCAATGAGAGTTTAATGGATCAGGAAGATAAAACTCTATCGAATTGGTATTATGATTATGCAAGATATATGACTAGCCAAAAGGAAACCATCTACTATTTTTTATTGTCTTTAGAAAATTTGCCACTATCTCATATAATCAGCAGTAATGAAGTCAGTTTAACTCCCGGTAAGGTGAATAGACGATCTATTAAATGGAGTACTACAAATAAGGGAATTGCAAAGAATAGTGGTATTGGAGAAGAAACCTATTATTATAATCAGGTAAAGAAAGTGAATTACAACCAAAGTGCGAACCGCTGGATGAAAAATATCTTGTCGAATTGGAGTTCAGATCTAAACCATGTTATCAAAACAATTTCTAAGAGTCGCGTCATTGTACAAAAGAAACTTTATTCTTTAGAAAATAAAGTCTTTTCTTTGTATGAAAGAAAAGATTATTTAAACACTAGAAGAGAAGTTTCGACAACAACCAAAATTGATATCAGTTCACAAATTTCAATTATAGAAAAAGAGATTCAAAAACATAAAGGAATTCTAGCAAAACAAGACTTTTGGATAGTAAAATTAAGTTCTATTTTTAGCCGAATGGTTTATTTATTGAATAATTCATTTCTGAAAGAAATTGATCGTGGAAAAATTAAGCCAGTTCTAAAAAATAACAATTATTATCAGTTAAACAGTATTTATGATAAATCAAAACTTTTTCAACAAGCGGAAGGTGACAACAAACAAATTGTAAAGATACTTAAACCCTTTTGGCAGATTTATGAATATTTTTGTTTGTTTACTGTCATTGATTGTCTTAAAAAAATCGGATTTAGGATTAAAAAAGGGTTTGAGCCTAATTTTGTTGAGCTTTATCATCAAAGCCTTATTCCACCGGGCACATTCTTCGAATTAGAAAATGAAAAAGCTATCATTCATTGTTGGTATGATAAGTACCATGGCGATAAATTTTCAGCTGAAGAAAAGGGAGAATTATTTTTTGCGGGACAGGAAAAGAAAAGACCGGATATCAAACTGGACTTATATGAAAAGCAAGAAAATGGTGATTTACTGTTTAGGAGCAGTTTAATTTTTGATGCAAAGTTCAGAAAATTAGCTAATATGCATAATAATGATTATGCCACAACTACATATCAACAATTAACTAGTTATTATAACTTTTTTTACTTAGGGTCCAACAGAAAGTCTCAAAGAGGCCAAGTGGTGCATCAAGTCATTTGTTTATACGGAAGCGAAAAAGGTAAAAAAGTAAAGAAAACTGTTGAACCACTCTTGTATATTAAGCTTTTTCCGAAAATAGAAGAGAATGGAGAAATTAACACAATTGGAGAAAATGAAGTTTTAGAGGAACTTCATTATTGGTTAGAGGATTTAATTTTATCTCCCCTTGATTGA
>GCA_000227485.1|I33_4189 I33_4189
ATGCAGACGAACTTTGAACAAAAAGAACTTTCACCTACAGAAAAAAGAAAAATAGAAGAATGTTTTATTCTGGGAAGACTGGCGGATGACAACATTAATTTACGGAGATCAGATACTGTACCCGGAAAAGCAGTAAGCTATACAGCCTCAGGAGATATTGTTTTTTATGTACAAGCTTGCTCTGATGAACCTCTCATATTAAATGAGCTACTAGGAAAACAAACCGAGGATGTGTATATAACATTTGATAATCGTAATAAACTCTATTTAGAACGAGAAAACTATGGGGCTTCTGAGAATAAAGAGGAATTTATTAGAAAACACTTCGAAAATAAATTGATTCTCTTTAAACCTAAACTAAATTATGAAATCCAAAAGAAAAGGTATCATTATAATTTTGATATTGTATTGGTCGATAATGATGATGAACAATCTTCCCATTATGTAGCTATTCCTCATTATAAAAAGGGGATTTCGCATAGGAGGTTTGAAAAATTATTGTTAGACCAAAAACCAATCGAGCTTGAGCAATATAATCACAGTTTTGATATTCCTGAATTCATTGTATGTGATAATTTTATTTATCATATTCCGGATTCAGAAGTATTAGAAAAATACAAAGCCAGAACGACCACTTATATTTGCCGGAAACCAGAAGAAATCAAACGAGTACCATTGCCGCATAATTGGCACTTTTCAATGGCCAAGGCAGCTTATAAAGACCTCTGTTTTATTTCAACAACTCATAGAGGAGAATTAATTGATGAGATTGATCAATCTGGAGAAATCATTACGGAATCCTACAAACAACATGAAAAAGATGATACTCAAGAAAAAGCACATGAACAAACCAATTTAATAGTTACAGAAAACAAAGTGATTCATAATGGTTATGCAGAGTACAAGTTTTTGGAAATACTAGAATTATTAGCTGAAAAAAGAGATTTAATTTATGATAAAAATGACCTTAAAAATCTACATATTTCTTTAAAAACAAGTAAATTCACCATATTAGGCGGAATGAGTGGGACTGGTAAATCTGAACTTGCAAGATTATACGCAGATGCTCTTGGATTAAAACAAGGAGATAACCTATTATTTATCCCTGTAAGCCCAGCCTTTACTGAACCATCTGATGTACTAGGGTTCTTGAATCAACAAACAGGTATTTATATGGAAAGTGACACTGGGTTGGTCAGTTTTCTCTTAAAAGCCAACAAAGAAAAAGATAAAATGTTCATGGTTATTTTTGACGAAATGAATCTGGGTCAAGTCGAACATTATTTCAGTGATTTTATTTCTATTTTGGAAGCACCTATTGGTAAAAGAAAATTAAAGCTGTTTAGTGATAAAGCTATGTGTCGTCAAGAAGAATACTGTGGTGGAATCGAAATTGGAGAAAATGTTTTATTTGTAGGTACAGCTAATTTTGATGAGACTGGGAAGGAATTTTCAAATCGACTTTTAGACCGTTCCAATGTATTAATTTTAGAGAAAAAAGGATTTTTGGAAGCGAAAATTTACGAAGAGGAACAAAAAGAGCAGTTGGAAGAAGGAGATTCAGTAGTCCTTCCTTTTAATATAAGCTCCCAAATTTATAGATCATGGATTAAACAATCGAAAGGTTTATTATCCTTAGAAGATGTAGAATTAAAGATTTTGGATGAAATTCACGAACAAATAAGTAATTATGATTCACAAACAGGTGTATCATTTCGAATTGTAAAGGCAATTTCTCAGTATCTTACTAATGTTCCATATGATGAGGATGACAACGAACTTCTTTCCCGGGATGTAGCCTTTGATTACCAGATTAAACAAAGGATATTGTCAAAAATTCGAGGTTACCGTGATCAAATCGAAAGTCTTGTTTTTAAACAAGACAACGAAGGTAAACCTAATGAAAAGGACGGGGAAATAGGTATTATATTGACAAAATACGAAGGGCTTAAATTTGAAAAATCTTTGGCCTACCTAAAGCAAAAAGCGAAAGAGTTGATTCGAAATGGCTATACTTTGTAA
>GCA_000227485.1|I33_4190 I33_4190
GTGATTGACGTAGATTGGTTCTTATCGTTATTAGATAAAAATGATATGGCATATATTTGTCAAAAATTTAAACTAACAGTAACAGGTTTTCAACGTAATTTGAGTAGTGCACCTATAAAATTATTAGGAAACACTATCAAAACAGCTTTAAATAATGGATTTCAGAAAAAAAGAGGGAAAAAAAAAGACTATTTGCCTTTTGAAGATATGTTTTTACATATTGCAAAAGACTTAATAGTAAAACGTTCTTATATTTCAAAATTTACATTTTTGGAGTTTGCTGTTCATGCAGAATTGGAGCAAGATTTACGTAATTTTGAGATTATCTCTATTGCTTATAAATTATTCCCTAAAGAATTTGAGAAACATTATGATACGATAGTTAAAAACACTAATAAAGGACATTACATATTTAATGGATTATCACAAGAATTAAACAGAACCCCTCTAGAGAAAATCTGTAAAATAGTTGATGTTAATAGCCTACATGAAAAAAATATTGAAACACTAAAAGAATTTGGAAACATCTTTTTGCAATCCTCTGAAAAGGTTTTTGTTGAAATCAGAGATTTGATTGTTGATGAAGAATCTGCTTTTCGTTTTTTAGCAAAAACGAAAAAAAATATGCATGTATATATTATGACTGCTTTTTTGCTAAAAGAAGAGAGATATAACGAAGAAATCTATAAAGACCTTATTCAAACGACTGTTCTTAACATTCAAGCTCATAAATTAGAACAATTAAATAAGACAGCAGAAGAAAAAGAAGCAGAGTTGAAGGACATTGAGAGCAAATTATTAAAATTAACAAAAGAAAAAGAAGCAGAGTTGAAGAATGTTGAGAGCAGATTATTAAAATTAACAGAAGAAAAAAATAGATTAGAAAAAGAAAATTCTAGTCTAGTTACCAGTTTAAATAGGCAAATTGAAAATGAGAATAATCTATTGGTCAATATAGAAGAACTTACAAAGAAAGTGGATAAATTAGAAAGCATTTTAAATAAGAATGAGCCCTTACAAATGGTATTTTATCGCATCATTACGGAAAACAATTTTATTATTGTCACGAAAGATGTTGATTATTTTGTAGGGACACCTTTTGAAAGTGTAACAATTTTACCTACGAAGTTTAAAAAAAATATAAGGTCAAGTAGTCAATACAAGGAACAAACCGTTTTTGTGACTAGATCCTCTTTTAACAGTGCAACAGAATGGTATGAATTCAAACAATTTTTAGAAAAACATCATTTGAGTTATGAAGAACTTGGCCAATATGATATCACCTTTTATATTCAGGAAATTATTCAATACTTAAGCAGGAAGGAAGTTTTGATTTATGCAGACGAACTTTGA
>GCA_000227485.1|I33_4227 I33_4227
GTGAAATTTAGAGATGATATAAAAACATTCGGTGCAACGTATGTTGCAGCGATGAAAAAAGAGCAGTCGTTTATGCTGCTCTTTTCTATTCGTATTTCGTATGTTCAGGATGATACGAGGTGA
>GCA_000227485.1|I33_4251 I33_4251
ATGATTAAAAATATAATTGGAACGACGCTTATACTCATTAGTCTTGTGGTATTCGGAATCAATTGGTTATACTTTGAGCCAAGAGGGTTAGAAGGAATTCCAAACTGGATTGGATTTGTAGGTGCTTTATTCGGAAGTTTTATTAAATACTCTCATCCAAATCAGAAAAACACTAGTGAAAATATGAGTAATAGTAAGGGAATGATAAGAAAAATCGGTAAGGCCATTGATAATTTTATCGATGCTATTTCAGGTGGCATTGATAATGAAGATAGAGATCAAAGAATGAATGACAAACCTAAAAAATAG
>GCA_001746575.1|BSBS38_00202 BSBS38_00202
ATGAATGAGATCTGGGCTTTTTTATATAACATACACTTAAGCAGCATTGATATAATAGAGAGAAGAGAAATTTTAAATAGGGGACTTGCATATGATGCTTCAGAAGCTGAACCGTGTATTGGGGAGAGTGATGCCGCTGTTGACGCCGACTAG
>GCA_001746575.1|BSBS38_00255 BSBS38_00255
GTGAACCACAGCTTACATTCAAACACACTTGCCAAAATCGTATGTACTGTGACATTAACAACGTTATACTTCTATTTTTTCGGCACTCGTTTTAATGAATTAATAGAATTAGCTGTACAAATGTTTTTTGCCTTGATCGGCCTTTTTTTGGGTTTTTATCGTTTCCCCATTTTCAAGAAATTTCAAATTTCTGAACGCTTCAAACAAAAATCCGAAAACGCCCGCATAGTCGGTATGATCAACTTCGTATTAGAACAAAAATACAAAAAAAGCATCTCTGAATAA
>GCA_001746575.1|BSBS38_00260 BSBS38_00260
ATGTATACACTTCAAGAAATTAGTAAACCTAAAAGAAAAAAACTAGTGAAAAATATTGAGAAGCACTTAAAGAACTACAATAATTACAAAGTTGCCATCCTTAATCTAAGTAAACAGCTTGAATTCATAGCTACAAATGATAATATGGAAATCTTTAAAGAAAGCATCGATGATGACTGTGAGTTTCAGGAATCGGTGGATAAACTTGCCGGTGAGTTGCAACATATCAAACTTCTAAAAGATTCAATCGATATTTCATTATCAGAATTAACAGAACTAGAGTACAGATTTGTTCAATACCGTTATTTTAAAAATTGGACCATTGAAAAAAGTGCACTAGAGATCGGTTATAGTGATAAAGCACTGTTTGTAATACGTAATCAGGTAATGGATAAATTATTGATCAGCTTAGGGAGCGTTGTTTACATGTAA
>GCA_001746575.1|BSBS38_00261 BSBS38_00261
ATGATGGATAAAGGGACATTTGTTAGAACGTTCGTCTTGATCATAGCACTTATAAACCAACTACTCACAATATATAACAAATCACCTCTTCCTTTAGACAATGAACAATTGGAACAATTCGTATCTATGGTATTCACCTCTGTAGCAGCAATAATAGCATGGTATAAAAACAATTATGTTACAAAAAAAGGGCACTCACAAAAACAATTATTGAAGGAGAAGAATTTAATTAAAGTCAAAAAATAA
>GCA_001746575.1|BSBS38_00262 group_3863
ATGGCAACAACATATTCTACAACTACTTATACTGTTAAATCTGGAGACAATTTAGGAAGTATCGCTCAACGATTTGGAATGACATTGTCAGAGATCCAATCACTGAATAACATTAGCAACCCAGATAAAATTCAAGTCGGTCAAGTATTGAAAGTTTACGCTAGTGGCAATGATTCTGGCAGTGGGGGTTCCACACGAAAAACGACCACTTATACTGTTAAATCTGGCGACAATTTAGGAAGTATCGCCCAACGATTTGGAATGACGTTGTCAGAGATCCAATCACTGAATAACATTAGCAACCCAGATAAAATTCAAGTCGGTCAAGTATTGAAAGTTTACGCTAGTGGCAATGATTCTGGCAGTGGGGGTTCCACACGAAAAACGACCACTTATACTGTTAAATCTGGCGACAATTTAGGAAGTATCGCCCAACGATTTGGAATGACGTTGTCAGAGATCCAATCACTGAATAACATTAGCAACCCAGATAAAATTCAAGTCGGTCAAGTATTGAAAGTTTACGCTAGTGGCAATGATTCTGGCAGTGGGGGTTCCACACGAAAAACGACCACTTATACTGTTAAATCTGGCGACAATTTAGGAAGTATCGCCCAACGATTTGGAATGACGTTGTCAGAGATCCAATCACTGAATAACATTAGCAACCCAGATAAAATTCAAGTCGGTCAAGTATTGAAAGTTTACGCTAGTGGCAATGATTCTGGCAGTGGGGGTTCCACACGAAAAACGACCACTTATACTGTTAAATCTGGCGACAATTTAGGAAGTATCGCCCAACGATTTGGAATGACGTTGTCAGAGATCCAATCACTGAATAACATTAGCAACCCAGATAAAATTCAAGTCGGTCAAGTATTGAAAGTTTACGCTAGTGGCAATGATTCTGGCAGTGGGGGTTCCACACGAAAAACGACCACTTATACTGTTAAATCTGGCGACAATTTAGGAAGTATCGCCCAACGATTTGGAATGACGTTGTCAGAGATCCAATCACTGAATAACATTAGCAACCCAGATAAAATTCAAGTCGGCCAAGTATTGAAAGTTTATGATAATGGTAGTAACGATGATACAAAAGATGACAACTCGACTCCAGATAAAGGAGATGGTGGTTCATCTGTAACTTATGTAACCGAGAGTCAGTTAAATCAAATTGGATGGTCAAGCTCTTATATTTCAAAAGCTATGTTGCAAGATTTGAATAATTGTTTAGAAAGATACAACATTACAACTAGATCTAGACTTTGTCATTTTATTAGTCAATGTAGTCATGAATCCGGAGCTGGACGATGGAGAAAAGAATTAGCATCAGGGAGAGCGTACGAGGGACGCGCAGATCTAGGCAATACTCAACCAGGTGATGGTCCAAAATTTAAAGGAGCAGGTTATATTCAATTAACAGGTCGTTATAACTACACACGTTTTTCCAATGCAATTGGTGATTCTAAAATTATAAGTCTAGGTGTTGATTATGTAGCTAATAATTATCCATGGACTAGTGCGGGATTTTGGTGGCATTCAAACAATATGAATGCACTATGTGACACTAATCCATCAGTTGAGGCAGTAACACGAAGGGTCAATGGCGGTTATAATGGATTAGAAGATCGTAGAATGTATTATAATAGATGTATTAAAGTATTCTAA
>GCA_001746575.1|BSBS38_00263 BSBS38_00263
ATGAAGAAACTTAGAAAGCTATTTTATTGTAATGTTGCCCTGCTACTGCTCGTGTTATTGCTTGCTGCATGTTCGGGCAATAAGAAAGAAGAATCAAAAAATCCTTCAGATAATGATTCTGCTTTACATTCTGAAGAAAATAACGATGAGACTAAAGATAGCAATCAAATAGGCAAGGAAGAATCGGAGCCAAATTCAAAAGAATCTGCAACAAAGGATTCAGAGGAAAATTCCTCAAAAGATTCTGCAACAAAAGATTCAAAGGAAAATTCCTCAAAAGATTCTGCAACAAAGGATTCAGAGGAAAATTCTTCAAAAGGTTCTGCAACGGATGATCATTCAAAAGAAACATCTTCAATAGAAGAAAGAAATGAGGGGAAAGGCGAAAATGACAATGTACTGGGAGAATATTCATCCGATAAAATCGAATATGCCCGAGTTTGGCTGCAGCTTGGGCCAAATCAAGATATAGATGAATTGAATGTTCGCCATATTTCAGCCGGCGAACCGATCAATCCTAATGATGACTCCAGTGCCAGCTATCCAGAAGATGTGATCCAGTTGGCAGGTTCTCGGTTAGTGGATGGATCAGTAACTTACAGCGGCAATGGGAATGGCACGATTAATGTATACAATGTTCCTTTACGCTGGGACTCCGCTGATAATTTAGATAAAGGGATAATGAAGAAAGAGACTGAGGACATTAAGAAAAATACAAAAAAAGTGTACGTTGATACAGGCGACGATAAGAAAATTAAGCGACTCATTGATATAATGGTTATTCATTAA
>GCA_001746575.1|BSBS38_00341 BSBS38_00771
ATGGGGACAAGAGTGAGTTATCCGGTTGAAGTGAAACAGAAGGCTGTAGAAATGAGATTGGCAGGCGTACCTATGAAAGAGATCATGCAGGAGTTGAATATCAAAAATAATACGCAGATTAAGACATGGGTCAGATGGTATAAGGCTGGTGATACACATCGATTTGAACAGCCTGTTGGTAAGCAATACACTTATGGAAAAGGTCCGGAGTATTCTTCCGAATTAGAGAAACTGCAGGCAGAGAATCGATATCTGAGACAACAGAATGAAGTGTTAAAAAAGTACAACGAATTGGAAAGGAAGTTGATAGCCAAACGTCAGTCGAACTTGTAG
>GCA_001746575.1|BSBS38_00342 BSBS38_00342
ATGACCGTGCAGGATATCTGTATTCATTTAGGTATCTCTCGCTCGTCTTATTATCGTTGGAAGAAGAATCTGAAGAAAGATCATCCCAAGCGCCATTTAGAAAAACAAATCGGCACGTTGTGCCGAGAGCACCAGTATCGATATGGATATCGAAAAATCACAGCTATATTAAAAAAGAGAATGTGTATTAACCATAAAACGGTTCAGCGTATTATGCAGAAAAATCAGTGGCAGTGCCGGGTTAAGGTGAAAAAGCGCAAGAAGAATGGGCAGCCATATGCCGTGGTCGACAATATATTAGATAGGAACTTTCAGTCTGATCATCCTCTTGAAAAACTAGTAACAGACATCACGTATTTGCCTTATGGACAGAAACAATTGTACCTTTCCAGTATATTGGATGTATATAATGGAGAAGTGATTGCTTTTACGATTGGAGATAAGCAGGACACAGACTTTGTCTTACACACACTTGATCAACTGCCAACACTGCCTGAGAACTGCGTGTTACATAGTGACCAAGGATCTGTGTATACATCTTACGAGTATCAGAAAGCTGTTAAAACAAAAGGCATTACCATGAGCATGTCCCGCAAAGGGACACCCGCTGATAATGCCTCCATCGAATCGTTTCATTCCTCACTAAAGTCTGAAACGTTCTATCTTAACAGCATTGATCGAACCACGACCGCCATCGTAGAACGCACTGTCATAGAATACATTCATTATTATAACAATATTCGTATTCAAACGAAACTAAACAACCAATCACCGATAAATTATCGGCAATTGGCTGTTTAA
>GCA_001746575.1|BSBS38_00354 BSBS38_02717
GTGGGAGCGCTTTTTCTGCATCTGAAACCTGATGAATATCTAAAGAAACTGTATAAAACAAAAAAGCTTGTAGAAAAAACGTCGTTTTCTCTACAAGCTGAAGAAACCATCATAGATGGTTTCTTTCGGTAA
>GCA_001746575.1|BSBS38_00424 BSBS38_00424
ATGGCTGAATTCATATTAAATGCAGCGGATTTCGGTGTTCCTGGAGATGGTAAAACGGATTCGACAGAACGGATTAATCAGTGCCTCAGTACAGCTGTTTCGAAAGGCTATCATACTGTCTGGTTTCCAAAGGGAACATATTTAATAGACGCAACGCTTGGCGGAGATCTTAATCAGAGGTTTCGAAACGCGGGATCATTGTTCCCGGCAACCTTGAGATTATGA
>GCA_001746575.1|BSBS38_00463 BSBS38_00463
ATGGCTGCCCCGGCCTGTCCATTTCCTTACGAAAATTTCCACGAAGGTCTAACCAAGCAGATCCAAATGCTGTATAATAATTTGGAATTCTTAGGAAAGCATCGGGTGAAGGAAGTTGAATGCAAAAACAATCACGTTAAAGAAAAAAAGAAAAATCAAAACGATCGTTGTACTCAGTATCATTATGATCGCAGCTCTCATTTTTACGATCAGATTGGTGTTTTACAAGCCTTTTCTTATTGA
>GCA_001746575.1|BSBS38_00500 BSBS38_00500
TTGAAGACAAAGAGGAAATATAATTTACTTGTTTTGTTCCTTTCTTTATTAGTAGTATTCCATACAATAATAATGATAATGTATAACTTGCCGTTAAATCCTGTTAACTTTAAGCATGAGAAATTAATTTCAACGTATATGAATCCATTATTTACTCAAAACTGGCAATTATTTGCCCCAGATCCGGTAAGCACAAATAACAATATTATCTGCAGGGGGGTCTTTACAAATAATAAAGGACAAAAAGAATATACTGAGTGGATAGATATTACAGAAAGTTATAATGCAGACATTAAAAACAATTTATTTTCACCAAACAGATTAATGAAAACTGCGCTTTCTGGTGCTGTCTTTGAGGTTCAACCGTATCTAAAGCTGAATGATAAAAAGAAGAATAAACAATTAATTGAGAACGAGTACATCCAAATTATATCTAGTATAGCTGTGAAAAAAATAGAGAGAAGTAAGAAAGTAAAATTAGAATCATTAGATGTTAAGTTGTCTATAGAATCGTTTCCTGAGTATGGAAAGAAGGGGAAGTCAAAATTTAATGTACAGCAGTTCCCCCATATCAATTTACTAACAAAGGAATGA
>GCA_001746575.1|BSBS38_00501 BSBS38_00501
ATGAGATTTAATTTGAAAATTATTTTAAATAAGTTCAGAAATTTTAATCATTTAATGTCAAATAAAATGCATTATTTAATAGGTTCAAGCATCTTAAGGATATTTATTGGATTACATATTATGTTTACTTATTTAATTCACTTTGCTCAAAGGAATGAAATATGGGGACCTAATGCTTTTTATTCATTTGAAAAATGCTTTGAAGCTTATGGTTTTACTTCTCTATATCTTTTTAGTGACTCACAGTTATATTTTGAGTTTATTTTTATAAGTGGAATAGTCATTAATACTCTGTATATATTAGGGTATAAAATGAGAGTAGTCAGCATCATAAATTTTATTTGGGTTTGGTCTTTATATCAAAGGAATCCTTACATACATGACGGTGGTAATAATATTCTTATTCTTATTATGTTGTATCTTATTTTTGCATCCTTAGGTGAGTTTTTTACTATTCATACTGAATCCCGTTCGAAAGAAAAGTCTAAAGTTACTATTATTATTCACAATTTCTCAGTGATGATTTCAATGATTCAAGTGTCTTTACTTTATTTTTTTGCGGGCTTTAACAAAGCGCAAGGAAAAATGTGGACCCATGGGACCGCACTTTACTATATACTACAGGTTGATGAATATAGTATAAACAAAGGGTTTACAAATCTCGTTATTGATAACCCTTATCTTCTAGTATTAGGAACATACTCAGCATTGTTTCTCCAGCTAATGTTTCCAATATTAGTTTGGAATAGGTATTTTAAAATTCCCCTGCTTATAGGTTCAATTCTTTTTCATTTATCTATAATTATATTTATGGGTCTTCTTCAATTTGGTGTTATAATGATAGCCCTTGATTTATTGTTTATAACGGATACGGAGTATAGGAAATTGTACAAGTTTTTATCACGAATTTATGATAAGTTTAAACTGAAGTTTAGGAATATTTTCAACCAAAAGTTAAGAAATCCCACCATTTAA
>GCA_001746575.1|BSBS38_00502 BSBS38_00502
ATGTTTGATTACATTAAGATTATTATTTATTTAATCGGATCAATTGGAATGATCTACGCTTGTTATCACGATTATAACTATGCAAAAAAAGGACAAAATGACAAGTGCATATTTTTCAAAAATAAACGATTAAGTGGAGTAGTGCTATTTTGTTATTTGTTTTTATTTTTAGCTAATCTTAAGGACTTCTTGTTTTTGTTAATTAACACGAAATAA
>GCA_001746575.1|BSBS38_00562 group_3871
ATGACTTTAGGCAAACGTTTAAGAGAAGCAAGAATTAAAACTGGATTATCTCAGAAAGAAGCAGCTGAAAAATTAGGAGTAACAAAATCAGTATTATCAAATTATGAGCGAGATTATAGAGACCCCGATACAAAAATGCTAAAACAATTAAGTGATATTTATAATGTCTCCATTGACTATTTATTGGACAAAAATCTTTCGAAAGACAGTGATTCTAAATTGGATCAGGCATTCAATGAGGTGTTGCAAGATCTCAAAAATGAAAATACCCTCCATTTCATGAATGATGGAGAAATCGATGAGGAAACAGCAGAACTAATAAAAAAGGCATTAAAGAATGGGATAAAATTTGTTGATGAACTTAAAAAGAAAGAGTGA
>GCA_001746575.1|BSBS38_00563 BSBS38_00563
TTGAAAGAATTTTTAACTGCTAAGGATATTCAAAATATTCTAGGAGTTAAACAAGCAAAGTCATACGAGATCATTAGAGTTTTAAACGCTGAAATGAAGAATGATGGTTACATGGTTATTCAGGGCAAAGTGAATAGGGCTAAATTTGAAGAGCGCTATTGTTATAAAAAGCAGGAGAGCAAAACGGGGTGA
>GCA_001746575.1|BSBS38_00564 BSBS38_00564
GTGATTTATATAAACACTGAAATAACAAACTCGTTTATGAAAGAAGCTGTTCCGTTGGCCAGACAAATGGAAGGGGATTGGATAGCACGAATGAAAATTGCTCTGAATTCAGTCATCATCAATCATTATTTAAACCTTCCCTTAACAATTGAAAATGTTAATGAATTACTGCGAAAAGGCGTTTCGTATCGAAGGATATGTAAACATTACGGAATCGGAAGAAAAGACATTGAAAAGCTGCGGCAATCATCCATAGTGTGA
>GCA_001746575.1|BSBS38_00565 BSBS38_00565
GTGAAAATAAGGGTGAATGCAACGATCATCACTGATGTTGAAGCTTTAAAGGCTGATAAGGATTTGAATCATTTTAAAGACTATACCACTTGTGAAACATTCGTTGTTGAAACTGATAATTATTTGAAGGCTAATAAAGAAATATCTGAGTTGTTAAAAGGCTGGGACTGGTGGTGTATCTGGTCTACCCGTCCATTGAGTAAGAAGGAAAACCAAGTGTTTACATTATATAACGATGATCTGTATAACTTATGTCGCTAG
>GCA_001746575.1|BSBS38_00566 BSBS38_00566
ATGAACTTAAACTTTATCGTGCCGGATATTAATATGACTTTTGGTGAACTAAAATTTTTAGGTTTAAACCGTGAGCGCTATGCCTATGTGGATGGGAAAAGAACGGATACTTTGGAATCTAGGATTTATAATCTAGGGTCAAGTGTGCAAGGTGGGCAGATTGAAGTGACAATTCCTGCATATGTGGATTTGAAGGAATTTGATTTCTTTAAGGATGTTGAATTGAAAAATCCGAAAATCATGGCTTCTGCTAGAGCAAACGGGAATTTTGCTAATGTTAACTGGACTGTCGAAGCAGAAGATCTCATATTAAAAGGTACTGGGTCTAGTCCTGCAAACAAAACAGTAACACCAGGAACTTCTGATAAGAAATAA
>GCA_001746575.1|BSBS38_00567 BSBS38_00567
GTGAAGACCGTTAAATCTGTGTACTTTGAAAATGTCGTTATCCCTACAATTGAACTTGGCGAATGTCATTGTTGTGAGGAGGACAATGCCGTAGAGTATTATCAAGAAGAAGTCCCGAGAGGTTATGTGTGGGAAATGTATTGTCACTCTTGTAGAGAAAAATCATCGGGATATGAATATGAGTGA
>GCA_001746575.1|BSBS38_00568 BSBS38_00568
ATGTGTGGGAAATGTATTGTCACTCTTGTAGAGAAAAATCATCGGGATATGAATATGAGTGATTTCTTTAATAAAAGGTGTTGGAAGTACAGGGGCAAACGAATCCGCCCGTACATGAGAAATAACGTAAAATTAGCAGGCGCAATCATATTTGTGCCTGTTTTTTTGTTATCAATGTTCCTCTTTTGGAAAGATCATCTTCTTCAATTTAATGTATTTCAAGTGATTGACCACTTTGAATGGAATGTACCTTTGATCGTTAAAAGTTTGGTTTGCTCGTTGTCAATTGGTATTGGATGTGTGTATGTTGCCTGTTTAACTTTTAATGGACTTTTTAAAAGGTTAAAGCACAGGCAGATGCTTGCGAGAATGATTTTCTCAAACAAGTTTTATGAAAAAGATCATGTGAAGGTTAAAAAGCTATTCTCAAATGATACAGGGACGAAGGAAAAAATCACGTACTTTCCTAGGGTGTATTACCAAGTTAAAAACAATCACATTTATATTCGTATTGCTATGGATATGAGCCGTTTTCAGAATCGCTTCCTAGAATTAGGAAAGGATTTAGAAAACGGCTTGTTTTGTGACTTGGTTGATAAGCAAATGGAAGAGGGATTTGTCTGTTTTAAGTTACTGTATGACGTAAGTAAGAATCGTATATCTATAGATGAAGCTATCGCTAAAGACGGTGTTCTGCCATTAATGAAACACGTCTCATGGAAGTTTGATAAATTACCTCACATGCTCATATCCGGTAGCACAGGCGGAGGGAAAACCTATTTTATGTTGACCGTCATAAAGGCGTGTGTAGGACTTGGGGCAGATGTGAAAATCTTAGACCCGAAAAATGCTGATTTAGCCGACTTGGAAGAGGTGCTCCCGAAAAGAGTCTATTCGCAGAAAAATGGCATCCTTATGTGTCTAAGAAAGTCGGTTGATGGCATGATGGAACGAATGGATGAAATGAAGAAAATGCCCAATTACAAGACTGGTGAAAACTATGCCTATTTAGGGCTAAAACCTGTCTTTATCTTCTTTGATGAATATGTGGCATTTATGGATTTGCTGGATATGAAAGAAAGGAATGAAGCCTTATCCTACATGAAACAATTGGTTTTATTGGGGCGTCAAGCTGGTTATTTTCTTGTTTTAGGGGCACAGCGACCAGATGCAAAATATCTAGCTGATGGGATACGAGATCAATTTAGCTTTCGTGTTGCTCTTGGCAATATGTCTGATACTGGCTATGGGATGATGTTCGGTGACGTTGATAAAACATTTATGGAAAAAGACGTGAAAGGCCGAGGATATGCCTATGTCGGCACAGGTTCAATATTAGAGTTTTACAGCCCAATTGTGCCAAAAGGATATGATTTTATGTCGTCTATTAAAGAATCGCTGGTTGGAGTCGAGGGAGCGCAGGCGACGGCAGTCGCCAGCGGCAGCGTAAGCGACCAGACGGCCAGCGGCGAAGGAGTGAGCGAAGCGAATGGATGA
>GCA_001746575.1|BSBS38_00569 BSBS38_00569
ATGGATGAGCTAAAACAACCCCCCCACGCTAACAGGGGGGTAGTAATCGTAAAAGAAAAAAATGAAACCGTTGAAAGTCCTTTGGTATCAATGGTTGACTATATTCGAGTCTCTTTTAAAACTCATGATGTTGACCGAATTATTGAAGAGGTTCTTCACCTTAGCAAAGACTTTATGACTGAGAAACAATCTGGTTTTTATGGCTACGTTGGCACGTACGAACTGGACTATATCAAAGTGTTTTATTCTGCCCCAGATGATAACAGAGGTGTTTTGATAGAAATGTCCGGTCAAGGTTGCCGTCAATTTGAATCCTTCTTGGAATGCCGGAAGAAAACATGGTACGACTTCTTTCAAGATTGCATGGCGCAAGGCGGTTCATTTACTCGCTTTGACTTGGCGATTGATGATAAAAAGACGTACTTTTCTATACCGGAATTGTTAAAGAAAGCCCAAAAGGGCGAATGTATTTCACGCTTTAGAAAATCCGATTTCAATGGCTCCTTTGATCTATCTGATGGCATTACAGGCGGAACGACAATATATTTCGGCTCTAAAAAGTCAGAAGCGTACCTTTGCTTTTACGAAAAAAACTACGAACAAGCAGAAAAGTATAACATTCCGTTAGAAGAACTAGGCGATTGGAATCGTTATGAATTGCGGCTGAAAAATGAACGTGCACAAGTGGCTATAGATGCTTTATTGAAAACAAAGGATTTAACCTTGATTGCTATGCAAATCATTAATAACTATGTAAGGTTCGTTGATGCTGATGAAAACATCACTAGAGAGCATTGGAAAACGAGCCTTTTTTGGTCTGATTTTATAGGTGATGTTGGGAGACTTCCTTTGTACGTCAAACCACAAAAAGACTTCTATCAGAAATCAAGAAACTGGCTTCGTAACTCTTGTGCTCCTACTATGAAAATGGTGCTTGAAGCTGATGAACATTTAGGGAAAACCGATCTGTCAGATATGATTGCAGAAGCTGAACTGGCAGACAAACATAAAAAAATGTTAAATGTGTATATGGCTGATGTTGCTGACATGGTCGTTTAA
>GCA_001746575.1|BSBS38_00570 BSBS38_00570
ATGTTACTTGCGATATTTTTTGTAATCGTGAGTTTACTTGGCGGCGGTCTCTTATTCCTTTTGATATATCCTAAGCTTCAAAGTTTGGCTGACCGTTATAGTTGGACAGAAAATACGATTTTTATTATGGCTGTATCTGTGACAGTGGTAGCTTCAATGTTCGGTCTGATTTCTGAAAGTGTTAATTCTGATGTCATTGCAAAGGTAATGTATTTTACCTTTGTTTTTTTATGGGGTTTTTCAATATGCGTAGGCGTTTTTCTAAGAGAACGTTAA
>GCA_001746575.1|BSBS38_00571 BSBS38_00571
ATGTTTAACATTAATCTGTTGAATCAGGCCCGACTAGAGAGTGATTTGGAGTCTCTTGGCTGTTTGGAAATTGCTGAGGAATTGATTGAAAAAATGATGGAAGATGTCTTTTACAGTGACGTAGCTCAAAGAGTCATAGTCCAAACTCTTACGGTTATAGATAACGTGAATGCTAAACTTCAAGCCACATTCAACATACTGGAGGATGAAGACGCTGAGACAGATGAAAGAATTGTGGAGTTTGAAGGAATTAGTTACTACCAATAA
>GCA_001746575.1|BSBS38_00572 BSBS38_01050
ATGTTGGTTGTCGAGGGCGAACGAGTAAAAGGGTTTGCTGAGTATCGTTACACATTCTATAAGACACGATACTTGCCGGACGGTCGAATGACTAGTTTAAGAGTTTATTTGGAGAATCAAAGCATAAAAAGGGTGTTACATCGTGTAGCATCCTTTTTATCTTTCTTGGAAAGAACGAAACAAATTGAACAGAAGGAGTGTGAAAAAGTTGCTCAATAA
>GCA_001746575.1|BSBS38_00573 BSBS38_01054
TTGCTCAATAAAGAAATCGGCTCTGATAAAAAAGAAGAGTCATTTTTTCGGTCTGTCTTTCAAAAACTGAAACGAATTGAAAGACCGGAAAAAGACAAACAGAAAGTCCCTCGTGACAGGTCGAAACTGATAGCCGTCACATTGTGGTCTTGTGTAGGTGGCTTGCTGTTTATCTGCTTGCTCGCTGTGCTTCTGTCAATTAATACTCGCTCTCAACTTAATGACATGAAAGATGAAGCCAATAAGCCAACAAATGACGATAAACAAAAAATTTCGGTGACTGCTGCTGAAAACTTTCTATCAGGGTTCATCAATGAATATGTGAATGTGAAGAACAATCAAGAATCTATTGAAAAACGTATACAGAGCCTTGAAAGCTACATGGTGAAACAGGAGGATAACCACTTTGAAGATGAAGAACGCTTCAATGTGGATGGTTTAAAAGGTGATCGAGAGTTGAAAGATTACAGCTTATATAACGTGAAAGAAGGTGATAAAAACAGCCTTTTTCAATATAAGGTCACATATGAAAATCTATACCCTGTAGAAAAGGAAGTTGAAAAAGAAGTCAAAGACGGAAAGAAGAAAAAGAAGGTGAAAGAAAAGGTTAAAACAAATGAGAAATCTGAAAAACAAATGTTGCTGAATATTCCAGTCACAAATAAAGATGATTCCTTTGCGGTGTCTGCCGTCCCTTACTTTACCCAGATTTATGATTTGAAAGGCGATATTGCTTTTAAGGGCAAAGAAGAAACTAGAGACGAATATGCAGGCGAGAAAAAAGAATCTATCGAATCATTTCTTCAAAATTTCTTTGAGAAATACGCTTCTGAAAAGAAAGAAGAAATGGTTTATATGATGAAAAAGCCGGAAGCATTGGAAGGAAACTTGTTATTTGGGGCAGTACAGTCAGTAAAAATCTTCGAGACGAAAAAAGGTTTCGAGGTTTTTTGTGCTGTTCGATTTAAGGAAAAAGAAAATGACATTCCGGTAAATGAAAAATTCAGTCTAGAGATTACGGAAAACAGCGGTCAGTTTTATATAAATAAACTCAAACATCAATAG
>GCA_001746575.1|BSBS38_00574 BSBS38_00574
ATGGATTTCATGAATTTCTTTATTCTTGGTGCAGACCTTCCAACACTTGGAGGGGTAAAAGGTTGGGCGTCAGATGTTGTTATCCAATTCATTACGATTGTGGTCATGTTCATAGCCGCAAAGAATCTTATGAGATTAAAAATGGGCGGCATTATCTTTGTTTGCTGTATTGGCAGTGCGGTAACGTGGGTTATTAAACACTGGTCAGAATTTTCCGGCTGGATCAATGCGCTAATGGAAAAATTGTAA
>GCA_001746575.1|BSBS38_00575 BSBS38_00575
ATGGGGCGTCTGGTGTTCAACTATCGGAAGGCAATGAGAGAGCCGAAAAAAATTCAGCAATTAACCGAAAATTATTCGTTACCCTTTGCAGTTGAGTTAATACCGGCTATTAACTATTTCATTTTTGTTGGCCTATGCTTTGGCTTCTGGTACGGCGTGAGGATGATTTTTCCTCACGCTTTTGATAACAGTTTCATCATCGTGATTTTTGGAATACCGATTTTTTTGACAATGCTTGTTACGAAAATAAAGCCGGAAGGCAAAAACATTTATTTATACTTCATTGATTTTGCAAAGTATTACTTCCTCATTAAGCTTCCACAAAAGAAGTTTTGCAATGACCGAAAGGTTGATTTAAGTAATGAAAAACAAATTGAGTTTCGAAAACTTGTGAAGGTGGTGGATTATTCGAATGAGACTAAAAACGCCTATGAAGGCAATACACAAGAATTTGCTGTTAACAAGAACGGGCGACGTGTGGGCGTACTACCGAATAAAAAGCAATTCGATTCCTATGCAAAATAA
>GCA_001746575.1|BSBS38_00576 BSBS38_01058
ATGCAAAATAAAGAAAAAGTTGAATCGTATAAAAAGAAGTGGCAGCATCTTTTTGAAGAAATTACATCTTATGAGGATTTTCACTTGATGATGTATCCAAGTGAGTATGAATTAGAAAAACGATTTAAGGATTTAGAAACAGATATTGCGGCAGATGCAATGGATGTGGCACGTTACTACAATGAAGAAACGGTAAGGCTGTTAGAACAGCGATTAGGAAGGCTGACAAAGTATGACTTCATTTTAGGTGTAAAACTGAAAAGCAGTCTTGTAAATATTAGTGTTGAACTTAAAGACAATATACTATCTTTTTTCAATACAGCGACTGATACAGTCGTGAAAATGCTCGGGTGGGAACAAAATGTTTCCACCTCTTTTTTTGAAAAATATGAGGAAGTCGAAGAAACACTAGCGAATATCATGGCTTCTGTTCGCGGAGAACGGCTTTCAGAAACAGAAATGACATACATTAACCGTTATCACTTTGTGCGTGGATTGAAACACCAGACGAATGAAGAAAGTGAGATAAAGGATGTTCGCTCTATTACAAACACGATCATAGACCCCACTGACCCATCAGTTTTGCATCTGCATAGTGACCAAGATGAAGGCTATTCAGCTTTTGTCGTGATTGACGAATTTCTTCACAATATGTCGGAAAGTGATTTGTTTTATGAAGCGCAGTCTCTTCCCTTCCCTGTTGAAGTTCAGATGAAAATTCAAACGGAATCAAAGTCCATTACCAAGCCTGCCCTCAACCTCAAAAGACAGCAATTGAAAGAAGAACAAAAAGAACAACAAAGCACAGGCGATCGAAGTGATGTTTCCACTGTCACAAGTGCCACAATGATAAGGCATTTACAAGATGAAATAAAGAAAGAAGATGTGCATGTGATGAACTGGCTGTCTGTGATAGTCGTTCATGGAAAGACAAAAAAAGAGTGTGTGGGAAAAGCAACGATTGTCAAAAGGCATTTAAAAGGCGCTGGCATTACTTGTCGGCTTCCGGTGGCTGATCAACTGAACCTTTTTTATAAAATGCTTCCTGGTGAAAAGTTAGACATAACTGATAAGAACTGGATTCAAAAAACAACGCAAGACGGTGTGGCAGAAGGTCTTTTCGCTGTTAACTCTGATATTGGTTCGAAAATAGGTTTTTTTCTCGGTTGGGTTGACCGTTTCCAAGAGCACACCGATTTAGAAAGTGCCATTATGTCCAGCCGTGATTTTGTCTTATTTCATCCTTTCTTAGCGAATCAGCAGTTAAAGGGTTCAAAGACACGTTCTCCCCATTGCCTAATCTCAGGAGATACAGGAAACGGCAAGTCATATCTGGCGAAATTGATTTTTATCTACATCACTATGTTAAACATCAAATCTCTGTATATAGACCCTAAAAAAGAAATGAGAAAGTGGATTCAAAGAGTCTTGAATGATGAGTACATTCGAGAGAACTTTCCCTTATATATTGCACATTTAGAGAAGTACAACTATATCACGCTAGATCATGAAAACACGCATAACTGGGGAGCGCTTGATCCTGTTTCTTTCCTCCCACCTATGAAAGCAAAAGAGCTGGTTCAAGTCATTTTTGAACAAGTATATGACTTTAAAGGGAAGGACGACATAAACACAGCTTTCCTTCGTGCTACGTCAGAAGTGATTGATGCGAAACAAAAAGGTGAACAGGTCGGCTCACTTGACATTATTCGGAAGATGCAGAGCCATCCCGAAGAAGCTGTACAAAAAGCTGGTGACTATTTAAATGAGGTCGTATCAGATTCCATTTTGAAACTTTGTATTCATGATGGCTCAAATCCTGCATTGTCACTAGAAAAGCGAATCACCATTCTAGAAGTTGAAAATATGGATTTACCGGATCATGCTGAGCGACTTGAAAATTACACCATTTCACAACTGAAGTCTAGTGCTGTCATGTTTGCACTCGGTAAGTTCTGCGAACTATTCGGCATGAATCCAGACGAACAGACAGTTGAATTTATAGACGAAGCGTGGATATTTACAACGTCACAACAAGGAAAAAAAGTTGAAAGACAAATGCGCCGGATTGGTCGCTCATACAACAATGCGGAATACTTCATTTCCCAATCCACAAAAGACGCTTTAAAAGAAGAGGATTCTGGAAACTTCGGTGTTGCCTTTGCCTTTGATGAACCGAATGAGCGAGAAGAAGTGTTGAAATGGATGAATATGGAGGTCACAAAAGAAAACAAAAAAATGATGGAATCCATGTTCCAAGGTCAATGTCTATTTAAAGATTACTATGGCCGTACCTCTAAAATTTCGATTGAATGCCTATTCGAAGAATGGCAAGGTGCTCTGAAAACAGTTGAGAAAAAAGCCGTTGCATATGCAGAAGAAAAATATTTATAA
>GCA_001746575.1|BSBS38_00577 BSBS38_00577
ATGGAAATAGCTTTCTTAAACTCTCTTGTTGTCACGAGTCCAGGCTTTTATAAAGCTGAAAAAATCACATTGGACGAAGTTAAACAATGGTTGAGACATTATGACGGACGATACAAAAGTTTTATTGGGCATAAATCAACGGCACAGTTTCTTCAAAAATTATTAGGCATCAAGATTGAACAAAACCGAAAGACTTTCAGACATATGAAATATCAAAAAGCAATCTGTTTCTCTCTGTATGAACGATATCCCGAAAACGTCCTGCTATCACAAAGAGACTTAGAGAAAGCAAGGTACCAATTTTATTTATTAACTCGATTAGATTAG
>GCA_001746575.1|BSBS38_00578 BSBS38_01060
ATGAAAAAGAAAAGGATACTGATTGTGTCTGCTATCGTGTTGCTGTTTTTAACTGTCGCATCGGCTATAACAGTATTTTCGGCTGACGGAGATACCACCACTCTGCCGAAAGTCGAAAAAGCTGGCGGCGTGGAATTGAAGGTTAAAAGATTTCCTATCTCACGTTATCAAGCGAATAATGAAGCATCTGACGATTTAATTAAGGGGGCGTTTGTTGGACTGACAAACGTCACTTTTTCTTTTGCTGGAAACATTGTTCGTGTGGTTGATGCTGGAATGGATATTTTGTATAACTTGCAACCAATTGATGAGTTCGCAAACTCTATTACAAACGTCTCAAAAACAGTTTATAAAACACTGAAAAATAATTTCGGTGAAGCTTTATTTATTTTCACGTGCACCTATGTTGTCTACCTGTTCTGTGTGAGAGGTAGCGTAAAAGAAGCAATGCGGCGGAGTATTATATTTATTTGTGTCATGGTGATCGGCGGGCTTTGGATGACGAACGCTGGTTATTACATGAAAGCGTTGAATGCCTTGTCTGTAGAAGCGCAAGGAAAGCTTTTAACTGCGGGAAATGGATTGGTCGGCATTGTTAATGATGAAGGCAATTTTGCAGACAGTTCTGCGATTGAGAAAGGAAAAGAAATGGAAGGCACGGTTGCGGTTATGCGTAATCTTTACTTTGACATTGCTTTGATGAAGCCATTTCTAATCGTGAACTTTGGAGAAACAAGTGAAGCAAAAATTAATGAAAAAGGTGATTCGAAAGAGAAATTATCAAGGGTTGATAAATTGCTTTCATACAAGCTGTCAAAAGACGGAGAAAAAGCAAAACAGAAATATATAAAGGACACTGAAATTGAAAAATACGATAATGAGTCTATGACCTCTGGAAATGTCTTTAATCAACTTGGAGAATCTTTTATTGCTATAGTTGCTTCTATTGTTATTGGAATCCCGTTTTTGGCATTAGCGTTCTTTAATTTCTTGCTTCAAGTTGTCGCTTTAGTCATTGTCTTTTTTGTGCCATTCGCTTTCATCTTAGCGTATGTTCCTCAATTAGCTTACTCTGGTTTTGTTACGCTTGGACGCTTGGGGAGTGTTTACCTACTGAAAGCAATGTTAGGGGTCATCGTTCTGTTTGTGTATGTGACTTGTTTTATCGTTGACAAGTTAATACCGCCAAATGGTTTCGGAATGTATCTTTTAAATGTCGCTGTCCTTGCCTCAATCTTGTGGATTGGTTTTCACAAGAGGGATGCCATTATCAAGTTTGTGACTGCTGGAAAAGTTGTTTCAATTGATAATAATATGATGGAAAACATGAGACAAAATATTGTTCAACCAGCTTGGGAGAATGCAAAGAAAATAGGAAGCACATTGGGTAACGGAGGTGGCGTATTTACTGACATTGCAAAGAATTTTAGGGGGAGAAAAGATGGTTCAAATACTGATGGTATAACTGGTGCTCCAAGTGCTCCAAGTGGAGCTACCATGGGATATGATAATACTCATGCCATTTCAAGAACTCCGCAAAAAGAGACTGTTAATGGAATAGCTAGCCATAACAACCGAAATTTAAAGCGAAATCCTCAAACTATATCGAAAGAACAACAAAAACAAAAAGAAGCCTTTGCAAATGCAAAAGAAAATAATCAGCAATCCCATTTAGACAGATTGAGAAAAGACGGAATAAACTCGCCTATGCTGAAAGATGCTTTGAATGAAGGAAAGGAGGATTTATCCAAACGAGCACCTATCTTACAGGATAAAAAGGATGAATCAGCCCGAACAGATCAAAAAGAATATGTTGAACAGCTTCTTAAACAGCCTGAAAATCATCACCCGCAATCTGATGATGCATCATTACAACATGATGAAGAAACTGTTTCTAATCGAGCGCCAGTCTTACAAGAGAGTGAGAAAGAAACAGAGCGTACAGACCAAAAGGCATATGTTCATGAAGGACAAAACCAGAATACTGAAACTGAAAAACATCATGACTTTGAAGTTCAGAAAGATGATTCTGTTTCAAAGAGTGAGCCAGTAGCACAAGAGAAGACAGCAGAAATCAAAAGATCAGACCAAAAAGTCATGACGAATCAATCTGAACCGCAGCTCGGCTTTGTTGAAAGCTCTCAATCTACAAAAGTAGAGAATCAACCTTTTGTCAATAATGAACGAAAAACCAGACCATCTGAACCCGCAAAAGTTCATTCAGATGGTATTCGTGCTGAGAAAAAACAGACGGATGCACCTGCTGAAAGTAAGACTGTTTTAAGAGAAAACCAGCCTTCATCACAAACGATTAAGCGAACTGAACAAAACGTAAATACATTTGAACAAGTATCGTTAAATGAAATTGCAAGACGTTCTTCATCAAAAGTAGAAGATCGACTGAGAAGGGATGAAAGAACAAGATGA
>GCA_001746575.1|BSBS38_00579 BSBS38_01062
ATGATGAGTAAAAAGGTAGTTCTTCCTTTGGTGTTCTCGGTTCCTTTTATCTTCTTTTTTGCTTTATGTATCGTAGTGGTTATGACAATTTCAAGAGAAAATCAAGTCGGGGACGATTTTATAGGCGGTGGGGATGGCGAATATGAAACAGTTGGCATTGCGCCGGAAGTGGAACGATTTAGAGCAGTATTTGAGAAATATGCCCGTCAAGAAGGCGTTTTTGACCAAGTGAATATTATTATGGCGCTCACCATGCAAGAAAGTGGTGGGCGTTCTTTAGATATCATGCAAAGTTCCGAAAGTATCGGCTTACCTCCCAACTCCATAACTGACCCAGAACGTTCGATTGAAGTCGGCATTAAACATTTTAAGAAGGTTTTTAAACAGGCTGGCGGTGATGTTCGTTTAACCTTACAGGCATACAACTTTGGTTCTGGCTTTATAGATTATGTCAAAAAGAATGGCGGGAAATACACAAAGAAATTGGCACTTGATTTCAGCCGATTGCAAGCTTTTAAAATGGGCTGGAAAAGCTATGGTGACCCAAGTTATGTTAACCATGTCATGAGGTATGTGAAAGGTTCTGATAAAAATGTGAAGCCTGTGAATGGTTCTATGGATTTCTATGAAACGGTCATGAAAGAAGCTTTGAAATATGAAGGGCAACCGTATACCTGGGGTGGTTCAAACCCGAAAACTGGATTTGATTGTTCGGGCCTTGTTCAGTGGTCTTTCGCCAAAGCCGGAATCACTCTTCCTAGAACAGCACAAGAACAACATGGAGCAACAAAAAAATAA
>GCA_001746575.1|BSBS38_00580 BSBS38_01063
ATGAAAATACACATTGCATGGGCTTCAGCTTGTTTATTATTGATATTGCTGACCGGATTTTTTACGAATGGACAGCAAACGTATAAGATTGAAAAGTTAAAGGATAAGAATGAAGTTTTGACAGAAAAAATCAAGGAACTGAATCATATAGAATCAACAAGCAGCGCTTCGGAAAACAAGGCATTTTTTGAAGCATTTTTTAATTACTCGGACATAGATAAGCGATATGAAACAGTTAAGAAGCACACAACTGGAAAAGGGTTTGACTATGCATTCCCTTCTCGCTCAGATCAAAAGCACACAGTTAGCGTGCAAAGTGAATTACTTTCATTAGAGAGTTATTCAAAGCCGTTAGATGAATCTCATGAATTGTTTTTAAACATTGTTGAAATTTCAACAACTGCAAATTCAGTTACTACGAATCAAGTGTTGATTGTTCAAACGACTATGAAGAAAGAGAAAGATGGTTGGTTAGTCGATAATGTGCAGGTTAAGGGAAATGGATAA
>GCA_001746575.1|BSBS38_00581 BSBS38_00581
TTGAAAAACCTTTTTATTTTCCTTAGCTTGATGATGATGTTCGTTTTAACTGCATGTGGTGGCAATAAGTATGATGATGCGATTAATGAAGTTATTGATCTAGTCAAAAAAAGCGCAAAAGAATCGGGCGCTGATACCAGTATATATACAAGAGAAAATGCTTTAATACGTGTGTATGATGGGGGAAAGTATATTCAAGTTGCTTTTTATCTTCCAGAAGATCATTCCCGCGAACTTTCACCATATGATTACTTTGAAAAACTAGGTGATAAATATGAAGAAATGGATAGCATGCCTGGAAACGGAGAGAATGATAGATTGGGTTTGTCAAAGAAAACACCAGACTATGAAGAAGCAAAAGGTGAAGAGACAAAGTTAGAGGAGTAG
>GCA_001746575.1|BSBS38_00582 rapI
TTGATGAAGGGGAAGATTCCATATGATCTTGTTACTAAAAAATTAAATGCTTGGTATACAGCGATCAAAAACGATCGTGTGGAACAAGCGGAAAATATTAAACAAGAAGTAGAAATGGAGCTAAAAAGTATTGAAGAAAATCAAGATGCTTTGTTGTATTATCAGTTATTAGAATTTAGACATGAAATAATGTTGAGTTATATGGAATCAAAAAGAATTGACAATCTGACAAGTACTTATGAAACAATTAAGGAGATAGAAGAGCAAGGGCAATTGACAGGTATGCTTGAATATTATTTCTATTTTTTTAAGGGGATGTATGAGTTCAGGAGAAAAGAGTTAACAACAGCGATCAGTGCTTACAGAGTAGCTGAAACTAAGTTATCGGAGGTAGAGGATGAGATAGAGAAAGCTGAATTTTTCTTTAAGGTGTCGTATGTTTACTATTATATGAAGCAAACTTACTTCTCAATGAATTATGCAAATCGAGCACTTAACATATTTAAAGATTATGATGAATATGCTGTTCAAACAATTCGGTGTCAGTTTATTGTTGCAGGCAATTATATTGATTCGATGGAATTTGAAAAGGCCCTCAATGTCTTTTTTAATTCACTTGACGTTGCAAAAAGTATAAATAGTGATCATCTAATTGGGATGTCTCATATAAATATTGGCATCTGTTTTGATGAGTTAAAGCAATATGAAGATGCAGCGACTCATTTAGAAATATCCTTGAAATTGCTTGAAAAGAAAAATAATTCATTTTTACCAAAGGCTTTGTTTATTTTGACACATGTGAAGGCAAAACAGAACGATTTAAAAGCATCTTTAACATATTTTAAAAAAGGTCGATTCTATTCAAAAATAAATAAAGATCTTGAATATGATGCAAAATTTAAAATCTTAGAAGGACTTTACTTTTCTAATGGTGAATATCAACTCATAGAAGATGCATTTGCATATCTTGAATCGAAAAAGATGTTTGCTGATGTTGAAAATTATGCAATTGATGTGGGTGATTTTTTTCATGAACGAGGAAAATTATTACTGTCTAATGAATATTATCGTATGAGTATTGAAGCAAGACGTAAAATCAAAAAAGGAGAGATTAAACATGAAAATTTGTAG
>GCA_001746575.1|BSBS38_00583 BSBS38_00583
ATGAAAATTTGTAGGTTTCTGTTAGTAATGGTTGTATTCAGTAGCGTTTTTACTTTTACTCATCTACATGAAGAAGGAGGACAGATGAAAATTTCATCAGACAGAGTTGCTGCATAA
>GCA_001746575.1|BSBS38_00584 BSBS38_00584
TTGTTAAATAAAAAGCTAAAAGTTGTCTCTCTTTTTAGTGGATGTGGTGGATTAGATCTTGGGTTAGAGCAAGCAGGATTTAACGTTGTATGGGCTAATGACATAGATAAAACAGCAGTTGATACTTATAAATATAATATGGATTCTGTAGTCATTCAAAAAGATATTACCAAAATAAGTACCGATGAAATACCTGAATGCGATCTCGTAGCTGCAGGTTTTCCTTGTCAACCTTTTTCGTCAGCAGGTTCCAGAAAGGGTGTTTCAGACGAACGAGGCACTCTTTTTGAGGAAGCTATTAGGGTTATTGAAGCTAAGAAACCTCTAATTGTTTTATTCGAAAATGTTCGTGGTCTCTTATCAACTAAAAATTTAGATGGTTCTTTATTGATAGATTCCATTGTTGAAACTCTAAAAGATATAGAACCTGGTTACAACATAAATTATAAACTTCTTAAAGCAAGCGACTATGGAGTACCTCAACAACGTTATCGAGTAATCTTTATAGGAATAAGAAAGGATTTAGGAGTTGATTATGAATTTCCAGAACCTACTCATAGTCTCAATGATCCAGATCTGACGGTCGGAAATGTTCTGAAAAATATTGCTGGTCTACCTAATCAAGATGAAATTTGGGAATTGTCCCCTCAGTCTAAGAAATTAATTCCCTTCATTAAAGAGGGTGGTTCATGGAAAGACATACCCTTTGATCATTTACCACCTCGATTAAAAAAAATAAGAGAAGATATGAAAAAATATAGAGCCCCTAACTTTTATAGAAGATTTGCTAGGGATGAAATAAACGGGACAATTACTGCAGCAGCTACTCCTGAGAACTGTGGCATAATTCATCCAATAGAAAATCGACGATATTCTGTAAGAGAAGTCGCTCGAATACAATCTTTCCCTGATGATTTTATATTTGTAGGAACTTCTTTAGCTTCTAAATATAAGGTTATAGGTAATGCTGTGCCTCCTAAACTAGGTAAAATAATAGGGGAGACATTAATTAACTTGCTTAATAGTATTGATCCTAAAAAACTTGAACAAGCAAGAAACGGATATGAACAACTTAAATTGTTCTCAGTTTAA
>GCA_001746575.1|BSBS38_00585 BSBS38_00585
ATGATGAAAAAAATATTTTTGGTGGAACAGCAATTTTACGGGATTCATTTTTTAAGGTCAATATTCGACAACCACTATTTAGGATTATTAAAAACAAAAAAGATTTGTATTGAAGAAGAAAGAAAAAATATCATAAAGTTTCAATTTGTGGGCTTTTTGATTTATAAAGATAAACTAATTTTCATTGTACCAAAGTATCTTAAAGAGTATGCAACAAATGAAAATTATCTCTTTGATAAAATGAAAGTAATTCTGAAAGTAATGGAAAGCTACGGTAAATATAACAAAGTAACTGATAAAGACTTTGATTTCATTGAAGATACTACTTATACGCAATCAAATAACATCTTTAGTGTAGCAAAATTTATTATTGATGATTACTTAAAATTTGGTCTTTACCAAAAAAATAAAAATAACATTAACTTAAATGGAAATGGGGAGATCTTGTGGAACAGTACAGTTAATGAGATTGAACCAATATTTTCTAACGGTACACCACACTATTTCAATAAATACACATTGCATAAGTTCAATGATGACTCTAACCTAATAATTGAACTGCATAAATGGGCTATTAGCTTTTCATATCATTATTTCGGGGAATTATTAGGAATTAATAAGTTAATAATTAATCCTCCTTATTCTCTAAGTATACTAGGCTCTGAAGGTTTTATTAGGCATGTAATAAAAAAAGAACTCAATCAAACATTTGTCGATCACAAAATTCATTTATTAAAGTCAATATTAGCCATCATAGACTTTTTCTTCGAAGGGCCTGATGAACGTATTAATTTGTTTGGAATTAAAAGCTTTGCTCACGTGTGGGAAAAAGTTTGTGCCCATGCCTTTAATAACTGTATTGATAAGTTTATAGACAGGATTCCTTCTCCAACTTGGCAGGAGCTTGGCTCTCCTTTTGAAATAAAAAAGGAATCTTTTATACCAGACATAATTACTACATTCAAATTAAATAAACAGGATTACTTTTGGATATTAGATGCGAAGTACTATGATATTAAATTTACTAAGAATAGCCTAATAAATAATCCTTCAGTAAACGATGTATCAAAACAACTTTTGTATGAATTAGCATTTAAACAAGAAACAAAACATAAAGTAATGAGAAATATTTTCTTGTTCCCCTCAAATGAAATTGGTCCTCCTCCATTAAAAGTTTTTGGACATGTTAAACTGGATTTTATCAGTAAGGAGCCAATCTTCCTTGTTTACCTTTCAGATGAGAAGGTATATAATATGTTTCTAAATAAGAATAGCTTTTCTCTGAATGATTATTCTGAGTTAGAGGATGGTATGATGACTCTATTGAATAATAATTAA
>GCA_001746575.1|BSBS38_00586 mcrB
TTGTATTTCACATCAAAAGGGTTCAGTCATTATTACAAGCTATTAAATACGGTAAAGGAAACGGGAAAAACTAATTTAGAAAGAACTTCTTCACTTGTTTATTTCCTAGCACAAGATAAATTACAAAAAAAATATAGTGTCGATACAATTGATGTATCATCTAATTCAAATTTAAGAAAAGAGTTTCAAAACGCAGTTAAAGAGATATTAGCAGTCGATACTAAAACTAATGAAGAAGTTCAGGCAAACCACTTAGGGGTATTAAACATAGAAGATTCAAAGAATTCAATTTTCATTAAAACCGGAAAGAATTTTTTATCCACACAAGTTTATAGAGCCTCTACCTCAGTGGAAACATTTGATTATCCAACTCGCCCTAAAAATAGTCCAATATTAAAATTAGGGGTTGAGTATAATGGAAGTAAAAACACCATATCTAAACATAAGGATTGGCAAAACAATTTATTAACATACATAGATTTCAGAAAATGCGGCCAAAATACATTACCTTTAATTATATTTTTATTGAGAGACTCAAGATTAGAAAAAGATATGTCCATGAAACCATGGGTAGAAAAAGAGTTAAAAAAAATATTCACTGAGGATCTTTCTGAATTTTTATTAGAAAATGCAGCATTCCCAGATAAAATGGAACCCTCTTTTATTGGTACTGAAAAATGGAGTATTGATAAACTTGATACAGATTTATTCAAAAACATTGAAAACGAGGAGAAAAAACCATACACCGATGTAAATTCATCTAAACAAAATATATATCCAGCAGTCAAGATTCAATTGGATATACCACGAAATAAAATTGTTTATGGCGCACCTGGGACTGGGAAAAGTTACTCCTTAAATGAAGAAGTAATAGAACTTTTTAAACATGAAGAGCTATTATCCAGAATAACATTCCATCCTGATTATACCTATAGTCAATTTATTGGAACATATAAACCAGTGCCTCTCTATAAAAAAACTAATAACGAGATTTATAAAGCTGACAAAACGGAAGTTTTACAAGAGAGTCTTGAACCCATCATCGACTATCAATTTGTTCCTGGTCCTTTTTTAGAGACTCTTGTGAAGTCATATAAATACCCAGATAGCAGTTTTATTATAATTATTGAAGAAATAAACCGTGCAAATACTGCAAGTGTTTTTGGCGATACTTTTCAATTATTAGATCGTAATAAAAATGCGGAGAGTGAGTATGGAATTACTTTTAATGCCGATATAATGAATTTTTTAAGAAGCCAAGGTATTTATGAGACCAAAATTAAAATACCATCTAATTTATTCATTTGGGCTACAATGAATAGTTCAGACCAAGGAGTTATCCCTATGGATACAGCTTTTAAGAGAAGATGGTCTTTCGAATACTTACCCTTAAATAAAAATGAAGAGGCAATGGATGACTATGATATATACCTATCTTTTATTAAGGATAAAAAAGTTCCTTGGAATAAATTCAGAAAAACAATTAACGATCGTATTAAAGATTTTGTGCCAGAAGATAAGTTAATTGGTCCTTTCTTTTTAAAGCCAAACGAACTCACAGATCCAGATTCTTTTAAAAATAAATTATTATTATATTTACGAGATGATGTTCTAAGATACAACTATGACAAATTGTTCCTAAAGAAGAACTTCTCCGATATTATAGAAGACTATGACAACGGGTACAATATTTTCACTTTCCCTGAAGAAGAGTTAAGTAGTGAGCAATGA
>GCA_001746575.1|BSBS38_00587 BSBS38_00587
ATGATTGAAAGACCTAGGCCATTTTATGAACAGGCTTATCATGCCATAAAAAGAATGATTTTCGAAGGGAAATTAAAACCAGGAGAACAGATTGCTGAAGCAAAGCTGGCTAATGAACTTGGTGTTAGTAAGGGGCCTTTAAGAGAAGCAATCAGAGTTTTAGAAAAAGAGGGACTTATGATTGTAAATCCTAGGCTGATGGTATATAAACCAACGATTAAAGATATAGAAGAGATTTATTTTTGTCGGATAGCACTTGAATCCTCTGCTGCAGGGGAAATTGCAAATACTGCTTCTGGTGAAGAATTAAAATTAATAGAGGATATATTGAAAAACACAGAGGTTGCTTTGAAAGCATTAGATCATTCTAAAGTTATTTCATTAAATGAAAAATTTCATGAGTTAATTGTACAATTAACTCATAATAATAAACTTTATAAAATGATAAGTGATTTGAACAATGTGATTCATTTTTATAGAGTTCTGAGCTATGAAGGAAAAACCAGAGCTGAAAACATTTTAAAACAACATCAACAAGTGTTTCATTTTATTAAAGAAGGAGATGAAGAACAGGCATCTAAAGCAATGGCAAAACATCTGCGAAGTGATCTTGAGCATCTAATTAATATTATGAATAAAAATAATTTTTCTTAG
>GCA_001746575.1|BSBS38_00590 BSBS38_01920
ATGCTTTATTTAAATATTCAACAGTTACATCAACGGAAGTTTAAAGTATCTCAAATTGCACAGGAGCTCAAAGTATCGAGACCAACCGTTTATAAATATTTAAAAATGACATTTGAAGAGACAAAAGCATACATGGAACAGCTACAAGGCAAAGGTAAGAAATTGGATCCCTACAGGGATTGGATTATCGCTTGGCTTGAAGAATACCCTCATCTCAGTGCAGCACAAATCCACGATTGGCTCTTAGAGCGTTATCCAGATTTAGTTGTTGGCGAGAGTACAGTAAGAGCCTATGTGAAAGAGATACGGGAGATTTATCAGATTGAGAAAAAAGTAATCATTCGGCAGTATGAAGCAATCCCTGAACAACCTATGGGTAAGCAAATCCAGGTGGATTGGGGAGAAACGAAACAGAAGACCACTGAAAAGAATGAAATCAAACTATATTTCATCGCTTTTGTCTTAGCTCACTCTCGATACAAATACATGGAGTGGCAGGACCGGCCTTTTACGACAAATGATGCCATACGATGTCATGAAAATGCATTTCAATTTTACGGAGGACGTACAGAAGAAATTGTGTATGATCAGGATCGTTTAATTACAGTAAGCGAAAATTCAGGTCAGCTACTTTTAACTTCTGAATTTCAAAGCTATGTAAATGATCGTAAGTTTAAAGTTCATTTATGTCGTAAGGCAGACCCAGAATCAAAAGGAATGATTGAGAACGTTGTAAAGTACATAAAGGGAAATTTCGCAGACAGCCGAGTATTTAGCAATATTGAAGATTGGAATAACCGTGCGTTACAGTGGCTACATCGCACTGGAAATCAACATGTTCATCAGACAACGAAAAAAAGACCAGCTGAAGTGTTCCCCGTCGAAAAGCAACACTTACAGCCCGTCTCTTCACCACTCTCATACGAAAGCGTCATTACCCCAAGTATAACAAGGAATATTAGTAAGGACAATACAATACGGTTCAAATCAAACCGTTATTCCGTTCCTCTCGGAACGTATAGTGCAGTCTCTGATAATGAGGTTTTTATTGAAGTCACTTCGAGCCAACCACCAACGCTGATTATCCGTAAACAGTTGGATGGAGAAGTAATTGCTGAACATAGCATTAGTAATGAAAAGGGAAAGCTTATTCAACATCTACATCATATCCGGGATCGCTCAAAAGGTATTGAAGAATTTAAGCAACAACTTGTTTCACATTTTGAAGATCAGGAACGTGCAACTTCTTATTTAAATGAAATTTGTTTAAGATACCCACGGTATCGGCGTGATCAGCTCATAATTATTCAAAACGTCATTGAGAAATACCCAATGTGGATTGAAGCCACTTTGACTAAATGCCTGATAGATAAACTTTACAGCGCCAATGACTTTCGGGATATCGCAAACCATCAAAATGCATTACAAACTGAATGTACCCAAAAGGTGAAGATTCCCTTTATAAAACATTCAAGTCAAGACAACATCATAGTGACAACTCGCTCTCTTACTGCTTACACAAGTATTTTAGGGGGTGAACCACAGTGA
>GCA_001746575.1|BSBS38_00591 BSBS38_00591
GTGAATAAAACTGTAAATGACTTGCAGGAGCACTTTCGCCAATTAAGGTTATCCGAAACAGCTGAGGAGCTACCAAAGCTCCTACGTGAGGCTGAAAAATCTTCTTGGACGTATTTAGAATTTCTTGAATCTATCACACGTTATGAACTAAGAAAACGTGAAGTAAAAAGTTTAGAAAAAAGAATGAAGTGGGCGCACTTCCCTTACGTGAAGTCACTAAGTGAATTTAATTTAGAAGAGCAAACAGCTTTAACGGGGCGCCAATTGACCCAGCTCGCAGAGCTAAACTGGCTTGAGCAGCAGTATAATTTAATTTTATTGGGACCGCCAGGTGTTGGTAAAACATTTTTAGCAATCGGTTTGGGAATTGAGTCTATTCACAGAGGTTTCAACGTCTATTTCGTAACTATGGGTGAGCTTATTCATCTTTTAAAAACGGAAGAATTTCTAAATAAATCAAAAGTGCAGCTAAAGCGATTAAGAGGCGCCGATCTGGTCATTATTGATGATTTAATGTACATGGCAATGGATCAACGAGAAGCGAATTTGTTTTTTCATTTAATTAATCATTTGTATGAACGAAGTTCCATCATTCTCACATCTAATAAAAGCCCTGAACAGTGGGGTGAATTAATGGGAGATCAAGGAATTACCACTGCAATTTTAGATCGTGTACTTCATCGTGTAGAAGTCATTCATATGGATGGAGATAGCTATCGAATGAAACATCGAAAAAGTGTATTTTCAGCAGAAGTGTAA
>GCA_001746575.1|BSBS38_00595 BSBS38_00595
ATGAACAACAAGAAAAATATCTTTGATATTGTTATGTACATTATTTTCGGTGTGTTAAGTCTTTTTCTAGTTGCAAAAACTGATTATGGCACTGGAGTTTTAGTGTTTGTTGCAATTTTATACCTCGCTGTTATTGCTTATAAAATTAAGCAAGTATTTAGTAATTCAGATTCTTAA
>GCA_001746575.1|BSBS38_00596 BSBS38_00596
TTGAGAAAGAAAAGAGTTATTACTTGTGTTATGGCTGCATCATTGACTTTAGGCTCACTTTTACCTGCAGGTTACGCTTCTGCAAAGGAGGACTCTAAGACAACCCCTTCTTACGAAGAACTAGCTCTACATTACAAAATGAAAAGTGAAAAGATTTCATCGAACGGGAAATTAGTTGAAATTGAGTATGTGAGTGGAAATGAAACTCACAAAGTTCAGATGAACGGAAATAATCATACTGTAAAAGTCGATGGCATAGAACAAAAAGGTTTAAACTTTGAGTATGATGAAAATGTTGCTAAAAGAACAAATTATGAAAACAATAATTTGAAATCAAATGAATTCACAACACAGGCTGCAAAACCTAAAAAGGGATACCATTATGTGGGGACTTTATCTGGGCATACAAAAGCAGCTAAAAATGCGTTATCAGTTACAATGTCATTAGTCGGTATTGTCCCTGGCTTGGGATGGGGGAGTAAGGCTGCCACTATTTTATTCTCTTATTGGGCAAAAGAACAAATCCCTGATGCGTATTATAAATATGATTTATACGAAAAAGGAGCAATGACTGATAGTTGGTATCAGTATGCTACAGTTCAATTTTTTGAAGATAAAGCTCATAAAAAGAAAATGGGCAAACCTTGGACAAGTACTCCTGCAAAAGTAGATTTACCTAATAGCTAA
>GCA_001746575.1|BSBS38_00597 BSBS38_00597
TTGCGTTGGAGTAAATGGTTCAATGTTTTTTGTATAGTAGCATTGGGATCAATATATGGTTATAAATTATTTACTAACCAAGAAGTCAGTACTACTCGTTTAATAATAGCTTCTGTAATTGTGTTGTGGAATATTGTTGGACTTTTTAGCAAAGAATCAGTAAAACAAGCACAGCAAGCAAATTAA
>GCA_001746575.1|BSBS38_00598 BSBS38_00598
GTGAAAAAGGCGTTATTTCTTATATTAGACCAGTATGCAGATTGGGAAGGTGTTTACTTAGCATCTGCATTAAATCAAAGAGAAGATTGGTCGGTTCACACTGTTTCTTTAGACCCTATTGTAAGCTCAATAGGTGGTTTTAAAACATCTGTCGATTACATAATAGGGTTAGAACCTGCAAATTTTAATTTGCTAGTTATGATTGGCGGGGATTCCTGGAGTAATGACAATAAAAAACTATTACATTTTGTAAAAACTGCATTTCAAAAAAACATTCCAATAGCAGCGATATGCGGTGCAGTGGATTTTTTGGCGAAGAATGGTTTGCTGAAAAATCATAGCCATACAGGTAATTTTGTTTACTTATGGAAAGATTACAAACAATATAAACCGATTAGCAGTTTTGTAGAGAAACAAGCAGTAAGAGATAAAAATTTGGTTACTGCTAATGGAACTGCCCCTATTGAATTTACTAATTTAATTTTAGAGATGATTGATTTTGATACTCCTGAGAACATAGAGAAAATGATGTATATGAATCGTTATGGTTTTTATCATTTTTGTGATAAATATGGAAATCCATTTGTTGATTAA
>GCA_001746575.1|BSBS38_00600 BSBS38_03339
GTGGGGAAATTGAAAAGAGATCCGAACTCCGTAGAATTAGCTAACAAGATTATCGAACAGTATCAGCCTAAATCAGTAGAAGATATGCAAGAAGCATTAAAAGACATATTTGGTCCCATGTTTGAGTCAATGCTAAAAGGTGAAATGAATCACCATTTGGGCTATGAATCCAATGACAAGGGAGAAAAAGAAACAAGAAATAGAAGAAATGGATATGGCAAAAAGATCGTGAAAACAACGGCAGGAGAAGTTGAAATTGCAGTCCCCCGTGATCGTGATGGTTCATTTGAACCGCAGTTGATTCCAAAGCGTAAAAGAGATGTATCCTCTATAGAGGATAAGGTCATTTCGATGTATGCCAGAGGAATGTCACAACGAGACATTTCTTCCACGATAGAAGACATCTATGGCTTTTCTGTATCTCATGAAATGGTATCCGACATTACGGATACTGTACTTCCTAATTTAGAAGAGTGGCAAAATCGTCCCTTAAGTAACTGTTACCCTTTTGTGTTTGTCGATTGTCTTTACACAACCATTCGTAATGACTATGAAACGAAGAAGTATGCCGTTTACACAATACTAGGATATACCATAGAAGGTAAAAAGGACATTCTAGGTTTGTGGTTGAATGAAACGGAAAGTAAACATAAATGGATGCAAATTTTTGATGAAATCAAATCTCGTGGTGTAGAAGATATCTTCTTTCTCTCAATGGATGGCGTTAGTGGTCTGGAAGAAGGAGCACGTGCGATTTTTCCTGATGTGACCGTACAGAGATGTATTGTTCATTTAATTCGAAATTCGATTAAGTATATACCAAGTAAAGACTACAAGCCTTTTACTGCTGCCTTAAAGAAAGTGTATGGAGCTCCAAGCCTTAAGGCTTGTCACAGTGCATTTGAATCTTTTGAAAAGCAGTGGTCTACGTACCCTGGAGCTGTAGACGTATGGAAACGAAACTTTTCTCATGTGGAACAACTTTTCGATTATGGTGGTAATATTCGTAAAATCATGTACACTACAAATGCCGTTGAAAGTATCCACTCTAGCTTTCGAAAAGTCACGAAAAAAGGAGCATTCCCCCATGAGAATGCCCTATTAAAAATATTGTTTTTACGAACAAAAGAATTAGAAAAGAAATGGGATGGTGGACGCATCCAGCAATGGGCTATGGTCATGAATCAACTATTAGTTCATGACCACCTAAAGGAACGTGTGAAGAAATATCTAGAATAA
>GCA_001746575.1|BSBS38_00612 BSBS38_00612
ATGAAGGATTTAGAACGTAAATATCCAGAGTTGAAAAAATTATTGGAGACTTATAATTATAAGTTTTTGGCGCTGGGGATGATTTGTCCAATAGCTCCAACAGATGTCGTTTGTTTTTTATCGGCAGCTGTAGGAATCAAGTATACCACTTACATTTTAACGGTTATCGTTACGAATATCCCTTTATTGATATTTTCGAGTTTCATTGTGATCAATTTTAGTGAGTCATTAATGGGAACTGTATTGGTTGTCGCATCATTTGTTTTGGTTTCTATTGTATCCATTAAATGTGGAACACCCTTAAGCATAAACGGAGCACATAGAAATGCCACGAGACTAACCATTTATAGCTTATAA
>GCA_001746575.1|BSBS38_00626 BSBS38_00626
ATGGAATTATCTTTTCTACCTAAAAACACATTCATAGACCCTAATGGACATAATACAAATGAAGTAAAAAGCTTAGTCGATCAATTAGCCGGATTAGTTATTGAACATTCGAGTCATGCTGCAAAGAGAGACACACTGCCTGCTGTGGAGTCTTTTGATTATAGTGATATACCCGAAACTGGTATAGAAATTGAAAATATCTTGGTAAACCTGCAGGGTATCATCAAAAACTCAATGAATCCTCAAAACCCAAGATATATGGGCCATATGGATTCAATCCCCACTCTCATTTCATGCTTGGGTGACTTCATAAGCAGTTCCCTTAATAACAATATGCTAAGCCTTGAGATGTCCCCTGTTTTTTCAAAAGTGGAAGCACAGTTACTCAAAACCATTGCCCGTATGTTTGGATATGATGATAAGTCAGGAGGAGTGATGACAAGCGGCGGAAGTCTCGCTAATCTGCATGCACTTACAGTAGCAAGAAATCATCAATTAAATATGAAAAAGACAGGTATCTTCGGACTTTCTGGACAGCCTGTCATCTTTGTTTCGGACGTCAGCCATACCTCCCTGCACAAAGCAGCTATGATCCTAGGTTTAGGTACCTCCAGTATCATTCCGGTAAAAAGCAACAATCTGGCCCGCATGGATATTCATGATTTAGAAATAAAAATTCATCGTGCAAAGAGTGAAGGCCACATTCCATTTGCTGTTGTCGCAACTGCCGGAACAACTGTGACAGGAAGCATAGATCCAATTTTGCCAATTGCCAGAATCACAAAGGAAAACGGACTGTGGCTGCATGTAGATGCAGCATATGGCGGCGCTTTAATTTTTTCTGAAAAATATCGTGATAAACTGAGTGGTATCGAAATGGCTGATTCCATTACTTTTAATCCGCAAAAGTGGATGTACATCACAAAGACCTGTGCAATGACTCTTTTTAAAAATCGTGAAATACTTGAAACTGATTTCCGTATATCTGCCCCTTATATGAATGAAACTGATTTTATTAATCTGGGTGAATTAGGTGTTCAAGGCACGCGGCATGCTGATATTTTAAAATTATATTTATCACTTCAACACGTTGGAACAAAAGGATACAACCAGTTGATAAATAAAAGTTTCGCACTAAACGAAGAATGTATAGAACAAGTGAAACAGCGGCCTTTTCTTGAGCTTTATTGTGAGCCAGATACAAACATCTGCTGTTTCCGAGGTATACCGCATGACATTGAAAAGGATCAATGGGATAACTGGAACCTGGAACTGCAGCAGTTCTTATTGAAAGAAGAAAATATCTTCTTGTCATTGCCGGAATGGAAAGGAAACCGCTGGCTGCGTGCTGTGTTCCTCAATCCATTTATAACAGGTTCGCTTATAAAACAAATGTTCAGAAAAATAGATCAATTTTATGATCAATATAAACAAATTGTTTAA
>GCA_001746575.1|BSBS38_00635 BSBS38_00635
ATGGCGCCATCACTCATTTTCGATATGGATGGAACTTTGTTTCATATTGGCAGAAGCTGCATCATACTAGCAGGCATCCCAGGAGAAGTGACATGA
>GCA_001746575.1|BSBS38_00700 BSBS38_00700
ATGGATAAAGGGCTGAAGTCGCTGTTAATAAAGTGGATAAATTCAGAATATTTTGTGGATATTGTGTATAAAGTTTACTTTGTTTACTTATTAGGAGATGTTCTGTGGATAAAAAGCACCTCTAAAAAGAGGTGCTTGACTTTTAATCTTCTTCTGTGGATAGTTCTTCCCATTCGGACAAAAGAGATTCCAGCTCCTGATTGA
>GCA_001746575.1|BSBS38_00710 BSBS38_00710
TTGCAAGTATTTAATTCTTTATTAGGTAAATTTACACAAAAATATGAAACTGATTTAATAACGACATATTCTTCAATCATTCTTTGTACCTTCTCAAATGTGTTAGTCTCTTTCAAACATGAAATCATAATTTTATTAACTGACTTGAATTTTGTTCATAATTTCTCCATTATTAACTTAGTAGATATTTTCTACACATTCGCGGTCTTTTCACGTCTATACCCTTCTGTAGAAATAAACATCTGTCGAATAATTGTTAATTACTCAGGCGTTGATTTTCCCATCAACTTTTTGCATTTAACCCTTCTTGGTTGGATTGTTCTTAATAACCTCACATTAAAAATGCTCAATCCTCACCAGTTGGGTGTTTAA
>GCA_001746575.1|BSBS38_00711 BSBS38_00711
ATGGAGAGTGCCAAGTTTAATGAATGGTTTAATAGAAAGACTATAACAAAGCTAATTCAAAGAGATATAGATAAGGAAATATCAAAACAAATAAAAAACTCTAGTAATTTATATAAAGATTTAGCTGCTACTTATAGAAACGAGTTCTTTTACAAAAACACTCTGTTTAATAAATATGTTTTAGGTACTTATAGTTTGAACACCACAGTTGCACTAAGTGAAATAGAGATTGATAATTCAAAGGCAGATTTTGCTTTAATTAATAAGCGCTCATCGTTTGTTGTAGAAATTAAAACAGATTTAGATACATTAGATAAATTAATTTATCAAATTGAAGATTACTATAAAGTTTTTTCTTTAGTTTACGTACTCACTTCTGAAAATTACTATTATCAAGTATATCGCTTAGTTAAAGATACAAAAGTAGGAATTATGGTATTAACAAAGAGAAATACTATCAGTGTTCGAAAACATGCAAAAGCTGACTATAGCAAATTAGAACATGATATTCTTTTCAGAATCCTAAGAAAACAAGAATATGAAGATTTAATAAAAAAACAGTTCAAAGAAGTTCCAGAGGTAAAACCTATCTTTAAATATTCAGTTTATTTGAACATGTTTAGACATTTAGATATAAAAAAAGCCCAGAATTTAGTTTTTAATATGGTATTGAGAAGGATAAATAGGAATAATGTAGAATATTTAAAAGAAGTACCTATGGAATTAAGGTGGCTAGTTTATCAATCTCATTTAAATCAAGAGAAATTTAAAAGGCTATTAAAAAACTTACAAGGGGGAACTTAA
>GCA_001746575.1|BSBS38_00712 BSBS38_00712
ATGTATTTTCCATTTCTAAGGGGCAAACAGAACGAATTACTTGCATTAAAGAATTTAAAGGATGCGGAGATTTTGTCTGATAGTATCTTTCCGGTTATTGAACCTGTGAAGTATTCTAAACAGTTAGTAAATACCTTGAAAGGCTTACTTAGTGAAGGTCATAACATGATTCTGATAATGAACCCAAGTGTAGGAACATTTATTGAGGAACTAAATGATAACGAACAACAGATGGATGAAATTTTAAAGATTATGAGCCATCCATCTGTAACTATTGGTTATCATTTGAACTCAGAGGCGGCTCTAGAAGAATTACCTCAGCTTGTCGAAAGGTGTTCTAGGACTTTAGCAGATACAGCCATTTTCCACAATAATCAAATAAATTTAGATATTTATGAAAAAATATTTGGAGAATTTGAAGCACGTTATAATTTTATTCCAGACCAAAAGCCACTTAAAAGGCGATTTCGAAATAAAAATGGTGTGATCTTTAGAGATGCTTTTATAAAACGCACACCTAACGCAGAATACTTAAATTATGAAGTTGAATGGTTTTCTTCAGACCATTTAGATTTTGAAGATGAAGAATTCTTGGGGTTTTCAGATTATTCTATTGTAGGAAAAGAATATGCAGAAAGTGGATTTGGTGCAAAAGCTATTGCTATTCATGTGATTTACCCCGATGAATCAAATAATCTGTGGATAAGGCATTTTGTATCGGATTCCAATGAAAATCGTGCGGACCAAGCTGGTAAATTTGGTGAAGCCCTTAGCAAATTTGTAGAATGGCATGATAAAACTGAATCAGTTTTAATCAATACACAAGGATTAAATGAATTATTAGACTGTGCTAAAAATGGAAATTACCCTGGCCTAGGAATGTTGAAACGGTACTCAATTAAGCATCACTTAGAACTTATAGGTAATATGTTAGTTAAAGTTTAA
>GCA_001746575.1|BSBS38_00742 BSBS38_00742
ATGGACAAACACCAAGTGAAGCAGATGTATGATGACATAGCAGTGCCAAAGAAAGCACTCAAAAAGGCAATACATCAAGCTGTCGTTCGTGCTGAAAATGAAAGTAACACAAGGCGCCGTTTTAAATGGGCACGAACTATTACAAATGGAATGGCTATTGCTGCTGTGGTATGTATTTTGTATTTATCATCTGGTCTTTTTCTTCCCTCTGTAAACAAAGCGATGGGAAGCATACCCATTGTCGGACAAATTTATAAGGATTTTCAAGATAAAGTTGGTCTATCATTGTTTAAAAGCAATTTGGTCACAGCTTTAAATGAAAAAGCAGAGTCCAGGGGAATCACTGTTTCTGTAAACAGCTCCTATTACGATGCCGGACAGCTTGTGTATAACTTTACCGTTGATAACCTCCAGTCTGATAAAAAAGAGCTAAGTTATAATGTGAGCAAAGCGAGTTTTAATAATAATTTTTCAATCAACTACGATTCCTTAATGCTCAAAAAATTAAATAACAAACAATATGCTGGTCAATTAAGGCTTTATACAAAGGGGACAGAAATAAAGAATGGGGATACCGTGCCTTTTGTGATGACTCATATCAATGAAATACCGGGAAATTGGAGATTCAAACTGCCTATTACCAAAAAGAATGCGAGTTATTTAGAAAGCTCAAAAGTGGTATCAGTGCATCACAATCGTTATCAATTTTCCAATATTCAAGTGGAGAATGGTAAGCTAGGATCTGTCCTTCAATTTACAATCGATTATCAAGGCATAGCAAAGCATGATACGGTTGAAATTAACGAAGTCAAAGATGATTTAGGAAACACATATGAGATGACTTCGTCAAACATCGAACTGGGAGACCGCAAAAAAGTAAACGAGAGAACGGTTAGAGCAAAAGGACAAACACAGTTAGAATCACCAATTAATCCAAAAGCGAAAAAGCTAACATTAATAGCTGATATTAAATCTGAGGCAGAGGGCAGTGAAATTATCCCGTTAAATGCAGAGATGCCATTTCATGTTTCAGAAACAAACCATCAAAACATAGGGATTGAAATCAACAACATTAACCAAAAAGGAAAGAAAGTATTGGTTCATTACCATTTCACTGGAATTGATACCTCAAGCGTGGACGAAAATAAATTAGTGAATATCGGTGAAACGATTGGCCTTGGTGATATAAAAAAAATGCAATCTTGGCCTGATCCAGTAGGTGATTATGAAGAAGGTTATTATTTGAAAGGAAATATTGCTAAAGTGAAAAATATGAAAACAGCCGAAATGGTATCTACTTTTGAACTGGATGATGATTATAATGATAAGCTGTCTTTAAAGCATTTTGAGTTTAATGAATACGGTCTGTATATTGATAACGGCGTTTTAAATGACCTGATTCAACTAAAGCCATTCTCGTTTACTGTACCAGTGCATCAGGTGAGTCAGCCTACCGAAAAAAAATAA
>GCA_001746575.1|BSBS38_00783 BSBS38_00783
ATGGACAAAGACACATTCTTTACAATGAAACTATCTATTCGAGTCAAAGAGGTAAGCTATCTTTTAAAAAAGTCTGATTTGAAGAAAGTAGCCCAAATCGTCGGTATCCTATACAGTACTTTCACGAGAGAAATGAGAGTTGATGATTATTTTTATCATCAGTCGGACAAGGAGTATTACCCATTCGTAGTCAGAAGACGAAAGTATTAA
>GCA_001746575.1|BSBS38_00784 BSBS38_00784
ATGGTGAAGGTGGATTTGGAAAGTAAAAGGTACGGAGAAAAATTAAAAGAGGTGTTTCTCATGTTGGACAATAATGTAGTTGAATGTATAAAAGAAATCACAGAATCCTCAAGGAATGGAAAACTTGTCTTTTTTGTTGGCGCGGGAGTTTCAACACTTTCAGATTATCCTCAATGGTGGAGGTTGGTAGATAAGTATCATGAAGAGCTCTATGGGAGTCCAAAGAAAGGAAACTATTCTTCTGATGAATATCTTCGAATTCCTCAAATATTTTATAATGTCAAAGGTGAAATGGCATTTGATGGTATACTAAAAGATTTTTTTCAGGTAGATAAGCCTACGAACCCGATACATGACAAGATATTAGCTATGAACCCAGCACATGTAATTACAACTAATTATGATAATTTGATTGATACTGCATGTTGGAAGAGAGGGAAATATTTTAGTGTAATAAGTGCTGAAGAAGACGTTGCTAATGCTACTTCATCAAGGTATTTACTAAAGGTTCATGGGGATTTTAGAAAGGGCTTTAAAGGGGAAAATGTAGTTTTAAAGGAAGATGACTATCTGAATTATGATCAGAATTATCCTCTTATCAGTAATCTCATGAAGACAATAATTGCAACGCATACCATTGTTTTCATAGGTTATGGTTTAGGAGATTATAATATTAATATGTTGTTAAATTGGGTAAGAAAGTTACAAAAGGACAGTTTTCATAAACCGTTTTTTATTAGAACAGATCCTTCGCCCATTGAAAATGAGACTTTAATCTATTACGAAAATAAAGGATTACGAATAATTGATGCGGCTAGCTTGATAGATAGTAATGAATATGATTATTTAGAACGTTATTCAGCAGTAATGGATCTTCTTATTGAATCACAAGAAAATAAATTTATCACTAAAGATGACGAAGTAATTGATTATATATACGGAAAAATAAGCCCATTATTTGCCCTTCAGTATATTCGTAAAATTGATCTCAAACATGTTTTTGAATACGATTATCACTTTGAAGTCAATGGTACTGTTGTTCGGCATAAGAATAAGGGATTTGGTTACATGGAGCGTTTTTTTGAATTAAAAGAGAGCTGCGATGAGAGAAGTAAACTTTCCAAAAAACAATATGAAAGGTTTAATGCTCTTTTTAATTTCTTTGAGAAGAATGGAGTTATCTGTATGGCGAAAGATGCAGGTACTCTGAATACTTCAATAGAGATTAATAGTTTGGCGTATCACGGCAAATATGATGTAATGAAGAAATTTATTGAAGAACAATCGGTAAGTATTGAGGATGATTATAAAAAAGCATTTTTTCTTGCGTGTTTAGGTAGGTGGGAGGAATCCTATGACCTTTATTCAAATATCATCTTAAATTCTATAGATGAGTCAAATGGGTGTGTATATTATCTATCACAAATAAATAGATATAGGATCTATCAATCAATAACACAAGCTGTAACGCAGTTTAATGGTCTTGGTTTATTAACATTTGGGAGGCATTATAAACCATTTACTGATGAATTTCTTGCTAGGATTGAAAGAGAGATGACAAATTTCAACATTGATGATTTGTTTAATGGTATGCCATTTGAGTTTCAAAAGAAATATAAGATACTTGAGTTTTTAAGTGATAATCAGTTTCTATATGACGATACTGTAAAACTTTTTGAGTTGACTAATAAAGTGCGTTCTGAAATGAGTGAAGGATCTTATTCTTTTGGAATGTCATCTGATATTGTTGTTCTTCTTCGGCTTTATGATAATTTACGGTTTTTATATGAAAATTGCTTATGGTCTGTTTCTTTTCATGAATTTCATCAATATATACGAAACTCAATGAGCCTACTAATTGAAAAGGCTGAATATGAGCGAACGAGGGATATAGATGAATTAGGATTCTCTTTTTTTGGAAAAAAATCAGGTTTTTTTATGGAATATTACGATTTTGTTAATATATCGAGACACTTTAAAATTGATGACATAAAGAACCTTGAGAGAAGTTGCTCAATTGATAAAATTAGGTTTGGTGAACAGGAAAAAATAGAAGAATACTTAGTTGGTATAGCAGAAGAAATTACTAAGCAATTTTCTGCTAATGGAATGAACGTCGTTTTTTATACTCAGTTTATTTCAGAAGCAAAGGCAGCACTCTATTTTGCTAAATATGTAAAACTATCGGAAGAGGGACTTGGGAAAATAGTGAAAGCATTGTTGTTTTATTTTCCTGAGAGAGATTTGGATATAGGAAAACGCTATGTATGGTTAGAGAGATTAACTAAATGTAATGAATTACCCAAGTCAATAATTTCAATTATTGATGATTTTCTAGTGTTACAGGCAGAAAAACATATTGATCAAAATTATTCAGAGGTATCATCAAATGGTTTATATTCCAGGGACTATGGTGCTTTAATTAAGCATTTTGAGAAGAATTTCATTTCAAAAAGACTATCAGAAATTACTTTATGTTTAACACAAGATAAGCAAAAACAAATTGATTTTTTGTTTAAATTATTACCCTTACTTTCCACTAATGCAAAAAGTCATCTATTAAGTTTTAAAAGCGTTGAAAATATAAATGATTTAATGAATGGAATTAGAATAGGCTTAATTGATGAGTTCACTCCGGAGCATGAAGAATTAATTATTGAATATCTGGAGACACGAAAAGTAAATTATATTGTTGAAAAGGAAAAGGGAATACAAACTTTTTCTTCTAACGACTATATGAGTACCTTTGGTATATGGTATTTTCTTGAGGAAATAAATAATTCAAAAATGGAAGAATTTATTGGAATGGATGATCAGTATGACTTTTTTGTAGACCCAGAGAATTTTGATTACAAAAAGTTTATACCATCGTGGCTAAAAAATTATAATGATAAATTACTTGGTAAAATCGCTGGAAATAAACATATGAAACATCATGTGATTGAGGTACTAAAAGAAAGAGTTAAAAACTCAAATGATAAGAGGTATTTGGAAATTTTAATGAACTACTTTATCTAA
>GCA_001746575.1|BSBS38_00785 BSBS38_00785
ATGAAATTTAAACTGACTTTGTGCGCTGTAATTGCTTTGATCGGTGTAAGCTTTATCAGTTCTTCCTTAGGAAATGAAGTAAATGTGGCATCCAGAAACATGACAAGCAAAGCTGCAAACGATTCAACGAACTCCCTAACAGACAAAGCCATCTTTGATAAGGACATGACGATTGCAGAAAACGGAATGCTTGGTTAA
>GCA_001746575.1|BSBS38_00792 BSBS38_00792
ATGACTGATACAAGACATATGTATGGCGGACCTGGTTTTGGTCATTATCAGGGCTTTGGTATTGGCCACCCGGGCTATGGCATGCAAAGCACAGGCTATCCGGGCTATGACATGTATGGAGGCCACCCGGGCTATGGCATGCAAAGCACAGGCTATCCGGGCTATGACATGTATGGAGGCTACCCGGGCTATGGCATGCAAGGCTACCCAGATCACGGCATACATGGAGGAGTCGGCGGCTATCCGGGATATGGTGGGTACGGCGGTTACCCAAGCGGCGGCTATGGAGGCTCTCCGGGAGCTGGAAGCTATCCGAGCATGCACCCTGAAAATGATGGACATCACCACTATTATCACCATCATCATGATGGAAAAGATAATCTTCATCACCATCATCACCATGTTGGAAAGGATAATCATCACCATCATCATGATGGTCATTATGGCCACCATCACCACCATATGGGCCACTGGGGAAAAGACGGTTATAAATAA
>GCA_001746575.1|BSBS38_00831 BSBS38_00831
ATGGAAAAGTGGATAGGTAAACGCCCTACAATAGGTCAAAAAACCTTAGTAACAAAGTATGGAAGATTATTACAAGAAGCAGAAATCGCAACCTTATCGTCGCAGGAAAGCGTTCTAAAGATTATCGAAGCTGAATGTGATAAAAAAAGTGGTAGAGAATTAAAAGGGATATTAGCACTTACTACACAATCCATTTTCTTTGTTTCTAAGCACGAACAGATGACTTATGAATATTCACAAATTAATGATATTGAAGTAAGGACTAATGGAAAAGATAAAAATAGTTGGAGTTTAAGCCTTAAAATAGGCCGTAAAAAACGTACATTCGATGATATTAAGAAAAACGATGATAGCCAAGAATTTATAGAGATTTTAGAATACATAATAACTAATCAATCAAAAGAAATTCTAACGACAGTTACACATGATTTTGATTATTTTTTACATGCTGAAAAATTAAATGATTTACAAAATCGAAATGTTAAAATTACTTCATTTCTAATGAAGAGGGACAATCTAAATCTGTCGAAAAATGGTGAACGATTATTGCGTGAAAAGCATAAAGGTGCTTCCTTGATAGCGGAAGGCTTTTTTCAAGAGGATAGACAAAGTAAGGGTAATTTTATTGTACTCGACAATCAAGTGGTGTACTTATATGAATTTAATAATAAAGAAAGAAAAGCCAAACTATTAAATAAGTGGGATTTTAAATATTTTTCTCATGCGGTTATTGATCGATTTGCAATAAAAACAGTTATCAATGTTACGGAGACAGGAAAAAGTTTAATTATAAATCTATCTGGCAAGGAATTTGTTTCTATTTTAAATGATGCAAATATTCCCCTACATCAGAAGAAGAGGAAATGGTACCAAAAAATCCTAGGGTTCCGAAGTGGTAAGTGGTGGAAGAGAGCTATTGCTTCATTGGTTTACCTGCTGATATTACTGTTAACCTTTAACGCATTTTTTGGTGAAAACAATAAAGAAGCTAGCTCTGTAAAATCAAGTGATAAAACAGCTGTTTCAAAGACCGAACAAAAGGAAGAACAGACAGAAAATCAAAGCAAACAGGAAGGTAATGAACAACAAGATAATAAGAGTAAGAAAGAAGAAAAAGCAAAAAAGCAAGCAGAAGAGAAACGTAAGCAAGAGGAAGAAGCGCGATTAGCAGAAGAAAAACGCAAGCAAGAGGAAGAAGCGCGATTAGCAGAAGAAAAACGCAAGCAAGAGGAAGAAGCACGACTAGCACAAGAAAAGCGCAAGCAAGAGGAAGAAGCGCGACTAGCACAAGAAAAGCGTAAGCAAGAGAAAGAGATACAACAAGCAGAGGCACAAGAACAACAGACGAATGTCTATTACAAAAATTGTACCGTAGCACGGCAAGCTGGTGTTGCACCTATCCATTCTGGTGAACCGGGATATGCTAAACATCTTGACCGTGATGGTGATGGAATTGCTTGTGATCGCTAA
>GCA_001746575.1|BSBS38_00892 BSBS38_00892
ATGACCAAGCATACGAAAAAAGGCGGAAGCCATAACAAACAAAATTTGAAAGCAAATCGAGCCATAAAACAAGCGGAAGCGCCAACGGACAAAACGGCTACCATTAGCATAAAAGCCTCCTGA
>GCA_001746575.1|BSBS38_00934 BSBS38_00934
ATGATAAGAAGGGAATTGGGTATCGGGAGTGATGAGCGTGAAAGCTCTTTTTTTTACGAGAATGTTCACCTTGATGGTGAGCTGTTTAATGTATCTGTCCATTGTGAAAGAGGATAA
>GCA_001746575.1|BSBS38_00935 group_3919
ATGTATCTGTCCATTGTGAAAGAGGATAACTGGTTTGGATATGTATTTATAGCAGCAGGTGCTGCCATGTATGCAGCCAATCATGTTTTGCTGACAAAAGAGACAAATGCCATCTGGTTCTGCCTGATTGATATTGCAATCGGCTTTTCGTTCGGATTTATCTTTCCCGGCACAGGTTTGTTCATTATTATGCTTTGTCCGGTTGCGGTCGCCTTTTTTCTGCGGGGGTTTCCTAAAAGAACAGCATGGTCTGTCTTATGTCTTTCCTCTATTTTATTTTTGACCGTCCTCATCCGTACATATGCGATGTTCGGCAATGAATTTGTCATTGATCATTTGACTAGCATGACATTCGTTGTCTTCTGCGGTGTCGTGGGCAAATTAATCCGCAAGCTGTTGGATGCGCAGGATACGGCAAAACAGCAGTTTCAGGAACTGACGGAGTCCCATCTGGCGCTGTCTGCTGCACATCAGGAGCTCCATTTATATGCGAAGCAGGTTGAAGAGCTGACTGCCATTTACGAGCGGAACAGAATGGCGCGGGAAATCCATGATACAGTGGGGCATAAAATGACGGCCCTTCTCGTCCAGCTGCAGCTTTTGCGTGAATGGCAAAAAAGAGACAGCCAAAAAGCGGATGAGACAGTAGGTGTCTGTGAAACACTTGCCCGTGAAGCGCTTGATGATGTCCGCTTATCAGTACGCACTCTGCAAACTGAAAACGATCCTTCGCTAATCGAATCGCTGAAACAGCTGACAGAGGACTTTTGCAAAAATGCAGGAGTCACAACAGAATTTGCGGTCAGCGGTGATCCTGCAATCATCCCGCTGTCTCTCCATCCGACCCTGATCAGAACGGTGCAGGAAGCACTGACCAATGCCAAACGGCACGGCGGCGCCGCAGCCTGTTCGATACAGCTTGCCTGCACAACGGACAGCATCAGCCTTGTCATTAAGGATGACGGCAAAGGCAATCCCGAGGCAGCACTTGGTTTTGGTCTCTTGAATATGAAAAAGCGGGCAGCGGAACATGGCGGAATGATCCGTTTTGAAAGCGAACAGGATCAAGGATTTACTGTGAATGCAGAATTTTCACTTGCCAATAAAAAATGGAGCTTCAGGCCCGTGCAGCAAAAGGAGAGTTTATCATGA
>GCA_001746575.1|BSBS38_00960 BSBS38_00960
ATGGAGAAACGATACAGTCAAATGACACCTCACGAACTCAATACCGAAATCGCATTACTTTCTGAAAAAGCAAGAAAAGCCGAACAGCATGGAATCATAAACGAACTGGCAGTGCTCGAACGGAAAATTACGATGGCAAAAGCATATTTGCTGAACCCGGAAGATTACTCACCGGGAGAAACATATCGTGTGGAAAACACTGAGGACGAGTTTACCATCAGTTATTTAAATGGCGTTTTCGCATGGGGATACAGGACCTCTTCCCCCAGCAAGAGGAAGCTCTGCCAATCTCAGTATTGCAAGAAAAAGAATAAAGCGTAA
>GCA_001746575.1|BSBS38_01043 BSBS38_01043
ATGAAGGTATTTGAAGCGAAAACACTTCTTTCAGAATCAGAAAATCGAGCAAAAGAATACAAAGAATTAAAAAGTAAAATGGTCAAATTAAAGAAAGCCTTCAAAGCTGTTGCTGACTTAGATGATAGTGAGTTTTCCGGAAAAGGTGCCGATAATATCAAATCATTTTATGAGGATCAGGCCGGCATAGCTGATCAATGGATTGATCTGATTGAAATGAAAATTGCTTTTTTAACAAGTATTCCGGGTATCTTGGAAGATGCTAACTTATCTGATGCATACATAGAAGAATCCTTCTTAGAACATGAGTTGGTTAATGCTAATAATAAATCAAAGGCCATCATGTCTGAACAGAAAAAAGCGATCAAAGACATCTTAAATGATATACACGACATCCTTCCTCTAGATGTTTTTTCAACAGAAGACTTTAAAGATAAATTATCTTCTGCTGATAAAGAACGAAAAAACACAGTCGAGAAAATAAGTGAAGTCGATGAAAATCTAACATCTGAATATGCTCTATCAGAAACTAATGAACAAATGATTCAGGCAGATTATCAAGCCTTGATTGGTGCAACTTCAAAAGGTAAAAGTGCTTCACCCATCTATTATGATGCTAAAGCTTATAGAGGCAGTGAAGTCCACAAGATGGCTGAGGATGTAAAAAAACAATCAACTGATTATATCTCATTTAAAGATCAGCAGGCTGAGCAAAGAAGGATTGCAAAAGAACAGGAAGAGCTTGCAAATCGTCCATGGTACGAAAAGACATGGGATGTTGTTTGTAATTTTACAGGAGAAGTCTCTGGATATTATGATTATAAAAGGGCTGCCGATGGAGTTGACCCTATAACTGGTGAAAAATTAACTGATGGGCAACGGGTGGCAGCTGGCGCAATGGCTGCTGCAGGTTATGTTCCTATTGTGGGATGGGCCGGTAAATTAGGGAAAGGTGTAAAAGCTGTTTATTCAACAGGCAAAGCTATCTCAAAAGCTGAAAAAGCCCTCGAAATATATAAAACACCTAAAACATTCTATGCTCTTCAAAACTCAAGTAAAGGACTTTACGGACTTGCTTCAGCGAATGGCTTTAGTGAAGCTATAACTGGCCGAGACATGTTTGGGAATAAAATATCTGATGAACAACGGCAGAATAGCTTTAATCAGGCTCTCGGTGTTCTTGGTGGATTTGGGCTACGTGGAGTGAACAAAAAGTTAAATGCAACAAATCCTAGTGTTCCTAAAAGACCGTCCTGGCGACAATCTGAAAAAGATGTTGGAAAAGATTATCCTAATTACAGTGAACAAAAGTCATTTATAAATGGCAAAGAGGTCCCTTATGGAAAGAAAGGAAGTTCCCGTCCAGACTTTTATAAAGATGGGCATAGTATAGAGGTTAAAAACTATAAGATCACTACGCCCAGTGGAAGAAGCAGGTTAGTAAACAATGTTTCTAAACAAGTCGAAAAACGTCTGACTGACCTTCCGGGTAATACTAAACAAACAATAATCATAGATATTAGGGGACAATCAGTTTCTGAAGAAATAATGGACGATTTATATGATAAAATTATGAAAAAGACTAATGGGAAAGCAGATATTAAATTCAAAACCAATTAG
>GCA_001746575.1|BSBS38_01044 BSBS38_01044
ATGGCTGTTGGGTTTAAGGTTAAATATTATTGGTATCAGGTTGGACATGGAGACTTCCTCCATTCATTTTTTTCAACTGTGAGCTACCATTTAGAAGAACACGGTTGGGGATCAAAATATCCGCATTTATTAAATGAACTTTATCAAGGAAAGCTTGAAACCAAAAACATTGAAGCTGCCCTTGAAGAATTAAAAGATATTAAAGAAAGACTGAAAGAATACAGTCCTTCACAAGTTATTTGGGATATTGCGGACATTAATAAACGTCCGCCTTGGGGAGATAATATAAGTGAGGACATAACTGACTTATCAAATTATTTTGTTACGAGTGACGGAGAAGATTTTATAAGTCTTTTAAAGAGTGCCCTCGAAAAAGGCTTAAAAACGAAATCAGAAGTTCTTATTGATAGTATTTGA
>GCA_001746575.1|BSBS38_01045 BSBS38_01045
TTGCATTCTGAACTAATAAAAGATAGCAATAAATTTATCGTGTATAAAAGCATCAAGGAACTTGTCACTTCTGATGGGGAGTTTAAAAAACGTCTTCAAATGACCAATGAGATAGCTCACCATTTGAATGAAAGTTTGGAAGATATAGTATTACTCACGAAGTTACGAGCTTTGAAGGACAACTTGGATGACCATAAAGCTTTAAGATTGTTAAGAGAAAGATCTGACTTACAGGAGACTATTTTTCATAAAATAGTTCACGAAATTATTAATGATCAATTAGATCGTGGACGAGAACCGATTGATCCATTAAAACGGTACATTATTCCTCCAGAGTATGGTGGGTTCGCTGAGCCTCATACACCACTTGATATGACGGTTAATATTATTGACTTAACAATAGATGATAAAGAAATAGTGGAAAACTCAATTCTTATTACGGCGGAAATAAAAGTACCATTTGATATAGCTTTATATAATGATAGATATGAACGCTCTACCATCTTCCAAGTTGAATTCATCGTACCATTATCTTTTCTTGTTAATTTAGATCAGAAAATTTCAAAATTAGAGTGTGATACTCCTTATCATAATCAACCTGCTGTTGAACGATCTACCAGTCATTTTTAA
>GCA_001746575.1|BSBS38_01046 BSBS38_01046
ATGAACTTCTTCTTAGATACAAATATTTTATTTGACGATCCGTTCCTGAAAGGGAATTATAATCGACAGTTAACCGAGATTGTAAGGATGAGTTTAAAGTTAGATAAAGAGTACTTAAAAAAAACAGGGTTTCAATCTGAATTTTTACATGAAGAATATAAAATATACATATCCTCTGTAGTTTACGAAGAATCCAAAAACAAATACATCGAAAAAATTGAAAAAATATTTAACCAATTAAAAGACTTTAATACTGGCATTGAAAAGTATATGGATTCGGAGAAAATCGCCGAACCTCCTTTTACTTTGGATCAATGTAAAAGGAGGTTTGATGAATACTATGGTTCACTAAAACAAGATGGAATAGTGGAAATCCTTGAACCGTATAACAACATTACAAAAGACTTGATCGACCGCGCTGTACAAAAAAGGGCGCCTTTCTTTAATAATAATAAAAATGAGTTCAGGGATGCGGTGATTTAG
>GCA_001746575.1|BSBS38_01047 BSBS38_01047
ATGTCAACAAGGATGGTTCAACTTACCGAGCCTGAAACGGGGAACTTTTATATGATTCCAGTTGAAAGGATAGTCTTGATAACTGAAAGAGATGATCATGTAGAAGTTAGAATCGAATCAAGCAGCAGCAACTTCTCTATTAAAGTAAGAGAAACTTATGAAGAAGTTCAAAATCTAATCAGACCCAACGGTGTTCAAATTTTCAAATAA
>GCA_001746575.1|BSBS38_01048 BSBS38_01048
ATGCTCTCGAGTGATGTTTTCATCAGCATCAACGAACCTTACATAGTTATTAAAGATGGTATTGAAGAACATGTAAAATTCTGGACCCCAGAACAATTTCAAAAGTTTATCATGATATTTGATGATAACAAGTACAGAGATTTTTTCAAGAAAATATATTATACTTTCGCTTACTTCACAGGCGTTAGAATTGGGGAACAGCTTGCGTTAGAATGGAAGGATTTTAATCAATATACAAATGAAATAATAATAAATAAAACATTAACAAGTTTTAAGCAAGGAAATGATTTCCTCGTCACGTCTCCCAAGACCTCTAAATCAAACAGAGTCATTACAGTTAATAAAAAATTATCAGCTTTACTCGAAAAGTGGAAAGATCGACAAAAAGAAGCATTAGAGGAATACGGTATTGAGCAAACTGACACAACAAGAATTTTCAAATTTAATCATAGAACACCAAATAGAAATCACTTAAATGAATTCATAAAGCAAGCATGTGAAAAATACAACCTTGATATCCCACCAATTAACATCCATGCATTTAGACACTCGCATGTTTCTTTGCTCATTAATAGTGGAGAAGACATTCATATTATCTCACAACGTTTAGGACACTCGAGAACGAGCACAACATACGATATATACGGCCATCTTTTCCCCAATCGGCAAAAAGAACTTGCAGATCGATTAGATAACCTTTTTTAA
>GCA_001746575.1|BSBS38_01049 BSBS38_01049
ATGGGTATTGAGTATGCATATAGTTTAGAATTAAAAAAGGACATCTCTGCACTTGAAGCTAACCAATACTGTAGACAAGGAAGGCTGAAAGATAAAAGAGCATTTAAATGTATTGGTAGTGAAGATTGTCAAATTAATTTAACTTGCGCTAATTTTTCAACACTACCAAGTCAGTGGGGAGTAGCCCCTTACTATAAACCTTCTAAAGAAGGGGAAGAACATTCTTCAAATTGTCCATATAATAAACATCATAAGGCTAATTCAAAAAATAGACTGGTTTCAAATAAATCATCTTTTAAAAAGACAGGGCATTTCAATTTGATTCTTGACAATGGAGGTTTCACTAAATCTAGTTCTTCTTCACAAAGCAATGCTGGCAGAAGTAGTAGTTCAATTAAACATCTTTACACCACAAATGTTGATCCAACACAAAAAAACGTTAAAAAAAGAAATGCTGATATAGGCTCATTAAAGAAACTAGTTGATGTATTTGAATCAGATGATTACGACAACTCAGCAACAACTGTCAAAATAAACTCAACCCCGATTTCATTAGAAAAATTATTTCATAGTCTTGATGACCACAGTGAGTTATTCAAAGAAATTCGTGTGTACTTTGGAGAAGCTAAAAGCTATGAGCGCAATTCTGAAGATAACTTCTACATCATTGAATACACAATGGAAAGTTTCCATAGAATTAATAAGAAAATGATCACAAGAAAACCATCAATATTGATTTACAAGAATCAAATTCAAAAACATAGACACTTAAGAGGTCTTCAAAAATACGTAAATACAAACAGTACGTTTAATTGTTACTTTTTTGGTATTCCAACACTTCATGATTACATTAACTTTGAACTGAAAAATAATTTTTATAACATATTATTTAGATAG
>GCA_001746575.1|BSBS38_01051 BSBS38_01051
ATGGTATCTAAAATACATATTCCTCAGTATCCAAATCTCTTACTTACAAAAGAAACAGTTAATGGGTTGGGAAACAAATCGTTATCAGCAGAAGTTAAAAAAGAAATCCTTGAATCATTTAATTTGTTATCTTCTTATGGAACTAATGACGATTTTATCGGAAAGCGAGTCAAGAAGACACACAGAAAAGACATTTGGGAAATGAAATTTAAAGACAGATCAAAAACAGAATGGAGAATTTTCTTCAAAAAAATTTCTCGAAATGAAAGACCTGCGAAGTATGGTTTGTTAAATATGATTAGAAAAACCACCCAAAAACTCAATAAAAGAGATTTAGATGCTGCAGAAAGAATTGCTAAACGAGAAGGATGGTAA
>GCA_001746575.1|BSBS38_01052 BSBS38_01052
ATGTCTAAAGATATCGAGAATATTGAGGTCCGTAGTATTTCAGACATCATGGATATTCCTGAGGATTACAACAAACTCTCGATACCCAAATTAAAGATTACTCATAAAATAAAAGAAGGTTTAGATAAGAAGGAGTTGTCTATACGTAAATTAGCTCAGAATATTGGTTTAAAACATCCTCAAATAGTTAGAGTAACTAGTGCTAAAAATTATAATATTGATACCTTACTTAAAATATTAGATGGTTTAGATTTAGAGATAGAAATAAAACCAAAGAATAAAATATGCAAGAAAAAAGAATAG
>GCA_001746575.1|BSBS38_01053 BSBS38_01053
ATGAAACAGAGTGTTGAGGTCGTTGAAATTAAAGGTAAGCCAGTGGAAGTGATCGTGACGGAGTTAAACGAACCGAACTATGAAAAAATGGCGAGAGCCATTTTGAAAATGACAAGAAACATGAAAGTTAACCAGGAGGAAAGTGCTTAG
>GCA_001746575.1|BSBS38_01061 BSBS38_01061
ATGACCACTGGGAATGTCTTTGCTCAACTTGGAGAGTCTTTTATTGCTGTGGTCGCTTCAATTGTGATCGGGATACCGTTTTTGGCACTAGCGTTCTTTAATTTCTTGCTTCAAGTTGTTGCTTTAGTCATTGTCTTTTTTGTGCCATTTGCTTTCATCTTAGCGTATGTTCCTCAATTAGCTTATTCGGGATTTGTTACGCTTGGACGCTTAGGGAGTGTTTACCTACTGAAAGCAATGTTAGGGGTTATCGTTCTGTTTGTGTACGTGACTTGTTTTATCGTTGACAAGTTAATACCGCCAAATGGTTTTGGAATGTATCTTTTAAATGTTGCTGTCCTTGCCTCAATTTTGTGGATTGGTTTTCACAAGAGGGATGCTATTATCAAGTTTGTGACTGCTGGAAAAGTAGTTTCAGTTGATAATAATATGATGGAAAACATGAGACAAAACATTGTTCAGCCTGCTTGGGAACAAGCAAAGAAAATAGGTGGAGTATGGGGTAACGGAGGCGGCGTATTTACTGACTTTACAAAGCATTTTGGGGGAAGAAAAGACGGTTCGAATGCTGATGGCGTAACTGGTGCTCCAAGTGCCGGCGGTAATTCTCCGAGTGGGGCTGCTATGAGCTATGATAATACTCATGCCATTTCAAGAACCCCGCAAAAAGAAACAGCAAACGGAATAGCTAGTCATAACAGTCGAAGCTTAAAACGAAATCCTCAAACTCTATCGAAAGAACAAGAAAAGCAAAAACAAAAAGAAGTCTTTGCAAATGCAAAAGAAAATAAACAGCAATCCCATTTAGACAGATTGAGAAAAGACGGGATAAACTCTCCTATGCTGAAAGATGCTTTGAATGAAGGAAATGAGGATTTATCCAAACGAGCACCTATCTTGCAGGATAAAAAAGATGAATCAGCACGAACAGATCAAAAAGAATATGTGGAACAGCTTCTTAAACAGCCCAATAACCAGCAACAAACTGACGTTGCATCATTACAACATGAAGAAGAAATTGCTTCTAATCGAGCGCCTGTCTTACAAGAGAATGATAAAGATACAGAACGCACTGATCAGAAAGAGTATGTTTATGAAGAACAAAAGCAAAATCCTGAAACAGATCAGCAACAAGATTTTGAAGTGCAGAAAGATGATTCTGTTTCAAAGAGTGAGCCTGTAGCACAAGAGAGATCAGCAGAGATCAAAAGATCAGACCAAAAAGTTATGACGAATCACCCTGACCCGGAGCTCGGTTTTGAAAGCTCTCAATCTACAAAAGTAGAAAATCAACCTATTGCCAATAACGCACGTAAAATCAGACCATCTGAACCCGCAAAAGTTCATTCAGATGGTATTCGTGTTGAGGAAAAACAGACTGTTGCCCCTGCTGAAAGTAAGACTGTATCAAGAGAAAAACAGCCTTCAGCACCTAGTGTTAAACGGACTGAACAAAGCGTTAATACATTTGAGCAAGTCTCGTTAAATGAAATTGCAAGACGCTCTTCATCAAAAGTAGAAGATCGACTGAGAAGGGATGAAAGGACAAAATGA
>GCA_001746575.1|BSBS38_01064 BSBS38_01064
TTGAAAAACCTTTTTATTTTCCTTAGTTTAATAATGATGATAATTTTAACTGCATGTGGCGGAAACAAATATGATGATGCGATTGATAAAGTTATAGGTTTGGAGAAAAAGAAAGATAAAGAATATGGTTTTGATACAGATGGAATGGAAAGAGAAAATGCAATAGTTCGAGTTTTTGATGGTGGGAAATATATCCAGCTTGGCTTTTATACAGATAATCCAAATAGAGAGATAGCCCCTTACTCATATTATGAAAAGATCGGCGATTCTTATAAGGAACTTGACCATATGCCGGGTAATGGAGAAAATGATAGGCTGGGGTTGTCAAAGAAGATACCGGATTATGAAGAAGCAAAAGGTGAAGAAACTAAGTTAGAGGAGTAA
>GCA_001746575.1|BSBS38_01065 BSBS38_01065
ATGAAAAAAGAATTTGAGCAAACAACACTAGAGGAAAATGTTTACTGTTCCAAATGTAAAAATAATACTAAACATTTAATAATAAAGAGTCATAGAAGAGGTTCATTTCAAGAAATTGAACCAGAATTTCAGTGGCAGGAATCATTTCATATTGTAGAGTGTGCAGGTTGTCAAAATATTTCTTTTGTTAATCAATATGGGGATGAGGATACTTGGGAATATGTGAGAGGAGAAAGGGAGTGGCACGATGTCTTTAAAGTTTATCCAGAAAAACGATTTGAGGATACAGAAGAGTATAGGATAGAACAAGCATTCAAGAACCGATATTGGCTAAAAGTAAAAGCGTTTAGTTATGTACCGTCAGCTCTTTATAATTTGTATAAGCAAATTATTCAAGCTTATAATGAAAATCTTAATATATTGTGTGCTTCAGGTTTAAGGATTTTATTAGAAGGTATATGCAACGATCTAGGTATAAAAAAAGGGTATGTTTATGATAAGGATAAACAAATTATTAAAAAAAATGGAGAGACCAATCCCAAAAAAAGAGAGAGTTTAGAGGGGAAGTTTTTTGGTCTTTATGACAATGGTTATATATTGTTTAATCAAGCGCTTATTTTACAAAAAATAAGGGGCATCGGAAATGAAGCGATTCATGAAGTTGTTGAACCTGATAAATTAGTTTCAAAAAAAATAATCATTATTGTAGAGAGCATTCTAGAAAACACTTATGAATTAGAGCATCATGAGTTATTGAAGTTGAAAGAAGATGAAGATTTAAAAGGTTAA
>GCA_001746575.1|BSBS38_01066 BSBS38_01066
TTGCGAGGTGTTTTAGATAAAGATAAAATTCCATATGATGTAGTTACAAAAAAATTAAACGAATGGTACACCCATATAAAAAATGATGCTCTTGAGAAAGCTAAACAAATAAAAAAAGAAGTTGAAGAAGATCTAAAAAAAATGGAAGAAAGTAAAGATGCTTTACTATATTATCAATTACTTGAATTCCGCCACGAGTTATTGGTCAATTACATGAATTCAGAAAAGACAGAAGAATTGAAAAGTTCATATCTGGCTATGAAAAAGTTGGAGGACCAGGGCAATGTTACTGGAATGTTGGAATATTATTTTCATTTCTTTATGGGGATGTATGAATTCAGAAGAAAAAAACTAACTGCGGCAATAACTTCATATAGAAAAGCAGAAGCTAAATTAAGTGAAGTAGATGATGAGATTGAAAAAGCAGAATTCTTTTTTAAAGTATCATATGTTTATTACTATATGAAGCAAACATACTTTTCGCTTAACTATGCCTATAGAGCTCTTGAAATATATCAAAGGTATGATGATTACTTTATACAGAGATTAAGATGTCAATTTGTATTAGGTGGAAACTTTATTGACTCCCTAGAATATGAAAAGGCATTGGATACATTTATGGAAGCGTTAAAAATAGCTGAAGAAATTAAAATTGATTATTTAATTGGGATGGCACACATCAACATAGGTATTTGCTTTGATGAGTTAAAAGACTACAAAAGTGCATCAAGTCATCTAAAAAAGGCGTTAGATTTGTTAGAGGTTAGCGATCACAGTTTTGTTGCGAAAACTCTTTTTATTTTAACACATGTAAAGATCAAGCAAGGTGACAAAGAATCAGCTGGTGACTATTTTCAAAAAGGACATGAGTTTGTAAATAAAACAAATGATGCTGAATATAATGCTAAATTTAAAATATTAGAAGGACTTTATTTTTCAAATGGTGAATATGAATTGATTAGTGAGGCTTTTGCATATTTTGATTCAATGAAAATGTATGCAGATTTAGAGAACTATGCTGTTGAAGTGGCCCAATTTTTTCATCGGAAACAGGATTTTCAACGCTCAAGTGAATATTATATGATGAGTGTTGAAGCAAGAAACAAAATTAAAAAAGGAGAGATTATTAATGAAACTCAGTCGGGTCATATTGGCAGTAGCGGTGTTAACTAG
>GCA_001746575.1|BSBS38_01067 BSBS38_01067
ATGAAACTCAGTCGGGTCATATTGGCAGTAGCGGTGTTAACTAGTGTTCTGTCCTTTTCAACTTTTGATGTGGGAACTAATAATGAATTAATAAAGATTGCTTCGGATAGAGTGGCAGCATAA
>GCA_001746575.1|BSBS38_01203 BSBS38_01203
ATGTACAAATTTATATATATAGAAGATACATTGAGTGAAAAAGATCAGTGGTTCCAATTATTAGAAAGTAAAATCACAAGTTACTTGGGTATTCTAGAGATCTCTGACCAATTTCAGAATAGGTTGATTCATAACGAATTGTTGGATGGTACGGCATCTCTGCAGAAGATATTGGCAAGTTAA
>GCA_001746575.1|BSBS38_01295 BSBS38_01295
ATGAAAAGACGGAAAACCGCACTGATGATGCTAAGTGTATTGATGGTTCTGGCCATCTTTTTATCAGCCTGCTCGGGATCAAAATCGAGCAACAGCAGCGAGAAAAAATCAGCAGGCAAACCGCAGCAAGGCGGGGATTTGGTTGTTGGTTCAATCGGAGAACCCACACTTTTTAACTCTCTGTATTCTACGGATGACGCAAGTACGAATATTGAAAATATGCTGTACAGCTTTTTAACGAAAACGGATGAAAAACTAAATGTGAAATTGTCACTCGCTGAAAGCATTAAAGAATTAGACGGCGGCCTTGCATATGATGTGAAAATTAAAAAAGGCGTTAAGTTTCATGACGGAAAAGAACTGACTGCAGACGACGTCGTATTTACGTACAGTGTCCCTTTAAGCAAAGATTACAAGGGAGAACGCGGTTCAACATATGAAATGCTGAAATCCGTAGAAAAAAAAGGCGATTACGAAGTCTTGTTTAAGCTGAAATATAAAGACGGTAATTTCTACAACAATGCGTTAGACAGCACAGCTATTCTGCCGAAACATATTCTCGGTAATGTTCCGATTGCTGATTTAGAAGAAAATGAGTTTAACAGAAAGAAACCAATCGGTTCAGGACCATTTAAGTTTAAGGAATGGAAGCAGGGCCAATATATTAAGCTCGAAGCGAATGATGATTACTTTGAAGGAAGACCGTATTTAGATACTGTGACGTATAAAGTCATTCCTGACGCAAATGCTGCCGTTGCTCAGCTGCAGGCAGGCGATATTAATTTCTTTAATGTGCCCGCCACTGACTACAAAACGGCTGAAAAATTCAACAACCTAAAAATCGTTACTGATTTGGCATTAAGTTATGTGTACATCGGGTGGAATGAAAAAAATGAATTATTCAAGGATAAAAAGGTTCGTCAAGCGCTGACAACCGCTCTTGACCGCGAGTCAATCGTCAGCCAAGTATTAGATGGAGACGGCGAGGTAGCTTACATTCCGGAAAGCCCTTTATCTTGGAACTATCCTAAAGATATAGATGTTCCGAAATTTGAGTACAACGAGAAAAAAGCGAAACAGATGCTTGCAGAAGCCGGCTGGAAAGATACGAACGGTGACGGCATTCTGGATAAAGACGGAAAGAAATTCTCGTTTACCCTTAAAACGAACCAAGGAAACAAAGTCCGTGAAGACATCGCTGTCGTCGTTCAGGAACAGCTGAAAAAAATCGGCATTGAAGTGAAAACCCAGATCGTTGAATGGAGCGCTCTCGTTGAACAAATGAATCCTCCGAATTGGGATTTTGATGCAATGGTCATGGGATGGAGTTTATCCACATTCCCAGATCAATATGATATCTTCCATTCAAGCCAGATTAAAAAGGGTTTGAACTACGTTTGGTATAAAAATGCCGAAGCGGATAAACTCATGAAAGATGCAAAATCAATCAGTGATAGAAAGCAGTATTCAAAAGAATATGAGCAAATCTATCAAAAAATTGCGGAAGATCAGCCCTATACGTTCTTGTATTATCCTAACAACCATATGGCAATGCCGGAAAATCTTGAAGGATACAAATATCATCCGAAACGTGATTTGTATAATATTGAAAAATGGTGGCTTGAAAAATAA
>GCA_001746575.1|BSBS38_01334 BSBS38_01334
ATGGAATCAAGACCTTACTCATGGGTTGCCCTAGATAATTCATGTACACACCCGGGTAGCGGCTATAAAAGAGAAGCGGTTTGTCATGACGTTTGTTCTGGAGGAGAAGATGCTAACGCATTTCAAGATTTTGATCAGCTAAGCCTTAACAAACAAACATCTGAAGAAATGATTATCGTTAGAGATTCTTGCGACATTGATGTTACGTCTACTGACACTCAAGTTGCTGCATCCATTCAAGCCGCCCTCCAAACTGCTGTCATTACAATTGTAAACTTATCAATAGCAGACGGTGATTTAGCAGATCAAGTCATCCAAGACTTAGTGCAACAATCTGTTAACAAGCAGTCAAACCGTCAAAAACTAGTGATTGAAAACTCTAGAAATGTTAATGTCACAACAACCGATACAGATATTGCACTATCGATCCAAACACTGACACAGACACTTGCCGCTACAATTATCGCAGTTGGAATCCTCTAA
>GCA_001746575.1|BSBS38_01335 BSBS38_01335
ATGTCCGAAGAAAAAGATGCACTGCAAAAAAACAAAGAAGAACTAGAAGCAAATATCGACCCCCTAACGAAACTTCTTGTTTCAGATGTACTGAACAAAAACAATGTAACAGAAGATAAAAAACGCAACTTATCAGAAGCTCAAAAACAAGCGATTATTACAATGGTAAATGACCTTCAAAAACAGGCTAACGAATTTGTTGAAAGAGTCAATAAGAAAAAGGCAGATGCTGAAAAAGCAGAACAAGAAGCAGCGCCGCAAAAAAGACGTCGAACAACACTGAGAGATCGCGTACGTCAAAGAAAAAACGATAATATTTAA
>GCA_001746575.1|BSBS38_01336 BSBS38_01336
ATGTCTGTCCAAGAAAATGTTGACACACTCTACTCAAAAATGTTTAAAGAACTGGCTGAAGAACATGATAATTATATAGAAATTATTGATTCTGAAAAGATTACGATTCATAAATCAGACACCACATTTGCACTTTCATTGCAATCAGCAGTTTCAGCTTTAATCACTGTTACAACCCAGCTTCTTATCAGCGATAGCGATATAGCAGACATTGTTGCGAGTGATCTGATAGCACGCTCTACAGCACATAGCCGAAAGAAAGTAAAAATCAAAATTATAAACTGCTATAATATCACAATCACTTTATCAGCTACAGACATCATGGCATCCGTTCAGCTCTTAACCCAAACATTAATCGCTCTTATAACAGAAGCTGACATTCTGTAG
>GCA_001746575.1|BSBS38_01356 BSBS38_01356
ATGACAATTCAGTTATCTCATCTAGAAGAAGTAAAGAAGATTTATACAAAATTGAATATGTTTACTCCTGAAGAAGTTGACATGGAACGATTGCGGCTGCTTTTCAGATTTGGATACACTACGAAAAAAAGGCAGCAGCATGTTTTGTATAAATGGTCTTTATAG
>GCA_001746575.1|BSBS38_01357 BSBS38_01357
ATGAAAAGAACAACTGAATTTGTTTTAGGTCTAATTGGTGGAATTTTTGGATTTATAGGAGCCTTTTTGGCATTAATTGTTGGTGGTCTTGATGCCTCTTTTAACTCATCTGGCACAAGCGATATTATCGGTTTAGGTTGGGGTGCTATCTTCCTCTCCATTCTTGGTATTGTTGCTTCTGTAATTATTAGAAAGAAAGCAAAATTGGGTGGAATTTTACTTCTTATATCTGGTATCGGTGGCCTGATTTGTATTTCTTTATTCTACTTACTGCCTGCTGTTCTTCTCATTATCTCAGGCATAATGGGACTCGCAAGAAGAGACAAAACAACGACGACAGCAGCGTAA
>GCA_001746575.1|BSBS38_01359 BSBS38_01359
ATGGATAATATAACAGGGAAAGTCTTAACCGAATTACGAGAAAAAAAGGGTTGGAGCAAATCTCTAGTTGCAAAGAAATTAGGTCTTAAAACCATGTCAACTTATGCAAACTGGGAATATGGTTTGCGAAAGCCTGATGGTGAAATGCTTGTGAAAATTGCCAATTTATATGGCGTAACTACTGATTATATTCTTACAGGCAAAAGACCTAACAGCTTTAATAGTGACTTATTCGAAGATCCTGATTTACAAATCGCCTTTAAAGATGCATCTGATTTTTCAGAAGAAGCACGAAGACAAGCTATCGATTTTATTAAGTATTTGAAAGAAAAAGAAAAAAGTCGCAAATCTCCGAATGGGCAGAATGATTGA
>GCA_001746575.1|BSBS38_01360 BSBS38_01360
ATGTTGACTTACCCACTGTGTGTATATTATGATGAGATCAACAAATGTTACACATATAGAGTAAGGTGGTGGAAAGATATTATGCTTAGAAAACTTCGAGATACAAGACTCGCTCAAGGAAAAACTCAGTCTTACATGGCGAAACAACCTGGTTATAGATATGCTAGCGGCTATGCCAACATAGAAATGGGTCGCACAAAACCCAGCCTTGAGAAAGCCCAACAAATTTCTGAGCTCCTAGATGGTGATGTAAATGAACTTTTTTTGATGAAAAGTTACACGAAAAGAGTAAAACCGCAGCGTAGGAGATGTAGAAATGTCTCGCAACACAATGACCGTGCAGGAAGCTGCTGA
>GCA_001746575.1|BSBS38_01362 BSBS38_01362
ATGAAAGAGCAAAGCAAACAAAAGGTTAATGTCGAGCAAGTGCCTATGATCGTTGCTCAGGCTGATGATCTGAAAATGATAGGCAATGACGCAATTATTGCAAAAAGAGACAAGACAAACGGTTGGCTCAATGGGGCGATGGTTTTATTCTTTGTAATCGCAGTTTTTCCGGGGATAGGGGGTTAA
>GCA_001746575.1|BSBS38_01363 BSBS38_01363
ATGAAGACGTGGATTCAAGGTGTTTCAATTAATGAAGAAAGACAAGAGATTTATGTAGCCAATCAAGAAAACACAGGAACAGTACTTCGTATTGATGTACGGGACCTTAATGGTAAACTTAAGAGTAGTAAAAATATCCCGATTGATAGTGGGTCTTTTACAGAATCTCTACCTTACTTCTATAATAAGAACGATCAACTAAGTTTTATCGTACGACCCAAAAATGAAGAATCTGCGGCTATATTCAACTATGAAACTGGTGTCTTAGGGAGCACCTTTCCTATTAAAGGAAAAGCAAAATCTGACGTTGATGGGGATTACTTTGTCACATCTGATGTATGGACTGACACTATTAAAAATATATACATTTACACTTGGGAGAGTGTAAAAGCAGGAAACCCTGTACTGGTTAATAGTATTAGGACAGAGAACTATGGCAGATTAACTGAAAAATCTCAGGGTATTGTTGTGAACAATGGTTATATCTTCATAACGCAAGGTGCTCAAAAAGGAAAACCTGCCATCACTGTATACAACACAGCAGGACAATTAGTAAATTCCTTCATCTATACTAAAAGTAGTCTTGCAAAAGCTGTCAATAGTAAATTCCCCGGACGGCTACCAGATGCAGTTAACTATGACTACGAAAACGAGGGCGGATGCAAGTACAAAGGGAGACTATCCTTAGCTCAGATCATTGACGGAGAATGCTTTATTTTTGTTCATAATTCCCCTAGAGGCGTTGCGTTAGAAACAGAAATCCCAATCTATAAAGTAGATACTGGCTACTTAAACGTAACTCTGTTAAACGGGTGTAAGACATATGGCGCTGACACTGTGCCAAGAATAAGAAGAATCGGCAATCTGGTAGAGCTAAATGGAGCACTAAAAAATGTATCCAACCTTAATACAGAATACCTTGAGTTTCCTAAGGAATTAGCTCCTGATCGTAACATACAGATGGTGCAGGTTACCAGTTCAGGATACCAGTGTAACTGGCAAGTTCAGCCAAATGGCAGAGTCAAAATTATTAATACCAGGAATCCTAATACAGGGTCAGGTACATGGTACCCATTCATGTTCCATTGGTCCATATAA
>GCA_001746575.1|BSBS38_01366 tagE
ATGAACCACAATTTTATACTTATTGATTTCTTAGACGAAGTTAGATCCGGAATGGCTCTTGCAACTGAAAGACGCGCCAATATGGTCGCTACTGAAAGAGGGGCTGTATCATTTCTTACTCTTAATTTTCAAAATAATCATGCGCATATAATCTCGAAGATGAAAAAAAGACAGAGGCTTGCGGAGAATATTGAGGTATACAATTTTCACGAGCACTTCTACAACCTCCCTGGGCACCTTTCCGATAACGTTAGTTCTCCAGAGGTTGAGTTGTTCGAGGATGGCTTCTCCCACTATATAGACGACGATCGTCCTAATACAAACGGCTACAGATACTATGATAAAGAAGGCAACTACGTAAAGTACAAGCTGTTCGACGAAAAAATGAGACTTAAGTTCATTGATTACCGTGACCTTAATCTTCAACGTACTCATAGAGTTGAATATGATCTTAATGGCAGAAAAAGACGTGAGATTATATATAATCTTCAGAACAACAAGCCCGCGTTTGAAAAATACTATGACATTAATGGAAATTGTTATTTATCTGTTTGGGTAAACTCTTCAGGGAAACGAACAAAGTGTGTTCTTCATGCTGGAATTAACAAGGCATTCAATCATATAACTGATGCACACGTCTATTGGGTTGAGTCTATCCTAAAGGATTACACGAATCCGTTTTTAATGCTGGATGAATTAGGTTTATTAGATGTTTTCCGCAAGGTAGGAAACGATTGTCACAAAATTGTAACACTACATAATACACATCTTGATAAACCGCACGTTAAAGGGTCTCCATACAGACGCGTGTACAAAGAGATATTTGACCACAAAGACGAATTCGATGCGATTGTTTTCTTAACTGAAGAGCAAAAAAGAGATGTTGAGGAAGATTACGGAACGGATGAGCGATTTGTTGTAATTCCTCATGCTGTTACTCTAGATAAAGGCGCGATATTAGATAAGTCTATTGAACGAAACCCTAAATCGGCCATAACACTAGCTCGCTTGGAGGACAGTAAAAATATTGCGGACGGAATTCGTGCTTTCCGTATTGTGGTCGACGAAATTAAAGACGCCGAGTATCATATCTTTGGTTATGGAAAAGAGAAGGAAAATTTACAAGCGTTGATAAAGGATCTGCATTTAGAAAATAACGTTCATATACATGGGTTTACTCATAACGTTAATAGAGAAATTCAAAAACACGGGCTGTCTATTATGACATCTCGATTCGAAGGATTCTGCTTAGTAATTATGGAAAGTCTAGCCAATCAAACGCCCGTAGTGAGTTACAGAACGAAGTACGGTCCGGAAACACTCATTAGAGATGGGAAAGATGGGTACTTAGTAGAATATAATAACTATGAAGAAGCTGCAGAAAAAGTGATCGAATTAATGAAAGACAGTAAGCTGCAGAAAAAGTTTGCCAAAAATTCGTTAGATGTATACAAACGATTTAGTTATGCTCGCTATAAGAAGAACTGGCTCGACTTATTTAAACAGCTTTCGAAATAA
>GCA_001746575.1|BSBS38_01367 BSBS38_01367
GTGAGACGAGTAGTTCTTCGAATTGACATGCTAATGGATCGATATGGACTAAACCAAGGGGAATTCGCCGAAAAAGTCGGTATCAGACCTGCAGCGATTTCACAACTTTCTCGAAATCACGTGGTCCGTATTTCAATCGATCATTTAGAGCGAATTGTAAATACATTTGAGATCGATGATATTCGGGAAATTATCGAAATAGAGAATATTAGGTAA
>GCA_001746575.1|BSBS38_01368 BSBS38_01368
ATGCATTACTTAGCGGAACACCAAACGTTCGACTCGACGGATCAACTTAACGAATCTGTTTACGAACATATCAAACGCAATACATACGAGCTTAACGATACGGATCGCCGGGCGCTGAATAAATTAGCGGGGCTCGGCATCGTAAAGAAGGTTGCTACTACGCGGAAGATTAACGGAGGAAAAGGCGCGAACATCATCGTGATCCTGCCGGTTAATAACGCTAGTGAAGCCGAGGATGACCAATCGACAATGTCCAATCGCTGA
>GCA_001746575.1|BSBS38_01370 BSBS38_01370
ATGGATGATTCTGATGAAGCGAAAGCTCAAGTCAAAGACCTGGAGAAACAGCTTCAAGAACAGCAGGAAGCATTAGATGAATTCATTAAAGACCGCAGCAATACAAAATGGAAAGAAGCTCTACAAGATCAGCTTGAAAAAGATCAGGACGCCATAAATGATAAGTACGACATTTTAACGAAATGA
>GCA_001746575.1|BSBS38_01371 BSBS38_01371
ATGCTTCAAGCTGTAAAAGAAGTACGTAAGCTATCTAATAGTGATTTAAGCGCTGAGAAGCAAGTTAAACCCGATCTAAGCAAGTACAAAGATATTCTCAATTCTGTATCGTTTGCAGCTGGGAAATTTGGATTGCCAAACCTAAATGCAAATGTAAAAACAAATGTACCAAATTCCATAGTGAACAATAACACTGAAAACTCAACGGTTAATAATGATGTGAAACTCCAATTTACAATCACTGAAGCCAACAATGCAAAAGAGACAGCGAACTTAGTTTATAAACAGATCACAAATGGTCTGAGAGGAAAAGGACTTAATTTTAACATGGTATAA
>GCA_001746575.1|BSBS38_01372 BSBS38_01372
GTGGATGAAAAAAAGGGGGAAAAGAAAATGAATGCGGTAGCTTCTAAAAATTCTTTTAAGCCTTTAAACAAAACTAAAAAAGATTTGTTGAAGAAGTTCATCGGGAGTTCGTCGTCAAAATTAGATTTGAACAAAGTCAGAGACTCATGGAAATATGATAAAGACTGA
>GCA_001746575.1|BSBS38_01373 BSBS38_01373
ATGATAAAGACTGATTTTAATAATGGGTTCAAAGGATTTGCCGATAATGAAAAAATCCTATTAGACACATGTGTTATCCTTGCTCTTGCAAATGAGTACGATGCTTGGCATAACACAGTTTCAAACTTCTTTTGGAATAGTATATTAAACGATGACGATGATGATAATTCAAAGGCCTTATTCCTATTTGTTAATCCTATGATCTTGAGTGAATTAACTCATTTAGCAGGACGACCACTAGATAACTATGCAAAGAAACACCCAAAGGAAGATCTAACAAAAATTAACGCTAAAATGGTTATTGATAACACAGTTGGGGATATCAAAAAATTAATTGAGAATGATGTTTTTTTAGTTGTTGATGGAAATAAAGAAACTGTAAAAAAACAAATACAGCTTTATAAATCACTAGGCCCGACCGATGCTGCTAATGTTGCCATTGCCAATGAACATGGGTTGAACTTTTTAACTGTTGATGTTAGATTAGCAAATAATATGATTAGAAATCAAAAAAAATTACCGAATATTAAAACAGTTTATACAACTACTCCAAAACATAGAACTTATTGA
>GCA_001746575.1|BSBS38_01374 BSBS38_02383
GTGAACGAAGAGATAAAAACAAAAGAGCTTGATGAGGAATTAAAAAGAGTTCTTAAAATGTTTGATGATGTATTAGAGGTTTATGAACAGCATGACGGCGAACCAGATATTAAGCCTGGTGTAACTTGCCCTTCATGTCTAAAAAAATCAACTAATTATGTTTGTAACTGGAATGGGAACAAGCATGTACACTTTATTTGCGAGTGTGGCTGTCGAGTGCATCAATAA
>GCA_001746575.1|BSBS38_01375 BSBS38_02384
ATGACAAAAGGCGTTAAAATAACGTTATGGAGCATCCTAGCCGTATTTATCGTGTTAGCAATAATAGGAGTTGTATCTTATTATCAGGCTCCGTCAGCATAA
>GCA_001746575.1|BSBS38_01376 BSBS38_02385
ATGAAAAGATTAATACTTCGTGTGTCTGTTACAGCTATTATCTTAAGTGGGTTAGCTGCTGGTGCTAGTTTGTTTACTCAGTCAGACATTCAATTTAGTGAAAAACCAGTCGGAACTGATATCCAAATTGCAGAGAGACCGGTTGGAACTTAA
>GCA_001746575.1|BSBS38_01377 rapK
[truncated: 797,127 more chars]
